# Supplementary material for: Terminal differentiation and persistence of effector regulatory T cells essential for preventing intestinal inflammation
Source: Nat Immunol. 2025 Feb 4;26(3):444–58. doi: 10.1038/s41590-024-02075-6 (PMC11876075; doi:10.1038/s41590-024-02075-6)
Supplement: Supplementary file 3 — Statistical Source Data. [file 41590_2024_2075_MOESM3_ESM.xlsx]

## Sheet: Figure1a
Mouse	Tissue	Celltype	%tdTomato+		Tissue	CelltypeA	CelltypeB	pval	pval_adj
Mouse_001	cerLN	Tnaive	0.17		medLN	rTreg	aTreg	2.9249e-07	1.16996e-06
Mouse_002	cerLN	Tnaive	0.24		Lung	rTreg	aTreg	8.84534e-07	2.6536e-06
Mouse_003	cerLN	Tnaive	0.14		cerLN	rTreg	aTreg	3.25961e-11	3.25961e-10
Mouse_004	cerLN	Tnaive	0.78		Skin	rTreg	aTreg	5.89698e-09	3.42358e-08
Mouse_005	cerLN	Tnaive	0.14		mesLN	rTreg	aTreg	1.43677e-10	1.29309e-09
Mouse_006	cerLN	Tnaive	0.14		LILP	rTreg	aTreg	3.05425e-13	3.6651e-12
Mouse_007	cerLN	Tnaive	0.19		medLN	Thelper	aTreg	1.97618e-06	3.95237e-06
Mouse_008	cerLN	Tnaive	0.12		Lung	Thelper	aTreg	2.6128e-06	3.95237e-06
Mouse_009	cerLN	Tnaive	0.18		cerLN	Thelper	aTreg	3.63379e-09	2.54365e-08
Mouse_010	cerLN	Tnaive	0.32		Skin	Thelper	aTreg	5.70596e-09	3.42358e-08
Mouse_001	cerLN	Thelper	3.32		mesLN	Thelper	aTreg	7.48302e-10	5.98642e-09
Mouse_002	cerLN	Thelper	2.83		LILP	Thelper	aTreg	2.38226e-12	2.62048e-11
Mouse_003	cerLN	Thelper	3.47
Mouse_004	cerLN	Thelper	2.32
Mouse_005	cerLN	Thelper	2.32
Mouse_006	cerLN	Thelper	3.87
Mouse_007	cerLN	Thelper	3.81
Mouse_008	cerLN	Thelper	2.29
Mouse_009	cerLN	Thelper	3.61
Mouse_010	cerLN	Thelper	5.22
Mouse_001	cerLN	rTreg	1.61
Mouse_002	cerLN	rTreg	0.57
Mouse_003	cerLN	rTreg	0.93
Mouse_004	cerLN	rTreg	1.45
Mouse_005	cerLN	rTreg	0.14
Mouse_006	cerLN	rTreg	0.7
Mouse_007	cerLN	rTreg	0.82
Mouse_008	cerLN	rTreg	0.57
Mouse_009	cerLN	rTreg	0.91
Mouse_010	cerLN	rTreg	0.87
Mouse_001	cerLN	aTreg	9.16
Mouse_002	cerLN	aTreg	7.75
Mouse_003	cerLN	aTreg	5.95
Mouse_004	cerLN	aTreg	6.89
Mouse_005	cerLN	aTreg	7.54
Mouse_006	cerLN	aTreg	8.38
Mouse_007	cerLN	aTreg	8.14
Mouse_008	cerLN	aTreg	6.81
Mouse_009	cerLN	aTreg	7.84
Mouse_010	cerLN	aTreg	8.37
Mouse_001	LILP	Tnaive	11.5
Mouse_002	LILP	Tnaive	5.21
Mouse_003	LILP	Tnaive	2.95
Mouse_004	LILP	Tnaive	4.15
Mouse_005	LILP	Tnaive	5.39
Mouse_006	LILP	Tnaive	5.41
Mouse_007	LILP	Tnaive	3.69
Mouse_008	LILP	Tnaive	5.01
Mouse_009	LILP	Tnaive	3.21
Mouse_010	LILP	Tnaive	6.69
Mouse_001	LILP	Thelper	5.88
Mouse_002	LILP	Thelper	5.94
Mouse_003	LILP	Thelper	7.6
Mouse_004	LILP	Thelper	5.13
Mouse_005	LILP	Thelper	5.66
Mouse_006	LILP	Thelper	6.46
Mouse_007	LILP	Thelper	4.87
Mouse_008	LILP	Thelper	5.42
Mouse_009	LILP	Thelper	5.22
Mouse_010	LILP	Thelper	5.03
Mouse_001	LILP	rTreg	10
Mouse_002	LILP	rTreg	9.09
Mouse_003	LILP	rTreg	1.82
Mouse_004	LILP	rTreg	12.1
Mouse_005	LILP	rTreg	14.3
Mouse_006	LILP	rTreg	8
Mouse_007	LILP	rTreg	3.03
Mouse_008	LILP	rTreg	2.5
Mouse_009	LILP	rTreg	4.26
Mouse_010	LILP	rTreg	9.09
Mouse_001	LILP	aTreg	46.7
Mouse_002	LILP	aTreg	44.1
Mouse_003	LILP	aTreg	42
Mouse_004	LILP	aTreg	42.5
Mouse_005	LILP	aTreg	46.5
Mouse_006	LILP	aTreg	45.5
Mouse_007	LILP	aTreg	39.6
Mouse_008	LILP	aTreg	41.3
Mouse_009	LILP	aTreg	42.6
Mouse_010	LILP	aTreg	37.2
Mouse_001	Lung	Tnaive	0.34
Mouse_002	Lung	Tnaive	0.25
Mouse_003	Lung	Tnaive	0.28
Mouse_004	Lung	Tnaive	0.42
Mouse_005	Lung	Tnaive	0.24
Mouse_006	Lung	Tnaive	0.24
Mouse_007	Lung	Tnaive	0.27
Mouse_008	Lung	Tnaive	0.21
Mouse_009	Lung	Tnaive	0.31
Mouse_010	Lung	Tnaive	0.51
Mouse_001	Lung	Thelper	2.8
Mouse_002	Lung	Thelper	3.05
Mouse_003	Lung	Thelper	1.9
Mouse_004	Lung	Thelper	2.24
Mouse_005	Lung	Thelper	2.01
Mouse_006	Lung	Thelper	1.99
Mouse_007	Lung	Thelper	1.67
Mouse_008	Lung	Thelper	0.78
Mouse_009	Lung	Thelper	2.58
Mouse_010	Lung	Thelper	4.39
Mouse_001	Lung	rTreg	0.94
Mouse_002	Lung	rTreg	0.74
Mouse_003	Lung	rTreg	0.78
Mouse_004	Lung	rTreg	0.72
Mouse_005	Lung	rTreg	0.2
Mouse_006	Lung	rTreg	0.25
Mouse_007	Lung	rTreg	0.9
Mouse_008	Lung	rTreg	0.49
Mouse_009	Lung	rTreg	0.39
Mouse_010	Lung	rTreg	0.58
Mouse_001	Lung	aTreg	8.3
Mouse_002	Lung	aTreg	7.14
Mouse_003	Lung	aTreg	6.7
Mouse_004	Lung	aTreg	7.13
Mouse_005	Lung	aTreg	10.4
Mouse_006	Lung	aTreg	6.66
Mouse_007	Lung	aTreg	12.6
Mouse_008	Lung	aTreg	6.66
Mouse_009	Lung	aTreg	7.51
Mouse_010	Lung	aTreg	6.37
Mouse_001	medLN	Tnaive	0.1
Mouse_002	medLN	Tnaive	0.062
Mouse_003	medLN	Tnaive	0.088
Mouse_004	medLN	Tnaive	0.16
Mouse_005	medLN	Tnaive	0.05
Mouse_006	medLN	Tnaive	0.09
Mouse_007	medLN	Tnaive	0.063
Mouse_008	medLN	Tnaive	0.11
Mouse_009	medLN	Tnaive	0.12
Mouse_010	medLN	Tnaive	0.15
Mouse_001	medLN	Thelper	2.73
Mouse_002	medLN	Thelper	2.48
Mouse_003	medLN	Thelper	2.02
Mouse_004	medLN	Thelper	2.26
Mouse_005	medLN	Thelper	1.75
Mouse_006	medLN	Thelper	2.14
Mouse_007	medLN	Thelper	2.01
Mouse_008	medLN	Thelper	1.29
Mouse_009	medLN	Thelper	2.06
Mouse_010	medLN	Thelper	3.66
Mouse_001	medLN	rTreg	0.4
Mouse_002	medLN	rTreg	0.42
Mouse_003	medLN	rTreg	0.55
Mouse_004	medLN	rTreg	0.39
Mouse_005	medLN	rTreg	0.46
Mouse_006	medLN	rTreg	0.59
Mouse_007	medLN	rTreg	0.5
Mouse_008	medLN	rTreg	0.7
Mouse_009	medLN	rTreg	0.48
Mouse_010	medLN	rTreg	0.23
Mouse_001	medLN	aTreg	7.34
Mouse_002	medLN	aTreg	6.75
Mouse_003	medLN	aTreg	4.03
Mouse_004	medLN	aTreg	4.8
Mouse_005	medLN	aTreg	5.9
Mouse_006	medLN	aTreg	7.75
Mouse_007	medLN	aTreg	4.63
Mouse_008	medLN	aTreg	6.73
Mouse_009	medLN	aTreg	5
Mouse_010	medLN	aTreg	7.31
Mouse_001	mesLN	Tnaive	0.68
Mouse_002	mesLN	Tnaive	0.52
Mouse_003	mesLN	Tnaive	0.53
Mouse_004	mesLN	Tnaive	0.55
Mouse_005	mesLN	Tnaive	0.51
Mouse_006	mesLN	Tnaive	0.52
Mouse_007	mesLN	Tnaive	0.51
Mouse_008	mesLN	Tnaive	0.66
Mouse_009	mesLN	Tnaive	0.6
Mouse_010	mesLN	Tnaive	1.37
Mouse_001	mesLN	Thelper	5.04
Mouse_002	mesLN	Thelper	5.32
Mouse_003	mesLN	Thelper	5.29
Mouse_004	mesLN	Thelper	5.25
Mouse_005	mesLN	Thelper	4.43
Mouse_006	mesLN	Thelper	4.85
Mouse_007	mesLN	Thelper	4.84
Mouse_008	mesLN	Thelper	5.37
Mouse_009	mesLN	Thelper	4
Mouse_010	mesLN	Thelper	5.34
Mouse_001	mesLN	rTreg	1.62
Mouse_002	mesLN	rTreg	1.37
Mouse_003	mesLN	rTreg	1.06
Mouse_004	mesLN	rTreg	1.38
Mouse_005	mesLN	rTreg	1.01
Mouse_006	mesLN	rTreg	1.19
Mouse_007	mesLN	rTreg	1.32
Mouse_008	mesLN	rTreg	1.98
Mouse_009	mesLN	rTreg	0.98
Mouse_010	mesLN	rTreg	2.41
Mouse_001	mesLN	aTreg	27.9
Mouse_002	mesLN	aTreg	26.7
Mouse_003	mesLN	aTreg	23.6
Mouse_004	mesLN	aTreg	24.2
Mouse_005	mesLN	aTreg	24.7
Mouse_006	mesLN	aTreg	19.2
Mouse_007	mesLN	aTreg	21.6
Mouse_008	mesLN	aTreg	22.3
Mouse_009	mesLN	aTreg	23.4
Mouse_010	mesLN	aTreg	23.9
Mouse_001	Skin	Tnaive	0
Mouse_002	Skin	Tnaive	0
Mouse_003	Skin	Tnaive	0
Mouse_004	Skin	Tnaive	0
Mouse_005	Skin	Tnaive	0
Mouse_006	Skin	Tnaive	0
Mouse_007	Skin	Tnaive	0
Mouse_008	Skin	Tnaive	0
Mouse_009	Skin	Tnaive	0
Mouse_010	Skin	Tnaive	0
Mouse_001	Skin	Thelper	0.35
Mouse_002	Skin	Thelper	0.73
Mouse_003	Skin	Thelper	1.16
Mouse_004	Skin	Thelper	0.56
Mouse_005	Skin	Thelper	0.26
Mouse_006	Skin	Thelper	1.27
Mouse_007	Skin	Thelper	0.23
Mouse_008	Skin	Thelper	0
Mouse_009	Skin	Thelper	0.34
Mouse_010	Skin	Thelper	1.26
Mouse_001	Skin	rTreg	0
Mouse_002	Skin	rTreg	0
Mouse_003	Skin	rTreg	0
Mouse_004	Skin	rTreg	0
Mouse_005	Skin	rTreg	0
Mouse_006	Skin	rTreg	0
Mouse_007	Skin	rTreg	0
Mouse_008	Skin	rTreg	0
Mouse_009	Skin	rTreg	0
Mouse_010	Skin	rTreg	0
Mouse_001	Skin	aTreg	35.4
Mouse_002	Skin	aTreg	37.1
Mouse_003	Skin	aTreg	26.3
Mouse_004	Skin	aTreg	40.8
Mouse_005	Skin	aTreg	33.1
Mouse_006	Skin	aTreg	26.9
Mouse_007	Skin	aTreg	33.3
Mouse_008	Skin	aTreg	37
Mouse_009	Skin	aTreg	29.3
Mouse_010	Skin	aTreg	28.1

## Sheet: Figure1c
Mouse	Replicate	Timepoint (days)	Tissue	% tdTomato+ of YFP+		Per tissue, one-way ANOVA: %tdtomato.of.YFP ~ Timepoint
Mouse_001	2	3	cerLN	76.7		Tissue		Degrees of freedom	Sum Sq	Mean Sq	F value	Pr(>F)	Pval_adj
Mouse_002	2	3	cerLN	85		cerLN	Timeppoint:	1	641.821	641.821	5.84434	0.0264577	0.10583
Mouse_003	2	10	cerLN	90		cerLN	Residuals:	18	1976.74	109.819	NA	NA	NA
Mouse_004	2	10	cerLN	82.9		LILP	Timeppoint:	1	1.87381	1.87381	5.34044	0.0328912	0.10583
Mouse_005	2	21	cerLN	66.7		LILP	Residuals:	18	6.31569	0.350872	NA	NA	NA
Mouse_006	2	21	cerLN	76.5		Lung	Timeppoint:	1	4135.29	4135.29	16.514	0.00072871	0.00364
Mouse_007	2	35	cerLN	67.4		Lung	Residuals:	18	4507.4	250.411	NA	NA	NA
Mouse_008	2	35	cerLN	75.8		medLN	Timeppoint:	1	492.214	492.214	2.87095	0.107423	0.21485
Mouse_009	2	56	cerLN	69		medLN	Residuals:	18	3086.04	171.447	NA	NA	NA
Mouse_010	2	56	cerLN	45.8		mesLN	Timeppoint:	1	214.848	214.848	51.0182	1.18385e-06	1e-05
Mouse_001	2	3	LILP	99.7		mesLN	Residuals:	18	75.8016	4.2112	NA	NA	NA
Mouse_002	2	3	LILP	99.9		Skin	Timeppoint:	1	151.371	151.371	2.40935	0.138017	0.21485
Mouse_003	2	10	LILP	98.8		Skin	Residuals:	18	1130.87	62.8264	NA	NA	NA
Mouse_004	2	10	LILP	98.9
Mouse_005	2	21	LILP	98.8
Mouse_006	2	21	LILP	99
Mouse_007	2	35	LILP	97.7
Mouse_008	2	35	LILP	98.7
Mouse_009	2	56	LILP	97.1
Mouse_010	2	56	LILP	98.6
Mouse_001	2	3	Lung	60.2
Mouse_002	2	3	Lung	77.1
Mouse_003	2	10	Lung	50.9
Mouse_004	2	10	Lung	45.7
Mouse_005	2	21	Lung	33.3
Mouse_006	2	21	Lung	23.7
Mouse_007	2	35	Lung	19.5
Mouse_008	2	35	Lung	38
Mouse_009	2	56	Lung	20
Mouse_010	2	56	Lung	15.4
Mouse_001	2	3	medLN	95.7
Mouse_002	2	3	medLN	96
Mouse_003	2	10	medLN	87.5
Mouse_004	2	10	medLN	79.3
Mouse_005	2	21	medLN	58.3
Mouse_006	2	21	medLN	46.7
Mouse_007	2	35	medLN	61.1
Mouse_008	2	35	medLN	82.4
Mouse_009	2	56	medLN	81.1
Mouse_010	2	56	medLN	78.6
Mouse_001	2	3	mesLN	98.4
Mouse_002	2	3	mesLN	97.1
Mouse_003	2	10	mesLN	95.7
Mouse_004	2	10	mesLN	91.3
Mouse_005	2	21	mesLN	94.1
Mouse_006	2	21	mesLN	91.2
Mouse_007	2	35	mesLN	87.4
Mouse_008	2	35	mesLN	91.9
Mouse_009	2	56	mesLN	90.1
Mouse_010	2	56	mesLN	87
Mouse_001	2	3	Skin	92.9
Mouse_002	2	3	Skin	96.6
Mouse_003	2	10	Skin	86.8
Mouse_004	2	10	Skin	82.9
Mouse_005	2	21	Skin	90.9
Mouse_006	2	21	Skin	67.6
Mouse_007	2	35	Skin	71.2
Mouse_008	2	35	Skin	71.2
Mouse_009	2	56	Skin	83
Mouse_010	2	56	Skin	72.4
Mouse_001	2	3	cerLN	93.7
Mouse_002	2	3	cerLN	93.2
Mouse_003	2	10	cerLN	79.8
Mouse_004	1	10	cerLN	86.8
Mouse_005	1	21	cerLN	89.6
Mouse_006	1	21	cerLN	92.1
Mouse_007	1	35	cerLN	89.7
Mouse_008	1	35	cerLN	81.8
Mouse_009	1	56	cerLN	88.9
Mouse_010	1	56	cerLN	79.3
Mouse_001	1	3	LILP	99.7
Mouse_002	1	3	LILP	99.5
Mouse_003	1	10	LILP	98.7
Mouse_004	1	10	LILP	98.6
Mouse_005	1	21	LILP	98.6
Mouse_006	1	21	LILP	99.2
Mouse_007	1	35	LILP	99.1
Mouse_008	1	35	LILP	98.7
Mouse_009	1	56	LILP	99.3
Mouse_010	1	56	LILP	99.3
Mouse_001	1	3	Lung	86.1
Mouse_002	1	3	Lung	79.5
Mouse_003	1	10	Lung	66.7
Mouse_004	1	10	Lung	60.4
Mouse_005	1	21	Lung	68.9
Mouse_006	1	21	Lung	65.3
Mouse_007	1	35	Lung	67.2
Mouse_008	1	35	Lung	45
Mouse_009	1	56	Lung	38.3
Mouse_010	1	56	Lung	44.1
Mouse_001	1	3	medLN	93.8
Mouse_002	1	3	medLN	87
Mouse_003	1	10	medLN	70.2
Mouse_004	1	10	medLN	87
Mouse_005	1	21	medLN	89.5
Mouse_006	1	21	medLN	84.2
Mouse_007	1	35	medLN	73.9
Mouse_008	1	35	medLN	86.4
Mouse_009	1	56	medLN	57.1
Mouse_010	1	56	medLN	81.8
Mouse_001	1	3	mesLN	99.2
Mouse_002	1	3	mesLN	98.7
Mouse_003	1	10	mesLN	97.2
Mouse_004	1	10	mesLN	96.7
Mouse_005	1	21	mesLN	96.1
Mouse_006	1	21	mesLN	95.1
Mouse_007	1	35	mesLN	93.2
Mouse_008	1	35	mesLN	92.4
Mouse_009	1	56	mesLN	90
Mouse_010	1	56	mesLN	87.3
Mouse_001	1	3	Skin	88.1
Mouse_002	1	3	Skin	90.7
Mouse_003	1	10	Skin	71.9
Mouse_004	1	10	Skin	82.3
Mouse_005	1	21	Skin	83.1
Mouse_006	1	21	Skin	77.4
Mouse_007	1	35	Skin	83.6
Mouse_008	1	35	Skin	76.3
Mouse_009	1	56	Skin	87.5
Mouse_010	1	56	Skin	85.3

## Sheet: Figure1d
Mouse	Replicate	Timepoint (days)	Tissue	% YFP+ of total
Mouse_001	2	3	cerLN	0.61
Mouse_002	2	3	cerLN	1.26
Mouse_003	2	10	cerLN	3.21
Mouse_004	2	10	cerLN	2.62
Mouse_005	2	21	cerLN	1.15
Mouse_006	2	21	cerLN	1.42
Mouse_007	2	35	cerLN	0.93
Mouse_008	2	35	cerLN	0.69
Mouse_009	2	56	cerLN	1.23
Mouse_010	2	56	cerLN	0.51
Mouse_001	2	3	LILP	31.2
Mouse_002	2	3	LILP	30.4
Mouse_003	2	10	LILP	37.3
Mouse_004	2	10	LILP	36.9
Mouse_005	2	21	LILP	22.9
Mouse_006	2	21	LILP	25.7
Mouse_007	2	35	LILP	21
Mouse_008	2	35	LILP	26.3
Mouse_009	2	56	LILP	11.4
Mouse_010	2	56	LILP	11.6
Mouse_001	2	3	Lung	1.61
Mouse_002	2	3	Lung	1.46
Mouse_003	2	10	Lung	2.48
Mouse_004	2	10	Lung	2.51
Mouse_005	2	21	Lung	1.12
Mouse_006	2	21	Lung	1.25
Mouse_007	2	35	Lung	0.87
Mouse_008	2	35	Lung	1.03
Mouse_009	2	56	Lung	1.77
Mouse_010	2	56	Lung	0.84
Mouse_001	2	3	medLN	0.46
Mouse_002	2	3	medLN	1.02
Mouse_003	2	10	medLN	3.07
Mouse_004	2	10	medLN	1.14
Mouse_005	2	21	medLN	0.24
Mouse_006	2	21	medLN	0.91
Mouse_007	2	35	medLN	0.36
Mouse_008	2	35	medLN	0.55
Mouse_009	2	56	medLN	1.05
Mouse_010	2	56	medLN	0.28
Mouse_001	2	3	mesLN	10.6
Mouse_002	2	3	mesLN	7.6
Mouse_003	2	10	mesLN	13.1
Mouse_004	2	10	mesLN	8.67
Mouse_005	2	21	mesLN	9.27
Mouse_006	2	21	mesLN	3.46
Mouse_007	2	35	mesLN	2.96
Mouse_008	2	35	mesLN	3.33
Mouse_009	2	56	mesLN	3.46
Mouse_010	2	56	mesLN	2.08
Mouse_001	2	3	Skin	7.53
Mouse_002	2	3	Skin	12.6
Mouse_003	2	10	Skin	20
Mouse_004	2	10	Skin	21.5
Mouse_005	2	21	Skin	25.6
Mouse_006	2	21	Skin	19.5
Mouse_007	2	35	Skin	15.7
Mouse_008	2	35	Skin	19.5
Mouse_009	2	56	Skin	17.8
Mouse_010	2	56	Skin	17.8
Mouse_001	2	3	cerLN	2.05
Mouse_002	2	3	cerLN	1.67
Mouse_003	2	10	cerLN	2.08
Mouse_004	1	10	cerLN	1.01
Mouse_005	1	21	cerLN	1.28
Mouse_006	1	21	cerLN	1.39
Mouse_007	1	35	cerLN	1.11
Mouse_008	1	35	cerLN	0.96
Mouse_009	1	56	cerLN	0.49
Mouse_010	1	56	cerLN	0.95
Mouse_001	1	3	LILP	27.9
Mouse_002	1	3	LILP	24.3
Mouse_003	1	10	LILP	28.2
Mouse_004	1	10	LILP	27.3
Mouse_005	1	21	LILP	26.1
Mouse_006	1	21	LILP	25.8
Mouse_007	1	35	LILP	18.7
Mouse_008	1	35	LILP	17.4
Mouse_009	1	56	LILP	12.6
Mouse_010	1	56	LILP	8.96
Mouse_001	1	3	Lung	2
Mouse_002	1	3	Lung	1.77
Mouse_003	1	10	Lung	2.91
Mouse_004	1	10	Lung	3.29
Mouse_005	1	21	Lung	2.25
Mouse_006	1	21	Lung	1.43
Mouse_007	1	35	Lung	4.78
Mouse_008	1	35	Lung	1.98
Mouse_009	1	56	Lung	0.87
Mouse_010	1	56	Lung	1.09
Mouse_001	1	3	medLN	1.2
Mouse_002	1	3	medLN	1.08
Mouse_003	1	10	medLN	0.94
Mouse_004	1	10	medLN	1.05
Mouse_005	1	21	medLN	1.13
Mouse_006	1	21	medLN	1.85
Mouse_007	1	35	medLN	0.84
Mouse_008	1	35	medLN	1.31
Mouse_009	1	56	medLN	0.26
Mouse_010	1	56	medLN	0.81
Mouse_001	1	3	mesLN	10.7
Mouse_002	1	3	mesLN	8.3
Mouse_003	1	10	mesLN	9.23
Mouse_004	1	10	mesLN	10.1
Mouse_005	1	21	mesLN	6.49
Mouse_006	1	21	mesLN	4.65
Mouse_007	1	35	mesLN	3.94
Mouse_008	1	35	mesLN	4.32
Mouse_009	1	56	mesLN	1.94
Mouse_010	1	56	mesLN	2.88
Mouse_001	1	3	Skin	11.7
Mouse_002	1	3	Skin	11.5
Mouse_003	1	10	Skin	14.5
Mouse_004	1	10	Skin	30.6
Mouse_005	1	21	Skin	24.9
Mouse_006	1	21	Skin	19.9
Mouse_007	1	35	Skin	27.1
Mouse_008	1	35	Skin	23.9
Mouse_009	1	56	Skin	14
Mouse_010	1	56	Skin	10.6

## Sheet: Figure1f
Mouse	Experiment	Replicate	Treatment	% tdTomato+ of YFP+
Mouse_001	DSS	rep1	Ctl	98.1
Mouse_002	DSS	rep1	Ctl	98.8
Mouse_003	DSS	rep1	Ctl	97.3
Mouse_004	DSS	rep1	Ctl	97.9
Mouse_005	DSS	rep1	Tx	83.1
Mouse_006	DSS	rep1	Tx	97.3
Mouse_007	DSS	rep1	Tx	97.7
Mouse_008	DSS	rep1	Tx	97.7
Mouse_001	Abx	rep1	Ctl	96.75
Mouse_002	Abx	rep1	Ctl	97.25
Mouse_003	Abx	rep1	Ctl	95.56
Mouse_004	Abx	rep1	Ctl	96.53
Mouse_005	Abx	rep1	Tx	90.23
Mouse_006	Abx	rep1	Tx	89.08
Mouse_007	Abx	rep1	Tx	91.89
Mouse_008	Abx	rep1	Tx	96.41
Mouse_001	Abx	rep2	Ctl	97.19
Mouse_002	Abx	rep2	Ctl	97.06
Mouse_003	Abx	rep2	Ctl	96.51
Mouse_004	Abx	rep2	Ctl	96.7
Mouse_005	Abx	rep2	Tx	93.9
Mouse_006	Abx	rep2	Tx	92.31
Mouse_007	Abx	rep2	Tx	88.44
Mouse_008	Abx	rep2	Tx	90.58
Mouse_009	Abx	rep2	Tx	90.12
Mouse_001	Bleo	rep1	Ctl	32.4
Mouse_002	Bleo	rep1	Ctl	43.8
Mouse_003	Bleo	rep1	Ctl	21.4
Mouse_007	Bleo	rep2	Ctl	54.4
Mouse_008	Bleo	rep2	Ctl	41.7
Mouse_009	Bleo	rep2	Ctl	38.4
Mouse_016	Bleo	rep1	Tx	59
Mouse_017	Bleo	rep1	Tx	61.8
Mouse_004	Bleo	rep2	Tx	52.7
Mouse_005	Bleo	rep2	Tx	61.2
Mouse_006	Bleo	rep2	Tx	56.6
Mouse_001	DSS	rep2	Ctl	98.4
Mouse_002	DSS	rep2	Ctl	99.1
Mouse_003	DSS	rep2	Ctl	99
Mouse_004	DSS	rep2	Ctl	98.7
Mouse_005	DSS	rep2	Tx	97
Mouse_006	DSS	rep2	Tx	95.6
Mouse_007	DSS	rep2	Tx	98.1
Mouse_008	DSS	rep2	Tx	98.4
Mouse_009	DSS	rep2	Tx	97.3
