# Supplementary material for: Terminal differentiation and persistence of effector regulatory T cells essential for preventing intestinal inflammation
Source: Nat Immunol. 2025 Feb 4;26(3):444–58. doi: 10.1038/s41590-024-02075-6 (PMC11876075; doi:10.1038/s41590-024-02075-6)
Supplement: Supplementary file 4 — Statistical Source Data. [file 41590_2024_2075_MOESM4_ESM.xlsx]

## Sheet: Figure2a
neg = Il10neg; pos = Il10recent; stable = Il10stable
Gene	Category	Sample (RNA_Mouse_Il10)	Value (per Gene Z-score, DESeq FPKM counts)
Ackr3	immunomodulatory	RNA_G1_neg	-1.1005
Acvrl1	sensor	RNA_G1_neg	-1.19229
Angptl2	supportive	RNA_G1_neg	-1.24294
Btla	immunomodulatory	RNA_G1_neg	0.306188
Ccl20	immunomodulatory	RNA_G1_neg	-1.25449
Ccl5	immunomodulatory	RNA_G1_neg	1.63106
Ccn4	sensor	RNA_G1_neg	1.03931
Ccr1	sensor	RNA_G1_neg	-1.11653
Ccr1l1	sensor	RNA_G1_neg	-1.06791
Ccr2	sensor	RNA_G1_neg	-1.14952
Ccr5	sensor	RNA_G1_neg	-1.17745
Ccr6	sensor	RNA_G1_neg	1.64065
Ccr7	sensor	RNA_G1_neg	1.056
Ccr8	sensor	RNA_G1_neg	1.18432
Ccr9	sensor	RNA_G1_neg	-0.679844
Cd14	sensor	RNA_G1_neg	-1.22838
Cd160	immunomodulatory	RNA_G1_neg	1.27607
Cd1d1	immunomodulatory	RNA_G1_neg	1.12357
Cd1d2	immunomodulatory	RNA_G1_neg	0.534735
Cd200	immunomodulatory	RNA_G1_neg	0.855047
Cd200r1	immunomodulatory	RNA_G1_neg	1.06118
Cd40lg	immunomodulatory	RNA_G1_neg	1.84898
Cd68	ECM	RNA_G1_neg	-1.16801
Cd81	TCR	RNA_G1_neg	1.20411
Cd86	immunomodulatory	RNA_G1_neg	-1.35129
Cd9	TCR	RNA_G1_neg	0.987673
Chrne	sensor	RNA_G1_neg	0.766672
Clec2i	immunomodulatory	RNA_G1_neg	0.668265
Cnr2	sensor	RNA_G1_neg	0.446951
Col16a1	ECM	RNA_G1_neg	-0.0658521
Crtam	interactions	RNA_G1_neg	0.98823
Csf2	immunomodulatory	RNA_G1_neg	0.363986
Ctla4	immunomodulatory	RNA_G1_neg	-1.33549
Cxcl3	immunomodulatory	RNA_G1_neg	-1.07131
Cxcl5	immunomodulatory	RNA_G1_neg	-1.10516
Cxcr5	sensor	RNA_G1_neg	1.61534
Cysltr1	sensor	RNA_G1_neg	-0.915135
Dkk3	sensor	RNA_G1_neg	0.320981
Ebi3	immunomodulatory	RNA_G1_neg	1.26312
Ednrb	sensor	RNA_G1_neg	1.92648
Entpd1	immunomodulatory	RNA_G1_neg	-0.996797
F2r	ECM	RNA_G1_neg	-0.875508
F2rl2	ECM	RNA_G1_neg	-1.02915
Fas	immunomodulatory	RNA_G1_neg	0.643505
Fcrl1	sensor	RNA_G1_neg	1.30981
Fes	TCR	RNA_G1_neg	-1.24528
Ffar2	sensor	RNA_G1_neg	-1.06374
Fgl2	ECM	RNA_G1_neg	-1.16616
Gcg	supportive	RNA_G1_neg	-0.895658
Gja1	interactions	RNA_G1_neg	-0.920079
Grn	supportive	RNA_G1_neg	-0.861579
Gzma	immunomodulatory	RNA_G1_neg	0.244781
Gzmb	immunomodulatory	RNA_G1_neg	-1.08941
Havcr2	immunomodulatory	RNA_G1_neg	-0.719766
Hbegf	supportive	RNA_G1_neg	-1.41499
Hcar2	sensor	RNA_G1_neg	-0.0067197
Hgfac	supportive	RNA_G1_neg	1.23687
Ifng	immunomodulatory	RNA_G1_neg	0.119258
Igsf9b	interactions	RNA_G1_neg	1.09596
Il10	immunomodulatory	RNA_G1_neg	-1.21308
Il17a	immunomodulatory	RNA_G1_neg	-1.28675
Il17f	immunomodulatory	RNA_G1_neg	-0.915125
Il18rap	sensor	RNA_G1_neg	0.919272
Il1r1	sensor	RNA_G1_neg	-1.29817
Il1rl1	sensor	RNA_G1_neg	1.28876
Il1rn	immunomodulatory	RNA_G1_neg	-1.22279
Il23r	sensor	RNA_G1_neg	-1.10966
Il9r	sensor	RNA_G1_neg	1.86105
Itgb1	ECM	RNA_G1_neg	0.159363
Itgb8	immunomodulatory	RNA_G1_neg	-0.162892
Jaml	supportive	RNA_G1_neg	1.38344
Kazald1	supportive	RNA_G1_neg	-0.851307
Kit	sensor	RNA_G1_neg	1.40682
Kremen1	sensor	RNA_G1_neg	-1.41109
Lag3	immunomodulatory	RNA_G1_neg	-1.25878
Laptm4b	immunomodulatory	RNA_G1_neg	-1.04895
Lat2	TCR	RNA_G1_neg	1.1302
Lefty1	supportive	RNA_G1_neg	-1.0711
Lgals3	immunomodulatory	RNA_G1_neg	-1.05438
Lif	immunomodulatory	RNA_G1_neg	1.66381
Lrrc32	immunomodulatory	RNA_G1_neg	1.36177
Ly6c1	sensor	RNA_G1_neg	1.18603
Map4k2	TCR	RNA_G1_neg	1.49549
Mgat5	sensor	RNA_G1_neg	1.44683
Mmp10	ECM	RNA_G1_neg	0.814233
Mmp9	ECM	RNA_G1_neg	-0.802655
Mrgpra3	sensor	RNA_G1_neg	-1.15209
Napsa	supportive	RNA_G1_neg	0.916905
Nmur1	sensor	RNA_G1_neg	-0.802602
Nrn1	immunomodulatory	RNA_G1_neg	1.25368
Nrp1	sensor	RNA_G1_neg	1.08031
P2rx7	sensor	RNA_G1_neg	1.1185
Pdcd1	TCR	RNA_G1_neg	1.44273
Pdcd1lg2	immunomodulatory	RNA_G1_neg	0.745862
Pear1	sensor	RNA_G1_neg	0.90944
Pecam1	interactions	RNA_G1_neg	0.910404
Penk	supportive	RNA_G1_neg	0.726399
Pglyrp1	sensor	RNA_G1_neg	1.4197
Pik3ap1	TCR	RNA_G1_neg	-1.06613
Plaur	ECM	RNA_G1_neg	1.73179
Pltp	supportive	RNA_G1_neg	-0.71916
Prf1	immunomodulatory	RNA_G1_neg	1.46924
Prg4	ECM	RNA_G1_neg	-1.08428
Prkcq	TCR	RNA_G1_neg	1.27551
Ptch1	sensor	RNA_G1_neg	0.614355
Ramp3	sensor	RNA_G1_neg	1.60676
Rasgrp2	interactions	RNA_G1_neg	1.67811
Rln3	supportive	RNA_G1_neg	1.44684
Rnase4	immunomodulatory	RNA_G1_neg	-1.07191
Rnf43	sensor	RNA_G1_neg	0.878773
S1pr1	sensor	RNA_G1_neg	1.39641
Sell	sensor	RNA_G1_neg	0.324816
Serpinf1	immunomodulatory	RNA_G1_neg	-1.5089
Sgk1	sensor	RNA_G1_neg	0.610459
Slamf6	interactions	RNA_G1_neg	0.855949
Slc14a1	Slc	RNA_G1_neg	1.4959
Slc16a1	Slc	RNA_G1_neg	0.100502
Slc39a6	Slc	RNA_G1_neg	0.320709
Slc5a10	Slc	RNA_G1_neg	-1.29425
Susd2	sensor	RNA_G1_neg	1.60108
Sytl2	immunomodulatory	RNA_G1_neg	0.828827
Tec	TCR	RNA_G1_neg	-0.470794
Tff1	supportive	RNA_G1_neg	1.50722
Tmigd1	interactions	RNA_G1_neg	-0.979231
Tnfsf10	immunomodulatory	RNA_G1_neg	0.955757
Tnfsf14	immunomodulatory	RNA_G1_neg	0.744569
Trat1	TCR	RNA_G1_neg	1.02517
Twsg1	supportive	RNA_G1_neg	-1.28055
Xcl1	immunomodulatory	RNA_G1_neg	0.633569
Zdhhc2	TCR	RNA_G1_neg	0.506407
Ackr3	immunomodulatory	RNA_G1_stable	1.23835
Acvrl1	sensor	RNA_G1_stable	1.53343
Angptl2	supportive	RNA_G1_stable	0.402007
Btla	immunomodulatory	RNA_G1_stable	-0.386283
Ccl20	immunomodulatory	RNA_G1_stable	0.597321
Ccl5	immunomodulatory	RNA_G1_stable	-0.95364
Ccn4	sensor	RNA_G1_stable	-0.932729
Ccr1	sensor	RNA_G1_stable	1.26904
Ccr1l1	sensor	RNA_G1_stable	1.31194
Ccr2	sensor	RNA_G1_stable	1.27483
Ccr5	sensor	RNA_G1_stable	1.09986
Ccr6	sensor	RNA_G1_stable	-0.766589
Ccr7	sensor	RNA_G1_stable	-0.987817
Ccr8	sensor	RNA_G1_stable	-1.38441
Ccr9	sensor	RNA_G1_stable	1.25042
Cd14	sensor	RNA_G1_stable	0.410652
Cd160	immunomodulatory	RNA_G1_stable	-0.923995
Cd1d1	immunomodulatory	RNA_G1_stable	-0.717218
Cd1d2	immunomodulatory	RNA_G1_stable	-1.28036
Cd200	immunomodulatory	RNA_G1_stable	-0.0117296
Cd200r1	immunomodulatory	RNA_G1_stable	-1.23185
Cd40lg	immunomodulatory	RNA_G1_stable	-1.29263
Cd68	ECM	RNA_G1_stable	1.25575
Cd81	TCR	RNA_G1_stable	-1.08217
Cd86	immunomodulatory	RNA_G1_stable	0.990583
Cd9	TCR	RNA_G1_stable	-0.889602
Chrne	sensor	RNA_G1_stable	-0.650274
Clec2i	immunomodulatory	RNA_G1_stable	-0.828937
Cnr2	sensor	RNA_G1_stable	-0.674142
Col16a1	ECM	RNA_G1_stable	1.48457
Crtam	interactions	RNA_G1_stable	-0.715179
Csf2	immunomodulatory	RNA_G1_stable	-0.999413
Ctla4	immunomodulatory	RNA_G1_stable	0.790535
Cxcl3	immunomodulatory	RNA_G1_stable	-0.259975
Cxcl5	immunomodulatory	RNA_G1_stable	-0.416379
Cxcr5	sensor	RNA_G1_stable	-0.87122
Cysltr1	sensor	RNA_G1_stable	1.54187
Dkk3	sensor	RNA_G1_stable	-0.612369
Ebi3	immunomodulatory	RNA_G1_stable	-1.21243
Ednrb	sensor	RNA_G1_stable	-0.534124
Entpd1	immunomodulatory	RNA_G1_stable	1.40013
F2r	ECM	RNA_G1_stable	1.28971
F2rl2	ECM	RNA_G1_stable	1.14874
Fas	immunomodulatory	RNA_G1_stable	-0.995672
Fcrl1	sensor	RNA_G1_stable	-1.01062
Fes	TCR	RNA_G1_stable	0.109786
Ffar2	sensor	RNA_G1_stable	1.10353
Fgl2	ECM	RNA_G1_stable	0.999551
Gcg	supportive	RNA_G1_stable	0.654279
Gja1	interactions	RNA_G1_stable	0.384192
Grn	supportive	RNA_G1_stable	1.44423
Gzma	immunomodulatory	RNA_G1_stable	-1.00623
Gzmb	immunomodulatory	RNA_G1_stable	1.36351
Havcr2	immunomodulatory	RNA_G1_stable	1.38528
Hbegf	supportive	RNA_G1_stable	0.962843
Hcar2	sensor	RNA_G1_stable	-0.745869
Hgfac	supportive	RNA_G1_stable	-0.952541
Ifng	immunomodulatory	RNA_G1_stable	-0.853134
Igsf9b	interactions	RNA_G1_stable	-1.7057
Il10	immunomodulatory	RNA_G1_stable	1.13011
Il17a	immunomodulatory	RNA_G1_stable	1.02701
Il17f	immunomodulatory	RNA_G1_stable	0.482053
Il18rap	sensor	RNA_G1_stable	-0.898468
Il1r1	sensor	RNA_G1_stable	0.433646
Il1rl1	sensor	RNA_G1_stable	-0.960699
Il1rn	immunomodulatory	RNA_G1_stable	0.214423
Il23r	sensor	RNA_G1_stable	0.404333
Il9r	sensor	RNA_G1_stable	-0.818215
Itgb1	ECM	RNA_G1_stable	-0.704096
Itgb8	immunomodulatory	RNA_G1_stable	-1.36253
Jaml	supportive	RNA_G1_stable	-1.00109
Kazald1	supportive	RNA_G1_stable	1.07686
Kit	sensor	RNA_G1_stable	-0.644835
Kremen1	sensor	RNA_G1_stable	-0.397284
Lag3	immunomodulatory	RNA_G1_stable	0.238198
Laptm4b	immunomodulatory	RNA_G1_stable	0.931991
Lat2	TCR	RNA_G1_stable	-1.08589
Lefty1	supportive	RNA_G1_stable	0.162596
Lgals3	immunomodulatory	RNA_G1_stable	1.61531
Lif	immunomodulatory	RNA_G1_stable	-0.921969
Lrrc32	immunomodulatory	RNA_G1_stable	-0.913351
Ly6c1	sensor	RNA_G1_stable	-0.908707
Map4k2	TCR	RNA_G1_stable	-0.605953
Mgat5	sensor	RNA_G1_stable	-0.732876
Mmp10	ECM	RNA_G1_stable	-1.02736
Mmp9	ECM	RNA_G1_stable	1.62787
Mrgpra3	sensor	RNA_G1_stable	-0.0856242
Napsa	supportive	RNA_G1_stable	-0.907192
Nmur1	sensor	RNA_G1_stable	0.894009
Nrn1	immunomodulatory	RNA_G1_stable	-0.73543
Nrp1	sensor	RNA_G1_stable	-0.720307
P2rx7	sensor	RNA_G1_stable	-1.23394
Pdcd1	TCR	RNA_G1_stable	-1.11621
Pdcd1lg2	immunomodulatory	RNA_G1_stable	-1.12008
Pear1	sensor	RNA_G1_stable	-1.14317
Pecam1	interactions	RNA_G1_stable	-1.12833
Penk	supportive	RNA_G1_stable	-1.16294
Pglyrp1	sensor	RNA_G1_stable	-1.05242
Pik3ap1	TCR	RNA_G1_stable	0.995551
Plaur	ECM	RNA_G1_stable	-0.59379
Pltp	supportive	RNA_G1_stable	1.23302
Prf1	immunomodulatory	RNA_G1_stable	-0.51343
Prg4	ECM	RNA_G1_stable	1.46544
Prkcq	TCR	RNA_G1_stable	-0.648444
Ptch1	sensor	RNA_G1_stable	-1.02169
Ramp3	sensor	RNA_G1_stable	-1.0614
Rasgrp2	interactions	RNA_G1_stable	-0.910887
Rln3	supportive	RNA_G1_stable	-1.01787
Rnase4	immunomodulatory	RNA_G1_stable	1.29825
Rnf43	sensor	RNA_G1_stable	-0.865473
S1pr1	sensor	RNA_G1_stable	-0.7755
Sell	sensor	RNA_G1_stable	-0.604936
Serpinf1	immunomodulatory	RNA_G1_stable	0.775124
Sgk1	sensor	RNA_G1_stable	-1.1393
Slamf6	interactions	RNA_G1_stable	-0.698132
Slc14a1	Slc	RNA_G1_stable	-1.07754
Slc16a1	Slc	RNA_G1_stable	-1.02159
Slc39a6	Slc	RNA_G1_stable	-0.753616
Slc5a10	Slc	RNA_G1_stable	-0.171948
Susd2	sensor	RNA_G1_stable	-0.899338
Sytl2	immunomodulatory	RNA_G1_stable	-1.05315
Tec	TCR	RNA_G1_stable	0.792041
Tff1	supportive	RNA_G1_stable	-1.21529
Tmigd1	interactions	RNA_G1_stable	1.32052
Tnfsf10	immunomodulatory	RNA_G1_stable	-0.736546
Tnfsf14	immunomodulatory	RNA_G1_stable	-1.3459
Trat1	TCR	RNA_G1_stable	-0.840837
Twsg1	supportive	RNA_G1_stable	0.776473
Xcl1	immunomodulatory	RNA_G1_stable	-1.03516
Zdhhc2	TCR	RNA_G1_stable	-1.26895
Ackr3	immunomodulatory	RNA_G2_neg	-1.26891
Acvrl1	sensor	RNA_G2_neg	-1.0111
Angptl2	supportive	RNA_G2_neg	-1.3274
Btla	immunomodulatory	RNA_G2_neg	1.5695
Ccl20	immunomodulatory	RNA_G2_neg	-1.16333
Ccl5	immunomodulatory	RNA_G2_neg	1.13364
Ccn4	sensor	RNA_G2_neg	1.2733
Ccr1	sensor	RNA_G2_neg	-1.18066
Ccr1l1	sensor	RNA_G2_neg	-0.161343
Ccr2	sensor	RNA_G2_neg	-1.23475
Ccr5	sensor	RNA_G2_neg	-0.966582
Ccr6	sensor	RNA_G2_neg	0.474198
Ccr7	sensor	RNA_G2_neg	1.75158
Ccr8	sensor	RNA_G2_neg	1.2154
Ccr9	sensor	RNA_G2_neg	-1.01816
Cd14	sensor	RNA_G2_neg	0.174142
Cd160	immunomodulatory	RNA_G2_neg	1.73569
Cd1d1	immunomodulatory	RNA_G2_neg	0.868065
Cd1d2	immunomodulatory	RNA_G2_neg	-0.429718
Cd200	immunomodulatory	RNA_G2_neg	1.29073
Cd200r1	immunomodulatory	RNA_G2_neg	1.50551
Cd40lg	immunomodulatory	RNA_G2_neg	0.610733
Cd68	ECM	RNA_G2_neg	-0.583102
Cd81	TCR	RNA_G2_neg	1.46616
Cd86	immunomodulatory	RNA_G2_neg	-0.844492
Cd9	TCR	RNA_G2_neg	1.86175
Chrne	sensor	RNA_G2_neg	0.669014
Clec2i	immunomodulatory	RNA_G2_neg	0.912887
Cnr2	sensor	RNA_G2_neg	1.24727
Col16a1	ECM	RNA_G2_neg	-1.20779
Crtam	interactions	RNA_G2_neg	1.2237
Csf2	immunomodulatory	RNA_G2_neg	1.58061
Ctla4	immunomodulatory	RNA_G2_neg	-0.607445
Cxcl3	immunomodulatory	RNA_G2_neg	-0.967266
Cxcl5	immunomodulatory	RNA_G2_neg	-0.899308
Cxcr5	sensor	RNA_G2_neg	1.31625
Cysltr1	sensor	RNA_G2_neg	-1.02592
Dkk3	sensor	RNA_G2_neg	-0.27089
Ebi3	immunomodulatory	RNA_G2_neg	0.846678
Ednrb	sensor	RNA_G2_neg	-0.260659
Entpd1	immunomodulatory	RNA_G2_neg	-0.871952
F2r	ECM	RNA_G2_neg	-1.12283
F2rl2	ECM	RNA_G2_neg	-1.13155
Fas	immunomodulatory	RNA_G2_neg	2.06017
Fcrl1	sensor	RNA_G2_neg	1.10135
Fes	TCR	RNA_G2_neg	-1.00776
Ffar2	sensor	RNA_G2_neg	-1.14485
Fgl2	ECM	RNA_G2_neg	-1.1508
Gcg	supportive	RNA_G2_neg	-1.07469
Gja1	interactions	RNA_G2_neg	-1.20097
Grn	supportive	RNA_G2_neg	-1.13529
Gzma	immunomodulatory	RNA_G2_neg	0.630908
Gzmb	immunomodulatory	RNA_G2_neg	-1.07459
Havcr2	immunomodulatory	RNA_G2_neg	-1.42133
Hbegf	supportive	RNA_G2_neg	-0.486741
Hcar2	sensor	RNA_G2_neg	0.482776
Hgfac	supportive	RNA_G2_neg	1.83831
Ifng	immunomodulatory	RNA_G2_neg	1.98799
Igsf9b	interactions	RNA_G2_neg	0.861755
Il10	immunomodulatory	RNA_G2_neg	-1.20065
Il17a	immunomodulatory	RNA_G2_neg	-1.03222
Il17f	immunomodulatory	RNA_G2_neg	-0.925716
Il18rap	sensor	RNA_G2_neg	1.94027
Il1r1	sensor	RNA_G2_neg	-1.02401
Il1rl1	sensor	RNA_G2_neg	0.683062
Il1rn	immunomodulatory	RNA_G2_neg	-0.609173
Il23r	sensor	RNA_G2_neg	-1.01748
Il9r	sensor	RNA_G2_neg	0.712717
Itgb1	ECM	RNA_G2_neg	0.801167
Itgb8	immunomodulatory	RNA_G2_neg	1.23804
Jaml	supportive	RNA_G2_neg	1.57851
Kazald1	supportive	RNA_G2_neg	-1.16157
Kit	sensor	RNA_G2_neg	1.62878
Kremen1	sensor	RNA_G2_neg	-1.17519
Lag3	immunomodulatory	RNA_G2_neg	-1.19021
Laptm4b	immunomodulatory	RNA_G2_neg	-1.10543
Lat2	TCR	RNA_G2_neg	1.59374
Lefty1	supportive	RNA_G2_neg	-1.21632
Lgals3	immunomodulatory	RNA_G2_neg	-0.975645
Lif	immunomodulatory	RNA_G2_neg	1.29004
Lrrc32	immunomodulatory	RNA_G2_neg	1.11533
Ly6c1	sensor	RNA_G2_neg	1.34809
Map4k2	TCR	RNA_G2_neg	0.903108
Mgat5	sensor	RNA_G2_neg	1.26001
Mmp10	ECM	RNA_G2_neg	0.38037
Mmp9	ECM	RNA_G2_neg	-0.943064
Mrgpra3	sensor	RNA_G2_neg	-0.935304
Napsa	supportive	RNA_G2_neg	1.92429
Nmur1	sensor	RNA_G2_neg	-1.12692
Nrn1	immunomodulatory	RNA_G2_neg	1.79632
Nrp1	sensor	RNA_G2_neg	0.797082
P2rx7	sensor	RNA_G2_neg	1.17793
Pdcd1	TCR	RNA_G2_neg	1.29813
Pdcd1lg2	immunomodulatory	RNA_G2_neg	1.7274
Pear1	sensor	RNA_G2_neg	0.0180535
Pecam1	interactions	RNA_G2_neg	0.683099
Penk	supportive	RNA_G2_neg	1.43781
Pglyrp1	sensor	RNA_G2_neg	1.30058
Pik3ap1	TCR	RNA_G2_neg	-0.93821
Plaur	ECM	RNA_G2_neg	1.02761
Pltp	supportive	RNA_G2_neg	-1.29657
Prf1	immunomodulatory	RNA_G2_neg	1.01759
Prg4	ECM	RNA_G2_neg	-1.29049
Prkcq	TCR	RNA_G2_neg	0.617016
Ptch1	sensor	RNA_G2_neg	0.754633
Ramp3	sensor	RNA_G2_neg	0.867456
Rasgrp2	interactions	RNA_G2_neg	0.604483
Rln3	supportive	RNA_G2_neg	1.18369
Rnase4	immunomodulatory	RNA_G2_neg	-1.17693
Rnf43	sensor	RNA_G2_neg	1.17575
S1pr1	sensor	RNA_G2_neg	1.1806
Sell	sensor	RNA_G2_neg	1.47414
Serpinf1	immunomodulatory	RNA_G2_neg	-1.08787
Sgk1	sensor	RNA_G2_neg	1.17715
Slamf6	interactions	RNA_G2_neg	1.73677
Slc14a1	Slc	RNA_G2_neg	1.02843
Slc16a1	Slc	RNA_G2_neg	0.73469
Slc39a6	Slc	RNA_G2_neg	0.27339
Slc5a10	Slc	RNA_G2_neg	-1.17213
Susd2	sensor	RNA_G2_neg	1.06729
Sytl2	immunomodulatory	RNA_G2_neg	0.391171
Tec	TCR	RNA_G2_neg	-0.858827
Tff1	supportive	RNA_G2_neg	0.778909
Tmigd1	interactions	RNA_G2_neg	-1.3044
Tnfsf10	immunomodulatory	RNA_G2_neg	1.91806
Tnfsf14	immunomodulatory	RNA_G2_neg	0.777737
Trat1	TCR	RNA_G2_neg	1.06828
Twsg1	supportive	RNA_G2_neg	-1.07397
Xcl1	immunomodulatory	RNA_G2_neg	1.6193
Zdhhc2	TCR	RNA_G2_neg	1.70774
Ackr3	immunomodulatory	RNA_G2_stable	1.16319
Acvrl1	sensor	RNA_G2_stable	0.876648
Angptl2	supportive	RNA_G2_stable	0.742876
Btla	immunomodulatory	RNA_G2_stable	-0.833384
Ccl20	immunomodulatory	RNA_G2_stable	1.24739
Ccl5	immunomodulatory	RNA_G2_stable	-1.03155
Ccn4	sensor	RNA_G2_stable	-1.14301
Ccr1	sensor	RNA_G2_stable	0.923355
Ccr1l1	sensor	RNA_G2_stable	1.40648
Ccr2	sensor	RNA_G2_stable	1.09578
Ccr5	sensor	RNA_G2_stable	0.876422
Ccr6	sensor	RNA_G2_stable	-1.26777
Ccr7	sensor	RNA_G2_stable	-0.899397
Ccr8	sensor	RNA_G2_stable	-0.896795
Ccr9	sensor	RNA_G2_stable	1.63853
Cd14	sensor	RNA_G2_stable	2.02469
Cd160	immunomodulatory	RNA_G2_stable	-0.967151
Cd1d1	immunomodulatory	RNA_G2_stable	-0.692239
Cd1d2	immunomodulatory	RNA_G2_stable	-1.09894
Cd200	immunomodulatory	RNA_G2_stable	-1.14892
Cd200r1	immunomodulatory	RNA_G2_stable	-0.764763
Cd40lg	immunomodulatory	RNA_G2_stable	-0.776315
Cd68	ECM	RNA_G2_stable	1.39607
Cd81	TCR	RNA_G2_stable	-1.00121
Cd86	immunomodulatory	RNA_G2_stable	1.59619
Cd9	TCR	RNA_G2_stable	-0.772454
Chrne	sensor	RNA_G2_stable	-0.939603
Clec2i	immunomodulatory	RNA_G2_stable	-0.81341
Cnr2	sensor	RNA_G2_stable	-0.534128
Col16a1	ECM	RNA_G2_stable	1.39184
Crtam	interactions	RNA_G2_stable	-0.694811
Csf2	immunomodulatory	RNA_G2_stable	-0.824521
Ctla4	immunomodulatory	RNA_G2_stable	1.41846
Cxcl3	immunomodulatory	RNA_G2_stable	0.858232
Cxcl5	immunomodulatory	RNA_G2_stable	1.81073
Cxcr5	sensor	RNA_G2_stable	-0.517116
Cysltr1	sensor	RNA_G2_stable	1.39021
Dkk3	sensor	RNA_G2_stable	-0.936152
Ebi3	immunomodulatory	RNA_G2_stable	-1.20475
Ednrb	sensor	RNA_G2_stable	-0.672664
Entpd1	immunomodulatory	RNA_G2_stable	1.52019
F2r	ECM	RNA_G2_stable	1.04018
F2rl2	ECM	RNA_G2_stable	1.38387
Fas	immunomodulatory	RNA_G2_stable	-0.793128
Fcrl1	sensor	RNA_G2_stable	-0.627074
Fes	TCR	RNA_G2_stable	1.29177
Ffar2	sensor	RNA_G2_stable	0.974331
Fgl2	ECM	RNA_G2_stable	0.927934
Gcg	supportive	RNA_G2_stable	0.666447
Gja1	interactions	RNA_G2_stable	1.61291
Grn	supportive	RNA_G2_stable	0.606908
Gzma	immunomodulatory	RNA_G2_stable	-1.07862
Gzmb	immunomodulatory	RNA_G2_stable	1.22853
Havcr2	immunomodulatory	RNA_G2_stable	-0.518961
Hbegf	supportive	RNA_G2_stable	1.02063
Hcar2	sensor	RNA_G2_stable	-0.745869
Hgfac	supportive	RNA_G2_stable	-0.679234
Ifng	immunomodulatory	RNA_G2_stable	-0.792213
Igsf9b	interactions	RNA_G2_stable	-1.21674
Il10	immunomodulatory	RNA_G2_stable	1.2396
Il17a	immunomodulatory	RNA_G2_stable	0.79155
Il17f	immunomodulatory	RNA_G2_stable	2.23422
Il18rap	sensor	RNA_G2_stable	-0.142288
Il1r1	sensor	RNA_G2_stable	0.871758
Il1rl1	sensor	RNA_G2_stable	-0.674811
Il1rn	immunomodulatory	RNA_G2_stable	1.8893
Il23r	sensor	RNA_G2_stable	1.62393
Il9r	sensor	RNA_G2_stable	-0.903641
Itgb1	ECM	RNA_G2_stable	-0.817779
Itgb8	immunomodulatory	RNA_G2_stable	-0.308165
Jaml	supportive	RNA_G2_stable	-0.984074
Kazald1	supportive	RNA_G2_stable	1.19689
Kit	sensor	RNA_G2_stable	-1.05556
Kremen1	sensor	RNA_G2_stable	0.156115
Lag3	immunomodulatory	RNA_G2_stable	0.247408
Laptm4b	immunomodulatory	RNA_G2_stable	0.810962
Lat2	TCR	RNA_G2_stable	-1.1453
Lefty1	supportive	RNA_G2_stable	1.34445
Lgals3	immunomodulatory	RNA_G2_stable	1.04967
Lif	immunomodulatory	RNA_G2_stable	-0.873436
Lrrc32	immunomodulatory	RNA_G2_stable	-0.825272
Ly6c1	sensor	RNA_G2_stable	-0.970955
Map4k2	TCR	RNA_G2_stable	-1.54269
Mgat5	sensor	RNA_G2_stable	-0.525875
Mmp10	ECM	RNA_G2_stable	-1.02736
Mmp9	ECM	RNA_G2_stable	0.98751
Mrgpra3	sensor	RNA_G2_stable	2.29972
Napsa	supportive	RNA_G2_stable	-0.947708
Nmur1	sensor	RNA_G2_stable	1.37519
Nrn1	immunomodulatory	RNA_G2_stable	-1.09075
Nrp1	sensor	RNA_G2_stable	-0.746437
P2rx7	sensor	RNA_G2_stable	-0.96703
Pdcd1	TCR	RNA_G2_stable	-0.940613
Pdcd1lg2	immunomodulatory	RNA_G2_stable	-0.865875
Pear1	sensor	RNA_G2_stable	-1.34343
Pecam1	interactions	RNA_G2_stable	-0.62172
Penk	supportive	RNA_G2_stable	-1.13803
Pglyrp1	sensor	RNA_G2_stable	-1.18413
Pik3ap1	TCR	RNA_G2_stable	1.28962
Plaur	ECM	RNA_G2_stable	-0.970459
Pltp	supportive	RNA_G2_stable	1.14921
Prf1	immunomodulatory	RNA_G2_stable	-0.611705
Prg4	ECM	RNA_G2_stable	0.780993
Prkcq	TCR	RNA_G2_stable	-0.45247
Ptch1	sensor	RNA_G2_stable	-0.844257
Ramp3	sensor	RNA_G2_stable	-1.05658
Rasgrp2	interactions	RNA_G2_stable	-1.25415
Rln3	supportive	RNA_G2_stable	-1.20837
Rnase4	immunomodulatory	RNA_G2_stable	1.03697
Rnf43	sensor	RNA_G2_stable	-0.857406
S1pr1	sensor	RNA_G2_stable	-0.819994
Sell	sensor	RNA_G2_stable	-0.448072
Serpinf1	immunomodulatory	RNA_G2_stable	1.32823
Sgk1	sensor	RNA_G2_stable	-1.0572
Slamf6	interactions	RNA_G2_stable	-0.858975
Slc14a1	Slc	RNA_G2_stable	-0.258952
Slc16a1	Slc	RNA_G2_stable	-0.944228
Slc39a6	Slc	RNA_G2_stable	-0.75615
Slc5a10	Slc	RNA_G2_stable	-0.233192
Susd2	sensor	RNA_G2_stable	-0.699722
Sytl2	immunomodulatory	RNA_G2_stable	-0.621588
Tec	TCR	RNA_G2_stable	1.94906
Tff1	supportive	RNA_G2_stable	-1.18485
Tmigd1	interactions	RNA_G2_stable	1.40723
Tnfsf10	immunomodulatory	RNA_G2_stable	-0.650904
Tnfsf14	immunomodulatory	RNA_G2_stable	-1.40264
Trat1	TCR	RNA_G2_stable	-0.824584
Twsg1	supportive	RNA_G2_stable	1.21991
Xcl1	immunomodulatory	RNA_G2_stable	-1.03516
Zdhhc2	TCR	RNA_G2_stable	-1.22577
Ackr3	immunomodulatory	RNA_G3_neg	-1.10349
Acvrl1	sensor	RNA_G3_neg	-1.2791
Angptl2	supportive	RNA_G3_neg	-1.1013
Btla	immunomodulatory	RNA_G3_neg	1.70978
Ccl20	immunomodulatory	RNA_G3_neg	-1.22904
Ccl5	immunomodulatory	RNA_G3_neg	-0.0442562
Ccn4	sensor	RNA_G3_neg	1.43935
Ccr1	sensor	RNA_G3_neg	-1.17544
Ccr1l1	sensor	RNA_G3_neg	-1.06791
Ccr2	sensor	RNA_G3_neg	-0.826368
Ccr5	sensor	RNA_G3_neg	-1.0424
Ccr6	sensor	RNA_G3_neg	0.33231
Ccr7	sensor	RNA_G3_neg	0.906397
Ccr8	sensor	RNA_G3_neg	0.98542
Ccr9	sensor	RNA_G3_neg	-0.968331
Cd14	sensor	RNA_G3_neg	-1.2943
Cd160	immunomodulatory	RNA_G3_neg	0.399449
Cd1d1	immunomodulatory	RNA_G3_neg	1.85688
Cd1d2	immunomodulatory	RNA_G3_neg	1.80355
Cd200	immunomodulatory	RNA_G3_neg	-0.0969528
Cd200r1	immunomodulatory	RNA_G3_neg	1.12544
Cd40lg	immunomodulatory	RNA_G3_neg	1.02431
Cd68	ECM	RNA_G3_neg	-1.3347
Cd81	TCR	RNA_G3_neg	0.94999
Cd86	immunomodulatory	RNA_G3_neg	-0.870455
Cd9	TCR	RNA_G3_neg	0.926098
Chrne	sensor	RNA_G3_neg	0.19974
Clec2i	immunomodulatory	RNA_G3_neg	2.03158
Cnr2	sensor	RNA_G3_neg	1.85126
Col16a1	ECM	RNA_G3_neg	-1.08292
Crtam	interactions	RNA_G3_neg	1.69408
Csf2	immunomodulatory	RNA_G3_neg	1.59267
Ctla4	immunomodulatory	RNA_G3_neg	-1.28549
Cxcl3	immunomodulatory	RNA_G3_neg	-1.10487
Cxcl5	immunomodulatory	RNA_G3_neg	-0.578717
Cxcr5	sensor	RNA_G3_neg	0.0519683
Cysltr1	sensor	RNA_G3_neg	-0.836414
Dkk3	sensor	RNA_G3_neg	2.41273
Ebi3	immunomodulatory	RNA_G3_neg	0.593568
Ednrb	sensor	RNA_G3_neg	1.49848
Entpd1	immunomodulatory	RNA_G3_neg	-0.818385
F2r	ECM	RNA_G3_neg	-0.886085
F2rl2	ECM	RNA_G3_neg	-1.1703
Fas	immunomodulatory	RNA_G3_neg	0.673157
Fcrl1	sensor	RNA_G3_neg	1.51115
Fes	TCR	RNA_G3_neg	-0.861253
Ffar2	sensor	RNA_G3_neg	-1.09435
Fgl2	ECM	RNA_G3_neg	-0.444874
Gcg	supportive	RNA_G3_neg	-0.979101
Gja1	interactions	RNA_G3_neg	-1.0039
Grn	supportive	RNA_G3_neg	-1.55265
Gzma	immunomodulatory	RNA_G3_neg	-0.438351
Gzmb	immunomodulatory	RNA_G3_neg	-1.12446
Havcr2	immunomodulatory	RNA_G3_neg	-0.950374
Hbegf	supportive	RNA_G3_neg	-1.51352
Hcar2	sensor	RNA_G3_neg	-0.164752
Hgfac	supportive	RNA_G3_neg	0.544455
Ifng	immunomodulatory	RNA_G3_neg	0.359892
Igsf9b	interactions	RNA_G3_neg	1.10954
Il10	immunomodulatory	RNA_G3_neg	-1.2164
Il17a	immunomodulatory	RNA_G3_neg	-1.39334
Il17f	immunomodulatory	RNA_G3_neg	-0.717546
Il18rap	sensor	RNA_G3_neg	0.849764
Il1r1	sensor	RNA_G3_neg	-0.992587
Il1rl1	sensor	RNA_G3_neg	1.79352
Il1rn	immunomodulatory	RNA_G3_neg	-0.692868
Il23r	sensor	RNA_G3_neg	-0.891121
Il9r	sensor	RNA_G3_neg	1.1663
Itgb1	ECM	RNA_G3_neg	2.27734
Itgb8	immunomodulatory	RNA_G3_neg	1.88281
Jaml	supportive	RNA_G3_neg	0.338983
Kazald1	supportive	RNA_G3_neg	-1.23661
Kit	sensor	RNA_G3_neg	0.458437
Kremen1	sensor	RNA_G3_neg	-0.169142
Lag3	immunomodulatory	RNA_G3_neg	-1.07635
Laptm4b	immunomodulatory	RNA_G3_neg	-1.36565
Lat2	TCR	RNA_G3_neg	0.62112
Lefty1	supportive	RNA_G3_neg	-1.1167
Lgals3	immunomodulatory	RNA_G3_neg	-1.20734
Lif	immunomodulatory	RNA_G3_neg	0.846425
Lrrc32	immunomodulatory	RNA_G3_neg	1.42238
Ly6c1	sensor	RNA_G3_neg	1.26159
Map4k2	TCR	RNA_G3_neg	1.09581
Mgat5	sensor	RNA_G3_neg	1.27766
Mmp10	ECM	RNA_G3_neg	1.95237
Mmp9	ECM	RNA_G3_neg	-0.927084
Mrgpra3	sensor	RNA_G3_neg	-0.536352
Napsa	supportive	RNA_G3_neg	0.372316
Nmur1	sensor	RNA_G3_neg	-1.20697
Nrn1	immunomodulatory	RNA_G3_neg	0.109385
Nrp1	sensor	RNA_G3_neg	1.93136
P2rx7	sensor	RNA_G3_neg	1.30569
Pdcd1	TCR	RNA_G3_neg	0.981723
Pdcd1lg2	immunomodulatory	RNA_G3_neg	0.440892
Pear1	sensor	RNA_G3_neg	1.99706
Pecam1	interactions	RNA_G3_neg	1.78991
Penk	supportive	RNA_G3_neg	1.1719
Pglyrp1	sensor	RNA_G3_neg	0.341623
Pik3ap1	TCR	RNA_G3_neg	-1.23211
Plaur	ECM	RNA_G3_neg	1.10532
Pltp	supportive	RNA_G3_neg	-1.35299
Prf1	immunomodulatory	RNA_G3_neg	1.09149
Prg4	ECM	RNA_G3_neg	-1.19028
Prkcq	TCR	RNA_G3_neg	1.8532
Ptch1	sensor	RNA_G3_neg	2.01151
Ramp3	sensor	RNA_G3_neg	1.16445
Rasgrp2	interactions	RNA_G3_neg	1.05958
Rln3	supportive	RNA_G3_neg	0.623045
Rnase4	immunomodulatory	RNA_G3_neg	-1.38751
Rnf43	sensor	RNA_G3_neg	1.77732
S1pr1	sensor	RNA_G3_neg	1.37973
Sell	sensor	RNA_G3_neg	1.84751
Serpinf1	immunomodulatory	RNA_G3_neg	-0.987066
Sgk1	sensor	RNA_G3_neg	1.17227
Slamf6	interactions	RNA_G3_neg	0.771644
Slc14a1	Slc	RNA_G3_neg	0.89388
Slc16a1	Slc	RNA_G3_neg	2.04859
Slc39a6	Slc	RNA_G3_neg	2.31926
Slc5a10	Slc	RNA_G3_neg	-0.805516
Susd2	sensor	RNA_G3_neg	0.949758
Sytl2	immunomodulatory	RNA_G3_neg	2.00978
Tec	TCR	RNA_G3_neg	-1.35298
Tff1	supportive	RNA_G3_neg	0.211915
Tmigd1	interactions	RNA_G3_neg	-1.04859
Tnfsf10	immunomodulatory	RNA_G3_neg	0.830717
Tnfsf14	immunomodulatory	RNA_G3_neg	0.886424
Trat1	TCR	RNA_G3_neg	1.75013
Twsg1	supportive	RNA_G3_neg	-0.904958
Xcl1	immunomodulatory	RNA_G3_neg	0.976601
Zdhhc2	TCR	RNA_G3_neg	0.855019
Ackr3	immunomodulatory	RNA_G3_stable	0.736878
Acvrl1	sensor	RNA_G3_stable	0.622187
Angptl2	supportive	RNA_G3_stable	1.34424
Btla	immunomodulatory	RNA_G3_stable	-0.903194
Ccl20	immunomodulatory	RNA_G3_stable	0.849464
Ccl5	immunomodulatory	RNA_G3_stable	-1.08125
Ccn4	sensor	RNA_G3_stable	-0.665538
Ccr1	sensor	RNA_G3_stable	1.02336
Ccr1l1	sensor	RNA_G3_stable	-0.471892
Ccr2	sensor	RNA_G3_stable	1.00058
Ccr5	sensor	RNA_G3_stable	1.08387
Ccr6	sensor	RNA_G3_stable	-1.47758
Ccr7	sensor	RNA_G3_stable	-0.980996
Ccr8	sensor	RNA_G3_stable	-1.03331
Ccr9	sensor	RNA_G3_stable	0.912855
Cd14	sensor	RNA_G3_stable	0.462672
Cd160	immunomodulatory	RNA_G3_stable	-0.934863
Cd1d1	immunomodulatory	RNA_G3_stable	-0.525636
Cd1d2	immunomodulatory	RNA_G3_stable	-0.560006
Cd200	immunomodulatory	RNA_G3_stable	-1.45022
Cd200r1	immunomodulatory	RNA_G3_stable	-0.831075
Cd40lg	immunomodulatory	RNA_G3_stable	-0.729402
Cd68	ECM	RNA_G3_stable	0.8416
Cd81	TCR	RNA_G3_stable	-1.00605
Cd86	immunomodulatory	RNA_G3_stable	0.800231
Cd9	TCR	RNA_G3_stable	-0.898784
Chrne	sensor	RNA_G3_stable	-1.1549
Clec2i	immunomodulatory	RNA_G3_stable	-0.694968
Cnr2	sensor	RNA_G3_stable	-1.1126
Col16a1	ECM	RNA_G3_stable	-0.134862
Crtam	interactions	RNA_G3_stable	-0.738301
Csf2	immunomodulatory	RNA_G3_stable	-0.770797
Ctla4	immunomodulatory	RNA_G3_stable	1.19052
Cxcl3	immunomodulatory	RNA_G3_stable	0.692283
Cxcl5	immunomodulatory	RNA_G3_stable	0.0622992
Cxcr5	sensor	RNA_G3_stable	-1.00109
Cysltr1	sensor	RNA_G3_stable	0.439696
Dkk3	sensor	RNA_G3_stable	-0.494235
Ebi3	immunomodulatory	RNA_G3_stable	-1.30617
Ednrb	sensor	RNA_G3_stable	-0.721159
Entpd1	immunomodulatory	RNA_G3_stable	0.877043
F2r	ECM	RNA_G3_stable	1.21169
F2rl2	ECM	RNA_G3_stable	0.989739
Fas	immunomodulatory	RNA_G3_stable	-0.789203
Fcrl1	sensor	RNA_G3_stable	-0.748334
Fes	TCR	RNA_G3_stable	0.706403
Ffar2	sensor	RNA_G3_stable	1.36194
Fgl2	ECM	RNA_G3_stable	1.23557
Gcg	supportive	RNA_G3_stable	-0.133399
Gja1	interactions	RNA_G3_stable	0.630318
Grn	supportive	RNA_G3_stable	0.860744
Gzma	immunomodulatory	RNA_G3_stable	-1.13319
Gzmb	immunomodulatory	RNA_G3_stable	0.995227
Havcr2	immunomodulatory	RNA_G3_stable	1.03611
Hbegf	supportive	RNA_G3_stable	0.818056
Hcar2	sensor	RNA_G3_stable	-0.745869
Hgfac	supportive	RNA_G3_stable	-0.974518
Ifng	immunomodulatory	RNA_G3_stable	-0.748242
Igsf9b	interactions	RNA_G3_stable	-0.0577108
Il10	immunomodulatory	RNA_G3_stable	0.832828
Il17a	immunomodulatory	RNA_G3_stable	0.419723
Il17f	immunomodulatory	RNA_G3_stable	0.12314
Il18rap	sensor	RNA_G3_stable	-0.735351
Il1r1	sensor	RNA_G3_stable	0.883196
Il1rl1	sensor	RNA_G3_stable	-0.71138
Il1rn	immunomodulatory	RNA_G3_stable	0.972342
Il23r	sensor	RNA_G3_stable	0.731191
Il9r	sensor	RNA_G3_stable	-0.597185
Itgb1	ECM	RNA_G3_stable	-0.619854
Itgb8	immunomodulatory	RNA_G3_stable	-0.651994
Jaml	supportive	RNA_G3_stable	-1.14344
Kazald1	supportive	RNA_G3_stable	0.918071
Kit	sensor	RNA_G3_stable	-0.887388
Kremen1	sensor	RNA_G3_stable	1.98469
Lag3	immunomodulatory	RNA_G3_stable	1.41913
Laptm4b	immunomodulatory	RNA_G3_stable	1.3391
Lat2	TCR	RNA_G3_stable	-0.799164
Lefty1	supportive	RNA_G3_stable	1.22629
Lgals3	immunomodulatory	RNA_G3_stable	0.446284
Lif	immunomodulatory	RNA_G3_stable	-0.693917
Lrrc32	immunomodulatory	RNA_G3_stable	-0.865138
Ly6c1	sensor	RNA_G3_stable	-0.890589
Map4k2	TCR	RNA_G3_stable	-0.851581
Mgat5	sensor	RNA_G3_stable	-0.741312
Mmp10	ECM	RNA_G3_stable	-1.02736
Mmp9	ECM	RNA_G3_stable	1.22846
Mrgpra3	sensor	RNA_G3_stable	0.0659384
Napsa	supportive	RNA_G3_stable	-0.969722
Nmur1	sensor	RNA_G3_stable	1.26557
Nrn1	immunomodulatory	RNA_G3_stable	-1.01287
Nrp1	sensor	RNA_G3_stable	-0.708179
P2rx7	sensor	RNA_G3_stable	-0.331909
Pdcd1	TCR	RNA_G3_stable	-0.979157
Pdcd1lg2	immunomodulatory	RNA_G3_stable	-1.16897
Pear1	sensor	RNA_G3_stable	-0.163702
Pecam1	interactions	RNA_G3_stable	-1.23995
Penk	supportive	RNA_G3_stable	-0.986437
Pglyrp1	sensor	RNA_G3_stable	-1.05015
Pik3ap1	TCR	RNA_G3_stable	1.14711
Plaur	ECM	RNA_G3_stable	-0.758864
Pltp	supportive	RNA_G3_stable	1.01349
Prf1	immunomodulatory	RNA_G3_stable	-1.03203
Prg4	ECM	RNA_G3_stable	0.909343
Prkcq	TCR	RNA_G3_stable	-1.01239
Ptch1	sensor	RNA_G3_stable	-1.08713
Ramp3	sensor	RNA_G3_stable	-0.726417
Rasgrp2	interactions	RNA_G3_stable	-0.675058
Rln3	supportive	RNA_G3_stable	-1.0719
Rnase4	immunomodulatory	RNA_G3_stable	0.777899
Rnf43	sensor	RNA_G3_stable	-0.751678
S1pr1	sensor	RNA_G3_stable	-0.839853
Sell	sensor	RNA_G3_stable	-0.804482
Serpinf1	immunomodulatory	RNA_G3_stable	0.425532
Sgk1	sensor	RNA_G3_stable	-1.1583
Slamf6	interactions	RNA_G3_stable	-1.49505
Slc14a1	Slc	RNA_G3_stable	-0.89678
Slc16a1	Slc	RNA_G3_stable	-0.594304
Slc39a6	Slc	RNA_G3_stable	-0.512726
Slc5a10	Slc	RNA_G3_stable	1.44554
Susd2	sensor	RNA_G3_stable	-0.968904
Sytl2	immunomodulatory	RNA_G3_stable	-0.666606
Tec	TCR	RNA_G3_stable	0.524285
Tff1	supportive	RNA_G3_stable	-1.16338
Tmigd1	interactions	RNA_G3_stable	0.0460501
Tnfsf10	immunomodulatory	RNA_G3_stable	-1.0337
Tnfsf14	immunomodulatory	RNA_G3_stable	-0.518837
Trat1	TCR	RNA_G3_stable	-0.879107
Twsg1	supportive	RNA_G3_stable	1.18002
Xcl1	immunomodulatory	RNA_G3_stable	-1.03516
Zdhhc2	TCR	RNA_G3_stable	-0.946728

## Sheet: Figure2b
neg = Il10neg; pos = Il10recent; stable = Il10stable
Gene	Category	Sample (RNA_Mouse_Il10)	Value (per Gene Z-score, DESeq FPKM counts)
Bcl6	TFs	RNA_G1_neg	1.3125
Gata3	TFs	RNA_G1_neg	1.01904
Ikzf2	TFs	RNA_G1_neg	0.386978
Irf4	TFs	RNA_G1_neg	-0.848367
Maf	TFs	RNA_G1_neg	-1.79012
Prdm1	TFs	RNA_G1_neg	-0.233837
Rorc	TFs	RNA_G1_neg	-1.00507
Tcf7	TFs	RNA_G1_neg	1.4118
Bcl6	TFs	RNA_G1_stable	-0.708308
Gata3	TFs	RNA_G1_stable	-1.13094
Ikzf2	TFs	RNA_G1_stable	-0.901969
Irf4	TFs	RNA_G1_stable	0.500165
Maf	TFs	RNA_G1_stable	0.323642
Prdm1	TFs	RNA_G1_stable	0.7851
Rorc	TFs	RNA_G1_stable	0.984937
Tcf7	TFs	RNA_G1_stable	-0.85141
Bcl6	TFs	RNA_G2_neg	0.535197
Gata3	TFs	RNA_G2_neg	0.188217
Ikzf2	TFs	RNA_G2_neg	1.62909
Irf4	TFs	RNA_G2_neg	-0.392161
Maf	TFs	RNA_G2_neg	-0.964035
Prdm1	TFs	RNA_G2_neg	-1.10988
Rorc	TFs	RNA_G2_neg	-1.31301
Tcf7	TFs	RNA_G2_neg	1.65797
Bcl6	TFs	RNA_G2_stable	-0.803474
Gata3	TFs	RNA_G2_stable	-0.977127
Ikzf2	TFs	RNA_G2_stable	-0.645218
Irf4	TFs	RNA_G2_stable	2.09492
Maf	TFs	RNA_G2_stable	1.04902
Prdm1	TFs	RNA_G2_stable	1.46089
Rorc	TFs	RNA_G2_stable	0.883703
Tcf7	TFs	RNA_G2_stable	-0.700257
Bcl6	TFs	RNA_G3_neg	1.85835
Gata3	TFs	RNA_G3_neg	1.85268
Ikzf2	TFs	RNA_G3_neg	1.62385
Irf4	TFs	RNA_G3_neg	-1.11862
Maf	TFs	RNA_G3_neg	-0.724676
Prdm1	TFs	RNA_G3_neg	-0.856167
Rorc	TFs	RNA_G3_neg	-1.22917
Tcf7	TFs	RNA_G3_neg	0.746973
Bcl6	TFs	RNA_G3_stable	-0.825372
Gata3	TFs	RNA_G3_stable	-0.380607
Ikzf2	TFs	RNA_G3_stable	-0.863969
Irf4	TFs	RNA_G3_stable	0.662281
Maf	TFs	RNA_G3_stable	0.430997
Prdm1	TFs	RNA_G3_stable	0.838034
Rorc	TFs	RNA_G3_stable	1.32343
Tcf7	TFs	RNA_G3_stable	-0.953359

## Sheet: Figure2c
neg = Il10neg; pos = Il10recent; stable = Il10stable
Gene	Sample (RNA_Mouse_Il10)	Value (per Gene Z-score, log2 transformed, DESeq normalized counts)			Gene	Cluster
0610009B22Rik	RNA_G1_neg	-1.00461			2900026A02Rik	1
0610010K14Rik	RNA_G1_neg	-0.242461			6330403K07Rik	1
1110008P14Rik	RNA_G1_neg	-0.100623			AB124611	1
1110038F14Rik	RNA_G1_neg	-0.740416			Abcb9	1
1500009L16Rik	RNA_G1_neg	-0.427154			Acod1	1
1600002D24Rik	RNA_G1_neg	-0.275497			Adora2a	1
1700012B07Rik	RNA_G1_neg	-1.22058			Aktip	1
1810037I17Rik	RNA_G1_neg	-0.963182			Apaf1	1
1810058I24Rik	RNA_G1_neg	-0.091288			Apobec1	1
2310011J03Rik	RNA_G1_neg	-0.840302			B4galnt1	1
2610035D17Rik	RNA_G1_neg	1.08991			Bcl2	1
2610507B11Rik	RNA_G1_neg	1.19376			Bcl6	1
2900026A02Rik	RNA_G1_neg	1.16485			Bid	1
4921511I17Rik	RNA_G1_neg	1.71406			Btla	1
4921524J17Rik	RNA_G1_neg	-1.87652			Btnl7-ps	1
4930403D09Rik	RNA_G1_neg	1.34605			Bzw2	1
4930444A19Rik	RNA_G1_neg	0.436133			Car2	1
4930481A15Rik	RNA_G1_neg	0.955243			Ccl5	1
4930503L19Rik	RNA_G1_neg	-1.3621			Ccn4	1
4930573O16Rik	RNA_G1_neg	-1.20841			Ccr7	1
4930595D18Rik	RNA_G1_neg	0.401589			Ccr8	1
4931431B13Rik	RNA_G1_neg	-1.89014			Cd160	1
4932438A13Rik	RNA_G1_neg	0.0582494			Cd200r1	1
4933404O12Rik	RNA_G1_neg	1.28911			Cd200r4	1
5430400D12Rik	RNA_G1_neg	-2.05603			Cd40lg	1
6330403K07Rik	RNA_G1_neg	1.05666			Cd5	1
8030462N17Rik	RNA_G1_neg	-0.400324			Cd7	1
9130401M01Rik	RNA_G1_neg	-0.656162			Cd80	1
9330179D12Rik	RNA_G1_neg	-0.346943			Cd81	1
9430069I07Rik	RNA_G1_neg	-0.970456			Cd82	1
A230103J11Rik	RNA_G1_neg	1.4667			Cd83	1
A430005L14Rik	RNA_G1_neg	-0.712207			Cd9	1
A730081D07Rik	RNA_G1_neg	-0.810493			Cd96	1
A930006K02Rik	RNA_G1_neg	0.834748			Cdc20b	1
A930015D03Rik	RNA_G1_neg	-0.0141302			Clec2i	1
A930037H05Rik	RNA_G1_neg	1.39833			Cnr2	1
AB124611	RNA_G1_neg	1.04546			Coq8a	1
AI413582	RNA_G1_neg	0.0840325			Ctsw	1
AI467606	RNA_G1_neg	-0.432937			Cxcr5	1
AW112010	RNA_G1_neg	-1.29961			Cybb	1
AW549877	RNA_G1_neg	0.07416			Cyth3	1
Aak1	RNA_G1_neg	1.11666			Degs2	1
Aarsd1	RNA_G1_neg	-0.96491			Dennd2d	1
Abca3	RNA_G1_neg	1.60185			Dgat2	1
Abca7	RNA_G1_neg	1.80906			Dgka	1
Abcb1a	RNA_G1_neg	0.545342			Dnajc12	1
Abcb9	RNA_G1_neg	1.76583			Dusp10	1
Abcg2	RNA_G1_neg	1.12552			Epas1	1
Abhd11	RNA_G1_neg	-1.03457			Evl	1
Abhd2	RNA_G1_neg	1.20238			Fas	1
Abi3	RNA_G1_neg	-0.931738			Gata3	1
Abl1	RNA_G1_neg	1.28426			Gem	1
Abracl	RNA_G1_neg	-2.11678			Gm11775	1
Acer2	RNA_G1_neg	1.09077			Gm12109	1
Ackr3	RNA_G1_neg	-1.07318			Gm28913	1
Acly	RNA_G1_neg	0.860909			Gm31718	1
Acod1	RNA_G1_neg	1.19954			Gm32643	1
Acox3	RNA_G1_neg	0.413882			Gm32650	1
Actl6a	RNA_G1_neg	-0.866026			Gm40385	1
Actrt3	RNA_G1_neg	-1.73587			Gm44148	1
Acvrl1	RNA_G1_neg	-1.30499			Gm7247	1
Ada	RNA_G1_neg	-1.7744			Gramd1b	1
Adam12	RNA_G1_neg	-1.41351			Gramd3	1
Adam33	RNA_G1_neg	-0.30305			Gtf2i	1
Adam8	RNA_G1_neg	-0.373026			Gzma	1
Adgre5	RNA_G1_neg	2.07696			Id3	1
Adk	RNA_G1_neg	0.665968			Ikbke	1
Adora2a	RNA_G1_neg	1.66842			Ikzf2	1
Aff1	RNA_G1_neg	0.333229			Ikzf4	1
Agfg2	RNA_G1_neg	-0.939138			Il9r	1
Agpat4	RNA_G1_neg	-1.14825			Impa2	1
Ahcyl2	RNA_G1_neg	0.787054			Ints1	1
Ahrr	RNA_G1_neg	-1.38966			Itgae	1
Aig1	RNA_G1_neg	0.450269			Itgb1	1
Akap13	RNA_G1_neg	0.598449			Itgb8	1
Akap8	RNA_G1_neg	0.772605			Klf2	1
Akna	RNA_G1_neg	1.80921			LOC118567749	1
Aknaos	RNA_G1_neg	1.72946			Ldhb	1
Aktip	RNA_G1_neg	1.05708			Lif	1
Aldh7a1	RNA_G1_neg	-0.87904			Lmo4	1
Ambra1	RNA_G1_neg	0.53938			Lrrc32	1
Ampd2	RNA_G1_neg	1.6561			Ly6c1	1
Anapc1	RNA_G1_neg	0.941148			Ly75	1
Anapc11	RNA_G1_neg	0.0297705			Map4k2	1
Anapc13	RNA_G1_neg	0.271725			Mfng	1
Anapc15	RNA_G1_neg	0.201148			Ms4a4b	1
Angptl2	RNA_G1_neg	-1.31316			Myc	1
Ankfy1	RNA_G1_neg	0.580265			Neil1	1
Ankrd11	RNA_G1_neg	0.924604			Neurl3	1
Ankrd13c	RNA_G1_neg	0.0394775			Nr4a2	1
Ankrd44	RNA_G1_neg	0.42363			Nr4a3	1
Ankrd50	RNA_G1_neg	0.821582			Nrp1	1
Ano6	RNA_G1_neg	1.36817			Nsg2	1
Anxa2	RNA_G1_neg	-1.21721			Oas3	1
Anxa4	RNA_G1_neg	-1.65763			Parp3	1
Anxa6	RNA_G1_neg	-0.25883			Pcsk1	1
Ap1s1	RNA_G1_neg	-0.470941			Pdcd1	1
Ap1s3	RNA_G1_neg	0.557771			Pdlim1	1
Ap2m1	RNA_G1_neg	-0.18506			Pecam1	1
Ap2s1	RNA_G1_neg	-0.0156603			Penk	1
Ap3b1	RNA_G1_neg	1.40479			Pglyrp1	1
Ap4e1	RNA_G1_neg	1.07007			Pkp4	1
Apaf1	RNA_G1_neg	0.731111			Plaur	1
Apobec1	RNA_G1_neg	1.20679			Plscr1	1
Aprt	RNA_G1_neg	-0.0961911			R74862	1
Aqp3	RNA_G1_neg	-1.10978			Ramp3	1
Arap1	RNA_G1_neg	1.20252			Rasgrf1	1
Arap2	RNA_G1_neg	0.453095			Rbl2	1
Arc	RNA_G1_neg	1.56049			Rgs16	1
Arhgap12	RNA_G1_neg	0.246632			Rgs2	1
Arhgap15	RNA_G1_neg	-0.504566			Rln3	1
Arhgap17	RNA_G1_neg	1.10779			Rnf43	1
Arhgap27	RNA_G1_neg	2.06302			S1pr1	1
Arhgap45	RNA_G1_neg	1.83237			Serpinb9	1
Arhgap5	RNA_G1_neg	0.0123237			Sh2d1a	1
Arhgdia	RNA_G1_neg	-0.263354			Slamf6	1
Arhgdib	RNA_G1_neg	-0.511706			Slc25a25	1
Arhgef3	RNA_G1_neg	0.791252			Slc26a10	1
Arhgef39	RNA_G1_neg	-0.13689			Smad3	1
Arid1b	RNA_G1_neg	0.485875			Snx10	1
Arid3b	RNA_G1_neg	0.44376			Snx18	1
Arid5a	RNA_G1_neg	1.38493			Sp110	1
Arid5b	RNA_G1_neg	0.236837			Sp140	1
Arl15	RNA_G1_neg	0.732604			St3gal1	1
Arl5a	RNA_G1_neg	-2.0278			St6gal1	1
Arl6ip4	RNA_G1_neg	0.142579			Stat5a	1
Arpc4	RNA_G1_neg	-0.402369			Susd2	1
Arpc5l	RNA_G1_neg	-1.17295			Swap70	1
Art3	RNA_G1_neg	-0.035318			Tcf7	1
Asb13	RNA_G1_neg	0.742833			Tent5a	1
Asf1b	RNA_G1_neg	-0.584163			Themis	1
Atf3	RNA_G1_neg	1.24547			Tiam1	1
Atf7ip	RNA_G1_neg	0.830513			Tmem243	1
Atg2a	RNA_G1_neg	2.07456			Tnfrsf26	1
Atm	RNA_G1_neg	0.994651			Tnfrsf9	1
Atox1	RNA_G1_neg	-0.150744			Tnfsf10	1
Atp10d	RNA_G1_neg	0.453783			Traf1	1
Atp11b	RNA_G1_neg	-0.0870016			Trat1	1
Atp5d	RNA_G1_neg	0.371924			Trf	1
Atp5g1	RNA_G1_neg	0.175696			Trim12a	1
Atp5j	RNA_G1_neg	-0.86052			Tspan3	1
Atp5o	RNA_G1_neg	0.0361332			Ttc39c	1
Atp6v0a1	RNA_G1_neg	-1.52036			Ttn	1
Atp6v0b	RNA_G1_neg	-0.472999			Ubash3a	1
Atp6v0e	RNA_G1_neg	-0.606834			Usp18	1
Atp6v1e1	RNA_G1_neg	-0.399302			Zc3h12c	1
Atp6v1f	RNA_G1_neg	-0.104789			1700110K17Rik	1
Atp6v1g1	RNA_G1_neg	-1.38403			1810006J02Rik	1
Atpif1	RNA_G1_neg	-0.0352761			2610042L04Rik	1
Atraid	RNA_G1_neg	-0.668463			4930502C15Rik	1
Atxn1	RNA_G1_neg	-0.110019			4933427D14Rik	1
Atxn7	RNA_G1_neg	0.301337			6430550D23Rik	1
Aurkaip1	RNA_G1_neg	-0.182774			A630001O12Rik	1
Aurkb	RNA_G1_neg	-0.202935			Abr	1
Avpi1	RNA_G1_neg	-1.33115			Acsbg1	1
Axl	RNA_G1_neg	0.482628			Actn2	1
B3gnt2	RNA_G1_neg	0.664229			Agpat5	1
B3gnt5	RNA_G1_neg	0.970408			Aoc2	1
B4galnt1	RNA_G1_neg	1.26858			Apol9b	1
B4galnt4	RNA_G1_neg	-1.48729			Arhgef5	1
BC003965	RNA_G1_neg	-0.526474			Arl5b	1
BC004004	RNA_G1_neg	-0.575237			Armcx2	1
BC031181	RNA_G1_neg	-1.16498			Arrdc1	1
Bach2	RNA_G1_neg	0.647934			Arrdc4	1
Bad	RNA_G1_neg	-0.177114			Asns	1
Baiap3	RNA_G1_neg	1.27407			Ass1	1
Banf1	RNA_G1_neg	-0.199419			Atad2	1
Bax	RNA_G1_neg	-0.0742083			Atmin	1
Bcas3	RNA_G1_neg	0.346359			Atp1b3	1
Bccip	RNA_G1_neg	-1.53532			Atp2a3	1
Bcl2	RNA_G1_neg	0.92888			Atp5md	1
Bcl2l11	RNA_G1_neg	1.23354			Atp6v0a2	1
Bcl6	RNA_G1_neg	1.31196			BC051537	1
Bid	RNA_G1_neg	1.1567			BC106179	1
Birc2	RNA_G1_neg	1.13457			Bag3	1
Birc5	RNA_G1_neg	-0.426233			Baz1b	1
Birc6	RNA_G1_neg	0.297692			Bcl2a1b	1
Blmh	RNA_G1_neg	-1.09734			Bcl2a1d	1
Bpnt1	RNA_G1_neg	1.17881			Bmyc	1
Braf	RNA_G1_neg	-0.0691164			Cad	1
Brk1	RNA_G1_neg	-0.402748			Camk2b	1
Brms1	RNA_G1_neg	-0.416833			Casp1	1
Bscl2	RNA_G1_neg	-1.12259			Casp4	1
Btaf1	RNA_G1_neg	-0.307372			Cbx7	1
Btbd9	RNA_G1_neg	0.705589			Ccdc184	1
Btg2	RNA_G1_neg	1.45932			Ccl1	1
Btla	RNA_G1_neg	0.650004			Ccr6	1
Btnl7-ps	RNA_G1_neg	0.970286			Cd1d2	1
Bzw2	RNA_G1_neg	1.23332			Cd200	1
C9orf72	RNA_G1_neg	1.00582			Cd70	1
Cabin1	RNA_G1_neg	1.60862			Cdc25b	1
Cables1	RNA_G1_neg	1.13156			Cdca7	1
Cabp7	RNA_G1_neg	-0.417898			Cdca7l	1
Cacna1s	RNA_G1_neg	-1.43842			Cdv3	1
Calcrl	RNA_G1_neg	-0.0889207			Ceacam-ps1	1
Calm1	RNA_G1_neg	-0.530266			Cenpa	1
Calm3	RNA_G1_neg	-0.429986			Cep85	1
Camk2d	RNA_G1_neg	-0.239771			Cers4	1
Camk4	RNA_G1_neg	0.312312			Chrne	1
Cand1	RNA_G1_neg	0.732189			Ciapin1	1
Cap2	RNA_G1_neg	-0.702169			Ckmt1	1
Capg	RNA_G1_neg	-0.904843			Clta	1
Capns1	RNA_G1_neg	-0.244596			Cmss1	1
Car2	RNA_G1_neg	0.731988			Cry2	1
Car5b	RNA_G1_neg	-1.9416			Csf2	1
Card11	RNA_G1_neg	1.48127			Ctla2a	1
Cblb	RNA_G1_neg	0.433464			Ctla2b	1
Ccar2	RNA_G1_neg	1.34874			Ctnnb1	1
Ccdc12	RNA_G1_neg	-0.390016			D17H6S56E-5	1
Ccdc124	RNA_G1_neg	-0.816719			Dck	1
Ccdc88c	RNA_G1_neg	1.52348			Dipk1c	1
Ccl20	RNA_G1_neg	-1.55478			Dkk3	1
Ccl5	RNA_G1_neg	1.14498			Dnaaf5	1
Ccn4	RNA_G1_neg	0.993026			Dnmt1	1
Ccnb1	RNA_G1_neg	-1.16266			Dusp14	1
Ccnb2	RNA_G1_neg	-0.455397			Dyrk2	1
Ccnd2	RNA_G1_neg	-0.775839			E230029C05Rik	1
Ccnf	RNA_G1_neg	0.0278509			E2f2	1
Ccnt2	RNA_G1_neg	1.2671			Ebi3	1
Ccr1	RNA_G1_neg	-1.13604			Efhd2	1
Ccr2	RNA_G1_neg	-1.28004			Ermn	1
Ccr5	RNA_G1_neg	-1.27665			Ero1a	1
Ccr7	RNA_G1_neg	1.025			Errfi1	1
Ccr8	RNA_G1_neg	1.00132			Extl1	1
Ccr9	RNA_G1_neg	-0.497895			Faah	1
Cd101	RNA_G1_neg	0.907132			Faim	1
Cd160	RNA_G1_neg	0.982592			Fam241b	1
Cd1d1	RNA_G1_neg	1.20486			Fastkd3	1
Cd200r1	RNA_G1_neg	1.04427			Filip1l	1
Cd200r4	RNA_G1_neg	0.654835			Fmnl3	1
Cd247	RNA_G1_neg	-0.898545			Frrs1	1
Cd274	RNA_G1_neg	1.05111			Gadd45g	1
Cd2bp2	RNA_G1_neg	-0.152079			Gemin8	1
Cd40lg	RNA_G1_neg	1.5341			Gla	1
Cd47	RNA_G1_neg	-1.55224			Glt28d2	1
Cd5	RNA_G1_neg	1.90447			Gm10634	1
Cd7	RNA_G1_neg	1.19678			Gm10684	1
Cd80	RNA_G1_neg	0.958695			Gm13571	1
Cd81	RNA_G1_neg	1.10975			Gm14230	1
Cd82	RNA_G1_neg	1.33285			Gm15318	1
Cd83	RNA_G1_neg	0.958466			Gm15396	1
Cd86	RNA_G1_neg	-1.73699			Gm16008	1
Cd9	RNA_G1_neg	1.07939			Gm16702	1
Cd96	RNA_G1_neg	1.08917			Gm16712	1
Cdc20	RNA_G1_neg	-0.578364			Gm19585	1
Cdc20b	RNA_G1_neg	0.538672			Gm2065	1
Cdc42ep2	RNA_G1_neg	0.0733422			Gm30177	1
Cdc45	RNA_G1_neg	-0.485266			Gm30957	1
Cdc6	RNA_G1_neg	-0.045652			Gm32803	1
Cdca2	RNA_G1_neg	-0.0360923			Gm33799	1
Cdca3	RNA_G1_neg	-0.266966			Gm36181	1
Cdca5	RNA_G1_neg	-0.368265			Gm36194	1
Cdca8	RNA_G1_neg	-0.755517			Gm3636	1
Cdk1	RNA_G1_neg	-0.76949			Gm38906	1
Cdk17	RNA_G1_neg	-0.567779			Gm41235	1
Cdk4	RNA_G1_neg	0.0131664			Gm41453	1
Cdk5	RNA_G1_neg	-0.457881			Gm43305	1
Cdkn2c	RNA_G1_neg	-1.45196			Gm5124	1
Cdkn3	RNA_G1_neg	-0.0774291			Gm52883	1
Cdpf1	RNA_G1_neg	-1.23415			Gm5541	1
Celf2	RNA_G1_neg	0.272592			Gm8465	1
Cenpf	RNA_G1_neg	-0.918223			Gmfg	1
Cenpk	RNA_G1_neg	-0.504317			Gphn	1
Cenpm	RNA_G1_neg	-0.246825			Gpr160	1
Cenps	RNA_G1_neg	-0.646441			Gpr18	1
Cenpx	RNA_G1_neg	0.250591			Gpx4	1
Cep170	RNA_G1_neg	0.531463			Gstt3	1
Cep55	RNA_G1_neg	-1.17909			H2-Oa	1
Cep63	RNA_G1_neg	-1.54476			H2-Q10	1
Cerox1	RNA_G1_neg	0.418471			Hcar2	1
Cetn2	RNA_G1_neg	-1.82643			Hddc2	1
Cetn3	RNA_G1_neg	-2.06245			Hells	1
Cfl1	RNA_G1_neg	-0.584569			Hey1	1
Cfp	RNA_G1_neg	0.592516			Hgfac	1
Chchd2	RNA_G1_neg	-0.504587			Hipk2	1
Chd1	RNA_G1_neg	0.00344789			Hk2	1
Chd2	RNA_G1_neg	0.167823			Hmgn3	1
Chd6	RNA_G1_neg	0.242579			Ica1	1
Chmp2a	RNA_G1_neg	-0.337871			Ifit3	1
Chmp5	RNA_G1_neg	-1.42685			Ifitm2	1
Ciao2b	RNA_G1_neg	0.161986			Ifng	1
Cib1	RNA_G1_neg	-0.594404			Ifrd1	1
Cisd1	RNA_G1_neg	-0.372686			Igflr1	1
Cisd2	RNA_G1_neg	-1.95168			Igsf9b	1
Ckb	RNA_G1_neg	-0.905724			Inf2	1
Cks1b	RNA_G1_neg	-0.643007			Isy1	1
Clcn7	RNA_G1_neg	1.36133			Itm2a	1
Clec2i	RNA_G1_neg	0.921134			Itm2c	1
Clic1	RNA_G1_neg	-0.251186			Itpr3	1
Clic4	RNA_G1_neg	-0.778397			Jaml	1
Clk1	RNA_G1_neg	-0.187202			Kif23	1
Cmc2	RNA_G1_neg	-0.325917			Kif3b	1
Cmtm7	RNA_G1_neg	-0.738903			Kit	1
Cnn2	RNA_G1_neg	-0.384278			Krt83	1
Cnot1	RNA_G1_neg	1.30379			LOC118567442	1
Cnot2	RNA_G1_neg	-0.299377			LOC118567662	1
Cnot4	RNA_G1_neg	0.21716			LOC118567719	1
Cnr2	RNA_G1_neg	0.671786			LOC118568653	1
Coa3	RNA_G1_neg	-0.23139			Lad1	1
Commd1	RNA_G1_neg	0.0717601			Larp1b	1
Commd4	RNA_G1_neg	-0.570043			Lars2	1
Commd7	RNA_G1_neg	0.179108			Lat2	1
Cops6	RNA_G1_neg	-0.846928			Limd2	1
Copz1	RNA_G1_neg	-0.39666			Limk1	1
Coq8a	RNA_G1_neg	1.24765			Litaf	1
Coro2a	RNA_G1_neg	1.25214			Lpcat1	1
Coro2b	RNA_G1_neg	-1.18281			Lpcat4	1
Cox14	RNA_G1_neg	-0.363809			Lrmp	1
Cox19	RNA_G1_neg	-0.335347			Map2k3	1
Cox6a1	RNA_G1_neg	0.312696			Mgst2	1
Cox6b1	RNA_G1_neg	0.27847			Mif4gd	1
Cox7a2	RNA_G1_neg	0.178803			Mir155hg	1
Cox7b	RNA_G1_neg	-0.172069			Mlf1	1
Cox8a	RNA_G1_neg	0.44922			Mmp10	1
Cpe	RNA_G1_neg	-1.5468			Mns1	1
Cpne3	RNA_G1_neg	1.03372			Mov10	1
Creb1	RNA_G1_neg	-0.404611			Ms4a4c	1
Crim1	RNA_G1_neg	0.446961			Mthfd2	1
Cript	RNA_G1_neg	-1.47847			Nap1l3	1
Crk	RNA_G1_neg	0.724373			Napsa	1
Crmp1	RNA_G1_neg	-0.622679			Ncf1	1
Crtam	RNA_G1_neg	1.13181			Nemp2	1
Crybg1	RNA_G1_neg	1.31618			Nfkbid	1
Csnk1g1	RNA_G1_neg	0.238554			Nfkbiz	1
Csrp1	RNA_G1_neg	-0.000876817			Noxa1	1
Cst3	RNA_G1_neg	-0.686275			Nrn1	1
Cstb	RNA_G1_neg	0.0846198			Nsmf	1
Ctla4	RNA_G1_neg	-1.48782			Nudt4	1
Ctsa	RNA_G1_neg	-1.04048			Oas1a	1
Ctsb	RNA_G1_neg	-1.1702			Oaz2	1
Ctse	RNA_G1_neg	1.19538			Ostf1	1
Ctsw	RNA_G1_neg	1.0974			Pdcd1lg2	1
Cuta	RNA_G1_neg	-0.315874			Pdk3	1
Cxcl10	RNA_G1_neg	-0.0512515			Pdzk1ip1	1
Cxcl3	RNA_G1_neg	-1.31594			Pear1	1
Cxcl5	RNA_G1_neg	-2.3577			Plk4	1
Cxcr5	RNA_G1_neg	1.44439			Pnkd	1
Cxcr6	RNA_G1_neg	-1.49807			Pnpla3	1
Cyb5a	RNA_G1_neg	-1.20511			Pold2	1
Cybb	RNA_G1_neg	0.851383			Ppat	1
Cyfip2	RNA_G1_neg	1.6692			Psen2	1
Cyp11a1	RNA_G1_neg	-0.643927			Ptch1	1
Cyp4f16	RNA_G1_neg	-0.57623			Ptp4a2	1
Cyren	RNA_G1_neg	-0.485293			Rab26	1
Cyria	RNA_G1_neg	1.62847			Rab27a	1
Cysltr2	RNA_G1_neg	0.192483			Rasgrp2	1
Cyth3	RNA_G1_neg	1.43347			Rbm11	1
Daw1	RNA_G1_neg	-1.43317			Rgs3	1
Dbi	RNA_G1_neg	0.335433			Rpl12	1
Dcp1a	RNA_G1_neg	0.855761			Rps19	1
Dctn3	RNA_G1_neg	-0.392979			Rtel1	1
Dctn6	RNA_G1_neg	-1.20437			Sema4d	1
Dctpp1	RNA_G1_neg	-0.768015			Serp1	1
Dcun1d4	RNA_G1_neg	1.78033			Serpinb6b	1
Ddit4	RNA_G1_neg	-1.02375			Sfxn1	1
Ddt	RNA_G1_neg	0.0271775			Sgk1	1
Ddx5	RNA_G1_neg	0.0500853			Sh3bp1	1
Degs2	RNA_G1_neg	1.12225			Siah2	1
Dennd2d	RNA_G1_neg	1.05293			Slamf7	1
Dennd4a	RNA_G1_neg	0.688851			Slc16a1	1
Dennd4c	RNA_G1_neg	0.189422			Slc22a15	1
Dgat1	RNA_G1_neg	1.03037			Slc24a1	1
Dgat2	RNA_G1_neg	1.09194			Slc25a19	1
Dgka	RNA_G1_neg	1.65306			Slc25a3	1
Dgkd	RNA_G1_neg	0.187381			Slc2a6	1
Dhrs1	RNA_G1_neg	-0.675303			Socs5	1
Dip2b	RNA_G1_neg	0.00425723			Ssbp2	1
Dkkl1	RNA_G1_neg	-0.842238			St3gal4	1
Dlgap5	RNA_G1_neg	0.0282257			Stom	1
Dmac1	RNA_G1_neg	-0.00382104			Tff1	1
Dnaja1	RNA_G1_neg	-0.811496			Thap12	1
Dnajb13	RNA_G1_neg	-0.904057			Tmpo	1
Dnajb6	RNA_G1_neg	0.775757			Tnfrsf18	1
Dnajb7	RNA_G1_neg	0.288051			Tnfrsf25	1
Dnajc12	RNA_G1_neg	0.7657			Tnfrsf8	1
Dnajc17	RNA_G1_neg	0.00564224			Tnfsf14	1
Dnal4	RNA_G1_neg	-0.69924			Tnfsf9	1
Dnase1l1	RNA_G1_neg	-1.08694			Tpm4	1
Dock2	RNA_G1_neg	0.997468			Traf5	1
Dock8	RNA_G1_neg	1.64298			Trib1	1
Dop1a	RNA_G1_neg	0.246428			Trib3	1
Dop1b	RNA_G1_neg	1.65342			Trmt61b	1
Dpm2	RNA_G1_neg	-1.20135			Trp53i11	1
Dpy19l3	RNA_G1_neg	1.74944			Tsc22d1	1
Dpy30	RNA_G1_neg	-0.738334			Tspan13	1
Dstn	RNA_G1_neg	-2.22197			Ttll10	1
Dtl	RNA_G1_neg	0.205483			Ube2j1	1
Dtx4	RNA_G1_neg	1.2459			Usp33	1
Dusp10	RNA_G1_neg	1.3711			Vars	1
Dynlrb1	RNA_G1_neg	0.0267697			Vmn2r96	1
E230032D23Rik	RNA_G1_neg	1.42399			Wls	1
E2f7	RNA_G1_neg	-0.133395			Xcl1	1
Ebna1bp2	RNA_G1_neg	-0.777319			Xlr4c	1
Ebp	RNA_G1_neg	-0.840142			Zdhhc2	1
Ech1	RNA_G1_neg	-0.690302			Zfp119b	1
Echs1	RNA_G1_neg	-0.994116			Zfp773	1
Ecpas	RNA_G1_neg	0.154589			Zyx	1
Ecsit	RNA_G1_neg	-1.06066			Areg	1
Edc4	RNA_G1_neg	1.13349			Nrgn	1
Ednrb	RNA_G1_neg	1.64742			Smtn	1
Egr2	RNA_G1_neg	1.60779			4930503L19Rik	2
Ehd1	RNA_G1_neg	-1.07465			4930573O16Rik	2
Eif1b	RNA_G1_neg	-0.67107			4931431B13Rik	2
Eif4a1	RNA_G1_neg	-0.817618			5430400D12Rik	2
Eif4ebp1	RNA_G1_neg	-0.542965			A730081D07Rik	2
Eif6	RNA_G1_neg	-0.867697			Adam12	2
Elavl1	RNA_G1_neg	0.542733			Arl5a	2
Elf1	RNA_G1_neg	1.07943			Atp6v0a1	2
Elk3	RNA_G1_neg	-1.05544			Car5b	2
Ell2	RNA_G1_neg	0.137615			Ccr2	2
Elmo1	RNA_G1_neg	0.0207364			Ccr5	2
Elob	RNA_G1_neg	0.288552			Ccr9	2
Elof1	RNA_G1_neg	-0.582838			Cd47	2
Elovl1	RNA_G1_neg	-0.898485			Cd86	2
Elovl5	RNA_G1_neg	0.909894			Cisd2	2
Elovl6	RNA_G1_neg	1.01538			Coro2b	2
Eml4	RNA_G1_neg	0.710678			Ctla4	2
Emp1	RNA_G1_neg	-1.26337			Cxcl5	2
Emp3	RNA_G1_neg	0.381626			Dstn	2
Enpp4	RNA_G1_neg	0.797736			Emp1	2
Entpd1	RNA_G1_neg	-1.17594			Entpd1	2
Entpd5	RNA_G1_neg	1.58453			F2r	2
Ep400	RNA_G1_neg	1.43532			Frmd5	2
Epas1	RNA_G1_neg	1.35598			Fyco1	2
Epb41	RNA_G1_neg	1.09841			Gas2	2
Epc1	RNA_G1_neg	-0.0951303			Gbp2b	2
Epg5	RNA_G1_neg	0.952372			Gbp3	2
Epm2aip1	RNA_G1_neg	0.418877			Gbp6	2
Eprs	RNA_G1_neg	1.29434			Gbp8	2
Eps15	RNA_G1_neg	0.385872			Gcnt2	2
Eps15l1	RNA_G1_neg	0.90779			Gm13481	2
Erbin	RNA_G1_neg	-0.773536			Gm13709	2
Ercc6l2	RNA_G1_neg	0.5442			Gm29829	2
Ern1	RNA_G1_neg	0.533437			Gm31785	2
Esyt2	RNA_G1_neg	0.0328929			Gm33690	2
Ets1	RNA_G1_neg	-0.035755			Gm35562	2
Etv6	RNA_G1_neg	0.718378			Gm38500	2
Evc	RNA_G1_neg	-0.816488			Gm4951	2
Evl	RNA_G1_neg	1.25572			Gm49890	2
Exoc6	RNA_G1_neg	0.763662			Gpr155	2
Ext1	RNA_G1_neg	0.493245			Igtp	2
F2r	RNA_G1_neg	-0.835519			Ikzf3	2
F2rl2	RNA_G1_neg	-0.977882			Il1r1	2
Faap24	RNA_G1_neg	-0.73966			Il23r	2
Fabp5	RNA_G1_neg	-0.0495585			Iqgap2	2
Fam107b	RNA_G1_neg	1.05351			Kcnk5	2
Fam169a	RNA_G1_neg	-0.358111			LOC118568599	2
Fam193b	RNA_G1_neg	0.389445			Lrrfip2	2
Fam20a	RNA_G1_neg	-0.765427			Lztfl1	2
Fam214a	RNA_G1_neg	0.433312			Mettl5	2
Fam234a	RNA_G1_neg	-0.839978			Mmd	2
Fam53b	RNA_G1_neg	1.65686			Mmp9	2
Fam83g	RNA_G1_neg	-1.57366			Mrgpra3	2
Fam89b	RNA_G1_neg	-0.940533			Myo3b	2
Fancc	RNA_G1_neg	0.0768161			Nckap5	2
Fancd2	RNA_G1_neg	-1.36637			Neb	2
Fanci	RNA_G1_neg	-1.60347			Pde4b	2
Fas	RNA_G1_neg	0.823523			Plek	2
Fasn	RNA_G1_neg	1.52179			Septin11	2
Fbxl17	RNA_G1_neg	0.437268			Slc37a2	2
Fbxo11	RNA_G1_neg	-0.148747			Tnfrsf13b	2
Fbxo5	RNA_G1_neg	-0.474397			Trib2	2
Fbxo6	RNA_G1_neg	-0.424606			Twsg1	2
Fchsd2	RNA_G1_neg	1.042			Ube2f	2
Fcrl1	RNA_G1_neg	1.27835			Uevld	2
Fdft1	RNA_G1_neg	-1.38019			Ugp2	2
Fdps	RNA_G1_neg	-1.34117			Vdr	2
Fen1	RNA_G1_neg	-0.730218			Zfp52	2
Fes	RNA_G1_neg	-1.55094			1700061F12Rik	2
Ffar2	RNA_G1_neg	-1.0433			1810030O07Rik	2
Fignl1	RNA_G1_neg	-0.587678			2310057M21Rik	2
Fis1	RNA_G1_neg	-0.0831131			3300002I08Rik	2
Fkbp1a	RNA_G1_neg	-0.82803			4931431C16Rik	2
Fkbp3	RNA_G1_neg	-1.99376			Abcc5	2
Fkbp8	RNA_G1_neg	-0.0259391			Acot9	2
Flna	RNA_G1_neg	1.63146			Acpp	2
Flnb	RNA_G1_neg	1.32399			Actr1a	2
Fndc3a	RNA_G1_neg	-0.225783			Airn	2
Fos	RNA_G1_neg	0.620306			Arnt2	2
Foxo1	RNA_G1_neg	0.39133			Art2a	2
Foxred2	RNA_G1_neg	0.937018			Auh	2
Frmd5	RNA_G1_neg	-0.973925			Azin1	2
Fryl	RNA_G1_neg	0.372949			BC024063	2
Fto	RNA_G1_neg	1.01503			Baz1a	2
Furin	RNA_G1_neg	-0.781766			Car11	2
Fxyd7	RNA_G1_neg	-0.0718464			Cask	2
Fyco1	RNA_G1_neg	-1.49613			Cass4	2
Gabarap	RNA_G1_neg	-0.263566			Ccdc146	2
Galm	RNA_G1_neg	-0.907384			Ccdc90b	2
Galt	RNA_G1_neg	-0.858763			Ccdc97	2
Gas2	RNA_G1_neg	-1.73789			Ccr1l1	2
Gata3	RNA_G1_neg	1.04274			Cd14	2
Gbp10	RNA_G1_neg	-1.35044			Cd69	2
Gbp2b	RNA_G1_neg	-1.00017			Cdh23	2
Gbp3	RNA_G1_neg	-0.86341			Cdk6	2
Gbp6	RNA_G1_neg	-0.993556			Cir1	2
Gbp8	RNA_G1_neg	-1.36288			Clock	2
Gcg	RNA_G1_neg	-0.422612			Cmtm6	2
Gcnt1	RNA_G1_neg	0.560963			Cobll1	2
Gcnt2	RNA_G1_neg	-0.907153			Col16a1	2
Gem	RNA_G1_neg	0.802004			Cpd	2
Get3	RNA_G1_neg	-0.125354			Cpped1	2
Gga3	RNA_G1_neg	0.994147			Cradd	2
Ghrl	RNA_G1_neg	0.517278			Ctnna1	2
Gins2	RNA_G1_neg	-0.038569			Cyb561d1	2
Gja1	RNA_G1_neg	-0.731218			Cyfip1	2
Glb1	RNA_G1_neg	-1.06359			Cyp2s1	2
Gldc	RNA_G1_neg	-0.994213			Cysltr1	2
Glipr1	RNA_G1_neg	-1.08349			Cytip	2
Glipr2	RNA_G1_neg	-0.79867			D16Ertd472e	2
Glrx	RNA_G1_neg	-0.905625			Dhodh	2
Glyat	RNA_G1_neg	-0.687264			Dleu2	2
Gm10804	RNA_G1_neg	1.26105			Dusp6	2
Gm11532	RNA_G1_neg	1.05645			E130308A19Rik	2
Gm11582	RNA_G1_neg	-0.738073			Egr1	2
Gm11683	RNA_G1_neg	-0.722091			Elp4	2
Gm11775	RNA_G1_neg	1.2111			Exoc3	2
Gm11980	RNA_G1_neg	0.81576			F830016B08Rik	2
Gm12109	RNA_G1_neg	1.27014			Farp1	2
Gm12169	RNA_G1_neg	0.311703			Fgl2	2
Gm12841	RNA_G1_neg	-0.471887			Foxp1	2
Gm13481	RNA_G1_neg	-1.14169			Fut8	2
Gm13522	RNA_G1_neg	-0.856881			Galc	2
Gm13709	RNA_G1_neg	-1.01523			Galnt2	2
Gm13778	RNA_G1_neg	-0.987765			Gbp2	2
Gm15511	RNA_G1_neg	1.30998			Gbp4	2
Gm15638	RNA_G1_neg	0.334723			Gbp9	2
Gm15927	RNA_G1_neg	-0.823441			Gm10130	2
Gm1604a	RNA_G1_neg	1.28252			Gm11716	2
Gm16845	RNA_G1_neg	-1.06074			Gm14125	2
Gm17764	RNA_G1_neg	-1.38111			Gm15345	2
Gm19897	RNA_G1_neg	-0.754879			Gm19765	2
Gm20139	RNA_G1_neg	1.4864			Gm21011	2
Gm26740	RNA_G1_neg	0.545938			Gm29868	2
Gm26849	RNA_G1_neg	1.32336			Gm29883	2
Gm28068	RNA_G1_neg	-0.470625			Gm33701	2
Gm28913	RNA_G1_neg	1.28557			Gm40158	2
Gm29721	RNA_G1_neg	0.491879			Gm40699	2
Gm29829	RNA_G1_neg	-1.1584			Gm4956	2
Gm2a	RNA_G1_neg	-1.02338			Gm51703	2
Gm30286	RNA_G1_neg	-0.731328			Gm52109	2
Gm30569	RNA_G1_neg	-0.722654			Gm52290	2
Gm31560	RNA_G1_neg	0.693135			Gm52406	2
Gm31718	RNA_G1_neg	1.04583			Gpnmb	2
Gm31785	RNA_G1_neg	-1.46659			Gpr34	2
Gm32092	RNA_G1_neg	-0.5494			Gt(ROSA)26Sor	2
Gm32311	RNA_G1_neg	-0.54235			Hsp90b1	2
Gm32643	RNA_G1_neg	1.16205			Hvcn1	2
Gm32650	RNA_G1_neg	1.14721			Icos	2
Gm33118	RNA_G1_neg	0.889036			Idh3a	2
Gm33272	RNA_G1_neg	0.0884422			Iigp1	2
Gm33335	RNA_G1_neg	0.392604			Il12rb2	2
Gm33690	RNA_G1_neg	-1.6419			Il1rn	2
Gm33782	RNA_G1_neg	-1.24796			Il6st	2
Gm33790	RNA_G1_neg	0.569846			Ipmk	2
Gm34086	RNA_G1_neg	1.16343			Irf4	2
Gm34545	RNA_G1_neg	-1.36259			Irf9	2
Gm34649	RNA_G1_neg	-1.97031			Klhl22	2
Gm34702	RNA_G1_neg	1.01961			LOC118568483	2
Gm34771	RNA_G1_neg	1.07481			Lpar6	2
Gm34795	RNA_G1_neg	0.878547			Lrrc57	2
Gm34854	RNA_G1_neg	0.927919			Malat1	2
Gm35165	RNA_G1_neg	0.940871			Malt1	2
Gm35562	RNA_G1_neg	-1.18346			Map3k5	2
Gm36279	RNA_G1_neg	0.826531			Marchf3	2
Gm36459	RNA_G1_neg	0.755697			Mbd2	2
Gm36723	RNA_G1_neg	-1.30826			Mr1	2
Gm38137	RNA_G1_neg	-1.08311			Mrgpre	2
Gm38426	RNA_G1_neg	-0.991827			Mtmr11	2
Gm38500	RNA_G1_neg	-1.63979			Nek7	2
Gm39323	RNA_G1_neg	1.10313			Nfic	2
Gm39712	RNA_G1_neg	1.11399			Nsf	2
Gm39792	RNA_G1_neg	-1.25242			Nucb2	2
Gm40385	RNA_G1_neg	0.829398			Pced1b	2
Gm40528	RNA_G1_neg	0.448477			Pcyt1a	2
Gm40636	RNA_G1_neg	1.31407			Peak1	2
Gm40781	RNA_G1_neg	-1.70689			Peak1os	2
Gm41005	RNA_G1_neg	-0.13461			Pgap3	2
Gm41331	RNA_G1_neg	0.391895			Pitpnc1	2
Gm41396	RNA_G1_neg	-0.67509			Pkd1l3	2
Gm41610	RNA_G1_neg	0.665552			Plekhb2	2
Gm41947	RNA_G1_neg	0.614916			Ppfibp1	2
Gm42210	RNA_G1_neg	-1.35293			Ppp1r3b	2
Gm42722	RNA_G1_neg	0.498856			Ppt1	2
Gm44148	RNA_G1_neg	0.930849			Prdm1	2
Gm46110	RNA_G1_neg	0.808082			Pros1	2
Gm46635	RNA_G1_neg	-1.46713			Rabgap1l	2
Gm4951	RNA_G1_neg	-1.69576			Ralgps2	2
Gm49890	RNA_G1_neg	-1.52776			Rb1	2
Gm51446	RNA_G1_neg	1.12065			Rem2	2
Gm51451	RNA_G1_neg	-0.592218			Rgs1	2
Gm51584	RNA_G1_neg	1.63256			Rgs11	2
Gm51602	RNA_G1_neg	0.864036			Rin3	2
Gm51746	RNA_G1_neg	0.992628			Rnasel	2
Gm51770	RNA_G1_neg	0.179639			Rnf14	2
Gm51858	RNA_G1_neg	0.936954			Rufy1	2
Gm51864	RNA_G1_neg	-0.758239			Selenop	2
Gm51928	RNA_G1_neg	0.711679			Serinc4	2
Gm52380	RNA_G1_neg	-0.68488			Slamf1	2
Gm52552	RNA_G1_neg	1.78933			Smim15	2
Gm52634	RNA_G1_neg	0.715116			Smox	2
Gm52742	RNA_G1_neg	1.863			Snx5	2
Gm52783	RNA_G1_neg	-0.825786			Sp3	2
Gm52900	RNA_G1_neg	0.636902			Sqor	2
Gm5529	RNA_G1_neg	-1.18475			Srgap2	2
Gm5547	RNA_G1_neg	-0.807005			Srpk2	2
Gm5560	RNA_G1_neg	-1.02731			Sypl	2
Gm6012	RNA_G1_neg	-1.28697			Tcrb	2
Gm6169	RNA_G1_neg	-0.279214			Tctn1	2
Gm6314	RNA_G1_neg	-1.03366			Tdrd3	2
Gm7247	RNA_G1_neg	1.11585			Tec	2
Gm7496	RNA_G1_neg	0.198991			Tgtp2	2
Gm8714	RNA_G1_neg	-0.843882			Tigit	2
Gm9968	RNA_G1_neg	0.23233			Tmem156	2
Gmnn	RNA_G1_neg	-0.505086			Tsc1	2
Gna13	RNA_G1_neg	1.02007			Txk	2
Gnaq	RNA_G1_neg	0.0898019			Ubash3b	2
Gnb4	RNA_G1_neg	-0.611258			Vmp1	2
Gngt2	RNA_G1_neg	-0.994455			Vsir	2
Golm1	RNA_G1_neg	1.14705			Wdfy2	2
Gpr155	RNA_G1_neg	-0.873956			Zeb2	2
Gpr174	RNA_G1_neg	-0.475509			Zfp81	2
Gprasp1	RNA_G1_neg	1.34616			Zfp84	2
Gprin3	RNA_G1_neg	0.516144			Zfp866	2
Gpsm3	RNA_G1_neg	0.0147065			Zfp937	2
Gpx1	RNA_G1_neg	-1.05354			Zfp948	2
Gramd1b	RNA_G1_neg	1.26237			Zfp963	2
Gramd3	RNA_G1_neg	1.14294			Aopep	2
Grb2	RNA_G1_neg	1.58331			Ap2b1	2
Grn	RNA_G1_neg	-0.744864			Atf6	2
Gspt2	RNA_G1_neg	1.06878			Atxn7l1	2
Gsta3	RNA_G1_neg	-1.6868			Cd28	2
Gtf2f1	RNA_G1_neg	-0.727156			Dusp16	2
Gtf2h5	RNA_G1_neg	-0.421604			E330021D16Rik	2
Gtf2i	RNA_G1_neg	1.78976			F2rl1	2
Gtse1	RNA_G1_neg	0.200071			Gm15441	2
Gypc	RNA_G1_neg	1.39306			Inpp4b	2
Gzma	RNA_G1_neg	0.544144			Insr	2
Gzmb	RNA_G1_neg	-1.23354			Ipcef1	2
Gzmc	RNA_G1_neg	-0.646574			Irak2	2
H1f0	RNA_G1_neg	-0.942271			LOC118567596	2
H2-DMa	RNA_G1_neg	-0.704417			Lmnb1	2
H2-Q2	RNA_G1_neg	-1.16841			Mdc1	2
H2-T23	RNA_G1_neg	-0.0247577			Oprm1	2
H2bu2	RNA_G1_neg	-0.81797			Scfd2	2
H60b	RNA_G1_neg	-0.0969025			Tgfbr1	2
Hacd3	RNA_G1_neg	0.68108			Tom1l2	2
Hacd4	RNA_G1_neg	-0.651427			Tsc22d3	2
Haus7	RNA_G1_neg	-0.927034			Txnip	2
Havcr2	RNA_G1_neg	-0.517556			Vps54	2
Hbegf	RNA_G1_neg	-1.51342			Zfp260	2
Heatr1	RNA_G1_neg	0.731756			Zfp39	2
Hectd1	RNA_G1_neg	0.68272			Abracl	3
Herc2	RNA_G1_neg	0.93352			Agfg2	3
Herc3	RNA_G1_neg	0.77			Arhgef39	3
Herc4	RNA_G1_neg	0.680571			Asf1b	3
Hif1an	RNA_G1_neg	1.21406			Atp5d	3
Higd2a	RNA_G1_neg	0.521034			Atp5j	3
Hilpda	RNA_G1_neg	-0.0934976			Aurkb	3
Hint1	RNA_G1_neg	0.348531			Birc5	3
Hip1r	RNA_G1_neg	1.64617			Capns1	3
Hivep2	RNA_G1_neg	0.796049			Ccnb1	3
Hmgb1	RNA_G1_neg	-0.649814			Ccnb2	3
Hmgb2	RNA_G1_neg	-0.435751			Ccnf	3
Hmgcl	RNA_G1_neg	-0.960331			Cdc20	3
Hmgn1	RNA_G1_neg	-1.49006			Cdc45	3
Hmgn2	RNA_G1_neg	-0.394904			Cdc6	3
Hmmr	RNA_G1_neg	-1.00262			Cdca2	3
Hrob	RNA_G1_neg	0.291136			Cdca3	3
Hsbp1	RNA_G1_neg	-0.593387			Cdca5	3
Hsbp1l1	RNA_G1_neg	-1.17445			Cdca8	3
Hsph1	RNA_G1_neg	0.0156511			Cdk1	3
Huwe1	RNA_G1_neg	0.779369			Cdkn3	3
Hypk	RNA_G1_neg	-0.694234			Cenpf	3
I730030J21Rik	RNA_G1_neg	-1.05462			Cenpk	3
Icosl	RNA_G1_neg	1.14041			Cenpm	3
Id2	RNA_G1_neg	-1.4757			Cenps	3
Id3	RNA_G1_neg	0.801989			Cep55	3
Idh3b	RNA_G1_neg	-0.358221			Chchd2	3
Ifi213	RNA_G1_neg	1.78668			Cks1b	3
Ifi27	RNA_G1_neg	-0.43869			Cmtm7	3
Ifi27l2a	RNA_G1_neg	0.315416			Dlgap5	3
Ifi35	RNA_G1_neg	-0.165844			Dtl	3
Ifi47	RNA_G1_neg	-0.730999			E2f7	3
Ifnar1	RNA_G1_neg	1.65742			Eif4ebp1	3
Ifngr1	RNA_G1_neg	0.770731			Fbxo5	3
Ifngr2	RNA_G1_neg	1.30491			Fignl1	3
Ift27	RNA_G1_neg	-0.604632			Fkbp1a	3
Ift80	RNA_G1_neg	0.843317			Fkbp3	3
Igfn1	RNA_G1_neg	-1.09704			Gm6012	3
Igtp	RNA_G1_neg	-1.03395			Gmnn	3
Ikbkb	RNA_G1_neg	1.38395			H1f0	3
Ikbke	RNA_G1_neg	1.45058			Hmgb1	3
Ikzf2	RNA_G1_neg	0.689007			Hmgb2	3
Ikzf3	RNA_G1_neg	-1.05792			Hmgn2	3
Ikzf4	RNA_G1_neg	1.50875			Hmmr	3
Il10	RNA_G1_neg	-1.33232			Kif11	3
Il10ra	RNA_G1_neg	1.84603			Kif20a	3
Il12rb1	RNA_G1_neg	-0.865088			Kif22	3
Il16	RNA_G1_neg	1.82386			Knstrn	3
Il17a	RNA_G1_neg	-1.25362			Mad2l1	3
Il17f	RNA_G1_neg	-1.41695			Mcm3	3
Il18r1	RNA_G1_neg	1.19355			Mcm5	3
Il18rap	RNA_G1_neg	1.0263			Mcm6	3
Il1r1	RNA_G1_neg	-1.66182			Mcm7	3
Il1rl1	RNA_G1_neg	1.26637			Mlf2	3
Il21r	RNA_G1_neg	1.37565			Mrpl42	3
Il23r	RNA_G1_neg	-1.28557			Mtfr2	3
Il4ra	RNA_G1_neg	1.21176			Ncapg	3
Il9r	RNA_G1_neg	1.5035			Ncaph	3
Impa2	RNA_G1_neg	0.788128			Ndc80	3
Impact	RNA_G1_neg	1.70101			Nuf2	3
Ing5	RNA_G1_neg	0.851362			Nusap1	3
Inpp5a	RNA_G1_neg	0.533175			Pbk	3
Ints1	RNA_G1_neg	1.79504			Pclaf	3
Ints6l	RNA_G1_neg	0.842474			Pih1d1	3
Iqce	RNA_G1_neg	1.73705			Pimreg	3
Iqgap1	RNA_G1_neg	0.923277			Plk1	3
Iqgap2	RNA_G1_neg	-0.834041			Prc1	3
Irak3	RNA_G1_neg	-1.08982			Prim1	3
Irf2bp2	RNA_G1_neg	0.897997			Psmc1	3
Irf7	RNA_G1_neg	1.84386			Racgap1	3
Irs2	RNA_G1_neg	1.44389			Rad51	3
Itga4	RNA_G1_neg	0.257794			Ramp1	3
Itgad	RNA_G1_neg	-2.02159			Ranbp1	3
Itgae	RNA_G1_neg	1.37064			Rccd1	3
Itgal	RNA_G1_neg	1.37225			Rexo2	3
Itgb1	RNA_G1_neg	0.541244			Rpa3	3
Itgb1bp1	RNA_G1_neg	-0.914795			Rrm1	3
Itgb3	RNA_G1_neg	1.45313			Rrm2	3
Itgb8	RNA_G1_neg	0.0116741			Sdf2l1	3
Itih5	RNA_G1_neg	0.921258			Sgo1	3
Itk	RNA_G1_neg	0.804456			Smc2	3
Itm2b	RNA_G1_neg	-1.35908			Spc24	3
Itpkb	RNA_G1_neg	0.847058			Spc25	3
Itpr1	RNA_G1_neg	1.17993			Stmn1	3
Itprip	RNA_G1_neg	1.50456			Tacc3	3
Jak2	RNA_G1_neg	-0.298518			Tipin	3
Jarid2	RNA_G1_neg	1.14429			Tk1	3
Jmy	RNA_G1_neg	0.375576			Tmem120a	3
Kansl1	RNA_G1_neg	-0.147761			Tmem134	3
Kcnk5	RNA_G1_neg	-1.11554			Top2a	3
Kdm2b	RNA_G1_neg	0.743759			Tpx2	3
Kdm4b	RNA_G1_neg	0.656534			Txnl4a	3
Kdm4d	RNA_G1_neg	0.9411			Tyms	3
Kdm5a	RNA_G1_neg	0.93431			Ube2c	3
Kdm6a	RNA_G1_neg	-0.30585			Bub1b	3
Kidins220	RNA_G1_neg	1.35608			Cd79b	3
Kif11	RNA_G1_neg	-0.612511			H2az1	3
Kif13b	RNA_G1_neg	1.31934			Hmgb3	3
Kif20a	RNA_G1_neg	-0.0998256			Il1r2	3
Kif22	RNA_G1_neg	-0.412305			Mcm10	3
Klf10	RNA_G1_neg	1.02777			Ptpn5	3
Klf2	RNA_G1_neg	1.23637			Rpl13	3
Klf3	RNA_G1_neg	0.813647			Ak2	3
Klhl24	RNA_G1_neg	0.509891			Arf5	3
Klhl6	RNA_G1_neg	1.12598			Asnsd1	3
Klrb1f	RNA_G1_neg	-1.10397			Bex3	3
Knop1	RNA_G1_neg	-0.817187			Bub1	3
Knstrn	RNA_G1_neg	-0.491624			Ccdc38	3
Kpna1	RNA_G1_neg	0.422058			Ccne2	3
Kpna2-ps	RNA_G1_neg	0.16004			Cdc25c	3
Krba1	RNA_G1_neg	1.37062			Cenph	3
Kremen1	RNA_G1_neg	-1.94569			Cenpi	3
Krr1	RNA_G1_neg	-1.36613			Chek1	3
Krtcap2	RNA_G1_neg	0.206153			Cisd3	3
Ky	RNA_G1_neg	-0.806697			Ckap2l	3
LOC105243553	RNA_G1_neg	-1.44283			Cks2	3
LOC115488525	RNA_G1_neg	-0.00323767			Clspn	3
LOC118567558	RNA_G1_neg	0.998986			Cox17	3
LOC118567749	RNA_G1_neg	0.769995			Cox5a	3
LOC118567914	RNA_G1_neg	1.27727			Dnph1	3
LOC118568085	RNA_G1_neg	-0.101113			Dut	3
LOC118568312	RNA_G1_neg	1.11263			E2f8	3
LOC118568399	RNA_G1_neg	1.21808			Echdc2	3
LOC118568400	RNA_G1_neg	0.440481			Edf1	3
LOC118568599	RNA_G1_neg	-1.15473			Eme1	3
LOC118568652	RNA_G1_neg	1.50653			Eno3	3
Lag3	RNA_G1_neg	-1.51197			Espl1	3
Lage3	RNA_G1_neg	-0.150397			Gltp	3
Lamtor3	RNA_G1_neg	-1.25453			Gm6637	3
Lamtor4	RNA_G1_neg	0.0255855			Gm8773	3
Laptm4b	RNA_G1_neg	-0.882027			H1f4	3
Lat	RNA_G1_neg	-0.324335			H1f5	3
Lats2	RNA_G1_neg	0.250663			H2az2	3
Lax1	RNA_G1_neg	1.63791			Il22	3
Lbh	RNA_G1_neg	-0.798687			Incenp	3
Ldha	RNA_G1_neg	-0.519791			Ints11	3
Ldhb	RNA_G1_neg	1.09598			Kif15	3
Ldlr	RNA_G1_neg	0.640683			Kif18b	3
Ldlrad4	RNA_G1_neg	0.993425			Kif2c	3
Lef1	RNA_G1_neg	0.955148			Kifc1	3
Lefty1	RNA_G1_neg	-1.08388			Kpna2	3
Leo1	RNA_G1_neg	-1.74396			LOC118568032	3
Leprotl1	RNA_G1_neg	-0.542978			Lig1	3
Lgals1	RNA_G1_neg	0.118026			Lockd	3
Lgals3	RNA_G1_neg	-1.12148			Lsm4	3
Lgals7	RNA_G1_neg	-0.590938			Ltb	3
Lgmn	RNA_G1_neg	-1.11368			Lxn	3
Lif	RNA_G1_neg	1.31924			Mcm2	3
Lilr4b	RNA_G1_neg	0.465771			Med10	3
Lin7c	RNA_G1_neg	-0.314014			Melk	3
Lmo4	RNA_G1_neg	1.73752			Mfsd1	3
Lncpint	RNA_G1_neg	0.475954			Mki67	3
Lnpep	RNA_G1_neg	0.153128			Mpc2	3
Lnx2	RNA_G1_neg	1.12553			Mrpl57	3
Lpin1	RNA_G1_neg	1.24971			Ncapd2	3
Lpin2	RNA_G1_neg	0.395996			Ncapg2	3
Lpp	RNA_G1_neg	0.309251			Ninj1	3
Lrig1	RNA_G1_neg	0.825602			Pcna	3
Lrrc25	RNA_G1_neg	-1.01112			Pdia3	3
Lrrc32	RNA_G1_neg	1.25526			Plekhj1	3
Lrrfip2	RNA_G1_neg	-1.70798			Prdx4	3
Lsp1	RNA_G1_neg	0.0983562			Ptpn1	3
Ltb4r1	RNA_G1_neg	-1.3902			Ptpn18	3
Ly6a	RNA_G1_neg	-0.476908			Pttg1	3
Ly6c1	RNA_G1_neg	1.01138			Rasl11b	3
Ly6g5b	RNA_G1_neg	-1.40163			Rbbp7	3
Ly75	RNA_G1_neg	0.973009			Rfc4	3
Lyn	RNA_G1_neg	0.689436			Rnaseh2b	3
Lypla2	RNA_G1_neg	-0.291215			Rps2	3
Lyst	RNA_G1_neg	-0.0884301			Shcbp1	3
Lztfl1	RNA_G1_neg	-1.5077			Snrpf	3
Macf1	RNA_G1_neg	0.938286			Spag5	3
Mad2l1	RNA_G1_neg	-0.372335			Stil	3
Mad2l1bp	RNA_G1_neg	-0.735903			Tceal9	3
Mad2l2	RNA_G1_neg	-0.98125			Tpt1	3
Madd	RNA_G1_neg	1.70213			Traip	3
Maf	RNA_G1_neg	-2.15266			Trir	3
Mafg	RNA_G1_neg	-0.933917			Ube2s	3
Man1a	RNA_G1_neg	-0.548102			Ube2t	3
Manf	RNA_G1_neg	-0.949632			Uhrf1	3
Map2k5	RNA_G1_neg	0.557477			Uqcrfs1	3
Map3k1	RNA_G1_neg	-0.455777			Zdhhc16	3
Map3k14	RNA_G1_neg	1.64072			1700012B07Rik	4
Map3k8	RNA_G1_neg	0.875183			2310011J03Rik	4
Map4k2	RNA_G1_neg	1.29393			4921524J17Rik	4
Mapk1ip1l	RNA_G1_neg	0.362428			9430069I07Rik	4
Mapkbp1	RNA_G1_neg	1.69218			AI467606	4
Marcks	RNA_G1_neg	-2.45215			Abi3	4
Masp2	RNA_G1_neg	1.07919			Ackr3	4
Mast1	RNA_G1_neg	-0.929557			Actl6a	4
Mast4	RNA_G1_neg	0.562113			Actrt3	4
Mat2a	RNA_G1_neg	0.598471			Acvrl1	4
Matn2	RNA_G1_neg	-1.08334			Ada	4
Mbnl1	RNA_G1_neg	0.163272			Adam33	4
Mbp	RNA_G1_neg	1.47989			Adam8	4
Mbtps1	RNA_G1_neg	1.19117			Agpat4	4
Mcm3	RNA_G1_neg	0.201105			Ahrr	4
Mcm5	RNA_G1_neg	0.189519			Aldh7a1	4
Mcm6	RNA_G1_neg	-0.530154			Angptl2	4
Mcm7	RNA_G1_neg	0.264604			Anxa2	4
Mcu	RNA_G1_neg	0.293197			Anxa4	4
Mdh1	RNA_G1_neg	-1.02508			Anxa6	4
Mdh2	RNA_G1_neg	-1.15427			Ap2m1	4
Mdm4	RNA_G1_neg	1.05632			Aqp3	4
Mdn1	RNA_G1_neg	0.871779			Arhgdia	4
Mea1	RNA_G1_neg	-0.24014			Avpi1	4
Med14	RNA_G1_neg	-0.0791456			B4galnt4	4
Med23	RNA_G1_neg	0.385382			Bccip	4
Med7	RNA_G1_neg	-0.734963			Blmh	4
Med8	RNA_G1_neg	-0.939232			Bscl2	4
Mettl5	RNA_G1_neg	-1.93895			Cap2	4
Mfng	RNA_G1_neg	1.7011			Capg	4
Mfsd4a	RNA_G1_neg	0.281703			Ccl20	4
Mfsd9	RNA_G1_neg	0.161948			Ccnd2	4
Mga	RNA_G1_neg	0.402918			Ccr1	4
Mgat5	RNA_G1_neg	1.40065			Cd247	4
Miat	RNA_G1_neg	-1.22089			Cdc42ep2	4
Micos10	RNA_G1_neg	-0.209134			Cdkn2c	4
Mideas	RNA_G1_neg	1.47606			Cdpf1	4
Mien1	RNA_G1_neg	-0.0275815			Cep63	4
Mis18a	RNA_G1_neg	-1.54899			Cetn2	4
Mlf2	RNA_G1_neg	-0.715929			Chmp5	4
Mmd	RNA_G1_neg	-1.98283			Ckb	4
Mmp9	RNA_G1_neg	-0.845898			Clic4	4
Mocs2	RNA_G1_neg	-0.828812			Cnn2	4
Moxd2	RNA_G1_neg	-1.28254			Copz1	4
Mpdu1	RNA_G1_neg	-0.166434			Cpe	4
Mpp1	RNA_G1_neg	-0.687594			Crmp1	4
Mpp5	RNA_G1_neg	0.710123			Ctsa	4
Mpp7	RNA_G1_neg	0.123312			Ctsb	4
Mpst	RNA_G1_neg	-0.762971			Cxcl3	4
Mrgpra3	RNA_G1_neg	-1.86419			Cxcr6	4
Mroh1	RNA_G1_neg	0.915648			Cyb5a	4
Mrpl11	RNA_G1_neg	-0.369149			Cyp11a1	4
Mrpl12	RNA_G1_neg	-0.58353			Cyp4f16	4
Mrpl13	RNA_G1_neg	-0.845579			Cyren	4
Mrpl18	RNA_G1_neg	-0.927151			Daw1	4
Mrpl20	RNA_G1_neg	-0.341056			Dctn6	4
Mrpl22	RNA_G1_neg	-1.20164			Ddit4	4
Mrpl27	RNA_G1_neg	-0.339525			Dkkl1	4
Mrpl28	RNA_G1_neg	-1.02906			Dnajb13	4
Mrpl34	RNA_G1_neg	-0.235882			Dnase1l1	4
Mrpl36	RNA_G1_neg	-0.672846			Ebna1bp2	4
Mrpl37	RNA_G1_neg	-0.436541			Echs1	4
Mrpl4	RNA_G1_neg	-0.364554			Ecsit	4
Mrpl40	RNA_G1_neg	-0.540781			Ehd1	4
Mrpl42	RNA_G1_neg	-0.321735			Elk3	4
Mrpl43	RNA_G1_neg	-0.134094			Elovl1	4
Mrpl45	RNA_G1_neg	-1.46528			Evc	4
Mrpl46	RNA_G1_neg	-0.699385			F2rl2	4
Mrpl51	RNA_G1_neg	-0.338538			Faap24	4
Mrpl53	RNA_G1_neg	-0.389862			Fam20a	4
Mrpl54	RNA_G1_neg	0.173193			Fam234a	4
Mrps17	RNA_G1_neg	-0.463901			Fam83g	4
Mrps21	RNA_G1_neg	0.0676189			Fam89b	4
Mrps5	RNA_G1_neg	-0.375591			Fancd2	4
Mrps6	RNA_G1_neg	-1.12113			Fanci	4
Mrtfa	RNA_G1_neg	1.06651			Fbxo6	4
Ms4a4b	RNA_G1_neg	1.0445			Fdft1	4
Msantd2	RNA_G1_neg	0.192474			Fdps	4
Mtfr2	RNA_G1_neg	-1.03756			Fes	4
Mtmr12	RNA_G1_neg	1.00942			Ffar2	4
Mtmr7	RNA_G1_neg	1.1925			Furin	4
Mtr	RNA_G1_neg	0.0887552			Fxyd7	4
Mvd	RNA_G1_neg	-0.0865888			Galm	4
Mxd3	RNA_G1_neg	-0.185473			Galt	4
Myadm	RNA_G1_neg	1.43658			Gbp10	4
Myc	RNA_G1_neg	0.948953			Gcg	4
Mycbp2	RNA_G1_neg	0.583539			Gja1	4
Myef2	RNA_G1_neg	0.237594			Glb1	4
Myh9	RNA_G1_neg	1.57891			Gldc	4
Myl12a	RNA_G1_neg	-0.688106			Glipr1	4
Myo18a	RNA_G1_neg	1.7064			Glipr2	4
Myo1e	RNA_G1_neg	1.59002			Glrx	4
Myo1h	RNA_G1_neg	1.1589			Glyat	4
Myo3b	RNA_G1_neg	-1.02073			Gm11582	4
ND4	RNA_G1_neg	-1.37114			Gm11683	4
ND6	RNA_G1_neg	-1.79022			Gm12169	4
Naa10	RNA_G1_neg	-0.0956254			Gm13522	4
Nab1	RNA_G1_neg	0.30336			Gm13778	4
Nabp2	RNA_G1_neg	-0.461745			Gm15927	4
Naga	RNA_G1_neg	-1.16742			Gm16845	4
Naip5	RNA_G1_neg	1.45762			Gm17764	4
Naip6	RNA_G1_neg	0.998069			Gm2a	4
Nav2	RNA_G1_neg	1.00917			Gm30286	4
Naxe	RNA_G1_neg	0.156053			Gm32092	4
Nbas	RNA_G1_neg	0.847264			Gm33782	4
Ncapg	RNA_G1_neg	-1.00108			Gm34545	4
Ncaph	RNA_G1_neg	-0.0711514			Gm34649	4
Ncaph2	RNA_G1_neg	-0.184559			Gm36723	4
Nck2	RNA_G1_neg	1.2255			Gm38137	4
Nckap5	RNA_G1_neg	-1.21497			Gm38426	4
Ncln	RNA_G1_neg	1.22685			Gm39792	4
Ncmap	RNA_G1_neg	-1.15727			Gm40781	4
Ncoa2	RNA_G1_neg	0.548995			Gm42210	4
Ndc80	RNA_G1_neg	0.0834854			Gm46635	4
Ndfip1	RNA_G1_neg	-0.472937			Gm52783	4
Ndufa11	RNA_G1_neg	0.0812475			Gm5529	4
Ndufa8	RNA_G1_neg	-0.571427			Gm6314	4
Ndufb10	RNA_G1_neg	-0.26868			Gm8714	4
Ndufb7	RNA_G1_neg	0.236799			Gnb4	4
Ndufb8	RNA_G1_neg	-0.423042			Gngt2	4
Ndufb9	RNA_G1_neg	0.0164594			Gpx1	4
Ndufc1	RNA_G1_neg	-0.413939			Grn	4
Ndufs6	RNA_G1_neg	0.294694			Gsta3	4
Ndufv3	RNA_G1_neg	-0.412161			Gtf2f1	4
Neat1	RNA_G1_neg	1.1102			Gzmb	4
Neb	RNA_G1_neg	-1.5595			Gzmc	4
Nedd8	RNA_G1_neg	-0.499875			H2-Q2	4
Neil1	RNA_G1_neg	1.59938			Hacd4	4
Neurl3	RNA_G1_neg	1.36171			Havcr2	4
Nfx1	RNA_G1_neg	1.27498			Hbegf	4
Nhp2	RNA_G1_neg	0.0138779			Hmgcl	4
Nisch	RNA_G1_neg	1.32481			Hmgn1	4
Nlrc3	RNA_G1_neg	0.946916			Hsbp1l1	4
Nlrc5	RNA_G1_neg	1.55883			I730030J21Rik	4
Nme1	RNA_G1_neg	-0.260943			Id2	4
Nmral1	RNA_G1_neg	0.142819			Ifi47	4
Nmrk1	RNA_G1_neg	0.592455			Igfn1	4
Nmur1	RNA_G1_neg	-0.682943			Il10	4
Nol10	RNA_G1_neg	0.922155			Il12rb1	4
Npc2	RNA_G1_neg	-0.825519			Il17a	4
Nr1d1	RNA_G1_neg	-0.578242			Il17f	4
Nr2c1	RNA_G1_neg	1.84046			Irak3	4
Nr2c2	RNA_G1_neg	-0.39683			Itgad	4
Nr3c1	RNA_G1_neg	-0.236365			Itm2b	4
Nr4a1	RNA_G1_neg	1.18805			Klrb1f	4
Nr4a2	RNA_G1_neg	0.66279			Kremen1	4
Nr4a3	RNA_G1_neg	0.849598			Krr1	4
Nrip1	RNA_G1_neg	0.462405			Ky	4
Nrm	RNA_G1_neg	0.0953721			LOC105243553	4
Nrp1	RNA_G1_neg	1.20374			Lag3	4
Nrros	RNA_G1_neg	1.27354			Lamtor3	4
Nsd1	RNA_G1_neg	0.825929			Laptm4b	4
Nsd3	RNA_G1_neg	1.15581			Lbh	4
Nsg2	RNA_G1_neg	0.994317			Lefty1	4
Nt5dc1	RNA_G1_neg	0.166963			Leo1	4
Nubp2	RNA_G1_neg	-0.326001			Leprotl1	4
Nudt2	RNA_G1_neg	-0.289998			Lgals3	4
Nudt9	RNA_G1_neg	-0.646941			Lgmn	4
Nuf2	RNA_G1_neg	-0.800518			Lrrc25	4
Nup153	RNA_G1_neg	0.255231			Ltb4r1	4
Nup210	RNA_G1_neg	1.41818			Ly6g5b	4
Nup98	RNA_G1_neg	0.136066			Lypla2	4
Nusap1	RNA_G1_neg	-0.116345			Mad2l1bp	4
Oas3	RNA_G1_neg	1.3377			Maf	4
Oasl2	RNA_G1_neg	0.44988			Mafg	4
Oaz1	RNA_G1_neg	-0.275078			Marcks	4
Oga	RNA_G1_neg	-0.063237			Mast1	4
Ogt	RNA_G1_neg	0.843555			Matn2	4
Orai2	RNA_G1_neg	1.82232			Med7	4
Ormdl2	RNA_G1_neg	-1.23944			Miat	4
Ormdl3	RNA_G1_neg	-0.843258			Mocs2	4
Osbpl3	RNA_G1_neg	0.865529			Moxd2	4
Osbpl5	RNA_G1_neg	1.4525			Mrpl37	4
Ostc	RNA_G1_neg	-1.09428			Mrpl4	4
P2rx7	RNA_G1_neg	1.06983			Mrpl45	4
Pacsin3	RNA_G1_neg	-0.910409			Mrps5	4
Pafah1b1	RNA_G1_neg	0.387047			Mrps6	4
Paip2b	RNA_G1_neg	0.425959			Mvd	4
Panx1	RNA_G1_neg	-1.29419			ND6	4
Paqr8	RNA_G1_neg	0.673635			Naga	4
Park7	RNA_G1_neg	-0.500622			Ncmap	4
Parp3	RNA_G1_neg	1.90789			Nmur1	4
Pbk	RNA_G1_neg	-0.517937			Npc2	4
Pcf11	RNA_G1_neg	-0.665837			Nr1d1	4
Pcgf5	RNA_G1_neg	0.596739			Nudt9	4
Pclaf	RNA_G1_neg	-0.970108			Ormdl3	4
Pcmtd1	RNA_G1_neg	-0.443988			Panx1	4
Pcsk1	RNA_G1_neg	0.700489			Pik3ap1	4
Pdap1	RNA_G1_neg	-0.0863254			Pkp3	4
Pdcd1	RNA_G1_neg	1.21206			Plac8	4
Pdcl3	RNA_G1_neg	-1.93247			Plekhf1	4
Pde2a	RNA_G1_neg	1.12638			Plekho1	4
Pde4b	RNA_G1_neg	-1.26023			Plin2	4
Pde4dip	RNA_G1_neg	1.64034			Pltp	4
Pdlim1	RNA_G1_neg	1.26779			Pmm1	4
Pdpk1	RNA_G1_neg	0.91335			Pnp	4
Pdzd11	RNA_G1_neg	-0.885715			Pole3	4
Pecam1	RNA_G1_neg	0.920665			Polr3k	4
Penk	RNA_G1_neg	0.778842			Pon2	4
Per1	RNA_G1_neg	1.64657			Ppp1ca	4
Pfdn4	RNA_G1_neg	-0.67778			Ppp1r14c	4
Pfdn6	RNA_G1_neg	-0.557778			Ppp1r7	4
Pfkfb3	RNA_G1_neg	0.561134			Prelid2	4
Pglyrp1	RNA_G1_neg	1.10925			Prg4	4
Phlpp1	RNA_G1_neg	0.690126			Prpf31	4
Phpt1	RNA_G1_neg	-0.0188949			Prr13	4
Phrf1	RNA_G1_neg	1.30943			Prr5l	4
Phtf2	RNA_G1_neg	0.821457			Psmc5	4
Picalm	RNA_G1_neg	-1.08125			Ptms	4
Piga	RNA_G1_neg	1.10672			Rab11a	4
Pigyl	RNA_G1_neg	-0.243239			Rab20	4
Pih1d1	RNA_G1_neg	-0.61778			Ralgps1	4
Pik3ap1	RNA_G1_neg	-1.06005			Rapsn	4
Pik3cd	RNA_G1_neg	1.8359			Rara	4
Pik3r1	RNA_G1_neg	1.23262			Rbm24	4
Pik3r4	RNA_G1_neg	1.11484			Rcbtb2	4
Pik3r5	RNA_G1_neg	0.904982			Rce1	4
Pimreg	RNA_G1_neg	-0.399238			Renbp	4
Pin1	RNA_G1_neg	-0.418787			Ripk3	4
Pip4k2a	RNA_G1_neg	0.850881			Rit1	4
Pja1	RNA_G1_neg	1.30643			Rnase4	4
Pkd1	RNA_G1_neg	0.950887			Rorc	4
Pkm	RNA_G1_neg	-0.121742			Rpusd1	4
Pkp3	RNA_G1_neg	-0.937766			Sae1	4
Pkp4	RNA_G1_neg	0.749239			Samd11	4
Plaat3	RNA_G1_neg	-0.398839			Sat1	4
Plac8	RNA_G1_neg	-1.48374			Sccpdh	4
Plaur	RNA_G1_neg	1.03549			Scpep1	4
Plcg1	RNA_G1_neg	0.997743			Scpep1os	4
Plcxd2	RNA_G1_neg	0.226378			Sdc4	4
Plek	RNA_G1_neg	-1.74995			Sdcbp2	4
Plekhf1	RNA_G1_neg	-0.873281			Sec13	4
Plekho1	RNA_G1_neg	-1.16919			Serinc2	4
Plgrkt	RNA_G1_neg	-0.466179			Serpina3f	4
Plin2	RNA_G1_neg	-1.39389			Serpina3g	4
Plk1	RNA_G1_neg	-0.590964			Serpinb1a	4
Plk2	RNA_G1_neg	1.0346			Serpinb6a	4
Plp2	RNA_G1_neg	-0.208035			Serpinf1	4
Pls3	RNA_G1_neg	0.69634			Sf3a3	4
Plscr1	RNA_G1_neg	0.639695			Sirt2	4
Pltp	RNA_G1_neg	-0.595226			Slc25a51	4
Pmaip1	RNA_G1_neg	-0.14437			Slc29a1	4
Pmf1	RNA_G1_neg	-0.330492			Slc48a1	4
Pmm1	RNA_G1_neg	-0.866028			Slc5a10	4
Pmvk	RNA_G1_neg	-0.799152			Slc66a2	4
Pnp	RNA_G1_neg	-1.18092			Smco4	4
Pnpla7	RNA_G1_neg	0.872163			Snap47	4
Poc1a	RNA_G1_neg	-0.128305			Snrnp27	4
Pogz	RNA_G1_neg	0.947989			Snx2	4
Pole3	RNA_G1_neg	-0.421165			Snx3	4
Polg2	RNA_G1_neg	0.971411			Snx9	4
Polr2c	RNA_G1_neg	-0.440654			Socs2	4
Polr2f	RNA_G1_neg	0.0240315			Sphk1	4
Polr2g	RNA_G1_neg	-0.92694			Spry1	4
Polr3a	RNA_G1_neg	0.896455			Ssb	4
Polr3k	RNA_G1_neg	-1.9048			Stard3nl	4
Pomp	RNA_G1_neg	-0.564172			Syp	4
Pon2	RNA_G1_neg	-0.578731			Tcn2	4
Ppfia1	RNA_G1_neg	1.09829			Thra	4
Ppil1	RNA_G1_neg	-0.664989			Tmed9	4
Ppip5k1	RNA_G1_neg	1.33046			Tmem140	4
Ppm1b	RNA_G1_neg	0.565535			Tmem154	4
Ppp1ca	RNA_G1_neg	-0.995074			Tmem176a	4
Ppp1r14c	RNA_G1_neg	-1.50546			Tmem176b	4
Ppp1r15a	RNA_G1_neg	1.39347			Tmem9	4
Ppp1r16b	RNA_G1_neg	0.907363			Tmigd1	4
Ppp1r7	RNA_G1_neg	-1.01054			Trim12c	4
Ppp4r2	RNA_G1_neg	0.654247			Trim16	4
Prag1	RNA_G1_neg	1.88792			Trim34b	4
Prc1	RNA_G1_neg	-0.353903			Trip4	4
Prdm15	RNA_G1_neg	1.18709			Tuba1a	4
Prdm2	RNA_G1_neg	0.998158			Tubb6	4
Prdx1	RNA_G1_neg	-0.707772			Ube2l6	4
Prdx5	RNA_G1_neg	-0.333758			Ucp2	4
Prelid1	RNA_G1_neg	-0.122971			Wdr45	4
Prelid2	RNA_G1_neg	-1.37904			Zfp523	4
Prelid3b	RNA_G1_neg	-1.35146			Zfp54	4
Prf1	RNA_G1_neg	1.30397			2210408F21Rik	4
Prg4	RNA_G1_neg	-1.03909			2810006K23Rik	4
Prim1	RNA_G1_neg	-0.597335			4930557K07Rik	4
Prkca	RNA_G1_neg	0.793616			A530010L16Rik	4
Prkch	RNA_G1_neg	0.618542			Abhd12	4
Prkcq	RNA_G1_neg	1.29736			Abhd14b	4
Prkd2	RNA_G1_neg	2.26581			Anxa7	4
Prkx	RNA_G1_neg	0.907592			Ap5b1	4
Prpf31	RNA_G1_neg	-0.773109			Arl4c	4
Prpf8	RNA_G1_neg	1.66082			As3mt	4
Prps2	RNA_G1_neg	-0.015088			Asb2	4
Prr13	RNA_G1_neg	-0.694797			Atat1	4
Prr29	RNA_G1_neg	-0.953584			B4galt3	4
Prr33	RNA_G1_neg	0.148418			BC005624	4
Prr5l	RNA_G1_neg	-1.25862			Brd3	4
Psenen	RNA_G1_neg	-0.270214			Camk2n1	4
Psma1	RNA_G1_neg	-1.22561			Ccdc22	4
Psma2	RNA_G1_neg	-0.604316			Ccdc32	4
Psma4	RNA_G1_neg	-0.225798			Cd3e	4
Psma5	RNA_G1_neg	-0.577345			Cd4	4
Psma6	RNA_G1_neg	-0.884758			Cd68	4
Psma7	RNA_G1_neg	-0.201641			Ctsd	4
Psmb2	RNA_G1_neg	-0.648699			Dnase2a	4
Psmc1	RNA_G1_neg	0.104629			Dok1	4
Psmc3	RNA_G1_neg	-0.612221			Dolk	4
Psmc4	RNA_G1_neg	-0.648113			Ets2	4
Psmc5	RNA_G1_neg	-0.750636			Gdpgp1	4
Psmd13	RNA_G1_neg	-0.767361			Gm12250	4
Psmd6	RNA_G1_neg	-0.929178			Gm18949	4
Psmd7	RNA_G1_neg	-1.10125			Gm26614	4
Psmd8	RNA_G1_neg	-0.107549			Gm28836	4
Psme2	RNA_G1_neg	-0.325351			Gm30281	4
Ptms	RNA_G1_neg	-0.722577			Gm30873	4
Ptpn13	RNA_G1_neg	1.16345			Gm31298	4
Ptpn6	RNA_G1_neg	1.80331			Gm33325	4
Ptprc	RNA_G1_neg	0.101628			Gm36025	4
Ptprj	RNA_G1_neg	0.677481			Gm36920	4
Pvt1	RNA_G1_neg	1.25959			Gm41252	4
Pycard	RNA_G1_neg	0.139857			Gnb5	4
R74862	RNA_G1_neg	1.30703			Gnptg	4
Rab11a	RNA_G1_neg	-1.76092			Grap	4
Rab1b	RNA_G1_neg	-0.566327			H2-T-ps	4
Rab20	RNA_G1_neg	-1.12764			Igha	4
Rab3gap1	RNA_G1_neg	0.328659			Il27ra	4
Rab3gap2	RNA_G1_neg	1.0832			Imp4	4
Rab4b	RNA_G1_neg	-0.144245			Ing4	4
Rab5c	RNA_G1_neg	-0.865184			Inpp5k	4
Rab8b	RNA_G1_neg	0.361534			Insrr	4
Racgap1	RNA_G1_neg	0.123535			Kazald1	4
Rad51	RNA_G1_neg	-0.424847			Kcnk7	4
Rad9a	RNA_G1_neg	-0.507151			LOC118567623	4
Ralgps1	RNA_G1_neg	-1.23962			Laptm5	4
Ramp1	RNA_G1_neg	-0.846038			Man2a2	4
Ramp3	RNA_G1_neg	1.37582			Mgme1	4
Ran	RNA_G1_neg	-0.5858			Mmp25	4
Ranbp1	RNA_G1_neg	-0.403539			Morrbid	4
Rapgef1	RNA_G1_neg	0.800635			Mtfr1l	4
Rapgef6	RNA_G1_neg	0.175951			Mvp	4
Rapsn	RNA_G1_neg	-0.931052			Mzb1	4
Rara	RNA_G1_neg	-1.33585			Ndrg4	4
Rasa3	RNA_G1_neg	0.822569			Nqo2	4
Rasgrf1	RNA_G1_neg	1.19066			Nynrin	4
Rassf2	RNA_G1_neg	1.72576			Palm3	4
Rbbp8	RNA_G1_neg	0.0547566			Pgpep1	4
Rbl2	RNA_G1_neg	1.1793			Phyh	4
Rbm24	RNA_G1_neg	-1.21788			Pld2	4
Rbm26	RNA_G1_neg	-0.312795			Plin3	4
Rbm8a	RNA_G1_neg	-0.427814			Ppp1r18	4
Rbpj	RNA_G1_neg	0.62031			Psap	4
Rbx1	RNA_G1_neg	-0.257809			Ptpn7	4
Rcbtb2	RNA_G1_neg	-0.891154			Pvrig	4
Rccd1	RNA_G1_neg	-0.301917			Rab11b	4
Rce1	RNA_G1_neg	-0.840508			Rabggta	4
Rel	RNA_G1_neg	0.644436			Rad23a	4
Rell1	RNA_G1_neg	0.380592			Ralbp1	4
Renbp	RNA_G1_neg	-0.884563			Reps1	4
Rev3l	RNA_G1_neg	-0.365162			Rhbdd3	4
Rex1bd	RNA_G1_neg	0.0242073			Ric8a	4
Rexo2	RNA_G1_neg	-0.277376			Rilpl2	4
Rgs16	RNA_G1_neg	1.23929			Ripply3	4
Rgs2	RNA_G1_neg	1.18124			Rnf181	4
Rgs9	RNA_G1_neg	0.42536			Rnf5	4
Rhoh	RNA_G1_neg	1.11395			Rpap3	4
Ripk3	RNA_G1_neg	-0.550836			Rxra	4
Ripor2	RNA_G1_neg	0.765204			S1pr2	4
Rit1	RNA_G1_neg	-0.749832			Scamp4	4
Rlf	RNA_G1_neg	0.220546			Selplg	4
Rlim	RNA_G1_neg	0.25612			Septin9	4
Rln3	RNA_G1_neg	1.15543			Siae	4
Rnase4	RNA_G1_neg	-0.984612			Skap2	4
Rnasek	RNA_G1_neg	-0.0888433			Slc35c2	4
Rnf145	RNA_G1_neg	0.890993			Smap2	4
Rnf157	RNA_G1_neg	1.24219			Smpdl3a	4
Rnf19a	RNA_G1_neg	0.219162			Sorbs3	4
Rnf19b	RNA_G1_neg	0.885572			Spout1	4
Rnf213	RNA_G1_neg	1.26026			Szrd1	4
Rnf43	RNA_G1_neg	1.01033			Taf12	4
Rnf7	RNA_G1_neg	-1.08704			Tchp	4
Rora	RNA_G1_neg	0.813317			Tdrkh	4
Rorc	RNA_G1_neg	-0.890346			Tmed4	4
Rpa3	RNA_G1_neg	-1.05473			Tmem115	4
Rpp21	RNA_G1_neg	-0.0193338			Tmem43	4
Rps27l	RNA_G1_neg	-0.247732			Tmem59l	4
Rptor	RNA_G1_neg	1.61593			Tmem86a	4
Rpusd1	RNA_G1_neg	-0.211197			Ube4b	4
Rrm1	RNA_G1_neg	-0.668577			Ugcg	4
Rrm2	RNA_G1_neg	-0.582125			Wdr46	4
Rtl8c	RNA_G1_neg	0.162355			Wnk4	4
Rtraf	RNA_G1_neg	-0.0387249			Zbtb3	4
Runx1	RNA_G1_neg	0.886904			Zfp870	4
S100a1	RNA_G1_neg	-1.01979			Nckap5l	4
S100a10	RNA_G1_neg	0.0405882			2610035D17Rik	5
S100a11	RNA_G1_neg	0.256404			2610507B11Rik	5
S100a13	RNA_G1_neg	0.360016			4921511I17Rik	5
S100a6	RNA_G1_neg	0.124463			4930481A15Rik	5
S1pr1	RNA_G1_neg	1.26319			A230103J11Rik	5
Sacm1l	RNA_G1_neg	-0.290428			A930006K02Rik	5
Sae1	RNA_G1_neg	-0.500267			A930037H05Rik	5
Samd11	RNA_G1_neg	-0.900874			Aak1	5
Sat1	RNA_G1_neg	-1.56986			Abca3	5
Satb1	RNA_G1_neg	0.339943			Abca7	5
Sbno1	RNA_G1_neg	0.341708			Abcg2	5
Sbno2	RNA_G1_neg	1.59924			Abhd2	5
Scaf8	RNA_G1_neg	0.989355			Acer2	5
Sccpdh	RNA_G1_neg	-1.62828			Adgre5	5
Scml4	RNA_G1_neg	1.09164			Adk	5
Scpep1	RNA_G1_neg	-1.16703			Ahcyl2	5
Scpep1os	RNA_G1_neg	-1.19476			Aig1	5
Sdc4	RNA_G1_neg	-0.632677			Akna	5
Sdcbp2	RNA_G1_neg	-1.06102			Aknaos	5
Sdf2	RNA_G1_neg	-1.0606			Ampd2	5
Sdf2l1	RNA_G1_neg	-0.397372			Ankrd11	5
Sdhb	RNA_G1_neg	0.0151838			Ankrd13c	5
Sdhd	RNA_G1_neg	-1.14715			Ankrd50	5
Sec11a	RNA_G1_neg	-0.52663			Ano6	5
Sec11c	RNA_G1_neg	-0.268162			Ap3b1	5
Sec13	RNA_G1_neg	-0.706347			Arap1	5
Sec61b	RNA_G1_neg	-0.334606			Arap2	5
Selenoh	RNA_G1_neg	0.344393			Arc	5
Selenon	RNA_G1_neg	1.03912			Arhgap27	5
Selenow	RNA_G1_neg	-0.211519			Arhgap45	5
Sell	RNA_G1_neg	0.77075			Arid5a	5
Senp1	RNA_G1_neg	0.455126			Asb13	5
Septin11	RNA_G1_neg	-1.11981			Atf3	5
Serinc2	RNA_G1_neg	-1.54998			Atg2a	5
Serpina3f	RNA_G1_neg	-1.12855			Atm	5
Serpina3g	RNA_G1_neg	-1.18976			Atp11b	5
Serpinb1a	RNA_G1_neg	-1.44298			Axl	5
Serpinb6a	RNA_G1_neg	-0.873228			B3gnt2	5
Serpinb9	RNA_G1_neg	1.0444			B3gnt5	5
Serpinf1	RNA_G1_neg	-2.06884			Bach2	5
Setx	RNA_G1_neg	-0.000521368			Baiap3	5
Sf3a3	RNA_G1_neg	-0.213979			Bcl2l11	5
Sf3b5	RNA_G1_neg	-0.106508			Birc2	5
Sgo1	RNA_G1_neg	0.000246378			Bpnt1	5
Sh2d1a	RNA_G1_neg	1.17028			Btaf1	5
Sh3bgrl3	RNA_G1_neg	0.370778			Btg2	5
Sh3kbp1	RNA_G1_neg	0.930625			C9orf72	5
Shprh	RNA_G1_neg	0.214727			Cabin1	5
Sik3	RNA_G1_neg	0.762489			Cables1	5
Sipa1l1	RNA_G1_neg	1.07791			Camk2d	5
Sirt2	RNA_G1_neg	-1.27125			Camk4	5
Skil	RNA_G1_neg	0.25667			Cand1	5
Slamf6	RNA_G1_neg	0.862663			Ccar2	5
Slc10a7	RNA_G1_neg	0.758399			Ccdc88c	5
Slc12a7	RNA_G1_neg	1.10612			Cd1d1	5
Slc14a1	RNA_G1_neg	1.21871			Cerox1	5
Slc23a2	RNA_G1_neg	0.265999			Coro2a	5
Slc24a5	RNA_G1_neg	0.14618			Cpne3	5
Slc25a25	RNA_G1_neg	1.11449			Crk	5
Slc25a4	RNA_G1_neg	-0.881069			Crtam	5
Slc25a5	RNA_G1_neg	-1.06227			Crybg1	5
Slc25a51	RNA_G1_neg	-1.76312			Cyria	5
Slc26a10	RNA_G1_neg	1.31026			Cysltr2	5
Slc26a2	RNA_G1_neg	1.14192			Dgat1	5
Slc29a1	RNA_G1_neg	-1.19881			Dgkd	5
Slc35d1	RNA_G1_neg	0.148221			Dnajb6	5
Slc37a1	RNA_G1_neg	1.71014			Dop1b	5
Slc37a2	RNA_G1_neg	-1.32824			Dpy19l3	5
Slc38a2	RNA_G1_neg	1.06704			Dtx4	5
Slc39a4	RNA_G1_neg	1.22361			Ecpas	5
Slc44a2	RNA_G1_neg	1.9116			Edc4	5
Slc48a1	RNA_G1_neg	-1.46985			Ednrb	5
Slc4a7	RNA_G1_neg	0.265178			Egr2	5
Slc5a10	RNA_G1_neg	-1.64888			Elavl1	5
Slc66a2	RNA_G1_neg	-0.996791			Elf1	5
Slc7a1	RNA_G1_neg	1.04091			Ell2	5
Slc9a9	RNA_G1_neg	1.32884			Elovl5	5
Slco3a1	RNA_G1_neg	0.374322			Elovl6	5
Slfn5	RNA_G1_neg	1.04137			Eml4	5
Smad3	RNA_G1_neg	1.20688			Entpd5	5
Smad5	RNA_G1_neg	0.0496087			Eprs	5
Smc2	RNA_G1_neg	-0.590444			Ercc6l2	5
Smco4	RNA_G1_neg	-1.10968			Etv6	5
Smdt1	RNA_G1_neg	0.3638			Exoc6	5
Smg1	RNA_G1_neg	0.203126			Ext1	5
Smim11	RNA_G1_neg	0.148948			Fam107b	5
Smyd3	RNA_G1_neg	0.583365			Fam53b	5
Snap47	RNA_G1_neg	-0.305298			Fasn	5
Snapc5	RNA_G1_neg	-0.441587			Fchsd2	5
Snrnp200	RNA_G1_neg	0.814267			Fcrl1	5
Snrnp27	RNA_G1_neg	-1.49702			Flna	5
Snrpb	RNA_G1_neg	-0.496247			Flnb	5
Snrpd3	RNA_G1_neg	-0.373544			Foxo1	5
Sntb1	RNA_G1_neg	0.338492			Gm10804	5
Snx10	RNA_G1_neg	0.578885			Gm11980	5
Snx13	RNA_G1_neg	0.540684			Gm15511	5
Snx18	RNA_G1_neg	0.832992			Gm15638	5
Snx19	RNA_G1_neg	1.75535			Gm1604a	5
Snx2	RNA_G1_neg	-1.31317			Gm20139	5
Snx3	RNA_G1_neg	-1.38623			Gm26849	5
Snx9	RNA_G1_neg	-0.984108			Gm31560	5
Socs2	RNA_G1_neg	-0.952946			Gm33118	5
Sod2	RNA_G1_neg	0.0876731			Gm34086	5
Sorbs1	RNA_G1_neg	0.728781			Gm34771	5
Sorl1	RNA_G1_neg	1.23891			Gm36459	5
Sp110	RNA_G1_neg	1.35188			Gm39323	5
Sp140	RNA_G1_neg	1.42414			Gm39712	5
Sp4	RNA_G1_neg	-0.155113			Gm40636	5
Sp6	RNA_G1_neg	1.21646			Gm41331	5
Spag7	RNA_G1_neg	-0.241973			Gm41610	5
Spata6	RNA_G1_neg	0.550438			Gm42722	5
Spc24	RNA_G1_neg	-0.135363			Gm51584	5
Spc25	RNA_G1_neg	-1.2251			Gm51746	5
Spcs1	RNA_G1_neg	-1.24022			Gm52552	5
Spcs3	RNA_G1_neg	0.217191			Gm52742	5
Sphk1	RNA_G1_neg	-0.207731			Gna13	5
Spry1	RNA_G1_neg	-0.323739			Gprasp1	5
Sptan1	RNA_G1_neg	1.05432			Grb2	5
Sptbn1	RNA_G1_neg	1.17149			Gspt2	5
Srp14	RNA_G1_neg	-0.474677			Gypc	5
Ss18	RNA_G1_neg	0.816946			Hacd3	5
Ssb	RNA_G1_neg	-1.65152			Herc2	5
Ssh2	RNA_G1_neg	1.10152			Herc3	5
Ssna1	RNA_G1_neg	-0.441284			Hip1r	5
Ssr2	RNA_G1_neg	-0.0389932			Hivep2	5
Ssr4	RNA_G1_neg	-0.08245			Icosl	5
St3gal1	RNA_G1_neg	1.20067			Ifi213	5
St6gal1	RNA_G1_neg	1.24799			Ifnar1	5
St6galnac3	RNA_G1_neg	0.487216			Ifngr2	5
St8sia4	RNA_G1_neg	-0.24523			Ift80	5
Stag2	RNA_G1_neg	-0.148685			Il10ra	5
Stard3nl	RNA_G1_neg	-0.369264			Il16	5
Stat4	RNA_G1_neg	0.305174			Il18r1	5
Stat5a	RNA_G1_neg	1.21702			Il18rap	5
Stat5b	RNA_G1_neg	1.38814			Il1rl1	5
Stbd1	RNA_G1_neg	0.615336			Il21r	5
Stim1	RNA_G1_neg	1.07333			Impact	5
Stim2	RNA_G1_neg	0.32356			Inpp5a	5
Stk10	RNA_G1_neg	1.51728			Iqce	5
Stk17b	RNA_G1_neg	-0.482769			Irf2bp2	5
Stk4	RNA_G1_neg	1.01835			Irf7	5
Stmn1	RNA_G1_neg	-0.389591			Irs2	5
Stt3b	RNA_G1_neg	1.01689			Itgb3	5
Stx4a	RNA_G1_neg	-0.205467			Itpkb	5
Susd2	RNA_G1_neg	1.37073			Itpr1	5
Susd3	RNA_G1_neg	-0.798852			Itprip	5
Svil	RNA_G1_neg	0.846956			Jarid2	5
Swap70	RNA_G1_neg	1.05633			Jmy	5
Syp	RNA_G1_neg	-1.0199			Kdm4d	5
Sytl2	RNA_G1_neg	0.944025			Kif13b	5
Sytl3	RNA_G1_neg	1.69161			Klf10	5
Tacc1	RNA_G1_neg	1.16467			Klf3	5
Tacc3	RNA_G1_neg	-0.19366			Klhl6	5
Taf4b	RNA_G1_neg	-0.448281			Kpna1	5
Tagap	RNA_G1_neg	1.27542			Krba1	5
Tagln2	RNA_G1_neg	0.0667406			LOC118567914	5
Taldo1	RNA_G1_neg	-0.236155			LOC118568312	5
Tbc1d1	RNA_G1_neg	1.00088			LOC118568399	5
Tbc1d4	RNA_G1_neg	0.29108			LOC118568652	5
Tbcb	RNA_G1_neg	-0.623442			Lax1	5
Tceal1	RNA_G1_neg	0.654797			Ldlrad4	5
Tcf19	RNA_G1_neg	-0.583279			Lef1	5
Tcf7	RNA_G1_neg	1.35339			Lnx2	5
Tcn2	RNA_G1_neg	-1.61887			Lpin2	5
Tdrd7	RNA_G1_neg	1.44169			Lrig1	5
Tecpr1	RNA_G1_neg	1.62356			Lyn	5
Tedc2	RNA_G1_neg	-0.452546			Macf1	5
Ten1	RNA_G1_neg	-0.530549			Madd	5
Tent5a	RNA_G1_neg	0.529582			Map2k5	5
Tespa1	RNA_G1_neg	1.20003			Map3k14	5
Tet2	RNA_G1_neg	0.105237			Map3k8	5
Tex2	RNA_G1_neg	1.1352			Mapkbp1	5
Tfrc	RNA_G1_neg	0.115204			Mdn1	5
Tgoln1	RNA_G1_neg	0.423611			Mfsd4a	5
Thada	RNA_G1_neg	0.568782			Mgat5	5
Themis	RNA_G1_neg	0.823587			Mideas	5
Thoc7	RNA_G1_neg	-1.01647			Mpp5	5
Thra	RNA_G1_neg	-0.602133			Mtmr12	5
Tiam1	RNA_G1_neg	1.24433			Mtmr7	5
Timm13	RNA_G1_neg	0.236179			Myadm	5
Timm22	RNA_G1_neg	-0.97411			Myo18a	5
Timm8b	RNA_G1_neg	-0.0555963			Myo1e	5
Tipin	RNA_G1_neg	-1.05336			Nab1	5
Tk1	RNA_G1_neg	-0.153938			Naip5	5
Tlk1	RNA_G1_neg	0.387571			Nck2	5
Tln1	RNA_G1_neg	1.56117			Ncln	5
Tmed3	RNA_G1_neg	-0.551048			Nfx1	5
Tmed9	RNA_G1_neg	-1.08924			Nlrc5	5
Tmem107	RNA_G1_neg	-1.22779			Nmrk1	5
Tmem120a	RNA_G1_neg	-0.101024			Nol10	5
Tmem123	RNA_G1_neg	0.402392			Nr2c1	5
Tmem134	RNA_G1_neg	-0.395076			Nr4a1	5
Tmem140	RNA_G1_neg	-0.50644			Nrros	5
Tmem14c	RNA_G1_neg	-0.395508			Nsd3	5
Tmem154	RNA_G1_neg	-1.0251			Nup153	5
Tmem176a	RNA_G1_neg	-1.07143			Nup210	5
Tmem176b	RNA_G1_neg	-1.037			Oga	5
Tmem179b	RNA_G1_neg	-0.523711			Orai2	5
Tmem243	RNA_G1_neg	0.744171			Osbpl5	5
Tmem254a	RNA_G1_neg	-0.313953			P2rx7	5
Tmem256	RNA_G1_neg	0.127331			Pafah1b1	5
Tmem50a	RNA_G1_neg	-0.486277			Paip2b	5
Tmem63a	RNA_G1_neg	1.86851			Pcgf5	5
Tmem9	RNA_G1_neg	-1.09494			Pde2a	5
Tmigd1	RNA_G1_neg	-0.950462			Per1	5
Tnfaip3	RNA_G1_neg	1.09979			Pfkfb3	5
Tnfrsf13b	RNA_G1_neg	-0.876055			Phlpp1	5
Tnfrsf22	RNA_G1_neg	1.4683			Phtf2	5
Tnfrsf26	RNA_G1_neg	1.32669			Piga	5
Tnfrsf9	RNA_G1_neg	0.976955			Pik3cd	5
Tnfsf10	RNA_G1_neg	1.04406			Pik3r1	5
Tnfsf11	RNA_G1_neg	0.987412			Pik3r5	5
Tnks2	RNA_G1_neg	0.341755			Pja1	5
Tnpo1	RNA_G1_neg	0.983746			Pkd1	5
Tnpo2	RNA_G1_neg	1.71344			Plcg1	5
Tob2	RNA_G1_neg	2.14333			Plcxd2	5
Togaram1	RNA_G1_neg	0.389684			Plk2	5
Tomm6	RNA_G1_neg	0.233088			Pls3	5
Top2a	RNA_G1_neg	-0.511709			Polg2	5
Tox	RNA_G1_neg	0.393413			Ppfia1	5
Tpi1	RNA_G1_neg	-0.382942			Ppm1b	5
Tpp2	RNA_G1_neg	-0.176744			Ppp1r15a	5
Tpx2	RNA_G1_neg	-0.165788			Ppp1r16b	5
Traf1	RNA_G1_neg	1.72716			Ppp4r2	5
Traf3	RNA_G1_neg	0.685267			Prag1	5
Trak2	RNA_G1_neg	0.802969			Prdm15	5
Trappc1	RNA_G1_neg	-0.512155			Prdm2	5
Trappc2l	RNA_G1_neg	-0.136367			Prf1	5
Trappc4	RNA_G1_neg	-0.897082			Prkca	5
Trat1	RNA_G1_neg	1.04048			Prkcq	5
Treml2	RNA_G1_neg	1.06756			Prkd2	5
Trerf1	RNA_G1_neg	1.58974			Prkx	5
Trf	RNA_G1_neg	1.06717			Ptpn13	5
Trib2	RNA_G1_neg	-1.05633			Ptpn6	5
Trim12a	RNA_G1_neg	1.31997			Ptprj	5
Trim12c	RNA_G1_neg	-0.0153634			Pvt1	5
Trim16	RNA_G1_neg	-1.77308			Rab3gap2	5
Trim21	RNA_G1_neg	0.461121			Rapgef1	5
Trim34b	RNA_G1_neg	0.0585434			Rassf2	5
Trip12	RNA_G1_neg	0.74501			Rbbp8	5
Trip4	RNA_G1_neg	-1.16898			Rbpj	5
Trp53bp1	RNA_G1_neg	1.32172			Rel	5
Trp53inp1	RNA_G1_neg	-0.551185			Rell1	5
Trpm7	RNA_G1_neg	0.0675003			Rgs9	5
Trps1	RNA_G1_neg	-0.35988			Rnf145	5
Tspan3	RNA_G1_neg	0.956377			Rnf157	5
Tspan5	RNA_G1_neg	1.21757			Rnf19b	5
Tspo	RNA_G1_neg	-0.225796			Rnf213	5
Tssc4	RNA_G1_neg	-0.482883			Rora	5
Ttc39c	RNA_G1_neg	1.05307			Rptor	5
Ttf1	RNA_G1_neg	0.886298			Satb1	5
Ttll5	RNA_G1_neg	0.736326			Sbno1	5
Ttn	RNA_G1_neg	1.16995			Sbno2	5
Tuba1a	RNA_G1_neg	-0.860294			Scaf8	5
Tuba1b	RNA_G1_neg	-0.653111			Scml4	5
Tubb4b	RNA_G1_neg	-0.582409			Selenon	5
Tubb5	RNA_G1_neg	-0.472433			Sell	5
Tubb6	RNA_G1_neg	-1.34795			Setx	5
Tubg1	RNA_G1_neg	-0.9151			Sipa1l1	5
Tug1	RNA_G1_neg	0.134619			Slc14a1	5
Tut4	RNA_G1_neg	-0.518625			Slc24a5	5
Twsg1	RNA_G1_neg	-1.48796			Slc26a2	5
Txn1	RNA_G1_neg	-0.031575			Slc37a1	5
Txndc17	RNA_G1_neg	-0.266088			Slc38a2	5
Txnl4a	RNA_G1_neg	0.0909164			Slc39a4	5
Tyms	RNA_G1_neg	-0.219659			Slc44a2	5
Ubash3a	RNA_G1_neg	1.65095			Slc4a7	5
Ube2c	RNA_G1_neg	-0.706018			Slc7a1	5
Ube2f	RNA_G1_neg	-1.49145			Slc9a9	5
Ube2l6	RNA_G1_neg	-0.877994			Slfn5	5
Ube3c	RNA_G1_neg	0.776655			Smyd3	5
Ubr4	RNA_G1_neg	1.38828			Snx13	5
Ucp2	RNA_G1_neg	-0.499192			Snx19	5
Uevld	RNA_G1_neg	-1.528			Sorl1	5
Ufc1	RNA_G1_neg	-0.636612			Sp6	5
Ugp2	RNA_G1_neg	-1.57379			Spata6	5
Uhrf1bp1l	RNA_G1_neg	0.152063			Sptbn1	5
Unc93b1	RNA_G1_neg	1.78938			St8sia4	5
Uqcc3	RNA_G1_neg	-0.707754			Stat5b	5
Uqcr10	RNA_G1_neg	0.186853			Stbd1	5
Uqcr11	RNA_G1_neg	0.00780513			Stk4	5
Urb2	RNA_G1_neg	1.47814			Stt3b	5
Urod	RNA_G1_neg	-0.666733			Sytl2	5
Usp18	RNA_G1_neg	1.02016			Sytl3	5
Usp19	RNA_G1_neg	1.98545			Tacc1	5
Usp20	RNA_G1_neg	1.635			Tagap	5
Usp34	RNA_G1_neg	-0.449018			Tbc1d4	5
Usp38	RNA_G1_neg	0.55772			Tdrd7	5
Usp6nl	RNA_G1_neg	0.850276			Tecpr1	5
Utp3	RNA_G1_neg	-0.3658			Tespa1	5
Utrn	RNA_G1_neg	0.898302			Tlk1	5
Vamp8	RNA_G1_neg	-0.217643			Tln1	5
Vdr	RNA_G1_neg	-1.71958			Tmem123	5
Vim	RNA_G1_neg	-0.101221			Tmem63a	5
Virma	RNA_G1_neg	0.517891			Tnfaip3	5
Vps13a	RNA_G1_neg	0.508457			Tnfsf11	5
Vps13b	RNA_G1_neg	-0.222901			Tnks2	5
Vps26b	RNA_G1_neg	-0.123891			Tnpo2	5
Vps28	RNA_G1_neg	-0.439673			Tob2	5
Vps29	RNA_G1_neg	-0.883798			Tox	5
Vps37b	RNA_G1_neg	1.427			Trerf1	5
Vps39	RNA_G1_neg	0.31244			Trp53bp1	5
Vwa5a	RNA_G1_neg	1.33999			Tspan5	5
Wac	RNA_G1_neg	-0.242183			Ttll5	5
Washc2	RNA_G1_neg	0.840308			Ube3c	5
Wdr13	RNA_G1_neg	0.406085			Ubr4	5
Wdr36	RNA_G1_neg	0.298876			Uhrf1bp1l	5
Wdr45	RNA_G1_neg	-0.809912			Unc93b1	5
Wdr83os	RNA_G1_neg	-0.392105			Usp19	5
Wrap73	RNA_G1_neg	0.480896			Usp20	5
Wwp1	RNA_G1_neg	0.687181			Usp38	5
Xpr1	RNA_G1_neg	-0.108695			Usp6nl	5
Xrn2	RNA_G1_neg	0.414043			Utrn	5
Yeats2	RNA_G1_neg	0.588951			Vps13a	5
Yif1b	RNA_G1_neg	-0.761422			Vps37b	5
Ythdc1	RNA_G1_neg	0.21344			Vwa5a	5
Zbp1	RNA_G1_neg	-0.270648			Wwp1	5
Zbtb1	RNA_G1_neg	-0.0916348			Yeats2	5
Zbtb10	RNA_G1_neg	0.320681			Ythdc1	5
Zbtb20	RNA_G1_neg	-0.0683201			Zbtb1	5
Zbtb25	RNA_G1_neg	0.524792			Zbtb10	5
Zbtb32	RNA_G1_neg	-0.744211			Zbtb25	5
Zbtb40	RNA_G1_neg	1.37554			Zbtb40	5
Zc2hc1a	RNA_G1_neg	1.02404			Zc2hc1a	5
Zc3h12a	RNA_G1_neg	1.46289			Zc3h12a	5
Zc3h12c	RNA_G1_neg	0.72879			Zc3h12d	5
Zc3h12d	RNA_G1_neg	0.749823			Zc3hav1	5
Zc3hav1	RNA_G1_neg	1.15442			Zdhhc23	5
Zcchc17	RNA_G1_neg	-0.656962			Zfp507	5
Zcchc2	RNA_G1_neg	1.29214			Zhx2	5
Zdhhc17	RNA_G1_neg	-0.196523			Zmiz1	5
Zdhhc23	RNA_G1_neg	0.739716			Zscan10	5
Zeb1	RNA_G1_neg	-0.0487067			1810073O08Rik	5
Zfand2b	RNA_G1_neg	-0.703241			4930426I24Rik	5
Zfp109	RNA_G1_neg	1.33942			Abca2	5
Zfp148	RNA_G1_neg	0.218773			Cnst	5
Zfp169	RNA_G1_neg	0.719116			Csrnp1	5
Zfp335	RNA_G1_neg	1.47227			Dcaf7	5
Zfp407	RNA_G1_neg	0.581427			Dock11	5
Zfp414	RNA_G1_neg	-0.342835			Ehmt1	5
Zfp507	RNA_G1_neg	1.44967			Eif4enif1	5
Zfp52	RNA_G1_neg	-1.20495			Fam102a	5
Zfp523	RNA_G1_neg	-1.48998			Gabpb1	5
Zfp54	RNA_G1_neg	-0.281578			Gdpd5	5
Zfp638	RNA_G1_neg	0.0235449			Gm16214	5
Zfp658	RNA_G1_neg	0.443314			Gm32126	5
Zfp687	RNA_G1_neg	1.17362			Gmeb2	5
Zfp869	RNA_G1_neg	-0.0242253			Ifi208	5
Zfp871	RNA_G1_neg	0.244361			Jak1	5
Zfx	RNA_G1_neg	-0.176262			Nmd3	5
Zhx2	RNA_G1_neg	1.14687			Papolg	5
Zkscan1	RNA_G1_neg	0.749599			Pdp1	5
Zmat5	RNA_G1_neg	-0.554994			Pds5b	5
Zmiz1	RNA_G1_neg	1.48176			Pitpnm1	5
Zmym2	RNA_G1_neg	-0.4475			Prrc2c	5
Znhit1	RNA_G1_neg	0.201669			Ptgs1	5
Zscan10	RNA_G1_neg	1.0506			Senp6	5
Zswim6	RNA_G1_neg	-0.359663			Slc35e2	5
1700061F12Rik	RNA_G1_neg	-0.552239			Slc39a6	5
1700110K17Rik	RNA_G1_neg	1.38843			Smg7	5
1810006J02Rik	RNA_G1_neg	1.19203			Stat3	5
1810030O07Rik	RNA_G1_neg	-0.636287			Stk38	5
1810073O08Rik	RNA_G1_neg	0.872245			Taco1os	5
2210408F21Rik	RNA_G1_neg	-1.61251			Tgfbr2	5
2310057M21Rik	RNA_G1_neg	-1.12537			Tmem164	5
2610042L04Rik	RNA_G1_neg	0.885679			Tppp	5
2810006K23Rik	RNA_G1_neg	-1.07256			Tut7	5
3300002I08Rik	RNA_G1_neg	-1.37313			Zfyve16	5
4930426I24Rik	RNA_G1_neg	0.129567			Znrf1	5
4930502C15Rik	RNA_G1_neg	-0.512564			Zyg11b	5
4930557K07Rik	RNA_G1_neg	-0.730763			4930403D09Rik	6
4931431C16Rik	RNA_G1_neg	-0.852444			4930444A19Rik	6
4933427D14Rik	RNA_G1_neg	1.69519			4930595D18Rik	6
6430550D23Rik	RNA_G1_neg	1.45187			4932438A13Rik	6
A530010L16Rik	RNA_G1_neg	-0.549239			4933404O12Rik	6
A630001O12Rik	RNA_G1_neg	0.697907			8030462N17Rik	6
Abca2	RNA_G1_neg	0.660758			AW549877	6
Abcc5	RNA_G1_neg	-1.60235			Abcb1a	6
Abhd12	RNA_G1_neg	-1.60264			Abl1	6
Abhd14b	RNA_G1_neg	-0.176151			Acly	6
Abr	RNA_G1_neg	1.5982			Acox3	6
Acot9	RNA_G1_neg	-1.53603			Aff1	6
Acpp	RNA_G1_neg	-0.604186			Akap13	6
Acsbg1	RNA_G1_neg	1.76788			Akap8	6
Actn2	RNA_G1_neg	1.22018			Ambra1	6
Actr1a	RNA_G1_neg	-0.603472			Anapc1	6
Agpat5	RNA_G1_neg	0.874668			Ankfy1	6
Airn	RNA_G1_neg	-0.63768			Ankrd44	6
Anxa7	RNA_G1_neg	-0.352667			Ap1s3	6
Aoc2	RNA_G1_neg	0.661096			Ap4e1	6
Ap5b1	RNA_G1_neg	-0.130722			Arhgap12	6
Apol9b	RNA_G1_neg	0.915443			Arhgap15	6
Arhgef5	RNA_G1_neg	0.860659			Arhgap17	6
Arl4c	RNA_G1_neg	-0.846846			Arhgap5	6
Arl5b	RNA_G1_neg	0.0959649			Arhgef3	6
Armcx2	RNA_G1_neg	1.28062			Arid1b	6
Arnt2	RNA_G1_neg	-0.405855			Arid3b	6
Arrdc1	RNA_G1_neg	1.31054			Arid5b	6
Arrdc4	RNA_G1_neg	0.614898			Arl15	6
Art2a	RNA_G1_neg	-1.55049			Atf7ip	6
As3mt	RNA_G1_neg	-0.976885			Atp10d	6
Asb2	RNA_G1_neg	-0.11533			Atxn1	6
Asns	RNA_G1_neg	0.472218			Atxn7	6
Ass1	RNA_G1_neg	1.31439			Bcas3	6
Atad2	RNA_G1_neg	0.453597			Birc6	6
Atat1	RNA_G1_neg	-1.21053			Braf	6
Atmin	RNA_G1_neg	0.413664			Btbd9	6
Atp1b3	RNA_G1_neg	0.242098			Calcrl	6
Atp2a3	RNA_G1_neg	0.671147			Card11	6
Atp5md	RNA_G1_neg	1.19419			Cblb	6
Atp6v0a2	RNA_G1_neg	0.232052			Ccnt2	6
Auh	RNA_G1_neg	-1.20703			Cd101	6
Azin1	RNA_G1_neg	-1.31854			Cd274	6
B4galt3	RNA_G1_neg	-0.680651			Cdk17	6
BC005624	RNA_G1_neg	-0.897246			Celf2	6
BC024063	RNA_G1_neg	-1.27091			Cep170	6
BC051537	RNA_G1_neg	0.823925			Cfp	6
BC106179	RNA_G1_neg	1.12701			Chd1	6
Bag3	RNA_G1_neg	-0.00192101			Chd2	6
Baz1a	RNA_G1_neg	-1.83908			Chd6	6
Baz1b	RNA_G1_neg	0.953643			Clcn7	6
Bcl2a1b	RNA_G1_neg	0.434634			Clk1	6
Bcl2a1d	RNA_G1_neg	0.283308			Cnot1	6
Bmyc	RNA_G1_neg	0.4609			Cnot2	6
Brd3	RNA_G1_neg	-0.136316			Cnot4	6
Bub1b	RNA_G1_neg	-0.0585178			Creb1	6
Cad	RNA_G1_neg	1.31816			Crim1	6
Camk2b	RNA_G1_neg	1.54821			Csnk1g1	6
Camk2n1	RNA_G1_neg	-1.46534			Ctse	6
Car11	RNA_G1_neg	-0.232827			Cyfip2	6
Cask	RNA_G1_neg	-1.67577			Dcp1a	6
Casp1	RNA_G1_neg	0.816018			Dcun1d4	6
Casp4	RNA_G1_neg	-0.373943			Ddx5	6
Cass4	RNA_G1_neg	0.00740589			Dennd4a	6
Cbx7	RNA_G1_neg	1.8355			Dennd4c	6
Ccdc146	RNA_G1_neg	-1.22213			Dip2b	6
Ccdc184	RNA_G1_neg	1.00948			Dnaja1	6
Ccdc22	RNA_G1_neg	-0.510569			Dnajb7	6
Ccdc32	RNA_G1_neg	-0.727948			Dock2	6
Ccdc90b	RNA_G1_neg	-1.2449			Dock8	6
Ccdc97	RNA_G1_neg	-0.374389			Dop1a	6
Ccl1	RNA_G1_neg	1.06425			E230032D23Rik	6
Ccr1l1	RNA_G1_neg	-1.30162			Elmo1	6
Ccr6	RNA_G1_neg	1.32718			Enpp4	6
Cd14	RNA_G1_neg	-1.48865			Ep400	6
Cd1d2	RNA_G1_neg	0.635634			Epb41	6
Cd200	RNA_G1_neg	0.822851			Epc1	6
Cd3e	RNA_G1_neg	-0.48532			Epg5	6
Cd4	RNA_G1_neg	-0.194846			Epm2aip1	6
Cd68	RNA_G1_neg	-1.28757			Eps15	6
Cd69	RNA_G1_neg	-1.23403			Eps15l1	6
Cd70	RNA_G1_neg	0.779182			Erbin	6
Cd79b	RNA_G1_neg	0.556248			Ern1	6
Cdc25b	RNA_G1_neg	1.20789			Esyt2	6
Cdca7	RNA_G1_neg	0.610397			Ets1	6
Cdca7l	RNA_G1_neg	0.88683			Fam193b	6
Cdh23	RNA_G1_neg	-0.918601			Fam214a	6
Cdk6	RNA_G1_neg	-0.965362			Fancc	6
Cdv3	RNA_G1_neg	0.560819			Fbxl17	6
Ceacam-ps1	RNA_G1_neg	1.35557			Fbxo11	6
Cenpa	RNA_G1_neg	1.00974			Fndc3a	6
Cep85	RNA_G1_neg	1.31736			Fos	6
Cers4	RNA_G1_neg	0.958288			Foxred2	6
Chrne	RNA_G1_neg	0.871516			Fryl	6
Ciapin1	RNA_G1_neg	1.0825			Fto	6
Cir1	RNA_G1_neg	-1.44488			Gcnt1	6
Ckmt1	RNA_G1_neg	0.595286			Gga3	6
Clock	RNA_G1_neg	-0.649916			Ghrl	6
Clta	RNA_G1_neg	0.331047			Gm11532	6
Cmss1	RNA_G1_neg	0.905211			Gm26740	6
Cmtm6	RNA_G1_neg	-0.300546			Gm29721	6
Cnst	RNA_G1_neg	1.28754			Gm30569	6
Cobll1	RNA_G1_neg	-1.50622			Gm32311	6
Col16a1	RNA_G1_neg	0.191702			Gm33272	6
Cpd	RNA_G1_neg	-1.96718			Gm33335	6
Cpped1	RNA_G1_neg	-0.593135			Gm33790	6
Cradd	RNA_G1_neg	-0.887731			Gm34702	6
Cry2	RNA_G1_neg	0.0138763			Gm34795	6
Csf2	RNA_G1_neg	0.636215			Gm34854	6
Csrnp1	RNA_G1_neg	0.490411			Gm35165	6
Ctla2a	RNA_G1_neg	0.455507			Gm36279	6
Ctla2b	RNA_G1_neg	1.07186			Gm40528	6
Ctnna1	RNA_G1_neg	-0.560862			Gm41947	6
Ctnnb1	RNA_G1_neg	0.318844			Gm46110	6
Ctsd	RNA_G1_neg	-0.123408			Gm51446	6
Cyb561d1	RNA_G1_neg	0.623167			Gm51602	6
Cyfip1	RNA_G1_neg	-0.5824			Gm51770	6
Cyp2s1	RNA_G1_neg	-0.127144			Gm51858	6
Cysltr1	RNA_G1_neg	-0.975558			Gm51928	6
Cytip	RNA_G1_neg	-1.02923			Gm52634	6
D16Ertd472e	RNA_G1_neg	-1.15691			Gm52900	6
D17H6S56E-5	RNA_G1_neg	0.388589			Gm7496	6
Dcaf7	RNA_G1_neg	0.403539			Gm9968	6
Dck	RNA_G1_neg	0.432936			Gnaq	6
Dhodh	RNA_G1_neg	-1.47066			Golm1	6
Dipk1c	RNA_G1_neg	0.921272			Gpr174	6
Dkk3	RNA_G1_neg	0.631307			Gprin3	6
Dleu2	RNA_G1_neg	-1.85769			H60b	6
Dnaaf5	RNA_G1_neg	0.630467			Heatr1	6
Dnase2a	RNA_G1_neg	-0.474585			Hectd1	6
Dnmt1	RNA_G1_neg	2.02167			Herc4	6
Dock11	RNA_G1_neg	0.367766			Hif1an	6
Dok1	RNA_G1_neg	-0.492074			Hsph1	6
Dolk	RNA_G1_neg	-0.436582			Huwe1	6
Dusp14	RNA_G1_neg	0.579643			Ifngr1	6
Dusp6	RNA_G1_neg	-1.26554			Ikbkb	6
Dyrk2	RNA_G1_neg	0.45178			Il4ra	6
E130308A19Rik	RNA_G1_neg	-1.01114			Ing5	6
E230029C05Rik	RNA_G1_neg	0.499519			Ints6l	6
E2f2	RNA_G1_neg	0.965754			Iqgap1	6
Ebi3	RNA_G1_neg	1.03416			Itga4	6
Efhd2	RNA_G1_neg	1.31187			Itgal	6
Egr1	RNA_G1_neg	-1.26147			Itih5	6
Ehmt1	RNA_G1_neg	1.84719			Itk	6
Eif4enif1	RNA_G1_neg	-0.119468			Jak2	6
Elp4	RNA_G1_neg	-1.9971			Kansl1	6
Ergic3	RNA_G1_neg	-0.369395			Kdm2b	6
Ermn	RNA_G1_neg	0.720084			Kdm4b	6
Ero1a	RNA_G1_neg	0.872093			Kdm5a	6
Errfi1	RNA_G1_neg	0.356994			Kdm6a	6
Ets2	RNA_G1_neg	-0.910078			Kidins220	6
Exoc3	RNA_G1_neg	-1.39626			Klhl24	6
Extl1	RNA_G1_neg	0.125263			Kpna2-ps	6
F830016B08Rik	RNA_G1_neg	-1.28131			LOC115488525	6
Faah	RNA_G1_neg	1.23747			LOC118567558	6
Faim	RNA_G1_neg	0.328673			LOC118568085	6
Fam102a	RNA_G1_neg	1.11513			LOC118568400	6
Fam241b	RNA_G1_neg	1.18976			Lats2	6
Farp1	RNA_G1_neg	-1.18302			Ldlr	6
Fastkd3	RNA_G1_neg	1.66166			Lilr4b	6
Fgl2	RNA_G1_neg	-1.22873			Lin7c	6
Filip1l	RNA_G1_neg	0.927263			Lncpint	6
Fmnl3	RNA_G1_neg	1.62212			Lnpep	6
Foxp1	RNA_G1_neg	-0.528978			Lpin1	6
Frrs1	RNA_G1_neg	1.23955			Lpp	6
Fut8	RNA_G1_neg	-1.29048			Lyst	6
Gabpb1	RNA_G1_neg	0.476819			Man1a	6
Gadd45g	RNA_G1_neg	1.17225			Map3k1	6
Galc	RNA_G1_neg	-0.695378			Mapk1ip1l	6
Galnt2	RNA_G1_neg	-1.19492			Masp2	6
Gbp2	RNA_G1_neg	-0.788005			Mast4	6
Gbp4	RNA_G1_neg	-0.672068			Mat2a	6
Gbp9	RNA_G1_neg	-0.4958			Mbnl1	6
Gdpd5	RNA_G1_neg	1.33571			Mbp	6
Gdpgp1	RNA_G1_neg	-1.39001			Mbtps1	6
Gemin8	RNA_G1_neg	1.50151			Mcu	6
Gla	RNA_G1_neg	1.61183			Mdm4	6
Glt28d2	RNA_G1_neg	0.518895			Med14	6
Gm10130	RNA_G1_neg	-1.29001			Med23	6
Gm10634	RNA_G1_neg	0.263882			Mfsd9	6
Gm10684	RNA_G1_neg	1.35127			Mga	6
Gm11716	RNA_G1_neg	-1.16009			Mpp7	6
Gm12250	RNA_G1_neg	-0.811354			Mroh1	6
Gm13571	RNA_G1_neg	0.593892			Mrtfa	6
Gm14125	RNA_G1_neg	-0.541359			Msantd2	6
Gm14230	RNA_G1_neg	0.759929			Mtr	6
Gm15318	RNA_G1_neg	1.02796			Mycbp2	6
Gm15345	RNA_G1_neg	-1.80466			Myef2	6
Gm15396	RNA_G1_neg	0.975291			Myh9	6
Gm16008	RNA_G1_neg	1.33613			Myo1h	6
Gm16214	RNA_G1_neg	1.76199			Naip6	6
Gm16702	RNA_G1_neg	1.22067			Nav2	6
Gm16712	RNA_G1_neg	0.957309			Nbas	6
Gm18949	RNA_G1_neg	-0.808689			Ncoa2	6
Gm19585	RNA_G1_neg	0.485279			Ndfip1	6
Gm19765	RNA_G1_neg	-0.688728			Neat1	6
Gm2065	RNA_G1_neg	0.89576			Nisch	6
Gm21011	RNA_G1_neg	-1.84043			Nlrc3	6
Gm26614	RNA_G1_neg	-0.946053			Nr2c2	6
Gm28836	RNA_G1_neg	-0.810159			Nr3c1	6
Gm29868	RNA_G1_neg	-1.59943			Nrip1	6
Gm29883	RNA_G1_neg	-1.40895			Nsd1	6
Gm30177	RNA_G1_neg	1.11533			Nt5dc1	6
Gm30281	RNA_G1_neg	-0.873475			Nup98	6
Gm30873	RNA_G1_neg	-0.498361			Oasl2	6
Gm30957	RNA_G1_neg	1.45498			Ogt	6
Gm31298	RNA_G1_neg	-0.333185			Osbpl3	6
Gm32126	RNA_G1_neg	0.950032			Paqr8	6
Gm32803	RNA_G1_neg	0.574101			Pcf11	6
Gm33325	RNA_G1_neg	-0.285935			Pcmtd1	6
Gm33701	RNA_G1_neg	-1.80038			Pde4dip	6
Gm33799	RNA_G1_neg	1.31189			Pdpk1	6
Gm36025	RNA_G1_neg	-1.07143			Phrf1	6
Gm36181	RNA_G1_neg	0.984094			Picalm	6
Gm36194	RNA_G1_neg	1.27273			Pik3r4	6
Gm3636	RNA_G1_neg	0.774743			Pip4k2a	6
Gm36920	RNA_G1_neg	-1.04289			Pmaip1	6
Gm38906	RNA_G1_neg	0.933581			Pnpla7	6
Gm40158	RNA_G1_neg	-0.6262			Pogz	6
Gm40699	RNA_G1_neg	-1.27276			Polr3a	6
Gm41235	RNA_G1_neg	0.69916			Ppip5k1	6
Gm41252	RNA_G1_neg	-0.966575			Prkch	6
Gm41453	RNA_G1_neg	0.744194			Prpf8	6
Gm43305	RNA_G1_neg	1.67021			Prps2	6
Gm4956	RNA_G1_neg	-1.30624			Ptprc	6
Gm5124	RNA_G1_neg	1.04428			Rab3gap1	6
Gm51703	RNA_G1_neg	-0.00967554			Rab8b	6
Gm52109	RNA_G1_neg	-0.868287			Rapgef6	6
Gm52290	RNA_G1_neg	-1.13193			Rasa3	6
Gm52406	RNA_G1_neg	-0.949827			Rbm26	6
Gm52883	RNA_G1_neg	1.05921			Rev3l	6
Gm5541	RNA_G1_neg	0.491978			Rhoh	6
Gm8465	RNA_G1_neg	0.969683			Ripor2	6
Gmeb2	RNA_G1_neg	0.967074			Rlf	6
Gmfg	RNA_G1_neg	1.15563			Rlim	6
Gnb5	RNA_G1_neg	-0.977203			Rnf19a	6
Gnptg	RNA_G1_neg	-0.627776			Runx1	6
Gphn	RNA_G1_neg	0.753546			Sacm1l	6
Gpnmb	RNA_G1_neg	-0.776035			Senp1	6
Gpr160	RNA_G1_neg	0.444675			Sh3kbp1	6
Gpr18	RNA_G1_neg	1.17156			Shprh	6
Gpr34	RNA_G1_neg	-1.60566			Sik3	6
Gpx4	RNA_G1_neg	0.995261			Skil	6
Grap	RNA_G1_neg	-0.516053			Slc10a7	6
Gstt3	RNA_G1_neg	0.962647			Slc12a7	6
Gt(ROSA)26Sor	RNA_G1_neg	-0.823404			Slc23a2	6
H2-Oa	RNA_G1_neg	0.85365			Slc35d1	6
H2-Q10	RNA_G1_neg	0.539601			Slco3a1	6
H2-T-ps	RNA_G1_neg	-0.358679			Smad5	6
H2az1	RNA_G1_neg	0.315352			Smg1	6
Hcar2	RNA_G1_neg	0.550621			Snrnp200	6
Hddc2	RNA_G1_neg	1.07543			Sntb1	6
Hells	RNA_G1_neg	-0.703043			Sorbs1	6
Hey1	RNA_G1_neg	0.580843			Sp4	6
Hgfac	RNA_G1_neg	0.936962			Spcs3	6
Hipk2	RNA_G1_neg	0.414309			Sptan1	6
Hk2	RNA_G1_neg	0.572664			Ss18	6
Hmgb3	RNA_G1_neg	0.311155			Ssh2	6
Hmgn3	RNA_G1_neg	0.892753			St6galnac3	6
Hsp90b1	RNA_G1_neg	-0.754995			Stag2	6
Hspa1b	RNA_G1_neg	-0.884941			Stat4	6
Hvcn1	RNA_G1_neg	-0.681309			Stim1	6
Ica1	RNA_G1_neg	0.933625			Stim2	6
Icos	RNA_G1_neg	-0.883547			Stk10	6
Idh3a	RNA_G1_neg	-1.24574			Stk17b	6
Ifi208	RNA_G1_neg	0.904695			Svil	6
Ifit3	RNA_G1_neg	1.23786			Taf4b	6
Ifitm2	RNA_G1_neg	0.955332			Tbc1d1	6
Ifng	RNA_G1_neg	0.320444			Tceal1	6
Ifrd1	RNA_G1_neg	-0.140954			Tet2	6
Igflr1	RNA_G1_neg	1.20936			Tex2	6
Igha	RNA_G1_neg	-0.248904			Tfrc	6
Igsf9b	RNA_G1_neg	0.840568			Tgoln1	6
Iigp1	RNA_G1_neg	-1.02062			Thada	6
Il12rb2	RNA_G1_neg	-0.858935			Tnfrsf22	6
Il1r2	RNA_G1_neg	0.0874689			Tnpo1	6
Il1rn	RNA_G1_neg	-1.65425			Togaram1	6
Il27ra	RNA_G1_neg	-0.407536			Tpp2	6
Il6st	RNA_G1_neg	-0.851517			Traf3	6
Imp4	RNA_G1_neg	-1.16329			Trak2	6
Inf2	RNA_G1_neg	1.05897			Treml2	6
Ing4	RNA_G1_neg	-0.724204			Trim21	6
Inpp5k	RNA_G1_neg	-0.295394			Trip12	6
Insrr	RNA_G1_neg	-0.0818941			Trp53inp1	6
Ipmk	RNA_G1_neg	-0.556273			Trpm7	6
Irf4	RNA_G1_neg	-0.912734			Trps1	6
Irf9	RNA_G1_neg	-0.7524			Ttf1	6
Isy1	RNA_G1_neg	1.34894			Tug1	6
Itm2a	RNA_G1_neg	0.0433908			Tut4	6
Itm2c	RNA_G1_neg	1.61707			Urb2	6
Itpr3	RNA_G1_neg	0.993786			Usp34	6
Jak1	RNA_G1_neg	0.203013			Virma	6
Jaml	RNA_G1_neg	1.15757			Vps13b	6
Kazald1	RNA_G1_neg	-0.505175			Vps39	6
Kcnk7	RNA_G1_neg	-1.5244			Wac	6
Kif23	RNA_G1_neg	1.09854			Washc2	6
Kif3b	RNA_G1_neg	1.56895			Wdr13	6
Kit	RNA_G1_neg	1.06697			Wdr36	6
Klhl22	RNA_G1_neg	-0.96835			Xpr1	6
Krt83	RNA_G1_neg	1.42732			Xrn2	6
LOC118567442	RNA_G1_neg	0.265215			Zbtb20	6
LOC118567623	RNA_G1_neg	-0.145743			Zcchc2	6
LOC118567662	RNA_G1_neg	0.148083			Zdhhc17	6
LOC118567719	RNA_G1_neg	0.8244			Zeb1	6
LOC118568483	RNA_G1_neg	0.00235566			Zfp109	6
LOC118568653	RNA_G1_neg	0.43136			Zfp148	6
Lad1	RNA_G1_neg	1.07804			Zfp169	6
Laptm5	RNA_G1_neg	-0.188179			Zfp335	6
Larp1b	RNA_G1_neg	0.20713			Zfp407	6
Lars2	RNA_G1_neg	0.973414			Zfp638	6
Lat2	RNA_G1_neg	1.00189			Zfp658	6
Limd2	RNA_G1_neg	1.06639			Zfp687	6
Limk1	RNA_G1_neg	1.41017			Zfp869	6
Litaf	RNA_G1_neg	1.09075			Zfp871	6
Lpar6	RNA_G1_neg	-1.24803			Zfx	6
Lpcat1	RNA_G1_neg	1.00989			Zkscan1	6
Lpcat4	RNA_G1_neg	1.3279			Zmym2	6
Lrmp	RNA_G1_neg	1.45172			Zswim6	6
Lrrc57	RNA_G1_neg	-1.35813			Hspa1b	6
Malat1	RNA_G1_neg	-1.51634			2310016D23Rik	6
Malt1	RNA_G1_neg	-1.484			2610027K06Rik	6
Man2a2	RNA_G1_neg	-0.0939226			Abi1	6
Map2k3	RNA_G1_neg	0.519023			Acbd5	6
Map3k5	RNA_G1_neg	-0.930344			Armh3	6
Marchf3	RNA_G1_neg	-1.05321			Atf2	6
Mbd2	RNA_G1_neg	-1.02989			Cfb	6
Mcm10	RNA_G1_neg	0.632156			Clcn5	6
Mgme1	RNA_G1_neg	-0.192368			Clint1	6
Mgst2	RNA_G1_neg	0.965235			Cpm	6
Mif4gd	RNA_G1_neg	0.840977			Crebrf	6
Mir155hg	RNA_G1_neg	0.0585771			Dis3l2	6
Mlf1	RNA_G1_neg	0.115064			Ehd3	6
Mmp10	RNA_G1_neg	0.788181			Emc1	6
Mmp25	RNA_G1_neg	0.405181			Fli1	6
Mns1	RNA_G1_neg	0.991704			Fosb	6
Morrbid	RNA_G1_neg	-0.731756			Gcnt7	6
Mov10	RNA_G1_neg	1.30411			Gm10390	6
Mr1	RNA_G1_neg	-1.04072			Gm20559	6
Mrgpre	RNA_G1_neg	0.391215			Gm39065	6
Ms4a4c	RNA_G1_neg	0.550481			Herc1	6
Mtfr1l	RNA_G1_neg	-1.07217			Kat6b	6
Mthfd2	RNA_G1_neg	0.922236			Klf6	6
Mtmr11	RNA_G1_neg	-0.0507708			Med13	6
Mvp	RNA_G1_neg	-0.485878			Mgat4a	6
Mzb1	RNA_G1_neg	0.15493			Mtmr3	6
Nap1l3	RNA_G1_neg	0.812411			Nlk	6
Napsa	RNA_G1_neg	0.975291			Pex3	6
Ncf1	RNA_G1_neg	0.656081			Pik3c2a	6
Ndrg4	RNA_G1_neg	-0.753792			Plekhm3	6
Nek7	RNA_G1_neg	-1.62087			Poc1b	6
Nemp2	RNA_G1_neg	1.16534			Polh	6
Nfic	RNA_G1_neg	-0.302002			Prkdc	6
Nfkbid	RNA_G1_neg	0.903848			Psd4	6
Nfkbiz	RNA_G1_neg	-0.106259			Ptbp3	6
Nmd3	RNA_G1_neg	-0.0104447			Rin2	6
Noxa1	RNA_G1_neg	0.927138			Ro60	6
Nqo2	RNA_G1_neg	-0.808602			Rsl1	6
Nrn1	RNA_G1_neg	0.964754			Sap130	6
Nsf	RNA_G1_neg	-1.0909			Sgms1	6
Nsmf	RNA_G1_neg	1.10338			Stam	6
Nucb2	RNA_G1_neg	-1.08272			Tmx3	6
Nudt4	RNA_G1_neg	0.207052			Ubl3	6
Nynrin	RNA_G1_neg	-0.189861			Vti1a	6
Oas1a	RNA_G1_neg	0.752994			Yod1	6
Oaz2	RNA_G1_neg	1.69499			Zfp110	6
Ostf1	RNA_G1_neg	0.575065			Zfp644	6
Palm3	RNA_G1_neg	-0.116763			Zfp661	6
Papolg	RNA_G1_neg	0.0021219			Zfp933	6
Pced1b	RNA_G1_neg	-0.0573454			0610009B22Rik	7
Pcyt1a	RNA_G1_neg	-0.51517			0610010K14Rik	7
Pdcd1lg2	RNA_G1_neg	0.798967			1110008P14Rik	7
Pdk3	RNA_G1_neg	-0.13299			1110038F14Rik	7
Pdp1	RNA_G1_neg	0.375201			1500009L16Rik	7
Pds5b	RNA_G1_neg	0.88726			1600002D24Rik	7
Pdzk1ip1	RNA_G1_neg	1.1519			1810037I17Rik	7
Peak1	RNA_G1_neg	-0.740575			1810058I24Rik	7
Peak1os	RNA_G1_neg	-0.94798			9130401M01Rik	7
Pear1	RNA_G1_neg	0.924735			9330179D12Rik	7
Pgap3	RNA_G1_neg	-0.602508			A430005L14Rik	7
Pgpep1	RNA_G1_neg	-0.889506			A930015D03Rik	7
Phyh	RNA_G1_neg	-0.73345			AI413582	7
Pitpnc1	RNA_G1_neg	-0.215064			AW112010	7
Pitpnm1	RNA_G1_neg	1.88232			Aarsd1	7
Pkd1l3	RNA_G1_neg	-0.39453			Abhd11	7
Pld2	RNA_G1_neg	-1.08706			Anapc11	7
Plekhb2	RNA_G1_neg	-0.296817			Anapc13	7
Plin3	RNA_G1_neg	-0.506846			Anapc15	7
Plk4	RNA_G1_neg	0.121414			Ap1s1	7
Pnkd	RNA_G1_neg	1.61844			Ap2s1	7
Pnpla3	RNA_G1_neg	1.17127			Aprt	7
Pold2	RNA_G1_neg	1.69939			Arhgdib	7
Ppat	RNA_G1_neg	0.523427			Arl6ip4	7
Ppfibp1	RNA_G1_neg	-1.73364			Arpc4	7
Ppp1r18	RNA_G1_neg	-0.0580458			Arpc5l	7
Ppp1r3b	RNA_G1_neg	-0.361642			Art3	7
Ppt1	RNA_G1_neg	-1.10935			Atox1	7
Prdm1	RNA_G1_neg	-0.0935026			Atp5g1	7
Pros1	RNA_G1_neg	-1.22681			Atp5o	7
Prrc2c	RNA_G1_neg	1.21372			Atp6v0b	7
Psap	RNA_G1_neg	0.141968			Atp6v0e	7
Psen2	RNA_G1_neg	1.18884			Atp6v1e1	7
Ptch1	RNA_G1_neg	0.742745			Atp6v1f	7
Ptgs1	RNA_G1_neg	1.21948			Atp6v1g1	7
Ptp4a2	RNA_G1_neg	-0.0804616			Atpif1	7
Ptpn5	RNA_G1_neg	-0.156133			Atraid	7
Ptpn7	RNA_G1_neg	-0.230916			Aurkaip1	7
[truncated: 18,918 more rows]

## Sheet: RNAseq results
Used for determining p-value and FC cutoffs for plots; neg = Il10neg; pos = Il10recent; stable = Il10stable; svp = stable vs recent; svn = stable vs neg; pvn = recent vs neg
Gene	neg_lg2expr	pos_lg2expr	stable_lg2expr	lg2FC_svp	padj_svp	lg2FC_svn	padj_svn	lg2FC_pvn	padj_pvn
0610009B22Rik	7.30356	8.32711	7.81883	-0.503761	0.684135	0.5246	0.575335	1.02836	0.032052
0610009E02Rik	8.2339	8.48314	8.33098	-0.140485	1	0.119426	1	0.259911	0.917241
0610009L18Rik	2.99677	3.174	3.60272	0.365817	1	0.565248	1	0.199432	1
0610010K14Rik	10.1032	10.6843	10.2279	-0.455146	0.0946872	0.126344	0.979304	0.58149	0.00682989
0610012G03Rik	2.6986	3.11202	3.0433	-0.200129	1	0.457329	1	0.657458	0.979631
0610030E20Rik	9.02059	9.07739	9.14548	0.0719171	1	0.107011	1	0.035094	1
0610039H22Rik	7.01802	7.83015	7.65597	-0.171263	1	0.649636	0.44955	0.820899	0.191467
0610039K10Rik	4.52662	3.75788	4.10531	0.343434	1	-0.441894	1	-0.785328	0.915056
0610040B10Rik	6.38211	5.88815	6.50831	0.648491	0.828226	0.143525	1	-0.504965	0.843964
0610040F04Rik	10.5682	10.2967	10.0291	-0.283939	0.814122	-0.531479	0.158922	-0.247539	0.76492
0610042G04Rik	3.75226	3.81358	3.82635	0.0860495	1	0.189172	1	0.103123	1
1110002L01Rik	7.75444	7.42647	8.09716	0.563396	0.824407	0.361016	0.970012	-0.20238	0.978496
1110004F10Rik	12.1732	12.3982	12.3987	0.00396868	1	0.22609	0.547813	0.222122	0.503513
1110006O24Rik	4.26579	4.01158	4.06589	0.127199	1	-0.0939423	1	-0.221142	1
1110008P14Rik	9.67146	10.3309	9.97468	-0.360691	0.614479	0.286236	0.732817	0.646927	0.0458774
1110025M09Rik	3.30045	3.01214	2.23601	-0.823923	1	-1.24613	0.960925	-0.422208	1
1110032A03Rik	8.08914	8.53292	8.48847	-0.0725064	1	0.389745	0.76112	0.462251	0.561711
1110036E04Rik	5.26079	5.48006	5.89635	0.520633	1	0.162568	1	-0.358065	0.984982
1110038B12Rik	5.43292	5.67915	6.15534	0.493383	1	0.812355	0.749634	0.318972	0.969765
1110038F14Rik	10.1614	10.9096	10.7453	-0.163613	0.959124	0.583438	0.0071967	0.747051	0.000228443
1110046J04Rik	5.96999	6.6882	6.75763	0.0590347	1	0.738445	0.64676	0.67941	0.646754
1110051M20Rik	12.0243	12.0111	12.0789	0.0706789	1	0.0545556	1	-0.0161233	1
1110059E24Rik	8.66022	8.18734	8.77229	0.571226	0.435286	0.116764	1	-0.454462	0.525458
1110059G10Rik	8.66953	9.17184	8.87578	-0.301338	0.842053	0.207901	0.95951	0.509239	0.248226
1110065P20Rik	4.03876	5.04093	3.95936	-1.1409	0.847825	-0.0447521	1	1.09614	0.731618
1190007I07Rik	6.84444	7.24538	7.0622	-0.202383	1	0.174885	1	0.377269	0.89606
1300002E11Rik	9.36148	9.7465	9.63293	-0.111565	1	0.271254	0.673504	0.382819	0.297739
1500002C15Rik	6.52821	6.8653	6.49763	-0.364677	1	-0.0378075	1	0.326869	0.932763
1500002F19Rik	9.66812	9.76947	9.76482	-0.00287109	1	0.0971709	1	0.100042	0.968489
1500004A13Rik	9.69614	9.54199	9.82513	0.251939	0.959124	0.119599	1	-0.13234	0.965972
1500009L16Rik	6.57028	8.11763	7.53238	-0.6153	0.623963	0.931531	0.157739	1.54683	0.0018373
1500011B03Rik	8.03949	8.47048	8.45543	-0.00840584	1	0.371765	0.853698	0.380171	0.773789
1500015A07Rik	6.72905	6.85465	7.1415	0.349665	1	0.422005	0.957156	0.0723402	1
1600002D24Rik	7.94552	8.93873	8.51776	-0.432331	0.620913	0.571408	0.262165	1.00374	0.00452088
1600012H06Rik	8.89659	8.80118	9.04274	0.215642	1	0.145243	1	-0.070398	1
1600014C10Rik	12.09	12.0453	11.988	-0.058705	1	-0.0996178	1	-0.0409128	1
1600020E01Rik	7.9348	7.29301	7.79734	0.504351	0.799547	-0.116516	1	-0.620867	0.479195
1600023N17Rik	2.11189	1.74774	3.63396	2.97067	0.682475	2.44763	0.753575	-0.523038	1
1700001D01Rik	5.93202	4.88793	4.89321	0.33499	1	-0.806572	0.911761	-1.14156	0.624524
1700001G11Rik	4.01449	4.32513	3.85378	-0.378595	1	-0.105779	1	0.272816	1
1700001G17Rik	2.94016	3.9133	2.55955	-2.14154	0.758805	-0.943748	1	1.19779	0.916791
1700001K23Rik	3.76601	3.51603	4.02534	1.36006	0.918608	1.0342	0.963876	-0.32586	1
1700007L15Rik	5.92731	6.38156	5.90467	-0.479211	1	-0.01112	1	0.468091	0.889048
1700008J07Rik	5.8249	5.27267	4.98668	-0.341742	1	-0.896885	0.723015	-0.555143	0.907144
1700010I14Rik	6.23019	6.52729	6.71903	0.176126	1	0.466328	0.923724	0.290203	0.958821
1700012B07Rik	5.70277	8.90362	8.93979	0.0318818	1	3.2603	9.43608e-26	3.22842	9.36389e-25
1700012D01Rik	2.72518	4.27206	3.7201	-0.584166	1	1.12867	0.911225	1.71284	0.561149
1700012D14Rik	6.18927	5.11493	6.24197	1.17007	0.504232	0.146231	1	-1.02384	0.500201
1700017B05Rik	9.02465	8.8678	8.63534	-0.22388	1	-0.374926	0.630413	-0.151046	0.956663
1700018A23Rik	9.85974	10.2006	10.05	-0.147755	1	0.188181	0.895042	0.335936	0.385169
1700022N22Rik	5.38792	4.20115	5.45736	1.19778	0.6498	0.0596469	1	-1.13814	0.552836
1700023D09Rik	10.7979	10.9893	11.031	0.041989	1	0.23715	0.619317	0.195161	0.709049
1700028J19Rik	4.86281	5.39621	5.92104	0.558463	1	1.07213	0.639334	0.51367	0.939094
1700028K03Rik	6.0597	6.17525	6.13421	-0.0848367	1	0.0532619	1	0.138099	1
1700029I15Rik	5.20371	3.50573	3.42014	-0.0779284	1	-1.66135	0.562067	-1.58342	0.537876
1700030A11Rik	3.11056	2.65711	3.29146	0.239416	1	0.0845047	1	-0.154911	1
1700030K09Rik	7.30085	7.22991	7.54564	0.33273	1	0.245979	1	-0.0867506	1
1700034J05Rik	2.66601	2.7968	3.22668	1.14075	1	1.42267	0.918199	0.28192	1
1700034P13Rik	6.56015	6.39388	6.25516	-0.315417	1	-0.417083	1	-0.101666	1
1700037H04Rik	9.88977	10.2147	9.74701	-0.475177	0.201148	-0.14243	0.992266	0.332747	0.429179
1700041G16Rik	4.65628	4.6455	4.77856	0.183726	1	0.162506	1	-0.0212196	1
1700047A11Rik	7.39874	7.40932	7.86847	0.462276	0.81591	0.481614	0.709669	0.0193374	1
1700048M11Rik	8.65167	9.25121	8.68161	-0.570271	0.158445	0.0293665	1	0.599638	0.0762032
1700048O20Rik	5.96041	5.33263	5.66228	0.215251	1	-0.310398	1	-0.525649	0.920401
1700049J03Rik	7.15583	6.10175	5.7912	-0.361901	1	-1.38593	0.0880841	-1.02403	0.279049
1700052K11Rik	4.49015	4.78907	4.11186	-0.537467	1	-0.143818	1	0.393649	0.987613
1700055D18Rik	3.35861	4.08793	3.00123	-1.22112	0.977216	-0.545929	1	0.675192	0.963501
1700061F12Rik	6.72545	8.07162	8.69754	0.613909	0.746872	1.88196	0.000669447	1.26805	0.0524235
1700066B19Rik	4.82262	4.62071	4.02213	-0.628143	1	-0.761124	0.963876	-0.132981	1
1700084E18Rik	2.62698	3.58811	3.96283	0.426362	1	1.51784	0.772745	1.09147	0.886924
1700087M22Rik	5.60822	4.77413	5.03589	0.246086	1	-0.620122	0.959047	-0.866208	0.726077
1700088E04Rik	6.9578	6.68136	6.65491	-0.476458	1	-0.526136	0.987982	-0.0496789	1
1700092M07Rik	0	2.0103	1.43601	-0.894309	1	3.29858	0.941054	4.19289	0.74634
1700094D03Rik	6.09388	5.72834	5.85227	0.184796	1	-0.198446	1	-0.383242	0.950832
1700094J05Rik	6.31779	5.89442	5.80016	-0.12292	1	-0.643131	0.892488	-0.520211	0.907816
1700095J12Rik	1.66862	0.431774	2.36765	3.56491	0.794271	0.828307	1	-2.7366	0.830092
1700096K18Rik	5.4518	5.95931	5.26631	-0.711233	0.896881	-0.195532	1	0.5157	0.903782
1700097N02Rik	6.09117	6.7256	5.88453	-0.845363	0.570543	-0.198908	1	0.646455	0.659046
1700099I09Rik	4.27949	4.38201	4.59063	0.176609	1	0.33606	1	0.159451	1
1700101I11Rik	3.97213	2.84161	1.84444	-1.47133	0.997361	-3.09625	0.343694	-1.62492	0.787538
1700102H20Rik	2.22418	4.28617	4.02056	-0.248316	1	2.07392	0.469877	2.32224	0.308504
1700102P08Rik	4.27401	2.89356	4.59861	1.61862	0.740323	0.150047	1	-1.46858	0.672936
1700105P06Rik	2.58759	0.327254	1.2725	2.2257	1	-1.58067	1	-3.80636	0.649001
1700108I11Rik	3.74226	0	1.09717	3.03982	0.899977	-3.39769	0.673229	-6.43751	0.120134
1700109H08Rik	8.6833	8.39038	8.52297	0.128109	1	-0.190993	1	-0.319102	0.80968
1700110K17Rik	7.48732	6.45438	5.94291	-0.518158	0.864025	-1.56091	0.00641922	-1.04275	0.126737
1700113A16Rik	7.29736	7.33978	6.81788	-0.537397	0.832798	-0.465969	0.852701	0.0714281	1
1700120B22Rik	5.10061	4.25358	4.24389	-0.0243245	1	-0.834877	0.922552	-0.810552	0.870329
1700120C14Rik	5.98003	5.41391	6.44747	0.891411	0.767287	0.421804	1	-0.469608	0.932206
1700123O20Rik	10.6026	10.7313	10.8056	0.0768476	1	0.204135	0.73056	0.127287	0.909261
1810006J02Rik	6.44692	4.83223	1.49949	-3.9268	0.0102401	-5.26932	5.29402e-05	-1.34252	0.574557
1810012K16Rik	3.9845	2.27196	4.24397	2.85973	0.415666	0.835052	1	-2.02468	0.608731
1810013L24Rik	8.87415	8.38334	8.86536	0.485878	0.415735	-0.00857484	1	-0.494453	0.281541
1810014B01Rik	6.06163	5.99048	6.31646	0.271507	1	0.253717	1	-0.0177902	1
1810021B22Rik	5.42155	4.7914	5.15294	0.371716	1	-0.272094	1	-0.64381	0.878371
1810030O07Rik	10.5101	10.682	11.2898	0.599869	0.0437853	0.768129	0.0015855	0.16826	0.886252
1810034E14Rik	7.19194	6.88808	7.37271	0.424486	0.985831	0.183057	1	-0.241429	0.964629
1810037I17Rik	10.6238	11.3893	10.8746	-0.5175	0.0724144	0.241921	0.685261	0.75942	0.000657194
1810041H14Rik	5.11451	4.8563	4.08531	-0.80234	0.974928	-1.06946	0.7273	-0.267119	1
1810044D09Rik	3.68444	5.18785	4.40057	-0.861672	0.983745	0.695917	0.987733	1.55759	0.429991
1810055G02Rik	8.87368	8.57698	8.65629	0.0695471	1	-0.217785	0.965884	-0.287333	0.779146
1810058I24Rik	10.1489	10.7701	10.1888	-0.582133	0.00982349	0.0401566	1	0.622289	0.00261599
1810062G17Rik	4.20451	4.39269	3.95401	-0.131202	1	-0.27774	1	-0.146538	1
1810062O18Rik	7.02118	5.27794	6.9841	1.51056	0.241292	-0.182622	1	-1.69318	0.0929091
1810065E05Rik	4.63825	4.74679	3.98718	-1.18187	0.951352	-0.838496	0.991742	0.34337	1
1810073O08Rik	7.07666	5.34666	4.50996	-0.866912	0.748408	-2.56656	0.000846218	-1.69965	0.053461
2010001A14Rik	5.53041	5.61123	5.56402	-0.142747	1	0.0735095	1	0.216257	1
2010009K17Rik	9.25049	9.2929	9.29383	0.00951195	1	0.054689	1	0.0451771	1
2010016I18Rik	6.39269	6.24982	5.65801	-0.540256	1	-0.757725	0.765483	-0.217469	0.997118
2010103J01Rik	3.27266	2.87687	2.75711	-0.138386	1	-0.785782	1	-0.647395	0.980618
2010109A12Rik	4.46328	4.15278	4.98486	0.864115	0.991976	0.562396	1	-0.30172	1
2010204K13Rik	5.48601	5.53651	4.97375	-0.604828	1	-0.537751	0.982872	0.0670767	1
2010315B03Rik	8.01135	8.43053	8.21235	-0.221583	1	0.10885	1	0.330433	0.914046
2010320M18Rik	5.30077	6.36088	5.97387	-0.424653	1	0.692263	0.791576	1.11692	0.313488
2200002D01Rik	6.5525	6.52544	6.63125	0.0845901	1	0.0828778	1	-0.00171221	1
2210016F16Rik	6.13377	5.80756	4.87316	-0.935293	0.710672	-1.24049	0.350961	-0.305198	0.971211
2210016L21Rik	9.53868	9.92701	10.1309	0.200518	1	0.595943	0.12287	0.395425	0.441882
2210408F21Rik	9.59997	10.0021	10.3218	0.305476	0.792162	0.716373	0.0318267	0.410897	0.392182
2210417A02Rik	6.11418	5.83118	4.55972	-1.28218	0.438698	-1.57789	0.169085	-0.295714	0.978496
2300009A05Rik	4.79607	4.6459	4.32297	-0.326212	1	-0.685083	0.994808	-0.358872	0.992284
2310001H17Rik	8.30573	8.38609	7.49717	-0.897629	0.0936122	-0.809091	0.119367	0.0885382	1
2310009B15Rik	5.17029	6.0316	4.72917	-1.3516	0.407328	-0.452758	1	0.898846	0.642298
2310010J17Rik	6.04899	6.67153	6.25253	-0.394403	1	0.224626	1	0.619029	0.725078
2310011J03Rik	11.0488	11.6296	11.6368	-0.000283197	1	0.58829	0.008238	0.588574	0.00821787
2310015A10Rik	8.73223	8.46411	8.05097	-0.409168	0.694543	-0.681635	0.13414	-0.272466	0.833067
2310015K22Rik	7.08766	7.28771	7.27992	-0.0145777	1	0.157307	1	0.171885	0.987725
2310016D23Rik	7.69507	6.91315	7.97545	1.07613	0.0410259	0.280741	0.963876	-0.795392	0.159511
2310022A10Rik	9.50664	9.70387	9.91692	0.228714	0.997193	0.396982	0.554927	0.168268	0.944328
2310033P09Rik	8.07785	8.35861	7.73979	-0.628193	0.494554	-0.343888	0.899056	0.284304	0.90499
2310034G01Rik	1.91497	2.01454	0.73962	-2.07961	1	-1.83232	0.994808	0.247281	1
2310039H08Rik	8.1244	8.69136	8.32687	-0.372453	0.798715	0.191877	1	0.564331	0.289742
2310043M15Rik	5.11466	3.8944	4.84501	0.974187	0.888925	-0.281288	1	-1.25547	0.554621
2310057M21Rik	8.54428	8.92553	9.54041	0.630943	0.187808	1.00887	0.00219444	0.377928	0.563106
2310061I04Rik	6.25987	6.51235	6.3732	-0.0934215	1	0.214388	1	0.30781	0.965189
2310068J16Rik	1.85745	2.78242	2.43146	-0.418825	1	0.755401	1	1.17423	0.945389
2310075K07Rik	4.90923	5.52221	5.08764	-0.436766	1	0.19188	1	0.628646	0.882716
2410002F23Rik	10.7882	10.5817	10.844	0.254164	0.794191	0.0417194	1	-0.212444	0.773897
2410004B18Rik	6.63148	6.86827	6.72703	-0.106817	1	0.141227	1	0.248044	0.96574
2410004P03Rik	6.21635	7.12813	6.24419	-0.803823	0.685006	0.0586783	1	0.862501	0.477093
2410006H16Rik	9.64855	9.82546	9.65224	-0.207495	1	-0.0276072	1	0.179888	0.938308
2500004C02Rik	3.31132	4.46483	5.00699	0.79844	1	1.71905	0.503214	0.920612	0.883497
2510002D24Rik	9.14622	9.40607	8.876	-0.547167	0.396813	-0.273774	0.895042	0.273392	0.83265
2510039O18Rik	7.46274	7.60004	7.14299	-0.46567	0.930209	-0.284856	1	0.180815	0.986557
2610001J05Rik	10.7397	11.1204	11.1246	0.00136205	1	0.379728	0.171651	0.378366	0.15575
2610002M06Rik	8.81981	8.83222	8.86644	0.0216499	1	0.0350168	1	0.0133668	1
2610005L07Rik	8.21221	8.13075	8.12005	-0.013341	1	-0.098001	1	-0.08466	1
2610008E11Rik	9.56154	9.11812	9.2746	0.1978	1	-0.254369	0.943848	-0.452169	0.49479
2610017A05Rik	2.73451	2.78112	5.15024	3.04419	0.186678	2.68742	0.233962	-0.356767	1
2610020C07Rik	8.15528	8.07978	7.70946	-0.391318	0.969702	-0.486352	0.768711	-0.0950341	1
2610027K06Rik	9.20356	8.62876	9.4368	0.80511	0.0100396	0.232677	0.864132	-0.572434	0.0969122
2610035D17Rik	10.1213	9.49998	9.5674	0.0686319	1	-0.556781	0.0983279	-0.625413	0.0412358
2610042L04Rik	7.57392	6.47793	4.56212	-1.94772	0.00392695	-3.03841	9.9267e-08	-1.09068	0.160379
2610044O15Rik8	8.14319	8.14555	8.49283	0.350995	0.847825	0.340681	0.793838	-0.0103141	1
2610301B20Rik	9.09698	8.47041	8.6463	0.179381	1	-0.450894	0.428784	-0.630275	0.113025
2610306M01Rik	5.58566	6.4485	6.37333	-0.0646765	1	0.796894	0.606871	0.86157	0.472221
2610318N02Rik	6.19676	6.96905	5.18519	-1.68203	0.102379	-0.890138	0.625631	0.791892	0.641588
2610507B11Rik	11.3012	10.6772	10.7007	0.0417657	1	-0.611346	0.0670501	-0.653112	0.038211
2610507I01Rik	7.78281	6.98964	7.39957	0.466352	0.906064	-0.354902	0.957157	-0.821254	0.292184
2610524H06Rik	8.84438	9.36336	8.907	-0.459909	0.378409	0.0609788	1	0.520887	0.168753
2700012I20Rik	1.96232	2.83918	1.90949	-0.764535	1	-0.136752	1	0.627783	1
2700038G22Rik	7.25095	6.88577	7.3857	0.583927	0.830321	0.178163	1	-0.405764	0.889714
2700046G09Rik	3.15118	1.56623	3.05693	2.30113	0.805675	0.326281	1	-1.97485	0.771253
2700049A03Rik	9.25133	8.82516	9.53166	0.684807	0.22932	0.300901	0.874642	-0.383906	0.649364
2700062C07Rik	8.88264	9.11221	9.22041	0.105958	1	0.338561	0.581531	0.232603	0.798076
2700097O09Rik	8.69796	8.55456	9.12924	0.608404	0.456533	0.473956	0.624258	-0.134449	0.986557
2700099C18Rik	7.11895	7.54064	7.50006	-0.0663479	1	0.264435	1	0.330782	0.939094
2810001G20Rik	6.4651	6.92088	6.3403	-0.52603	0.997426	-0.0557964	1	0.470234	0.907702
2810002D19Rik	7.56929	7.04933	7.24011	0.176284	1	-0.305383	0.988497	-0.481667	0.733088
2810004N23Rik	8.87223	9.17801	8.91426	-0.26675	0.864025	0.0395324	1	0.306282	0.61773
2810006K23Rik	7.31632	7.82757	8.21518	0.387646	0.814218	0.902729	0.0461804	0.515083	0.438303
2810013P06Rik	8.88006	8.78597	9.19699	0.396041	0.726206	0.29563	0.857345	-0.100412	0.995361
2810021J22Rik	7.56727	7.0462	7.59085	0.395799	1	0.015265	1	-0.380534	0.918388
2810029C07Rik	1.06306	3.36445	3.03968	1.08661	1	5.03477	0.202218	3.94816	0.391555
2810039B14Rik	6.38752	6.55804	6.33357	-0.221712	1	-0.054928	1	0.166784	0.999368
2810408A11Rik	5.74322	5.39466	5.44595	0.119836	1	-0.202257	1	-0.322093	0.978496
2810414N06Rik	4.77324	4.62343	2.95808	-1.42562	0.863063	-1.26786	0.862315	0.15776	1
2810454H06Rik	4.07037	4.57876	5.01082	0.32884	1	1.02809	0.881879	0.699248	0.937596
2810459M11Rik	7.06498	6.10791	5.76937	-0.519991	1	-1.31065	0.279801	-0.790658	0.682853
2900005J15Rik	4.40139	4.75587	5.53941	0.968149	0.947558	0.841471	0.938707	-0.126678	1
2900026A02Rik	11.3946	9.82677	7.82238	-1.94214	3.68584e-08	-3.52694	2.15805e-28	-1.5848	8.64797e-06
2900041M22Rik	5.92815	6.43235	6.19658	-0.22645	1	0.27915	1	0.505601	0.845966
2900060B14Rik	5.01302	4.67604	5.01893	0.364658	1	0.0545289	1	-0.310129	0.990635
2900076A07Rik	8.12039	7.62539	7.94504	0.334038	0.977216	-0.148903	1	-0.482941	0.59882
2900093K20Rik	3.06223	4.38043	5.00901	0.476886	1	1.47569	0.74214	0.998808	0.891925
3000002C10Rik	4.48346	4.48789	4.79253	-0.178706	1	0.324951	1	0.503658	0.969758
3110040N11Rik	9.5582	10.0819	9.92794	-0.15371	1	0.373892	0.360463	0.527603	0.0742101
3110045C21Rik	3.49495	4.1301	3.82687	-0.35232	1	0.260005	1	0.612326	0.960536
3110056K07Rik	10.5938	11.0415	10.9413	-0.101663	1	0.342232	0.315958	0.443894	0.0942777
3110070M22Rik	1.30786	3.39258	3.27446	0.0345449	1	2.2891	0.690588	2.25455	0.634952
3110082I17Rik	9.61366	9.57987	9.39456	-0.16166	1	-0.184339	0.995734	-0.0226797	1
3110083C13Rik	3.29926	4.15692	5.51463	0.412983	1	2.28861	0.323299	1.87563	0.469603
3200001D21Rik	6.77936	6.99674	7.10119	0.108382	1	0.338109	0.967038	0.229726	0.960536
3300002I08Rik	8.84246	9.46649	10.5724	1.1232	0.000652545	1.72438	3.27139e-09	0.601184	0.160994
3300005D01Rik	3.87792	5.03762	5.289	0.24777	1	1.40294	0.50654	1.15517	0.618813
3830406C13Rik	10.1009	10.1496	10.1227	-0.0322888	1	0.0224168	1	0.0547056	1
4632404H12Rik	5.44456	3.87862	4.20008	0.293429	1	-1.29247	0.680316	-1.5859	0.435009
4632415L05Rik	4.37977	4.18266	3.26681	-0.999125	0.998299	-1.10361	0.892991	-0.104487	1
4632427E13Rik	8.23291	8.33295	8.71009	0.338145	0.937986	0.456517	0.653784	0.118372	0.99534
4732491K20Rik	5.53415	6.17378	6.57676	0.340902	1	1.09896	0.409009	0.758059	0.685073
4833407H14Rik	9.74415	9.48764	9.35756	-0.122208	1	-0.380027	0.508101	-0.257819	0.760207
4833417C18Rik	4.78744	5.48623	5.73495	0.163517	1	0.726767	0.929445	0.56325	0.932206
4833420G17Rik	10.6211	10.4994	10.3961	-0.120088	1	-0.240801	0.829443	-0.120714	0.960536
4833438C02Rik	10.2083	10.331	10.1061	-0.225182	0.784743	-0.104355	1	0.120827	0.932206
4833439F03Rik	3.19118	3.48067	1.63928	-2.33767	0.798815	-3.49042	0.33598	-1.15275	0.938738
4833439L19Rik	12.3384	12.218	12.3399	0.117305	1	0.00762866	1	-0.109677	0.947493
4921511C10Rik	9.60443	9.08046	9.515	0.480535	0.632194	-0.0829424	1	-0.563477	0.340368
4921511I17Rik	10.8149	10.1819	10.1674	-0.00341753	1	-0.646742	0.0275314	-0.643324	0.0266331
4921522P10Rik	6.12457	5.94334	6.12551	0.170444	1	0.00171062	1	-0.168733	1
4921524J17Rik	9.36476	10.1155	10.0191	-0.0913372	1	0.653179	0.0286682	0.744517	0.00755397
4921531C22Rik	5.33669	5.02584	4.12249	-0.823061	0.978536	-1.05988	0.757525	-0.236822	1
4930401G09Rik	2.86823	3.23058	0.884716	-3.20909	0.661212	-2.68418	0.732857	0.52491	1
4930403D09Rik	10.1824	9.48578	9.94876	0.463341	0.343926	-0.248162	0.827313	-0.711503	0.0206451
4930404I05Rik	7.39163	7.23639	6.83945	-0.412608	0.937986	-0.575353	0.62249	-0.162745	0.986557
4930404N11Rik	3.50571	5.07081	3.39197	-1.29665	0.914131	-0.0247152	1	1.27194	0.785267
4930405A21Rik	6.05736	4.8493	6.3353	1.14665	0.724284	0.440964	1	-0.705685	0.885315
4930412M03Rik	4.67688	3.45392	3.93984	-0.600113	1	-1.01934	0.979304	-0.419226	1
4930412O13Rik	6.50236	6.95777	6.37491	-0.486116	1	-0.0995569	1	0.386559	0.932206
4930413G21Rik	2.28822	1.37267	3.01324	2.86101	0.764001	1.3921	0.999111	-1.46891	0.938689
4930414N06Rik	8.36266	8.35169	8.40804	0.0587348	1	0.00238141	1	-0.0563534	1
4930417O13Rik	9.8361	10.0175	10.4325	0.394363	0.533481	0.577362	0.115568	0.182998	0.908402
4930426I24Rik	10.2394	9.852	9.56856	-0.284014	0.613311	-0.671512	0.002751	-0.387498	0.187914
4930426L09Rik	1.35154	3.19404	2.73517	-0.170006	1	1.83	0.911046	2	0.801008
4930428O21Rik	1.32427	3.28164	4.95476	1.26427	1	3.78483	0.148469	2.52057	0.480125
4930429P21Rik	5.05072	4.08318	4.41315	0.49302	1	-0.548426	1	-1.04145	0.7593
4930430F08Rik	7.43647	7.86082	7.86768	-0.0643251	1	0.346623	0.970603	0.410949	0.851221
4930431P03Rik	5.69897	6.2417	7.07712	0.715858	0.892572	1.2531	0.325055	0.537243	0.89606
4930431P19Rik	4.80036	3.35214	4.76453	1.1128	0.94918	0.0623861	1	-1.05041	0.843714
4930439A04Rik	7.56296	6.52984	7.23941	0.675906	0.883339	-0.291411	1	-0.967317	0.452614
4930444A19Rik	11.3775	10.6199	11.0914	0.485452	0.174427	-0.287525	0.610766	-0.772977	0.00189251
4930445K14Rik	9.12336	9.22965	8.90981	-0.33149	0.760622	-0.214483	0.945159	0.117007	0.970978
4930453N24Rik	10.1687	10.1824	10.2647	0.0673678	1	0.088745	1	0.0213771	1
4930455C13Rik	8.11883	8.18367	8.25662	0.0562362	1	0.126073	1	0.0698371	1
4930469K13Rik	14.4865	14.4484	14.7075	0.24671	0.64427	0.217892	0.671011	-0.0288175	1
4930470G03Rik	7.36829	6.43109	7.548	1.07623	0.374737	0.231509	1	-0.844719	0.485563
4930473A02Rik	8.00002	7.84521	6.93851	-0.92274	0.280769	-1.06135	0.115894	-0.138612	1
4930473H19Rik	5.67546	5.63175	5.8094	0.184685	1	0.176755	1	-0.00793056	1
4930478L05Rik	8.54943	8.88239	9.26925	0.387782	0.700869	0.736149	0.0686096	0.348368	0.647171
4930481A15Rik	9.73587	8.85086	9.26259	0.418799	0.487696	-0.473025	0.280193	-0.891825	0.0025574
4930481B07Rik	5.96996	4.23667	3.92072	0.342317	1	-0.981844	0.95446	-1.32416	0.739286
4930483K19Rik	8.89728	8.97415	9.03827	0.0685764	1	0.142805	1	0.0742283	1
4930486L24Rik	5.84196	6.7345	5.46494	-1.24416	0.300265	-0.352319	1	0.891838	0.499398
4930502C15Rik	8.40975	8.25186	7.15996	-1.11137	0.0200662	-1.27972	0.00212285	-0.168354	0.966323
4930503L19Rik	10.7228	11.7629	12.6572	0.885848	1.01367e-05	1.93593	3.8691e-28	1.05008	5.22528e-08
4930506C21Rik	9.54045	9.85833	9.53725	-0.318961	0.584912	-0.00159831	1	0.317362	0.449153
4930507D05Rik	4.14047	3.83376	3.59674	-0.268798	1	-0.519506	1	-0.250708	1
4930519F09Rik	3.61989	3.31705	3.2966	-0.00739968	1	-0.378229	1	-0.370829	1
4930520O04Rik	4.70726	5.04349	4.14081	-1.0262	0.919949	-0.503896	1	0.522304	0.960536
4930522L14Rik	8.9654	8.662	9.12721	0.457259	0.451129	0.162432	0.999148	-0.294827	0.706129
4930522P08Rik	5.53893	5.92861	6.10499	0.132275	1	0.52794	0.955487	0.395665	0.947493
4930523C07Rik	13.5425	13.106	13.5358	0.430624	0.136484	-0.000283748	1	-0.430908	0.085239
4930526I15Rik	3.53491	3.91878	3.23879	-0.7449	1	-0.314079	1	0.430821	0.99534
4930528A17Rik	4.18819	4.14699	4.31322	0.107563	1	0.185036	1	0.0774731	1
4930543D07Rik	6.52101	5.83603	4.87493	-1.04165	0.736585	-1.65241	0.209341	-0.610755	0.897731
4930549G23Rik	10.4277	10.231	10.481	0.247389	0.778384	0.0582203	1	-0.189169	0.816349
4930556I23Rik	1.01731	3.0256	1.39724	-3.07848	0.777667	0.689491	1	3.76797	0.4767
4930557K07Rik	10.9815	11.1618	11.4772	0.312281	0.48002	0.499822	0.0471132	0.187541	0.772875
4930558K02Rik	9.5999	9.93741	9.89124	-0.0385285	1	0.281319	0.7606	0.319847	0.593411
4930562F07Rik	11.6517	11.6171	11.6696	0.0528834	1	0.0160746	1	-0.0368088	1
4930563E22Rik	4.78999	5.28743	5.49147	0.155426	1	0.799922	0.958879	0.644496	0.939094
4930565N06Rik	7.6505	7.6854	7.85333	0.155314	1	0.200028	1	0.0447148	1
4930568A12Rik	8.1386	8.79836	9.15438	0.329882	0.986212	0.941016	0.0887507	0.611135	0.409518
4930573O16Rik	10.3274	11.1735	12.0668	0.878237	0.000288247	1.73353	9.26053e-17	0.855291	0.000385055
4930577N17Rik	3.9246	3.50497	3.76949	0.199695	1	-0.13937	1	-0.339065	1
4930578L24Rik	3.34505	2.33922	1.59345	0.370243	1	-0.801974	1	-1.17222	0.950838
4930579G18Rik	6.44217	6.20234	6.74135	0.561979	0.885415	0.313741	1	-0.248239	0.96837
4930579G24Rik	8.48598	9.04219	8.5041	-0.519012	0.520531	0.041985	1	0.560997	0.319421
4930579K19Rik	4.44637	5.15067	5.0632	-0.0796256	1	0.680303	0.959047	0.759929	0.85405
4930581F22Rik	10.2271	10.6068	10.5799	-0.027027	1	0.354112	0.302838	0.381139	0.20681
4930586N03Rik	8.93419	8.65993	8.98256	0.322495	0.866331	0.0649192	1	-0.257576	0.855583
4930594M22Rik	6.91269	6.43779	6.79167	0.261273	1	-0.0911744	1	-0.352448	0.945389
4930595D18Rik	10.7509	10.0235	10.3654	0.349122	0.674474	-0.358658	0.563738	-0.707781	0.0292831
4930597O21Rik	6.60822	6.36682	7.17136	0.785018	0.658668	0.507217	0.891582	-0.277801	0.962894
4930599N23Rik	9.58161	8.80292	8.97268	0.182008	1	-0.606327	0.291598	-0.788335	0.0811743
4931402G19Rik	7.4861	7.33275	6.93673	-0.372408	1	-0.501145	0.819274	-0.128737	1
4931403E22Rik	7.66122	7.70657	7.38663	-0.335151	1	-0.239553	1	0.0955979	1
4931413K12Rik	5.56863	4.94026	6.17793	1.19081	0.639618	0.58568	0.977696	-0.605135	0.911769
4931414P19Rik	5.41185	6.16719	6.12017	-0.168002	1	0.751994	0.884452	0.919997	0.691478
4931428F04Rik	4.91997	5.75522	5.67674	-0.0937107	1	0.712932	0.871485	0.806643	0.727707
4931431B13Rik	2.62242	5.30378	6.91364	1.72207	0.227108	4.50851	1.45571e-06	2.78644	0.0105762
4931431C16Rik	7.50395	7.97039	8.54335	0.554493	0.580712	1.03014	0.0310966	0.475647	0.583865
4932438A13Rik	12.8912	12.2302	12.7428	0.503119	0.081691	-0.148543	0.957543	-0.651662	0.00445815
4932438H23Rik	9.15415	9.56393	9.7181	0.158707	1	0.594115	0.19879	0.435409	0.446892
4933404O12Rik	7.64866	6.1949	7.10855	0.854652	0.533528	-0.592806	0.768578	-1.44746	0.0395138
4933406J10Rik	6.62905	5.79157	6.18521	0.361567	1	-0.431534	0.97601	-0.793101	0.571868
4933407L21Rik	4.04324	4.15338	3.73493	-0.374862	1	-0.630282	1	-0.25542	1
4933407O12Rik	2.85415	1.9604	2.63904	0.726956	1	0.275928	1	-0.451028	1
4933412E12Rik	8.81462	9.14775	8.91656	-0.234553	0.945922	0.0989856	1	0.333539	0.556079
4933416M07Rik	7.96043	7.39352	7.69994	0.313838	0.987299	-0.258332	0.979611	-0.57217	0.419693
4933424M12Rik	5.4999	6.03286	6.03627	-0.177784	1	0.499621	0.992266	0.677405	0.839754
4933427D14Rik	9.61915	9.08204	8.91575	-0.166349	1	-0.700397	0.0203071	-0.534048	0.117507
4933427E11Rik	0	2.40302	1.75127	-0.477689	1	4.53818	0.584586	5.01587	0.429409
4933433G19Rik	9.70007	9.67163	9.8598	0.188424	0.964788	0.159147	0.960107	-0.0292769	1
4933434E20Rik	11.2131	11.1478	11.2875	0.137938	0.996049	0.0753204	1	-0.0626178	0.986557
4933439C10Rik	4.27316	4.47362	3.88982	-0.178426	1	0.0427619	1	0.221188	1
4933440N22Rik	4.65023	4.30193	3.24788	-0.948867	1	-1.47122	0.68718	-0.522352	0.969765
5031425E22Rik	10.1175	9.84391	9.98306	0.144236	1	-0.13314	0.994808	-0.277377	0.555214
5031439G07Rik	7.45556	7.19961	7.69143	0.486848	0.924123	0.308653	0.999111	-0.178195	0.988437
5033417F24Rik	2.3399	2.98392	2.74075	-0.937734	1	1.0485	1	1.98623	0.779639
5033430I15Rik	7.95319	8.15016	7.67427	-0.484782	0.76773	-0.294069	0.966455	0.190713	0.964629
5430400D12Rik	4.07633	6.00423	6.26001	0.263997	1	2.21998	0.0193373	1.95598	0.0498766
5430405H02Rik	9.60525	9.52611	9.46632	-0.0687466	1	-0.14375	1	-0.0750039	0.999415
5430416N02Rik	8.44807	8.50061	8.3439	-0.151623	1	-0.0987078	1	0.0529151	1
5430431A17Rik	1.81821	1.43593	2.1569	1.02978	1	0.517211	1	-0.512566	1
5530601H04Rik	7.90953	8.17788	7.96948	-0.21533	1	0.0594928	1	0.274823	0.883497
5730405O15Rik	4.56865	5.6655	5.68941	-0.0710278	1	1.14317	0.581835	1.2142	0.463162
5730408K05Rik	2.06696	0.983031	1.54441	0.945158	1	-1.45299	1	-2.39815	0.887036
5730409E04Rik	5.23804	3.93084	4.70851	0.489702	1	-0.469347	1	-0.95905	0.846033
5730455P16Rik	8.44579	8.3086	8.68711	0.331903	0.958425	0.21506	1	-0.116842	0.997338
5830408C22Rik	4.96344	4.63171	3.38616	-1.18002	0.852087	-1.55123	0.549665	-0.371201	0.989539
5830416I19Rik	7.91616	7.15234	8.22821	1.03239	0.268687	0.195511	1	-0.836876	0.363738
5830417I10Rik	9.70439	9.57016	9.88814	0.299597	0.804285	0.176231	0.983759	-0.123366	0.965265
5830428M24Rik	6.9956	7.45594	7.14343	-0.296132	1	0.163565	1	0.459697	0.74634
5830432E09Rik	6.81531	6.29912	6.50687	0.171355	1	-0.319535	1	-0.490891	0.860601
5830444B04Rik	7.61732	7.68299	7.79535	0.053173	1	0.165753	1	0.11258	1
5830454E08Rik	4.62238	5.56815	5.99617	0.3842	1	1.35836	0.329755	0.97416	0.592627
6030458C11Rik	8.68164	8.34849	8.86729	0.515171	0.407975	0.185256	0.994808	-0.329914	0.681631
6230400D17Rik	5.49615	4.48366	6.01733	1.57754	0.241968	0.563126	0.961658	-1.01441	0.554427
6330403K07Rik	10.4612	9.39139	7.88031	-1.52877	8.56916e-09	-2.58825	1.18682e-26	-1.05948	0.000113263
6330409D20Rik	5.98461	5.37056	5.6567	0.268664	1	-0.31706	1	-0.585724	0.863993
6330415G19Rik	8.00085	8.04097	8.07496	0.0273722	1	0.0782059	1	0.0508337	1
6330418K02Rik	6.18283	7.02932	6.96739	-0.0547919	1	0.757794	0.642172	0.812586	0.51509
6330537M06Rik	9.05058	9.38178	9.35604	-0.0600448	1	0.251707	0.961658	0.311752	0.810223
6430550D23Rik	10.363	10.2368	9.79383	-0.445556	0.219413	-0.565968	0.0377273	-0.120412	0.947493
6430562O15Rik	7.22565	7.22129	6.94982	-0.246239	1	-0.25757	1	-0.0113312	1
6430571L13Rik	7.80936	7.82312	7.80892	-0.00129684	1	0.0359177	1	0.0372145	1
6430573P05Rik	2.27075	3.59571	2.48515	-0.807566	1	0.275593	1	1.08316	0.947493
6430590A07Rik	6.76246	6.90462	7.86248	1.03485	0.425437	1.20883	0.202218	0.173983	1
6530402F18Rik	6.57034	5.59704	6.03775	0.463951	1	-0.518322	0.907027	-0.982272	0.358974
6820431F20Rik	7.39349	7.12549	7.41925	0.304889	1	0.0178988	1	-0.286991	0.922307
8030462N17Rik	8.86854	8.01184	8.83583	0.830982	0.0749864	-0.0429091	1	-0.873891	0.0310511
9130008F23Rik	6.43126	5.64285	4.45451	-0.958183	0.873638	-1.80997	0.217271	-0.85179	0.797969
9130023H24Rik	6.33344	6.32226	6.52629	0.188381	1	0.31025	1	0.12187	1
9130401M01Rik	9.85024	10.4438	10.1562	-0.279766	0.705824	0.308904	0.534585	0.58867	0.0305318
9230116N13Rik	4.8318	4.33368	4.21249	-0.101375	1	-0.691368	0.99367	-0.589993	0.951714
9330020H09Rik	7.45093	7.54014	7.366	-0.178378	1	-0.0855737	1	0.0928045	1
9330133O14Rik	7.54263	8.014	7.96243	-0.0621589	1	0.413213	0.849112	0.475372	0.688156
9330136K24Rik	7.04373	7.50987	7.42587	-0.0767446	1	0.383336	0.871485	0.460081	0.687913
9330175E14Rik	6.50074	6.35404	6.717	0.372713	1	0.209615	1	-0.163097	0.999299
9330179D12Rik	11.5189	12.1418	11.9812	-0.161967	0.918539	0.466609	0.0278777	0.628577	0.000846125
9430015G10Rik	8.73952	8.60806	8.03963	-0.571816	0.282364	-0.704117	0.0783608	-0.132301	0.966323
9430038I01Rik	7.99017	7.99766	7.98705	0.00440703	1	-0.0062629	1	-0.0106699	1
9430060I03Rik	7.41692	7.61113	7.48664	-0.112437	1	0.0742905	1	0.186728	0.971107
9430069I07Rik	3.22818	6.0276	7.53232	1.50084	0.0724811	4.38197	5.98645e-12	2.88113	4.56453e-05
9430083A17Rik	5.70474	5.4907	5.43126	-0.040339	1	-0.273671	1	-0.233332	0.999302
9430091E24Rik	8.17332	7.94905	8.01102	0.0997611	1	-0.129967	1	-0.229728	0.947493
9530027J09Rik	6.89443	7.35355	7.12099	-0.232831	1	0.228101	1	0.460932	0.704315
9530068E07Rik	11.9147	11.8097	11.9578	0.150102	0.974657	0.0429461	1	-0.107156	0.937495
9530082P21Rik	6.96105	6.33682	5.91783	-0.43427	1	-1.04992	0.242704	-0.615653	0.67113
9630013D21Rik	2.2797	3.95542	4.47045	0.752129	1	2.20706	0.512079	1.45493	0.785047
9630013K17Rik	7.48391	7.23894	7.11281	-0.104506	1	-0.360534	0.927767	-0.256028	0.947493
9630015K15Rik	8.77359	8.82993	8.80283	-0.0103785	1	0.0213032	1	0.0316817	1
9930012K11Rik	7.17763	6.99192	7.14995	0.135935	1	-0.019837	1	-0.155772	0.995233
9930021J03Rik	9.43684	8.53667	8.82733	0.294918	0.986778	-0.601568	0.355346	-0.896485	0.0510176
9930104L06Rik	8.31208	8.09855	8.43881	0.392787	0.937271	0.111039	1	-0.281748	0.923113
9930111J21Rik1	8.77442	9.2314	9.81489	0.511266	1	0.769789	0.856562	0.258523	0.996688
9930111J21Rik2	4.81697	5.02621	5.97198	0.889198	0.855794	1.15036	0.576172	0.261167	0.998535
A130010J15Rik	8.86396	8.53858	8.62684	0.0857744	1	-0.229653	0.955486	-0.315427	0.727575
A230045G11Rik	6.12035	6.20841	6.36867	0.123268	1	0.193622	1	0.0703536	1
A230103J11Rik	9.65472	8.86436	9.18961	0.320891	0.726206	-0.472832	0.260804	-0.793723	0.00803347
A330009N23Rik	5.21893	4.15858	3.51595	0.0835663	1	-1.02785	0.947752	-1.11142	0.852891
A330023F24Rik	6.95232	6.00596	5.5458	-0.438411	1	-1.4945	0.157792	-1.05609	0.425821
A330040F15Rik	9.44424	9.6718	9.48672	-0.207678	1	0.0248503	1	0.232528	0.886252
A330069E16Rik	5.36403	5.4881	5.96933	0.478882	1	0.588757	0.923025	0.109875	1
A430005L14Rik	10.3135	11.0265	10.7245	-0.301212	0.430325	0.40957	0.101988	0.710782	0.000267438
A430018G15Rik	5.15083	6.78223	6.80074	-0.0193834	1	1.58615	0.0689231	1.60553	0.0561839
A430033K04Rik	7.34824	6.77894	7.50481	0.703389	0.521762	0.138421	1	-0.564968	0.587329
A430035B10Rik	4.21861	5.71556	5.73949	0.0669768	1	1.58008	0.229062	1.5131	0.237456
A430046D13Rik	5.54295	5.00639	3.84723	-1.27833	0.776103	-1.73233	0.404544	-0.454	0.970186
A430057M04Rik	7.86156	8.2071	7.57042	-0.644224	0.442099	-0.307242	0.935227	0.336982	0.830092
A430088P11Rik	6.08016	5.07374	4.91363	-0.281184	1	-1.20246	0.483109	-0.921271	0.652884
A430090L17Rik	7.13713	6.52532	6.81759	0.278192	1	-0.412786	0.979611	-0.690978	0.658078
A430093F15Rik	10.9465	11.0957	10.6204	-0.4737	0.0723632	-0.325498	0.308486	0.148202	0.867747
A430105J06Rik	5.03275	4.3615	5.16794	0.796774	0.988231	0.0322508	1	-0.764523	0.876459
A530010L16Rik	6.41722	7.4214	7.75152	0.290481	1	1.326	0.0320997	1.03552	0.137665
A530040E14Rik	5.83087	5.32347	5.34279	0.025066	1	-0.600454	0.965884	-0.62552	0.891484
A530088E08Rik	5.18741	6.59591	6.55436	-0.00693461	1	1.30774	0.265894	1.31467	0.231739
A630001G21Rik	8.94921	8.85359	8.85417	-0.00225715	1	-0.107398	1	-0.105141	0.987725
A630001O12Rik	6.51939	5.66623	1.64595	-3.74105	0.0150656	-4.48477	0.000755236	-0.743725	0.921929
A630019I02Rik	5.20294	4.05977	4.05914	0.560811	1	-1.03289	0.918115	-1.5937	0.568885
A630023P12Rik	10.7236	10.4221	10.4914	0.0805017	1	-0.228959	0.77223	-0.30946	0.455661
A630066F11Rik	4.92207	5.78918	5.23929	-0.573789	1	0.297769	1	0.871559	0.697098
A630072L19Rik	8.65034	7.81416	8.23998	0.370839	0.949501	-0.450171	0.749126	-0.82101	0.169586
A630072M18Rik	6.88205	6.5565	7.28269	0.680887	0.716169	0.355947	0.986567	-0.32494	0.939094
A630089N07Rik	5.94602	6.76155	6.09565	-0.675667	0.773995	0.151785	1	0.827451	0.452236
A730008H23Rik	9.25803	8.74766	9.11798	0.379563	0.702794	-0.148195	1	-0.527758	0.259557
A730017L22Rik	8.2726	8.0002	8.08632	0.0895275	1	-0.185879	1	-0.275407	0.869792
A730063M14Rik	3.09449	3.69916	3.25761	-0.460197	1	0.169767	1	0.629964	0.969765
A730081D07Rik	9.60184	10.4015	11.7401	1.32539	5.4511e-09	2.12404	5.41761e-24	0.79865	0.00161559
A830005F24Rik	5.85398	5.72503	5.29878	-0.433354	1	-0.564165	0.947139	-0.130811	1
A830049F12Rik	4.40632	3.96146	4.20649	0.214366	1	-0.352213	1	-0.566579	0.963501
A930005H10Rik	7.49788	7.4472	6.78545	-0.671074	0.486682	-0.717701	0.340497	-0.0466264	1
A930006K02Rik	9.13694	8.14731	8.62237	0.453165	0.639618	-0.526336	0.392494	-0.979501	0.0109674
A930007A09Rik	5.63517	5.39075	4.96553	-0.367757	1	-0.581075	0.991543	-0.213318	1
A930015D03Rik	14.1736	14.6619	14.8278	0.161909	0.957973	0.641301	0.00159702	0.479392	0.0377999
A930016O22Rik	5.54236	5.99465	6.29494	0.376666	1	0.792478	0.731596	0.415812	0.942198
A930024E05Rik	9.08724	8.46734	8.61243	0.145216	1	-0.475266	0.296335	-0.620483	0.0808904
A930028N01Rik	4.02107	4.31404	4.74714	0.981597	0.986541	1.06422	0.882971	0.0826269	1
A930037H05Rik	9.74087	8.38326	8.40716	0.129202	1	-1.25166	0.0077558	-1.38087	0.00237628
A930038B10Rik	4.45379	4.85368	5.74043	0.637031	1	1.26184	0.593985	0.624805	0.925413
A930041C12Rik	5.38511	5.38854	5.69255	0.287047	1	0.30963	1	0.0225824	1
AA388235	3.93108	6.09794	5.34769	-0.41939	1	1.05194	0.859059	1.47133	0.549397
AA414768	5.40837	5.23641	5.23237	-0.0481684	1	-0.151834	1	-0.103666	1
AA465934	6.88698	7.09682	6.89213	-0.192581	1	0.0283217	1	0.220903	0.963754
AA467197	6.58963	7.27623	6.80757	-0.482496	0.87422	0.215467	1	0.697963	0.433494
AA543186	4.70749	2.83733	3.3321	0.111135	1	-1.34734	0.871485	-1.45847	0.756662
AB010352	7.96669	7.76936	8.02249	0.30623	1	0.053229	1	-0.253001	0.947493
AB124611	7.55484	6.04746	4.38029	-1.75781	0.0469985	-3.30377	3.6053e-07	-1.54596	0.047903
AI413582	10.1249	10.6631	10.4936	-0.173027	0.953722	0.365062	0.245912	0.538088	0.0233752
AI429214	1.4468	5.21672	1.95959	-2.67216	0.654323	1.08239	1	3.75455	0.221595
AI467606	11.8539	12.3611	12.7534	0.396758	0.141844	0.896687	3.20915e-07	0.499928	0.0167698
AI504432	8.28435	8.68431	9.0914	0.382319	0.857001	0.752912	0.170503	0.370592	0.740462
AI506816	8.6061	8.39286	8.35369	-0.0487626	1	-0.26304	0.923024	-0.214277	0.92224
AI507597	2.82387	2.90805	4.14411	1.06413	1	1.64063	0.789027	0.576505	0.986557
AI597479	9.36814	8.74375	8.87333	0.122177	1	-0.479888	0.592909	-0.602065	0.325915
AI662270	11.1963	11.6882	11.4814	-0.220146	0.878594	0.27401	0.636435	0.494157	0.0913038
AI837181	8.08697	8.20662	8.45841	0.199026	1	0.309175	0.972679	0.110149	1
AI847159	4.016	4.75135	4.85288	0.0962165	1	0.74875	0.975008	0.652533	0.938308
AI854703	7.47519	7.36688	7.63042	0.168431	1	0.15621	1	-0.0122205	1
AI987944	9.45782	9.48291	9.62278	0.141185	1	0.165053	0.96357	0.0238673	1
AK157302	3.50372	3.16733	3.80075	0.650117	1	0.34312	1	-0.306997	1
AU020206	12.4337	12.4655	12.8001	0.335997	0.254807	0.36965	0.125534	0.0336534	1
AU021063	5.13371	4.05347	3.04148	-0.0575351	1	-1.12989	0.947218	-1.07236	0.898209
AU022252	8.08742	8.32179	8.3074	-0.00649717	1	0.21342	0.994386	0.219917	0.925574
AU040320	11.2579	10.9595	11.3708	0.366742	0.700016	0.10435	1	-0.262392	0.798824
AU041133	7.41964	6.55091	6.96351	0.440511	0.974165	-0.478475	0.855771	-0.918986	0.25875
AV039307	7.80094	7.01963	7.95062	0.906224	0.342555	0.178482	1	-0.727742	0.437194
AV051173	4.33282	3.84987	4.37518	0.542162	1	0.0887969	1	-0.453365	0.978386
AW112010	14.2009	14.8299	14.648	-0.182149	0.868475	0.43898	0.0603317	0.621129	0.00173484
AW146154	7.93058	8.18105	7.79279	-0.359188	0.973873	-0.136543	1	0.222645	0.95441
AW209491	8.34268	8.24843	8.6309	0.383832	0.735536	0.286314	0.864234	-0.0975176	0.996688
AW549877	10.5923	9.62843	10.1243	0.486111	0.238138	-0.461951	0.218769	-0.948063	0.000270263
AY036118	11.4877	10.98	11.5635	0.332432	1	-0.0621309	1	-0.394563	0.960536
AY074887	1.62594	1.61353	2.0954	0.473001	1	0.607534	1	0.134533	1
Aaas	10.3535	10.6467	10.776	0.123731	1	0.422293	0.148313	0.298562	0.420725
Aacs	9.98894	9.93274	9.69379	-0.247135	0.882339	-0.294199	0.679259	-0.0470645	1
Aagab	11.0962	11.1469	11.4098	0.259407	0.614873	0.308647	0.350709	0.0492402	1
Aak1	11.0622	10.2048	10.6325	0.446428	0.444899	-0.397426	0.483109	-0.843854	0.0068764
Aamdc	8.99395	9.55897	9.15094	-0.405744	0.531808	0.166831	0.994808	0.572575	0.120425
Aamp	12.7536	13.0144	13.0687	0.0547636	1	0.319527	0.174614	0.264763	0.307768
Aar2	11.1566	11.1461	11.5175	0.372119	0.177815	0.362332	0.148469	-0.00978634	1
Aars	11.8476	11.6317	11.5626	-0.0731916	1	-0.280107	0.483109	-0.206915	0.686984
Aars2	7.54516	7.27819	6.98471	-0.363827	1	-0.58585	0.773106	-0.222023	0.977444
Aarsd1	9.78159	10.4239	10.2553	-0.163631	1	0.474144	0.158922	0.637775	0.0204895
Aasdh	7.9971	7.64529	7.84955	0.177802	1	-0.202752	1	-0.380555	0.836465
Aasdhppt	9.93974	9.87817	10.1154	0.246409	0.949501	0.165656	0.997611	-0.0807532	0.999415
Aatf	10.3522	10.3504	10.2656	-0.0826299	1	-0.08787	1	-0.00524007	1
Abca2	10.0746	9.5289	9.32095	-0.214323	1	-0.736557	0.0434498	-0.522234	0.234874
Abca3	10.519	9.86244	9.95997	0.0953059	1	-0.565509	0.0408312	-0.660814	0.00922939
Abca7	12.3477	11.3552	11.6484	0.276201	0.777911	-0.729661	0.00777208	-1.00586	6.58328e-05
Abcb1a	13.1953	12.3064	12.7169	0.401965	0.29943	-0.485695	0.0971594	-0.887661	9.16796e-05
Abcb1b	9.54503	9.19322	8.83979	-0.314348	0.954668	-0.668888	0.236643	-0.354539	0.743701
Abcb6	6.64742	6.72085	5.83122	-0.920203	0.736524	-0.637059	0.903737	0.283144	0.982136
Abcb7	9.60921	8.90837	9.24465	0.337987	0.913305	-0.355432	0.805898	-0.693419	0.180181
Abcb8	9.93761	10.381	10.4173	0.0399092	1	0.481589	0.0758107	0.44168	0.109649
Abcb9	11.7701	11.161	10.9594	-0.198003	0.810797	-0.810919	9.51034e-06	-0.612916	0.0019618
Abcc1	10.8215	10.4049	10.9162	0.524435	0.117329	0.0993196	1	-0.425116	0.20054
Abcc10	7.64661	7.31215	7.82567	0.507909	0.678824	0.179728	1	-0.328182	0.843488
Abcc3	8.21311	8.74708	9.38254	0.60816	0.627623	1.05901	0.0689165	0.450848	0.726287
Abcc5	9.31631	9.66378	10.145	0.509034	0.403944	0.84371	0.0188127	0.334676	0.660764
Abcd1	10.6143	10.5685	10.4585	-0.110812	1	-0.158004	0.901453	-0.0471926	1
Abcd4	8.76997	8.97314	9.10028	0.131509	1	0.333015	0.681154	0.201506	0.900782
Abce1	10.9303	10.6373	10.6348	-0.0207837	1	-0.256498	0.912334	-0.235714	0.885315
Abcf1	11.8049	11.7466	11.6909	-0.0643937	1	-0.121828	0.995562	-0.0574345	1
Abcf2	11.3093	11.3346	11.2379	-0.0817747	1	-0.0704907	1	0.0112839	1
Abcf3	11.2069	11.146	11.253	0.107704	1	0.0464384	1	-0.0612658	0.984982
Abcg1	10.1855	9.85211	10.1652	0.300062	0.699832	-0.0249772	1	-0.325039	0.482789
Abcg2	9.43235	8.4479	8.02087	-0.423851	0.688509	-1.41416	2.94889e-05	-0.990306	0.00822002
Abcg3	8.60962	8.15256	8.95801	0.782852	0.178723	0.348249	0.833847	-0.434602	0.609902
Abhd1	9.90815	10.0926	10.2035	0.118889	1	0.307395	0.601214	0.188506	0.866829
Abhd10	9.46093	9.49857	9.36082	-0.139819	1	-0.0991671	1	0.0406517	1
Abhd11	9.13039	9.82815	9.70413	-0.119982	1	0.578306	0.0672796	0.698288	0.0129102
Abhd11os	4.41857	4.56602	4.32022	-0.23717	1	-0.0764158	1	0.160754	1
Abhd12	8.20065	8.72143	9.08294	0.357284	0.78074	0.88417	0.0176872	0.526885	0.297964
Abhd13	7.32861	6.23275	6.47917	0.185622	1	-0.942086	0.456988	-1.12771	0.24298
Abhd14a	8.95964	9.2891	9.40066	0.108202	1	0.433179	0.542828	0.324977	0.716374
Abhd14b	7.22808	8.19804	8.56029	0.371802	0.922772	1.31941	0.00331469	0.947608	0.0702779
Abhd15	5.3079	3.6485	5.42529	1.80227	0.437621	0.142418	1	-1.65985	0.394344
Abhd16a	10.9543	10.9759	10.9715	-0.00416434	1	0.0194626	1	0.0236269	1
Abhd17a	6.37757	7.14442	6.54072	-0.608259	0.817435	0.131425	1	0.739684	0.51361
Abhd17b	9.22416	8.42377	8.93322	0.508243	0.702286	-0.232453	0.999111	-0.740695	0.219746
Abhd17c	7.62796	7.39077	7.94609	0.499792	0.953166	0.374114	0.981943	-0.125677	1
Abhd18	8.45027	8.83644	9.14699	0.308751	0.909943	0.710269	0.119981	0.401518	0.580152
Abhd2	11.2986	10.5699	10.7901	0.198736	1	-0.49814	0.239204	-0.696876	0.0345046
Abhd4	11.1148	11.1	11.2941	0.198873	0.948004	0.196209	0.881174	-0.00266358	1
Abhd5	9.38292	9.4412	9.64959	0.214638	0.954129	0.267626	0.742493	0.0529884	1
Abhd6	9.53248	9.11998	9.0244	-0.0951297	1	-0.503435	0.197423	-0.408305	0.348574
Abhd8	8.78629	9.05363	8.25459	-0.826366	0.138847	-0.519326	0.510278	0.30704	0.841165
Abi1	12.5303	12.2765	12.7417	0.462532	0.0386383	0.210954	0.634258	-0.251577	0.414187
Abi2	9.54523	9.2056	9.64233	0.434259	0.384678	0.102504	1	-0.331755	0.517006
Abi3	11.3337	12.4184	12.7671	0.348949	0.157639	1.43392	1.10353e-22	1.08497	1.53274e-12
Abitram	8.67961	8.83191	9.11197	0.245402	1	0.429851	0.658107	0.18445	0.95441
Abl1	10.1076	9.30059	10.0112	0.708975	0.0785379	-0.0848749	1	-0.79385	0.0191352
Abl2	9.5568	8.90831	9.12654	0.185186	1	-0.405927	0.721772	-0.591113	0.323307
Ablim1	14.1047	13.6665	14.0987	0.408426	0.290564	-0.016645	1	-0.425071	0.17172
Ablim3	9.01446	8.56264	8.05129	-0.507774	0.716292	-0.913553	0.105599	-0.405779	0.739566
Abr	10.4286	9.95202	9.72626	-0.220974	0.981298	-0.684346	0.0447749	-0.463373	0.277243
Abracl	11.5218	12.1441	11.7105	-0.439817	0.28648	0.167991	0.95951	0.607808	0.0323831
Abraxas1	8.39871	8.32129	8.1201	-0.186689	1	-0.258257	0.994808	-0.0715687	1
Abraxas2	9.87349	9.80167	9.83044	0.0299215	1	-0.0386354	1	-0.0685568	0.999368
Abt1	10.9804	11.0944	11.2473	0.154252	0.9931	0.272841	0.519382	0.118589	0.933103
Abtb1	11.0015	11.1748	11.4159	0.24374	0.671301	0.417165	0.102283	0.173424	0.782381
Acaa1a	7.65653	7.81016	7.0059	-0.807821	0.25259	-0.652389	0.39564	0.155433	0.979696
Acaa2	11.2319	11.3666	11.3223	-0.0443755	1	0.0912487	1	0.135624	0.869074
Acad11	8.18235	8.48478	8.42696	-0.0422332	1	0.262612	0.963121	0.304846	0.845966
Acad8	9.32535	9.34697	9.53381	0.197089	1	0.222134	0.924155	0.0250455	1
Acad9	9.65551	9.44477	9.11468	-0.327579	0.729371	-0.539985	0.173189	-0.212406	0.863317
Acadl	8.93873	8.95221	8.353	-0.588163	0.376619	-0.568943	0.334147	0.0192208	1
Acadm	9.66735	9.64602	9.95784	0.307432	0.829028	0.299767	0.771754	-0.00766458	1
Acads	10.2941	10.4232	10.3452	-0.0725431	1	0.0520168	1	0.12456	0.950832
Acadsb	10.1662	9.52117	9.94771	0.45084	0.533326	-0.181466	0.995734	-0.632305	0.124647
Acadvl	12.1574	12.4694	12.4517	-0.0177666	1	0.297473	0.230511	0.31524	0.163462
Acap1	13.8583	13.9281	13.9529	0.0212762	1	0.0972849	1	0.0760087	0.969765
Acap2	9.42178	8.94652	9.19856	0.216789	1	-0.253014	0.945159	-0.469803	0.456832
Acap3	7.46636	7.76276	7.93548	0.179036	1	0.472806	0.719144	0.29377	0.907144
Acat1	10.6151	10.7453	10.6484	-0.0932717	1	0.0364354	1	0.129707	0.914701
Acat2	9.41914	9.72216	9.74105	0.0148554	1	0.318046	0.546466	0.303191	0.529983
Acat3	10.0458	10.2064	10.1262	-0.0854786	1	0.0700913	1	0.15557	0.913301
Acbd3	7.99323	7.87845	7.8074	-0.108495	1	-0.199686	1	-0.091191	1
Acbd4	9.61404	9.82142	9.69661	-0.130186	1	0.0818695	1	0.212056	0.81132
Acbd5	10.7353	10.397	11.173	0.793085	0.02206	0.435703	0.389739	-0.357383	0.530561
Accs	8.65924	8.62044	8.12991	-0.508051	0.647369	-0.547195	0.487832	-0.0391435	1
Acd	10.8551	11.0444	11.0002	-0.0430084	1	0.146804	0.938757	0.189813	0.736324
Acer2	8.33245	6.62916	7.0165	0.442682	0.916893	-1.30391	0.0193612	-1.74659	0.000514114
Acer3	9.19295	8.36925	8.59313	0.252754	1	-0.573892	0.362798	-0.826645	0.0667546
Ache	3.35176	5.19816	5.68748	0.297932	1	1.84604	0.346189	1.5481	0.467517
Acin1	11.4253	11.1181	11.4722	0.358525	0.225784	0.0485967	1	-0.309928	0.263658
Ackr3	6.99867	9.17309	9.86276	0.694239	0.180943	2.88098	8.57881e-21	2.18674	1.65661e-11
Acly	13.3665	12.8887	13.2662	0.366174	0.260979	-0.103406	1	-0.46958	0.0462514
Aco1	10.2224	10.3072	10.6733	0.359475	0.427197	0.452602	0.146087	0.0931269	0.969765
Aco2	12.2801	12.2445	12.4718	0.218481	0.737359	0.18657	0.779837	-0.0319106	1
Acod1	11.1056	9.19047	7.6858	-1.48776	0.000165321	-3.34107	1.81097e-23	-1.85331	3.32334e-07
Acot10	9.83066	10.2551	10.2973	0.0390747	1	0.462969	0.117471	0.423895	0.158523
Acot11	11.543	11.0066	11.2828	0.267941	0.755807	-0.260493	0.697687	-0.528434	0.0708128
Acot13	9.4433	9.72591	9.43088	-0.298825	0.718239	-0.0199895	1	0.278835	0.629935
Acot2	6.15146	5.13566	4.86549	-0.274389	1	-1.32123	0.324662	-1.04684	0.491728
Acot7	13.1856	13.3657	13.1608	-0.203805	0.664825	-0.0266869	1	0.177118	0.636122
Acot8	10.2526	10.2241	10.4056	0.18808	0.967412	0.16204	0.956967	-0.0260402	1
Acot9	11.3724	11.7132	11.8615	0.145918	0.969551	0.490815	0.0167288	0.344897	0.16028
Acox1	9.79482	9.70431	10.1784	0.479679	0.470628	0.375185	0.633789	-0.104494	0.987613
Acox3	10.6601	10.0701	10.6732	0.601772	0.0504898	0.0126969	1	-0.589075	0.0356465
Acp1	9.83859	10.1945	9.90693	-0.288144	0.571834	0.0684517	1	0.356596	0.242404
Acp2	10.3281	10.2977	10.2181	-0.084221	1	-0.107506	1	-0.0232853	1
Acp4	7.62258	7.54129	7.73957	0.198663	1	0.105185	1	-0.0934783	1
Acp5	11.9248	11.9668	11.9007	-0.066271	1	-0.0262684	1	0.0400026	1
Acp6	9.98335	9.60373	9.69044	0.0907533	1	-0.298385	0.636435	-0.389139	0.332795
Acpp	10.1982	10.7348	11.1329	0.403148	0.445563	0.930719	0.000425194	0.527571	0.119298
Acsbg1	12.4315	12.0269	11.9503	-0.0721522	1	-0.47653	0.0197523	-0.404378	0.0645903
Acsf2	8.43147	8.44138	8.51897	0.0820849	1	0.0920053	1	0.00992042	1
Acsf3	7.96051	8.17881	8.38679	0.207778	1	0.427389	0.559576	0.219611	0.908192
Acsl4	11.0974	10.8309	11.3169	0.49701	0.140031	0.230732	0.772322	-0.266278	0.59558
Acsl5	12.1809	12.2699	12.2393	-0.033806	1	0.0578077	1	0.0916137	0.950838
Acss2	8.74877	8.17555	8.04558	-0.122234	1	-0.694397	0.1373	-0.572163	0.262681
Acss2os	7.06156	6.18733	6.01499	-0.12631	1	-1.0851	0.344003	-0.958791	0.413985
Actb	17.0983	17.177	17.4841	0.305662	0.241292	0.38002	0.0547426	0.0743582	0.960536
Actg-ps1	3.94961	3.47997	3.88485	0.58915	1	0.0317348	1	-0.557415	0.971107
Actg1	14.545	14.6127	14.7321	0.118012	1	0.176165	0.830241	0.0581528	0.995233
Actl6a	11.2573	11.7079	11.5903	-0.1168	1	0.333229	0.149802	0.450029	0.0178396
Actn2	10.1563	9.6925	8.77908	-0.919118	0.000273047	-1.38288	6.7013e-10	-0.463758	0.152804
Actn4	12.6422	12.5507	12.1953	-0.40193	0.583951	-0.47265	0.333693	-0.0707197	1
Actr10	11.5197	11.7612	11.8277	0.0597194	1	0.288231	0.590118	0.228511	0.713377
Actr1a	12.1601	12.374	12.6687	0.294406	0.205755	0.508253	0.000915308	0.213848	0.403249
Actr1b	11.1555	11.0831	10.95	-0.118673	1	-0.212296	0.878233	-0.093623	0.978496
Actr2	13.23	12.9145	13.2603	0.339157	0.415473	0.037579	1	-0.301578	0.40801
Actr3	14.4009	14.4744	14.6481	0.166344	0.90869	0.24931	0.502579	0.0829651	0.960775
Actr3-ps	8.43838	8.48718	8.66653	0.166922	1	0.230695	0.967671	0.063773	1
Actr5	6.78794	6.66361	6.63571	-0.328812	1	-0.231364	1	0.0974484	1
Actr6	8.66498	8.19012	8.5333	0.351322	0.790895	-0.130186	1	-0.481508	0.367807
Actr8	10.5133	10.1909	10.6132	0.419715	0.189731	0.0969223	1	-0.322793	0.332362
Actrt3	5.63086	7.37463	7.59144	0.218546	1	1.91149	0.00270247	1.69295	0.0116153
Acvr1b	7.28305	6.52612	7.13489	0.580563	0.834552	-0.114742	1	-0.695305	0.551271
Acvr2a	9.66503	9.24363	10.1739	0.97031	0.0652833	0.520703	0.542628	-0.449607	0.612059
Acvrl1	5.96628	8.36662	8.99118	0.637942	0.434794	3.0406	5.65179e-16	2.40266	1.28402e-09
Acy1	8.48175	8.75046	8.93043	0.176288	1	0.465508	0.499363	0.289219	0.810364
Acyp1	8.00481	8.7306	8.23918	-0.480921	0.682527	0.221104	0.999111	0.702025	0.201354
Ada	7.63296	8.6566	8.60079	-0.0599261	1	0.976741	0.0114919	1.03667	0.00577799
Adal	7.74949	7.94923	7.66052	-0.291029	1	-0.0750886	1	0.215941	0.956663
Adam10	11.8002	11.2713	11.5416	0.244205	0.963428	-0.266511	0.844659	-0.510716	0.24094
Adam12	9.55384	10.3884	11.1631	0.785983	0.00186484	1.62059	1.45477e-14	0.834604	0.000599001
Adam15	7.26862	6.88006	7.62244	0.745738	0.445291	0.372585	0.914792	-0.373153	0.854433
Adam17	11.4841	11.299	11.5804	0.2676	0.722324	0.0880674	1	-0.179532	0.850063
Adam19	12.1767	11.8916	12.2032	0.309302	0.509656	0.0124105	1	-0.296892	0.421329
Adam33	4.4877	7.29353	8.61548	1.38094	0.0634459	4.02935	5.12891e-14	2.64841	6.88992e-06
Adam8	12.7167	13.3544	13.6994	0.341448	0.254947	0.976911	9.24044e-09	0.635463	0.000798824
Adam9	9.52911	9.15374	9.10661	-0.0558322	1	-0.42108	0.452228	-0.365247	0.529479
Adamts10	10.6064	10.2043	10.0057	-0.216309	0.9931	-0.625603	0.0887046	-0.409294	0.399922
Adamts6	11.5354	11.0177	11.6301	0.654893	0.152743	0.139826	1	-0.515066	0.268484
Adamtsl4	8.56295	8.60667	9.07416	0.450761	0.661212	0.495678	0.483109	0.0449169	1
Adap1	8.65914	8.74304	8.02218	-0.765967	0.333325	-0.675951	0.387113	0.0900163	1
Adar	11.9256	11.4882	11.6415	0.141043	1	-0.29303	0.529612	-0.434074	0.140734
Adat1	7.1562	7.2091	7.70378	0.50882	0.85515	0.514409	0.774174	0.00558896	1
Adat2	7.2582	8.00755	8.29757	0.273092	1	1.00282	0.0721472	0.729732	0.274969
Adck1	9.59356	9.29861	9.68751	0.412918	0.589822	0.107286	1	-0.305632	0.699378
Adck2	8.7964	9.16839	8.80775	-0.416881	0.826667	-0.0226629	1	0.394218	0.722804
Adck5	10.6492	10.6415	10.6845	0.0344627	1	0.0400845	1	0.0056218	1
Adcy7	12.9348	12.7509	13.018	0.268798	0.452024	0.0810113	1	-0.187787	0.646687
Add1	12.1712	11.9102	12.0083	0.0814686	1	-0.166962	0.953293	-0.24843	0.66525
Add3	11.2195	11.1892	11.4156	0.217011	0.859246	0.182192	0.890751	-0.0348191	1
Adgre5	13.9896	13.4177	13.5134	0.105459	1	-0.481845	0.0517783	-0.587305	0.00827859
Adgrg5	9.48632	9.39238	10.2	0.74069	0.245218	0.677639	0.262895	-0.0630507	1
Adgrl1	7.94283	7.93064	7.77906	-0.160949	1	-0.168548	1	-0.0075995	1
Adh5	11.3269	11.505	11.272	-0.233666	0.582426	-0.055568	1	0.178098	0.672006
Adi1	9.69652	9.89125	9.87392	-0.01595	1	0.1711	0.961647	0.18705	0.867747
Adipor1	9.91499	9.82892	9.46862	-0.360072	0.678824	-0.433127	0.409493	-0.0730556	1
Adipor2	9.93914	9.36692	9.05305	-0.386302	0.982898	-0.778172	0.358699	-0.39187	0.847913
Adk	11.4355	9.80647	9.38085	-0.418507	0.310548	-2.05883	1.77929e-23	-1.64032	1.35178e-14
Adm	5.013	2.31614	4.23095	1.82596	0.665441	-0.727166	1	-2.55313	0.213882
Adnp2	8.12152	7.91143	8.16831	0.266623	1	0.0579201	1	-0.208703	0.947096
Ado	7.50335	7.25921	7.43644	0.164595	1	-0.061235	1	-0.22583	0.95441
Adora2a	13.2814	12.7518	12.666	-0.0842979	1	-0.613021	6.64999e-05	-0.528724	0.00103126
Adpgk	7.22932	6.49129	6.87466	0.334669	1	-0.341623	0.995236	-0.676291	0.598431
Adprh	11.9411	12.1195	12.0722	-0.0455416	1	0.127146	0.962883	0.172687	0.753638
Adprhl2	6.30803	6.5576	5.55612	-1.01595	0.642091	-0.714509	0.83528	0.301442	0.973915
Adprm	10.2851	10.1787	10.0652	-0.0946333	1	-0.220682	0.896237	-0.126049	0.960092
Adrb2	10.2872	9.9049	9.74208	-0.209474	1	-0.567394	0.275901	-0.35792	0.649333
Adrm1	10.8159	11.147	10.7546	-0.392239	0.259128	-0.0543249	1	0.337915	0.298942
Adsl	11.3179	11.4929	11.3867	-0.102415	1	0.0686454	1	0.171061	0.751054
Adss	11.6142	11.3278	11.1814	-0.158851	0.995628	-0.43544	0.122003	-0.276589	0.480147
Aebp1	6.1099	7.02632	6.31441	-0.636091	0.942787	0.261955	1	0.898046	0.559325
Aebp2	11.3104	11.3703	11.3434	-0.0228906	1	0.0403534	1	0.063244	0.99534
Aen	9.26292	9.58748	9.64007	0.0485134	1	0.373246	0.422447	0.324733	0.50224
Aff1	12.0138	11.2855	11.6412	0.362876	0.266353	-0.370583	0.186765	-0.733459	0.000252634
Aff4	10.6796	10.1045	10.5003	0.401846	0.454915	-0.165716	0.979364	-0.567561	0.08145
Afg3l1	11.1989	11.1677	11.2839	0.107165	1	0.0776393	1	-0.0295259	1
Afg3l2	8.85056	8.24814	8.443	0.182085	1	-0.400213	0.660242	-0.582298	0.258784
Afmid	9.9122	10.039	9.8613	-0.179311	0.978582	-0.0494424	1	0.129868	0.937186
Afp	6.27139	5.53786	5.91523	0.582933	1	-0.0277321	1	-0.610665	0.903891
Aftph	10.8602	11.1432	11.2453	0.0912398	1	0.380808	0.256099	0.289569	0.475128
Aga	9.51972	9.89291	9.61916	-0.272887	0.715904	0.10196	1	0.374847	0.285781
Agap2	8.99369	9.26553	9.56466	0.303216	0.755807	0.569104	0.10931	0.265888	0.712147
Agap3	7.33485	8.19465	7.75441	-0.478447	0.852269	0.447028	0.829805	0.925474	0.160321
Agbl5	10.5119	10.6969	10.4312	-0.270876	0.629177	-0.0834717	1	0.187405	0.769304
Ager	1.56235	3.33363	3.79123	-0.581866	1	1.90279	0.906851	2.48466	0.678656
Agfg1	10.9043	11.065	11.4824	0.391662	0.48354	0.581464	0.0803786	0.189802	0.882716
Agfg2	9.10451	9.98435	9.61549	-0.387428	0.625002	0.503558	0.277306	0.890986	0.0051754
Aggf1	8.51922	8.5767	8.03887	-0.548542	0.517123	-0.506243	0.518021	0.0422996	1
Agk	9.99966	9.81355	9.8729	0.0552132	1	-0.133098	1	-0.188312	0.859859
Ago1	7.52112	7.32119	7.44385	0.126721	1	-0.0803421	1	-0.207063	0.956663
Ago2	10.3359	9.85206	9.93437	0.0448073	1	-0.435016	0.496526	-0.479824	0.351331
Ago3	9.93799	9.65861	10.0275	0.384179	0.633475	0.119294	1	-0.264885	0.774846
Agpat1	9.53762	9.54557	9.63618	0.0752357	1	0.0848625	1	0.00962682	1
Agpat2	6.02161	5.82501	5.14377	-0.697651	0.96813	-0.773805	0.841982	-0.0761541	1
Agpat3	11.3518	11.0693	10.9182	-0.145748	0.994345	-0.430214	0.0787835	-0.284466	0.372328
Agpat4	10.2213	11.4134	11.8313	0.418502	0.0537893	1.61056	5.29792e-28	1.19206	8.36344e-15
Agpat5	9.45368	8.95051	8.50968	-0.423903	0.700016	-0.959246	0.014951	-0.535343	0.337977
Agps	9.70309	9.49856	9.65551	0.147118	1	-0.0614043	1	-0.208522	0.870329
Agr2	5.67341	4.48646	5.28889	-0.347197	1	-0.440484	1	-0.0932876	1
Agrp	5.39378	5.85136	5.94171	0.0902345	1	0.570879	0.921435	0.480644	0.914464
Agtpbp1	8.68394	8.84232	8.9716	0.140994	1	0.286779	0.833748	0.145785	0.960536
Agtrap	9.65762	9.88065	9.44791	-0.428101	0.420342	-0.21447	0.903499	0.213631	0.844182
Ahctf1	9.27878	8.90618	9.24767	0.349572	0.770033	-0.0348865	1	-0.384458	0.547643
Ahcy	8.56691	8.51356	8.54739	0.0223483	1	-0.0114112	1	-0.0337596	1
Ahcyl1	8.85837	9.0139	8.42049	-0.592386	0.350759	-0.442243	0.575205	0.150143	0.965972
Ahcyl2	10.6003	9.06527	9.52885	0.477936	0.283641	-1.06438	3.62046e-05	-1.54231	2.69701e-10
Ahi1	9.30698	8.94024	8.82693	-0.163317	1	-0.579248	0.510686	-0.415931	0.725412
Ahnak	13.614	13.1499	13.4532	0.297204	0.552475	-0.173472	0.890779	-0.470676	0.0716045
Ahr	10.1622	10.2236	10.7575	0.546913	0.161591	0.612937	0.058514	0.0660244	1
Ahrr	7.87438	9.48684	10.416	0.956017	0.022636	2.5943	8.92293e-17	1.63828	1.56182e-06
Ahsa1	12.3454	12.5844	12.537	-0.0479678	1	0.189681	0.613103	0.237649	0.346328
Ahsa2	10.2968	10.0656	9.83687	-0.228166	0.832359	-0.45756	0.127926	-0.229395	0.684179
Aida	8.28201	8.69153	8.6264	-0.0590227	1	0.354722	0.720803	0.413744	0.522668
Aif1	5.40636	5.71644	5.41061	-0.316041	1	-0.00998649	1	0.306054	0.975035
Aifm1	9.79265	10.0941	10.0186	-0.0818997	1	0.214369	0.868389	0.296269	0.572879
Aifm2	8.67572	8.43959	8.36438	-0.172333	1	-0.357705	0.919008	-0.185373	0.970186
Aig1	10.8606	9.90229	9.78123	-0.107993	1	-1.06084	3.10876e-05	-0.952845	0.000311433
Aim2	10.3245	10.0023	10.3268	0.306372	0.733061	-0.00112573	1	-0.307497	0.586872
Aimp1	9.58972	10.0089	10.0482	0.0310263	1	0.444201	0.308052	0.413175	0.339364
Aimp2	10.0907	10.3164	10.0702	-0.25656	0.841612	-0.0166099	1	0.23995	0.74519
Aip	12.544	12.8918	12.8432	-0.0488709	1	0.298165	0.136335	0.347036	0.0503523
Airn	9.68081	9.83071	11.008	1.18827	3.48921e-05	1.35547	5.3488e-07	0.167198	0.932206
Ak2	11.5276	11.9219	11.3742	-0.547256	0.0195518	-0.146602	0.931065	0.400654	0.112715
Ak3	9.98176	9.58411	9.72688	0.144615	1	-0.260995	0.791603	-0.40561	0.352846
Ak6	7.57235	8.2911	7.88817	-0.413366	0.789225	0.318602	0.886792	0.731968	0.157468
Akap1	6.72341	6.41428	6.65924	0.284662	1	-0.0361724	1	-0.320835	0.956663
Akap10	10.5542	10.2951	10.5536	0.255238	0.772379	-0.0102523	1	-0.26549	0.594424
Akap11	8.68261	8.84355	8.94941	0.111314	1	0.27207	0.838959	0.160755	0.947493
Akap12	9.6645	9.38539	9.58212	0.185299	1	-0.0899804	1	-0.275279	0.749746
Akap13	14.9425	14.3912	14.7098	0.318332	0.246024	-0.235545	0.477687	-0.553877	0.00180847
Akap5	6.03403	5.48492	5.72323	0.241141	1	-0.317159	1	-0.558299	0.854248
Akap8	12.0509	11.4912	11.7573	0.252156	0.720845	-0.301397	0.470937	-0.553553	0.0246903
Akap8l	11.4603	11.3455	11.4594	0.114698	1	-0.000692866	1	-0.115391	0.931146
Akap9	10.9346	10.7557	10.73	-0.0467434	1	-0.216169	0.908073	-0.169426	0.92245
Akip1	9.05918	9.58782	9.14854	-0.440958	0.33917	0.089308	1	0.530266	0.107692
Akirin1	7.90388	8.14066	7.87675	-0.256018	1	-0.0132273	1	0.242791	0.947493
Akirin2	7.05988	7.4178	7.38096	-0.0768386	1	0.319224	1	0.396062	0.904828
Akna	14.935	14.3402	14.4683	0.118889	1	-0.471368	0.0308776	-0.590257	0.00277824
Aknaos	13.7954	13.1917	13.4032	0.19963	0.862893	-0.398393	0.16248	-0.598023	0.00752165
Akr1a1	13.0211	13.4683	13.4785	0.00439488	1	0.44127	0.100104	0.436875	0.0941452
Akr1b10	9.19097	9.31656	9.34554	0.0303005	1	0.151299	1	0.120998	0.965265
Akr1b3	11.3075	11.5994	11.5403	-0.0643898	1	0.219171	0.76112	0.283561	0.482789
Akr1c13	9.52486	9.83828	9.72581	-0.105402	1	0.199329	0.919562	0.30473	0.574291
Akr1e1	8.52672	8.89857	8.12118	-0.779917	0.0575501	-0.403103	0.569827	0.376814	0.559549
Akt1	8.3412	8.41865	8.47476	-0.138028	1	0.0505562	1	0.188584	0.987179
Akt1s1	6.21853	7.11509	6.41059	-0.712817	0.710364	0.149392	1	0.862209	0.397566
Akt2	11.361	11.2338	11.1719	-0.0636969	1	-0.177934	0.909816	-0.114237	0.951714
Akt2-ps	4.34467	4.21306	3.83507	-0.349541	1	-0.481429	1	-0.131888	1
Akt3	9.92577	9.50307	10.0885	0.559174	0.456041	0.165503	1	-0.393671	0.643616
Aktip	11.3	10.7186	10.329	-0.396697	0.274756	-0.973939	2.92181e-06	-0.577242	0.0181022
Alad	10.9927	10.9761	10.6945	-0.275601	0.637782	-0.291548	0.493347	-0.0159467	1
Alas1	10.1512	10.1593	10.016	-0.122608	1	-0.128918	1	-0.00631046	1
Alcam	9.94288	10.1181	10.4594	0.352809	0.693449	0.534276	0.207203	0.181467	0.921889
Aldh16a1	10.3197	10.378	10.4613	0.105707	1	0.155548	0.995734	0.0498414	1
Aldh18a1	11.916	11.5627	11.6049	0.0324052	1	-0.297048	0.590118	-0.329453	0.43536
Aldh1b1	8.29619	8.45334	8.08291	-0.376435	0.949931	-0.238687	1	0.137748	0.992284
Aldh3a2	10.8982	10.8243	11.1894	0.344653	0.590786	0.290501	0.666253	-0.0541527	1
Aldh4a1	8.89657	8.70146	8.61623	-0.0914754	1	-0.28675	0.861203	-0.195275	0.931694
Aldh6a1	7.66873	6.44211	8.11524	1.16284	0.459236	0.365423	1	-0.797416	0.667193
Aldh7a1	9.34659	9.99284	10.3288	0.341844	0.532599	0.98693	2.78772e-05	0.645086	0.0171917
Aldh9a1	10.8935	10.8346	11.0168	0.184629	0.857696	0.123942	0.972084	-0.0606866	0.988437
Aldoa	14.4794	14.6885	14.5658	-0.118092	1	0.0872192	1	0.205311	0.534704
Aldoart1	3.94086	3.84569	3.60464	-0.230915	1	-0.305874	1	-0.0749591	1
Aldoc	9.47674	10.007	9.5651	-0.433028	0.458704	0.107922	1	0.540949	0.155882
Alg1	8.19548	8.54352	8.03531	-0.518707	0.656731	-0.155112	1	0.363596	0.7799
Alg10b	5.9874	6.6394	6.34495	-0.242226	1	0.365094	1	0.60732	0.809664
Alg11	9.14676	8.51206	8.87448	0.359923	0.734616	-0.26435	0.869794	-0.624273	0.123975
Alg12	8.55017	8.66224	8.66035	-0.0210502	1	0.116801	1	0.137851	0.979187
Alg14	7.77161	7.82079	8.34963	0.531538	0.479544	0.583066	0.309274	0.0515282	1
Alg2	8.91083	8.76275	9.63288	0.82438	0.123423	0.730015	0.162181	-0.0943656	1
Alg3	9.59245	9.97715	9.89228	-0.0852776	1	0.298522	0.515491	0.3838	0.232667
Alg5	11.1496	11.3076	11.3981	0.0911786	1	0.246376	0.485958	0.155198	0.79366
Alg6	7.93808	7.95723	7.68599	-0.258699	1	-0.22745	0.999111	0.0312491	1
Alg8	8.81101	9.27328	8.9819	-0.300038	0.939494	0.133751	1	0.433789	0.532916
Alg9	8.33688	8.33178	8.35355	0.0483364	1	0.0344068	1	-0.0139295	1
Alkbh1	9.58393	9.44617	9.48237	0.0284677	1	-0.114553	1	-0.143021	0.950832
Alkbh2	7.22852	7.66849	7.4157	-0.27351	1	0.167706	1	0.441216	0.74634
Alkbh3	10.3246	10.3859	10.5001	0.105598	1	0.179322	0.933408	0.0737239	0.994153
Alkbh3os1	8.42947	8.76968	8.60147	-0.183985	1	0.181299	1	0.365284	0.716854
Alkbh4	9.73203	9.90546	9.96497	0.0688279	1	0.236479	0.819474	0.167651	0.909818
Alkbh5	8.28308	8.15009	8.01412	-0.184828	1	-0.284001	0.977026	-0.0991726	1
Alkbh6	10.6155	10.9119	10.425	-0.482396	0.0723496	-0.187856	0.818224	0.29454	0.378617
Alkbh7	8.67162	9.1968	9.07092	-0.109712	1	0.389162	0.66637	0.498874	0.377982
Alkbh8	8.47154	8.80781	8.81384	-0.0110644	1	0.247506	0.999111	0.25857	0.932206
Alox8	9.19917	8.95407	9.27174	0.304608	0.891938	0.0498817	1	-0.254726	0.852891
Als2	10.1288	9.67365	10.0097	0.336698	0.533078	-0.119765	1	-0.456463	0.146736
Als2cl	9.30542	8.69106	9.29398	0.605103	0.143641	-0.0023903	1	-0.607493	0.0884728
Alyref	6.53615	5.87296	5.46854	-0.422923	1	-1.10785	0.416015	-0.684924	0.757075
Alyref2	7.99805	7.93227	8.36886	0.421927	0.798715	0.343534	0.859059	-0.0783935	1
Amacr	6.83836	5.86722	5.97367	0.15717	1	-0.783798	0.67512	-0.940968	0.448614
Ambra1	12.2201	11.5062	12.1536	0.664673	0.0109284	-0.0515453	1	-0.716218	0.00267309
Amd1	9.48539	8.83599	9.20282	0.380725	0.60182	-0.273386	0.791739	-0.654111	0.0550378
Amdhd2	9.64488	9.90829	9.8602	-0.0481747	1	0.216214	0.775054	0.264388	0.552577
Amer1	6.97917	7.12604	7.35694	0.187455	1	0.37038	0.966671	0.182925	0.987508
Amfr	9.57521	9.49928	9.17385	-0.337075	0.73199	-0.407663	0.473625	-0.0705881	1
Amigo1	4.57423	3.41615	2.44725	-1.44612	0.977839	-3.53079	0.159401	-2.08467	0.563106
Amigo3	5.94248	4.00455	4.44576	0.0252868	1	-1.68264	0.381899	-1.70793	0.321115
Ammecr1l	10.5724	10.3464	10.6195	0.266806	0.781473	0.0320101	1	-0.234796	0.730412
Amn1	9.41854	9.64822	9.75087	0.13356	1	0.329091	0.773106	0.195531	0.931831
Ampd2	10.7732	10.1021	10.0586	-0.0427323	1	-0.717381	0.000952279	-0.674649	0.0024776
Amz2	10.6362	10.9019	10.5799	-0.323495	0.332146	-0.0558396	1	0.267655	0.40203
Anapc1	11.9813	11.4167	11.6684	0.232576	0.845643	-0.32463	0.477374	-0.557205	0.0442405
Anapc10	9.28556	9.60153	9.6245	0.0227228	1	0.353817	0.648348	0.331094	0.634835
Anapc11	10.4908	11.1599	10.794	-0.370438	0.370747	0.291625	0.540591	0.662063	0.0059674
Anapc13	8.59715	9.26193	8.64897	-0.614256	0.119473	0.0524925	1	0.666749	0.0430541
Anapc15	8.46917	9.3997	8.96729	-0.438393	0.593817	0.492992	0.394235	0.931385	0.00911371
Anapc16	9.88449	10.349	10.1505	-0.191361	1	0.257289	0.779444	0.448649	0.236767
Anapc2	11.5997	11.6523	11.6397	-0.00973535	1	0.0410767	1	0.0508121	1
Anapc4	10.7975	10.76	10.9208	0.159662	0.969386	0.122162	0.986711	-0.0374993	1
Anapc5	12.1183	12.3746	12.2084	-0.176587	0.930272	0.0862913	1	0.262878	0.490794
Anapc7	9.76787	10.031	10.4165	0.390955	0.628719	0.618563	0.120964	0.227608	0.862393
Angel1	9.21195	8.79494	8.73686	-0.0622912	1	-0.476012	0.306559	-0.413721	0.397979
Angel2	10.644	10.2569	10.3716	0.112059	1	-0.286846	0.685261	-0.398905	0.326657
Angptl1	6.31509	5.2387	6.15509	0.93251	0.614702	-0.151793	1	-1.0843	0.32803
Angptl2	10.2087	12.0184	12.2825	0.259895	0.565152	2.06844	3.808e-37	1.80854	1.10994e-27
Angptl6	6.68201	6.87762	7.10366	0.216498	1	0.429418	0.899661	0.21292	0.970186
Ank	9.29537	9.11064	9.21592	0.128485	1	-0.00289413	1	-0.131379	0.990289
Ankfy1	12.0601	11.2849	11.9092	0.59026	0.183382	-0.176412	0.989624	-0.766672	0.0209106
Ankhd1	10.5027	10.3099	10.5487	0.254443	0.924123	0.0461361	1	-0.208307	0.884435
Ankib1	9.56392	9.27135	9.26561	-0.0207814	1	-0.286782	0.886767	-0.266001	0.85823
Ankle2	8.14546	7.64779	8.0932	0.459774	0.720329	-0.0416696	1	-0.501443	0.500756
Ankmy2	9.48678	9.20004	9.48985	0.29064	0.702286	0.0028036	1	-0.287836	0.566174
Ankra2	7.09728	7.69767	7.16811	-0.537447	0.789225	0.0973753	1	0.634823	0.503393
Ankrd10	9.27846	9.20282	9.25941	0.062001	1	-0.0176119	1	-0.0796129	1
Ankrd11	12.5351	11.8743	12.3208	0.455284	0.18557	-0.202858	0.839117	-0.658143	0.00749115
Ankrd12	11.7298	11.4304	11.6483	0.241508	0.920447	-0.0868489	1	-0.328356	0.556715
Ankrd13a	9.26868	9.18719	8.68192	-0.50793	0.23959	-0.58909	0.0866218	-0.0811598	0.994252
Ankrd13c	10.1752	9.41635	9.69923	0.278643	0.920758	-0.469444	0.401481	-0.748087	0.044834
Ankrd16	9.08879	9.01024	9.36425	0.354113	0.707165	0.287249	0.791603	-0.0668641	1
Ankrd17	11.1538	11.0274	11.1818	0.161086	1	0.0169512	1	-0.144134	0.931049
Ankrd23	7.66616	6.68333	6.26665	-0.445777	1	-1.34512	0.123784	-0.899341	0.431032
Ankrd26	8.0243	7.62859	8.58202	0.955855	0.0861106	0.568102	0.479383	-0.387753	0.742144
Ankrd27	11.325	10.8735	10.9378	0.0394477	1	-0.396707	0.360707	-0.436154	0.237456
Ankrd28	9.29913	8.88575	9.21522	0.367051	0.930272	-0.0253821	1	-0.392434	0.749827
Ankrd37	7.69151	7.98082	7.50404	-0.47453	0.720845	-0.183895	1	0.290635	0.883849
Ankrd39	8.44833	8.36904	8.25495	-0.1128	1	-0.184622	1	-0.0718212	1
Ankrd40	8.38918	8.96293	9.02242	0.0628803	1	0.645522	0.129259	0.582641	0.182268
Ankrd44	12.8242	11.9331	12.3605	0.434246	0.0867528	-0.463772	0.034588	-0.898018	5.07637e-07
Ankrd46	9.99147	10.0636	10.2712	0.205139	0.944859	0.27849	0.658221	0.0733504	0.994654
Ankrd49	8.57623	8.69221	8.94342	0.258814	1	0.366602	0.778067	0.107788	0.997338
Ankrd50	8.33071	6.73265	7.32039	0.458314	0.981073	-0.985635	0.279801	-1.44395	0.0341655
Ankrd54	6.31936	5.52575	5.74033	0.220192	1	-0.563823	0.963876	-0.784015	0.743163
Ankrd55	8.47178	8.80928	9.31902	0.505394	0.578905	0.866755	0.0564467	0.361361	0.719554
Anks1	8.96241	8.80437	9.44279	0.619872	0.234801	0.476813	0.424366	-0.143058	0.964629
Anks3	9.70243	9.2436	9.6107	0.359278	0.549426	-0.0935085	1	-0.452787	0.210385
Ankzf1	9.33719	9.24258	9.58257	0.33159	0.80288	0.261209	0.88127	-0.0703817	1
Ano10	10.5025	10.1402	10.5264	0.382152	0.292496	0.0219387	1	-0.360214	0.250239
Ano6	11.1197	10.3431	10.5094	0.141008	1	-0.626485	0.063196	-0.767492	0.0103789
Anp32a	10.2152	10.3512	10.2138	-0.157505	1	-0.0141203	1	0.143385	0.945389
Anp32b	8.28991	8.41412	7.67726	-0.741013	0.193374	-0.603535	0.320403	0.137478	0.978496
Anp32e	12.3411	12.5854	12.3635	-0.224477	0.692384	0.0253084	1	0.249786	0.451549
Antkmt	11.5549	11.9769	11.7461	-0.2233	0.796104	0.189914	0.831978	0.413214	0.132051
Antxr2	12.6194	12.1131	12.4471	0.322206	0.499948	-0.181565	0.883822	-0.50377	0.0568511
Anxa1	9.16941	9.07723	8.44889	-0.600049	0.345401	-0.708884	0.136335	-0.108834	0.991887
Anxa11	11.7141	11.3926	11.6583	0.259288	0.606562	-0.0597857	1	-0.319074	0.273333
Anxa2	13.5635	14.1467	14.1809	0.0338033	1	0.612601	0.000398465	0.578798	0.00112321
Anxa4	10.6711	11.2328	11.2277	-1.67733e-05	1	0.560599	0.0102071	0.560616	0.0100099
Anxa5	12.1913	12.5633	12.5678	0.00687777	1	0.375731	0.0673342	0.368853	0.0676617
Anxa6	14.6246	15.0489	15.1725	0.12168	1	0.54062	0.00281796	0.418939	0.0389701
Anxa7	11.4327	11.8177	11.9913	0.168005	0.915127	0.552936	0.00653517	0.384931	0.112017
Aoc2	5.27256	5.14596	1.61981	-4.11279	0.00790481	-4.13618	0.00429762	-0.0233907	1
Aopep	14.1594	13.9488	14.5676	0.615856	0.000649556	0.407887	0.052008	-0.207969	0.556472
Ap1ar	7.14244	7.11057	7.49711	0.338933	1	0.313074	0.994808	-0.0258592	1
Ap1b1	12.2692	11.9215	12.2127	0.285052	0.458889	-0.0577997	1	-0.342851	0.18167
Ap1g1	10.8542	10.3024	10.7568	0.439225	0.390522	-0.120432	1	-0.559656	0.101288
Ap1g2	11.5942	11.5086	11.4481	-0.060574	1	-0.143642	0.890449	-0.0830684	0.957673
Ap1m1	11.9066	12.0667	11.797	-0.264135	0.527071	-0.108865	0.992266	0.155269	0.810529
Ap1s1	11.2143	11.8117	11.6046	-0.205697	0.678824	0.390737	0.0565705	0.596434	0.000479508
Ap1s2	7.68551	7.23051	6.52102	-0.760498	0.681659	-1.09339	0.235668	-0.332895	0.945389
Ap1s3	8.94593	8.12776	8.58073	0.449557	0.552315	-0.372282	0.647263	-0.821839	0.0248191
Ap2a1	9.4139	9.27691	8.9846	-0.291548	0.796032	-0.427237	0.356129	-0.135689	0.953174
Ap2a2	9.22917	9.47001	9.32055	-0.149082	1	0.0921833	1	0.241266	0.735558
Ap2b1	11.5992	11.4197	11.8806	0.456894	0.0453936	0.280308	0.359185	-0.176586	0.712997
Ap2m1	12.5672	12.9355	12.8347	-0.100423	1	0.26663	0.249102	0.367053	0.0420866
Ap2s1	11.4218	12.137	11.636	-0.512836	0.148416	0.193533	0.902433	0.706368	0.00744518
Ap3b1	12.6897	12.0363	11.9637	-0.0738247	1	-0.727197	9.92321e-06	-0.653372	0.000137557
Ap3d1	9.39848	9.75	9.3572	-0.404092	0.642557	-0.0345886	1	0.369503	0.574259
Ap3m1	9.96114	9.69593	9.78734	0.0723845	1	-0.163209	1	-0.235594	0.885587
Ap3m2	9.06271	9.16204	9.4489	0.273573	0.913231	0.377646	0.591973	0.104073	0.986557
Ap3s1	8.99152	8.62834	8.41276	-0.248277	1	-0.639208	0.370698	-0.390931	0.739252
Ap3s2	10.2707	10.4497	10.2829	-0.149366	1	0.0187758	1	0.168141	0.909051
Ap4b1	9.09829	9.0225	9.75467	0.684076	0.227583	0.639739	0.22581	-0.0443372	1
Ap4e1	9.73875	8.87568	9.41452	0.504055	0.470549	-0.350306	0.729382	-0.854361	0.024875
Ap4m1	9.58483	10.0379	10.2167	0.164672	1	0.61393	0.0912635	0.449257	0.302358
Ap4s1	8.95693	8.66203	8.61022	-0.0494539	1	-0.356771	0.67663	-0.307317	0.720571
Ap5b1	8.90801	9.27288	9.79333	0.53792	0.487588	0.915494	0.0307163	0.377574	0.672006
Ap5m1	10.5044	10.1263	10.3791	0.254916	0.798173	-0.114978	1	-0.369894	0.326137
Ap5s1	9.03446	9.25985	9.27131	0.0194476	1	0.250592	0.881807	0.231145	0.856499
Ap5z1	9.27186	9.48774	9.33084	-0.154667	1	0.0634169	1	0.218084	0.837381
Apaf1	11.1978	10.4352	9.57393	-0.858881	0.000563145	-1.63319	1.4094e-14	-0.774307	0.00173484
Apba3	9.82227	9.89654	9.45142	-0.477762	0.494554	-0.370246	0.664527	0.107515	0.987166
Apbb1	10.1682	9.87534	9.86724	0.0056893	1	-0.285836	0.734288	-0.291525	0.652616
Apbb1ip	11.1226	10.9324	11.3494	0.419059	0.178985	0.22813	0.690863	-0.190929	0.754493
Apbb3	9.22681	8.8244	8.49136	-0.318279	0.918505	-0.700692	0.155169	-0.382413	0.647758
Apc	9.60684	9.60773	9.78169	0.187167	1	0.171825	1	-0.0153418	1
Apeh	11.313	11.2178	11.2152	-0.00202652	1	-0.0949355	1	-0.0929089	0.953599
Apex1	10.0011	10.2778	9.75552	-0.538779	0.22136	-0.250328	0.839117	0.288452	0.674308
Apex2	8.93338	8.93789	9.00633	0.0674412	1	0.0731676	1	0.00572641	1
Aph1a	8.85238	9.20484	9.33557	0.163309	1	0.458155	0.610766	0.294846	0.851562
Aph1b	7.33713	7.09729	7.44578	0.177845	1	0.171247	1	-0.0065983	1
Api5	12.0313	11.7507	11.8186	0.0390728	1	-0.219315	0.890751	-0.258388	0.727082
Apip	8.30829	8.87772	8.49622	-0.386198	0.748923	0.187987	0.999111	0.574185	0.250162
Aplf	8.1075	7.98535	8.40374	0.444762	0.776869	0.328987	0.895746	-0.115775	0.998535
Aplp1	7.35121	7.12221	7.18957	0.0289325	1	-0.179784	1	-0.208716	0.969765
Aplp2	11.8649	11.8288	12.1289	0.278983	0.724536	0.245621	0.749126	-0.0333618	1
Apmap	10.374	10.6844	10.8192	0.126033	1	0.447237	0.214253	0.321204	0.482789
Apoa2	6.75623	7.25023	6.80538	-0.449491	0.911416	0.0473047	1	0.496796	0.704456
Apobec1	9.19526	8.23849	7.55777	-0.707206	0.322288	-1.68694	1.92777e-05	-0.97973	0.0378117
Apobec2	6.87157	6.17589	6.1648	-0.030752	1	-0.68072	0.726591	-0.649968	0.690474
Apobec3	12.71	12.7446	12.6479	-0.0947874	1	-0.0648231	1	0.0299642	1
Apobr	7.78521	7.85406	8.07456	0.275766	1	0.318176	0.975008	0.0424093	1
Apoe	6.52512	7.15882	6.86566	-0.27537	1	0.304523	1	0.579893	0.726309
Apol10b	7.79362	7.64967	7.68065	0.0384537	1	-0.115225	1	-0.153679	0.986557
Apol7c	5.0887	3.47519	3.51253	0.0712907	1	-2.22458	0.401187	-2.29587	0.321365
Apol7e	9.64099	9.25412	9.54344	0.312394	0.8774	-0.0944672	1	-0.406861	0.532428
Apol9a	6.4634	6.11196	5.72955	-0.259692	1	-0.673563	0.858471	-0.413871	0.947493
Apol9b	9.01161	8.58537	7.44904	-1.13581	0.00116855	-1.56639	4.87771e-07	-0.430588	0.4631
Apoo-ps	7.31217	7.88875	7.54589	-0.350318	0.949291	0.225681	1	0.575998	0.429409
Apool	9.03499	9.25879	9.07582	-0.187616	1	0.0478388	1	0.235455	0.839841
Appbp2	9.79567	9.67346	9.83996	0.160938	1	0.0611911	1	-0.099747	0.987725
Appbp2os	5.58839	5.92013	5.70189	-0.217135	1	0.0907792	1	0.307914	0.970258
Appl1	10.8763	10.4862	10.7237	0.246818	0.852638	-0.156183	0.983642	-0.403	0.293563
Appl2	9.14885	8.03645	8.56851	0.365367	1	-0.67038	0.615507	-1.03575	0.173681
Aprt	10.423	11.2855	10.9832	-0.304218	0.600623	0.551026	0.0431663	0.855244	0.000205781
Aptx	9.89245	9.73123	9.84944	0.118139	1	-0.0422826	1	-0.160422	0.880292
Aqp10-ps	5.95495	5.27447	5.92024	0.501204	1	-0.0908922	1	-0.592096	0.895319
Aqp3	9.22528	10.2365	11.0323	0.793712	0.000188699	1.80951	3.62305e-23	1.0158	4.5008e-07
Aqp8	2.51749	4.72092	2.7882	-1.18657	1	1.04309	1	2.22966	0.581105
Aqr	11.4968	11.0171	11.3666	0.341778	0.382327	-0.133409	0.975399	-0.475187	0.0575393
Ar	9.31475	9.63118	9.18495	-0.427728	0.545156	-0.124827	1	0.302901	0.702128
Araf	12.0499	11.9281	12.0894	0.161075	0.961943	0.0405205	1	-0.120555	0.925413
Arap1	11.7726	11.2661	11.2181	-0.0577729	1	-0.562441	0.0195576	-0.504668	0.0444076
Arap2	11.2474	9.96318	10.2114	0.221349	0.989982	-1.04294	0.00037647	-1.26429	8.64867e-06
Arc	8.92837	7.92063	8.11737	0.209723	1	-0.808252	0.119497	-1.01798	0.02188
Arcn1	10.7108	10.7045	10.5849	-0.172552	1	-0.164563	1	0.00798861	1
Areg	10.8409	10.9663	10.166	-0.840098	0.0195518	-0.707122	0.0552428	0.132976	0.963501
Arel1	11.2614	10.9115	11.0894	0.15995	1	-0.173912	0.940253	-0.333862	0.415591
Arf1	13.7689	13.9968	14.1189	0.12256	0.979529	0.347536	0.0787665	0.224975	0.394104
Arf2	10.1803	9.84889	10.2083	0.348443	0.530542	0.0226969	1	-0.325746	0.459603
Arf3	9.52544	9.93314	9.41259	-0.511897	0.313763	-0.0926242	1	0.419273	0.396368
Arf4	13.517	13.2729	13.1142	-0.160301	0.895202	-0.404311	0.0575313	-0.244009	0.414763
Arf5	8.6056	8.97976	7.98866	-1.00224	0.00814298	-0.617061	0.200831	0.385181	0.580531
Arf6	8.86805	9.11039	8.51369	-0.603385	0.181405	-0.361799	0.612833	0.241586	0.83265
Arfgap1	11.4994	11.555	11.8223	0.2644	0.517811	0.321322	0.242949	0.0569216	0.991887
Arfgap2	12.2162	12.2344	12.2221	-0.00662656	1	0.0105088	1	0.0171353	1
Arfgap3	9.74737	9.8753	10.0972	0.235566	1	0.34966	0.724005	0.114094	0.984828
Arfgef1	9.95295	10.0614	10.1383	0.0786763	1	0.194347	0.891582	0.115671	0.955762
Arfgef2	8.32406	8.19416	8.02006	-0.153459	1	-0.323653	0.916979	-0.170194	0.969765
Arfip1	10.4468	10.2112	10.439	0.20023	1	-0.018238	1	-0.218468	0.869074
Arfip2	9.16069	8.75634	9.24336	0.458705	0.666559	0.0487233	1	-0.409981	0.614295
Arfrp1	11.17	11.3129	11.4355	0.13073	1	0.26812	0.538464	0.13739	0.90499
Arglu1	7.95115	7.37268	7.66276	0.260989	1	-0.31532	0.957052	-0.57631	0.504142
Arhgap1	12.187	12.1143	12.306	0.179468	0.961943	0.104105	1	-0.0753625	0.985918
Arhgap11a	8.29594	8.06716	7.05066	-1.14525	0.238138	-1.21097	0.139221	-0.0657148	1
Arhgap12	10.227	9.50636	10.4075	0.880778	0.00353003	0.166246	0.987982	-0.714532	0.0225459
Arhgap15	13.7564	13.1664	13.4404	0.3083	0.682087	-0.299207	0.624353	-0.607506	0.0398381
Arhgap15os	9.45994	9.17743	9.25503	0.0725826	1	-0.209559	0.921435	-0.282142	0.680312
Arhgap17	10.4981	9.85171	10.3797	0.523632	0.143257	-0.122896	1	-0.646527	0.0200017
Arhgap18	10.6698	10.6773	10.8382	0.167921	0.967412	0.173688	0.878233	0.00576675	1
Arhgap19	7.78869	8.30458	7.83417	-0.56244	0.799752	0.088825	1	0.651265	0.536547
Arhgap25	12.4741	12.3384	12.733	0.396097	0.0889948	0.25579	0.400662	-0.140307	0.827957
Arhgap27	11.0184	10.4211	10.4476	0.0188032	1	-0.572326	0.0452185	-0.591129	0.0322426
Arhgap27os3	7.89763	7.53568	7.24097	-0.439362	1	-0.757995	0.597593	-0.318633	0.949895
Arhgap30	12.8349	12.622	12.844	0.201739	0.915127	0.000171364	1	-0.201568	0.776289
Arhgap31	12.3034	12.0452	12.4481	0.415314	0.183382	0.149217	0.943424	-0.266096	0.491461
Arhgap35	9.04925	8.5	8.49142	-0.0252507	1	-0.570557	0.302754	-0.545306	0.307534
Arhgap4	12.4166	12.4073	12.5261	0.128679	1	0.105535	1	-0.0231435	1
Arhgap45	15.0571	14.5935	14.768	0.16793	0.885415	-0.290733	0.317621	-0.458663	0.0254765
Arhgap5	8.83869	7.20545	7.79415	0.581686	0.799474	-1.03236	0.17873	-1.61405	0.00606
Arhgap9	9.30137	9.10246	8.65996	-0.461292	0.514303	-0.656867	0.119981	-0.195575	0.922307
Arhgdia	14.5981	15.0094	15.0961	0.0879837	1	0.497192	0.000716366	0.409208	0.00992607
Arhgdib	14.9981	15.4098	15.311	-0.0988411	0.9931	0.312995	0.0477388	0.411836	0.00294429
Arhgef1	11.7127	11.8552	11.6911	-0.171863	0.971789	-0.0160523	1	0.155811	0.880971
Arhgef10	9.86465	9.82103	9.61198	-0.206273	0.93587	-0.247534	0.745689	-0.0412614	1
Arhgef12	9.01271	8.99003	9.34243	0.387674	0.782019	0.359354	0.76112	-0.0283194	1
Arhgef18	10.1926	9.59718	9.75104	0.162149	1	-0.429053	0.30042	-0.591202	0.059499
Arhgef2	10.2995	10.5362	10.3684	-0.166888	0.952067	0.0682022	1	0.23509	0.571165
Arhgef3	13.7994	13.0328	13.4561	0.410545	0.167695	-0.343928	0.258437	-0.754473	0.000185022
Arhgef39	7.35757	8.60315	7.47895	-1.09609	0.100116	0.185405	1	1.28149	0.0185882
Arhgef5	8.53615	7.67953	4.31484	-2.84325	0.00026217	-3.89715	2.85099e-08	-1.05391	0.39115
Arhgef6	12.3392	12.0541	12.3806	0.297339	0.752118	0.0310187	1	-0.26632	0.693517
Arhgef7	9.3943	9.44657	9.83275	0.380621	0.459063	0.435064	0.249743	0.0544431	1
Arid1a	11.0129	10.9073	10.8607	-0.0644797	1	-0.167616	0.969685	-0.103136	0.969765
Arid1b	11.0758	10.1533	10.829	0.652256	0.0981773	-0.238344	0.87938	-0.8906	0.00330167
Arid2	9.82911	9.37223	9.27733	-0.0748629	1	-0.544082	0.22599	-0.469219	0.326657
Arid3a	8.64015	8.89376	8.80528	-0.0898617	1	0.175848	1	0.265709	0.870329
Arid3b	9.92346	9.27297	10.0445	0.785622	0.0112999	0.136526	1	-0.649096	0.0398609
Arid4a	11.4644	11.2943	11.5071	0.206197	0.898179	0.029041	1	-0.177156	0.846529
Arid4b	11.6264	11.2177	11.5633	0.357083	0.442896	-0.0689185	1	-0.426001	0.176235
Arid5a	13.3182	12.4021	12.3319	-0.0784688	1	-0.986786	9.31613e-08	-0.908317	1.92354e-06
Arid5b	13.8686	12.9642	13.5123	0.559362	0.0147578	-0.345582	0.235668	-0.904944	1.60718e-06
Arih1	11.3438	10.6575	11.1603	0.501049	0.37538	-0.153405	1	-0.654454	0.0824776
Arih2	11.3444	10.9615	10.8464	-0.115247	1	-0.503916	0.114665	-0.388669	0.290719
Arl1	10.9269	11.1251	11.181	0.0522902	1	0.254082	0.577274	0.201791	0.701437
Arl10	5.98923	6.48973	5.97226	-0.59511	0.956687	-0.0396	1	0.55551	0.854098
Arl11	4.68378	5.5608	4.75027	-0.824585	0.922772	0.106236	1	0.930821	0.704266
Arl13b	10.2824	9.67849	10.1936	0.539592	0.256631	-0.0821307	1	-0.621723	0.0880497
Arl14ep	9.22321	9.18334	9.29335	0.092367	1	0.0631188	1	-0.0292482	1
Arl15	12.1823	11.5724	11.8462	0.281025	0.639618	-0.344884	0.343267	-0.625909	0.00841845
Arl16	8.01578	8.36328	8.67702	0.330368	0.931452	0.67288	0.243763	0.342512	0.775987
Arl2	8.88314	9.12152	9.14999	0.0273711	1	0.264812	0.803234	0.237441	0.804916
Arl2bp	8.67702	9.03572	8.55563	-0.483285	0.531179	-0.105701	1	0.377584	0.613208
Arl3	9.02383	9.60386	9.47701	-0.11971	1	0.447659	0.348177	0.567369	0.123801
Arl4a	11	10.9996	10.9355	-0.0636278	1	-0.0611857	1	0.00244213	1
Arl4c	8.13837	8.8741	9.07531	0.170139	1	0.932104	0.0293415	0.761966	0.10344
Arl4d	6.48038	6.16982	6.47338	0.306791	1	0.0215823	1	-0.285209	0.960536
Arl5a	9.75714	10.4299	10.4871	0.0676657	1	0.741548	0.0124383	0.673882	0.028886
Arl5b	9.80236	9.10709	8.63463	-0.489752	0.537093	-1.2007	0.000595991	-0.710949	0.103438
Arl5c	10.8942	11.2051	10.7938	-0.410709	0.165053	-0.0968039	1	0.313905	0.30729
Arl6	8.3495	8.08605	8.01174	-0.0656383	1	-0.326506	0.894663	-0.260867	0.911841
Arl6ip1	14.1728	14.4529	14.2695	-0.183069	0.595633	0.0969047	0.950308	0.279974	0.108234
Arl6ip4	10.0599	10.7128	10.3075	-0.403044	0.30103	0.249552	0.698959	0.652596	0.00874914
Arl6ip5	12.6209	12.6522	12.7093	0.0572778	1	0.0890253	0.989624	0.0317475	1
Arl6ip6	9.25123	9.22919	9.28672	0.0530269	1	0.0380358	1	-0.0149911	1
Arl8a	7.83672	7.72696	7.92888	0.176711	1	0.0885239	1	-0.0881875	1
Arl8b	8.80206	8.87859	8.86713	-0.0254916	1	0.0638487	1	0.0893403	0.999368
Armc1	10.3616	10.5193	10.5267	0.00653753	1	0.168636	0.899532	0.162099	0.854407
Armc10	7.93131	7.62491	7.85015	0.226879	1	-0.0749311	1	-0.30181	0.897648
Armc5	7.74228	7.56203	7.88376	0.33593	0.977216	0.147833	1	-0.188098	0.963501
Armc6	7.61654	8.04543	7.53762	-0.465343	0.844784	-0.036393	1	0.42895	0.756915
Armc7	10.566	10.3817	10.7481	0.369663	0.26283	0.182207	0.831703	-0.187455	0.747013
Armc8	10.4183	10.5353	10.7635	0.22203	0.856768	0.340778	0.39853	0.118748	0.949577
Armcx1	6.17575	4.71128	5.3973	0.756892	0.996049	-0.51546	1	-1.27235	0.512935
Armcx2	8.52405	8.0885	7.47372	-0.644996	0.434794	-1.06417	0.0247819	-0.419173	0.680606
Armcx3	7.07994	6.89857	7.14854	0.256565	1	0.0701455	1	-0.186419	0.97288
Armcx4	6.81946	4.95911	3.5571	-0.318547	1	-2.50325	0.123492	-2.1847	0.196889
Armcx6	4.74528	4.88351	4.86473	0.130644	1	0.302359	1	0.171715	1
Armh3	9.49681	8.85695	9.95583	1.08152	0.000304553	0.452562	0.356896	-0.628955	0.0826066
Armt1	9.37912	9.27348	9.04852	-0.224521	0.953782	-0.33054	0.598411	-0.106018	0.971107
Arnt	11.8895	11.7026	11.9937	0.276341	0.716169	0.110122	1	-0.166219	0.889714
Arnt2	10.1209	10.5381	11.5369	0.989443	2.63743e-05	1.40293	5.75898e-11	0.413487	0.219724
Arntl	11.2446	10.8217	11.2734	0.455013	0.102836	0.0259183	1	-0.429094	0.0893934
Arpc1a	11.2898	11.5243	11.6529	0.129349	1	0.363682	0.134739	0.234333	0.486182
Arpc1b	14.3162	14.6198	14.4124	-0.20789	0.565043	0.0980165	0.972261	0.305906	0.114226
Arpc2	14.0292	14.2678	14.0694	-0.202558	0.715491	0.0421812	1	0.244739	0.404895
Arpc3	13.7084	14.0404	13.7316	-0.310247	0.166826	0.0207374	1	0.330985	0.0749929
Arpc4	13.3354	13.8849	13.6904	-0.195696	0.761074	0.352984	0.135008	0.54868	0.0030916
Arpc5	14.1523	14.3242	14.1857	-0.138218	0.90869	0.0358012	1	0.174019	0.601413
Arpc5l	10.9234	11.4639	11.1049	-0.358672	0.340111	0.174879	0.88127	0.533551	0.0270071
Arpp19	10.9695	11.163	10.794	-0.363319	0.294355	-0.169078	0.882971	0.194241	0.733339
Arrb1	10.012	10.043	10.4599	0.419954	0.228881	0.453122	0.120968	0.0331686	1
Arrb2	11.779	12.2042	11.9241	-0.27494	0.573318	0.147738	0.935655	0.422678	0.0947727
Arrdc1	12.2561	12.0239	11.6718	-0.349557	0.226061	-0.579841	0.00225692	-0.230284	0.507942
Arrdc2	5.28246	4.92792	5.15972	0.237163	1	-0.125105	1	-0.362269	0.967482
Arrdc3	12.4413	12.1154	12.6003	0.450178	0.322288	0.157153	0.987822	-0.293026	0.605391
Arrdc4	8.1801	7.09554	6.55772	-0.57177	0.82548	-1.59487	0.00841909	-1.0231	0.172992
Arsa	9.71678	10.1673	9.98585	-0.169805	1	0.275518	0.699208	0.445323	0.210946
Arsk	7.49766	6.96935	7.57085	0.493818	0.967344	-0.0467412	1	-0.540559	0.780773
Art1	7.50552	7.60533	7.0329	-0.563818	0.740323	-0.466716	0.804654	0.0971019	1
Art2a	11.3236	11.6824	11.9343	0.250392	0.643994	0.614395	0.00270441	0.364003	0.172507
Art2b	10.622	10.4852	10.3904	-0.125395	1	-0.249111	0.853446	-0.123715	0.965124
Art3	12.3209	12.7857	12.6507	-0.144465	0.996049	0.32474	0.284804	0.469205	0.0390626
Arv1	8.93444	7.95324	8.56833	0.562032	0.640339	-0.345832	0.902893	-0.907863	0.10061
Arxes2	5.54343	5.28479	3.84465	-1.38643	0.593817	-1.58912	0.368298	-0.202691	1
As3mt	7.3981	8.35601	8.47559	0.117472	1	1.13698	0.0442998	1.01951	0.0823812
Asah1	11.0694	11.1634	11.4415	0.276804	0.478638	0.372445	0.133824	0.0956414	0.949843
Asb1	9.05551	8.46916	8.9346	0.483751	0.671675	-0.121014	1	-0.604764	0.321465
Asb13	9.66132	8.83057	8.98362	0.154019	1	-0.677448	0.0363336	-0.831467	0.00448736
Asb2	11.1221	11.4487	11.6391	0.189699	0.761074	0.517774	0.00414305	0.328075	0.149466
Asb3	11.0317	10.8832	11.0657	0.176255	1	0.0474777	1	-0.128777	0.947493
Asb6	10.9096	10.8302	11.086	0.25817	0.694851	0.170143	0.901978	-0.0880277	0.968678
Asb7	7.68472	7.35406	7.67599	0.331164	0.996049	-0.00682207	1	-0.337986	0.860326
Asb8	10.0559	10.1819	10.2443	0.0564653	1	0.185338	0.953293	0.128872	0.95441
Ascc1	9.72825	9.96037	10.0641	0.101082	1	0.336288	0.402437	0.235206	0.668057
Ascc2	11.1324	10.7764	10.8541	0.073996	1	-0.277298	0.516579	-0.351294	0.246829
Ascc3	9.99072	10.0317	10.1079	0.0509801	1	0.104784	1	0.0538039	1
Asf1a	6.65258	6.1116	5.5086	-0.65375	0.890654	-1.21342	0.256099	-0.559669	0.835386
Asf1b	9.96217	11.0671	9.72259	-1.35025	4.36862e-10	-0.235378	0.757525	1.11487	4.42013e-07
Ash1l	11.1316	10.783	11.1717	0.404155	0.440835	0.037405	1	-0.36675	0.412138
Ash2l	8.53937	8.77368	8.09218	-0.716936	0.272915	-0.466366	0.632095	0.25057	0.916097
Asl	10.7915	11.1928	11.0643	-0.128746	1	0.270589	0.429822	0.399335	0.085239
Asns	9.28433	9.14587	8.1162	-1.00787	0.0156281	-1.1491	0.00173926	-0.141231	0.969765
Asnsd1	8.30612	8.7156	7.64098	-1.10314	0.0280536	-0.659387	0.333693	0.443757	0.636196
Aspscr1	10.4486	10.6165	10.0799	-0.570859	0.236732	-0.380862	0.573381	0.189997	0.919561
Asrgl1	9.689	9.91998	9.58438	-0.334431	0.520789	-0.106398	1	0.228033	0.710328
Ass1	10.7166	10.319	10.022	-0.293399	0.566254	-0.694102	0.0015369	-0.400703	0.159934
Aste1	9.56223	8.79313	9.14777	0.345812	0.840703	-0.412539	0.618006	-0.758351	0.0734137
Asxl1	10.7476	10.462	10.5917	0.129334	1	-0.160371	0.954227	-0.289705	0.505803
Asxl2	11.4718	10.9289	10.9436	0.0340712	1	-0.530444	0.157274	-0.564516	0.102384
Atad1	11.1433	10.8987	11.0582	0.147013	1	-0.0692122	1	-0.216225	0.845539
Atad2	10.9938	10.6817	10.0371	-0.718011	0.242638	-1.00259	0.0211713	-0.28458	0.867747
Atad2b	9.28854	8.74969	9.42034	0.64579	0.360067	0.162001	1	-0.483789	0.514959
Atad3a	6.58733	6.62482	5.42993	-1.41254	0.361074	-1.17234	0.477374	0.240199	0.997612
Atad3aos	3.64803	3.61551	4.07136	0.39634	1	0.566448	1	0.170107	1
Atad5	8.0448	8.53311	8.46899	-0.0705249	1	0.416931	0.606871	0.487456	0.402562
Atat1	7.33309	8.01638	8.34048	0.307499	0.979373	1.00668	0.0287324	0.699179	0.211727
Atcay	9.59066	9.34006	9.56155	0.210758	1	-0.0391126	1	-0.24987	0.797969
Atcayos	9.3249	8.84927	8.98747	0.0925947	1	-0.373266	0.760961	-0.465861	0.51361
Ate1	11.0582	10.5186	10.8193	0.298789	0.619121	-0.230338	0.754887	-0.529126	0.050965
Atf1	8.06877	8.0797	7.8793	-0.253219	1	-0.233669	1	0.0195503	1
Atf2	11.4426	11.0956	11.7287	0.635993	0.00201849	0.28842	0.391614	-0.347573	0.190533
Atf3	11.7585	10.8254	10.4557	-0.356418	0.482539	-1.29705	3.29385e-09	-0.940627	7.56187e-05
Atf4	12.1705	12.4258	12.647	0.192048	1	0.446784	0.292154	0.254735	0.735864
Atf6	11.8014	11.5432	12.2327	0.676436	0.0048781	0.422983	0.155665	-0.253452	0.577504
Atf6b	10.6694	10.8921	10.708	-0.194341	1	0.0559777	1	0.250319	0.764555
Atf7	10.3268	9.89725	10.5098	0.608179	0.0548094	0.189737	0.914654	-0.418442	0.240187
Atf7ip	12.4324	11.8534	12.1683	0.292025	0.688681	-0.27369	0.663307	-0.565715	0.0473602
Atg101	11.0507	11.3335	11.1665	-0.167291	0.947853	0.121032	0.987733	0.288323	0.383118
Atg12	11.1143	10.9186	11.2955	0.37672	0.116448	0.18092	0.723869	-0.1958	0.592202
Atg13	11.6257	11.3838	11.8503	0.454058	0.152913	0.215781	0.767311	-0.238277	0.62554
Atg14	9.94813	10.0043	10.477	0.458105	0.470717	0.498877	0.305525	0.0407728	1
Atg16l1	8.8284	8.70888	8.94854	0.244308	0.997361	0.139928	1	-0.10438	0.990257
Atg16l2	9.74099	9.60502	9.12355	-0.471435	0.382327	-0.59796	0.113712	-0.126526	0.963286
Atg2a	11.5068	10.8433	11.1661	0.312385	0.629177	-0.351187	0.421292	-0.663572	0.0122638
Atg2b	8.48014	8.15775	8.4689	0.299579	0.973873	-0.0177699	1	-0.317349	0.810364
Atg3	9.06252	8.65516	8.92467	0.288829	0.986778	-0.155869	1	-0.444698	0.570703
Atg4a	8.64413	8.61961	8.2297	-0.394305	0.767382	-0.39951	0.678702	-0.00520501	1
Atg4a-ps	8.16414	8.36312	8.12426	-0.265043	1	-0.0422266	1	0.222817	0.936476
Atg4b	11.1147	10.9229	11.0283	0.10604	1	-0.0872737	1	-0.193314	0.643616
Atg4d	10.0242	10.1323	9.67543	-0.469065	0.287307	-0.351553	0.508618	0.117512	0.960536
Atg5	10.766	10.6759	10.7623	0.0799129	1	-0.00762859	1	-0.0875414	0.966323
Atg7	11.1993	10.8584	11.0766	0.218385	0.690499	-0.123815	0.959047	-0.342201	0.15667
Atg9a	10.1435	10.1828	10.3621	0.184912	0.954502	0.219974	0.775017	0.0350612	1
Atg9b	6.15627	6.09662	6.34964	0.268268	1	0.197742	1	-0.0705261	1
Atic	9.02937	9.04815	8.92613	-0.132198	1	-0.123071	1	0.00912737	1
Atl2	10.62	10.3213	10.5247	0.200636	0.88141	-0.0945806	1	-0.295217	0.426244
Atl3	10.711	10.4181	10.5721	0.163722	1	-0.132628	0.995734	-0.296351	0.497314
Atm	9.81726	8.59659	8.83307	0.253715	0.970612	-0.982551	0.00297368	-1.23627	8.81575e-05
Atmin	8.10417	7.86128	7.00044	-0.880813	0.293446	-1.17181	0.0494753	-0.290994	0.929106
Atn1	7.0424	6.54467	6.85751	0.251351	1	-0.0657288	1	-0.31708	0.965972
Atox1	10.6579	11.4045	10.8699	-0.538689	0.020904	0.207618	0.724358	0.746307	0.000145708
Atp10a	9.78421	9.30341	9.93323	0.618658	0.144724	0.141712	1	-0.476947	0.276781
Atp10d	12.4307	11.7395	12.1492	0.432174	0.264778	-0.271748	0.65184	-0.703922	0.00529035
Atp11b	11.0917	10.2532	10.1436	-0.0950755	1	-0.954645	0.000629958	-0.859569	0.00312679
Atp13a1	8.1634	8.42406	7.96472	-0.471707	0.910497	-0.176529	1	0.295178	0.938308
Atp13a2	6.8029	6.63789	6.50636	-0.36411	1	-0.377074	1	-0.0129642	1
Atp13a3	8.53481	8.30394	7.76229	-0.538635	0.734616	-0.760366	0.316462	-0.22173	0.956663
Atp1a1	8.40505	9.03745	8.41454	-0.581887	0.617564	-0.00945487	1	0.572432	0.486151
Atp1a3	7.06767	6.38539	6.02236	-0.359811	1	-1.06515	0.206544	-0.705337	0.53969
Atp1b3	10.6423	10.2111	9.42177	-0.795119	0.0190803	-1.23522	6.53984e-06	-0.440096	0.321871
Atp2a2	10.0028	9.87627	10.1	0.219134	0.95391	0.084515	1	-0.134619	0.950832
Atp2a3	12.3489	12.0261	11.4796	-0.593804	0.174285	-0.892891	0.00367165	-0.299087	0.680723
Atp2b1	12.792	12.5447	12.9536	0.411369	0.056387	0.160472	0.791739	-0.250897	0.349676
Atp2b4	11.6219	11.3006	11.5412	0.236582	0.68726	-0.0816187	1	-0.3182	0.273857
Atp5a1	14.0131	13.9969	13.9218	-0.0742449	1	-0.0908097	0.987805	-0.0165648	1
Atp5b	14.0605	14.3851	14.0994	-0.284019	0.484561	0.0443438	1	0.328363	0.232594
Atp5c1	12.634	13.015	12.7007	-0.319079	0.322288	0.0581235	1	0.377202	0.109674
Atp5d	12.1773	12.6546	12.049	-0.602807	0.00508261	-0.12045	0.983642	0.482357	0.031357
Atp5e	10.7464	11.1433	10.4946	-0.662636	0.0140994	-0.2624	0.667827	0.400236	0.224771
Atp5g1	10.4204	10.9697	10.5414	-0.432921	0.170982	0.113976	1	0.546897	0.0230874
Atp5g2	8.35985	8.73246	8.49261	-0.280727	1	0.0993584	1	0.380085	0.729024
Atp5g3	12.2127	12.7409	12.2164	-0.543196	0.08887	-0.018687	1	0.524509	0.06745
Atp5h	11.4582	11.8764	11.5236	-0.356938	0.269053	0.0574113	1	0.414349	0.0913038
Atp5j	11.2631	11.8025	11.2297	-0.571325	0.0146044	-0.035415	1	0.535911	0.0164076
Atp5j2	11.3393	11.7554	11.3595	-0.40298	0.228978	0.00863564	1	0.411615	0.139822
Atp5k	8.3362	8.95297	8.29095	-0.669861	0.139453	-0.0506797	1	0.619181	0.130381
Atp5k-ps1	1.5207	1.78233	1.50315	-1.30655	1	0.0280895	1	1.33464	0.967482
Atp5l	7.80499	8.18519	8.01266	-0.186744	1	0.196661	1	0.383406	0.704266
Atp5l-ps1	1.07726	1.56072	1.48238	-0.0663093	1	0.684152	1	0.750461	1
Atp5l-ps2	0.837911	1.37549	1.21247	-0.720255	1	0.507829	1	1.22808	0.991887
Atp5l2-ps	1.52231	1.80952	1.76317	-0.185868	1	0.344427	1	0.530295	1
Atp5md	10.979	10.6273	10.3898	-0.247807	0.804175	-0.60218	0.0269896	-0.354373	0.346889
Atp5mpl	9.48782	9.97893	9.44032	-0.544689	0.183382	-0.0588482	1	0.485841	0.197227
Atp5o	11.6743	12.1293	11.7139	-0.416424	0.0480427	0.0376352	1	0.454059	0.0131147
Atp5pb	12.063	12.3725	12.1479	-0.225092	0.696123	0.0784614	1	0.303554	0.27993
Atp5pb-ps	4.45259	5.01259	4.54208	-0.501696	1	0.0619751	1	0.563671	0.945433
Atp6ap1	12.3087	12.411	12.6898	0.278253	0.380808	0.37781	0.0753399	0.0995569	0.931694
Atp6ap2	11.3517	11.3825	11.6225	0.240289	0.659861	0.269291	0.462944	0.0290024	1
Atp6v0a1	7.99233	8.81613	9.45616	0.645289	0.12687	1.47658	1.54909e-07	0.831296	0.0124352
Atp6v0a2	10.4102	9.93208	9.59572	-0.342669	0.514303	-0.820164	0.000614639	-0.477495	0.115081
Atp6v0b	11.1165	11.8489	11.6632	-0.185554	0.803301	0.5445	0.00344368	0.730054	2.79625e-05
Atp6v0c	10.6553	10.8867	10.9618	0.0741561	1	0.303531	0.444225	0.229375	0.636816
Atp6v0c-ps2	6.23228	6.43671	6.34197	-0.0979849	1	0.115125	1	0.21311	0.982136
Atp6v0d1	11.2004	11.1574	11.2162	0.0579795	1	0.017821	1	-0.0401585	1
Atp6v0d2	8.44633	9.251	9.3089	-0.0622511	1	0.778113	0.28607	0.840364	0.192233
Atp6v0e	12.6187	13.1892	13.0113	-0.177855	0.7579	0.39007	0.0380692	0.567924	0.000459724
Atp6v0e2	3.07271	1.59066	4.12448	2.5153	0.817905	-0.0984031	1	-2.6137	0.645141
Atp6v1a	10.8198	10.561	10.7289	0.164559	0.981073	-0.0920111	1	-0.25657	0.549322
Atp6v1b2	11.6534	11.6767	11.8933	0.216559	0.787717	0.246486	0.596112	0.0299272	1
Atp6v1c1	11.6234	11.821	11.8619	0.0386374	1	0.238654	0.477687	0.200017	0.581514
Atp6v1d	12.3354	12.6453	12.4548	-0.188249	0.752106	0.121781	0.940437	0.31003	0.172874
Atp6v1e1	11.8908	12.3347	12.2931	-0.0412479	1	0.401334	0.0254383	0.442582	0.00932015
Atp6v1f	11.7608	12.3679	12.1123	-0.25558	0.532599	0.348398	0.161307	0.603978	0.00118298
Atp6v1fnb	0.34523	2.59916	3.31357	0.592964	1	5.00968	0.240547	4.41672	0.325397
Atp6v1g1	11.3797	11.9852	11.8211	-0.165285	0.924123	0.435297	0.0620969	0.600582	0.00249336
Atp6v1g2	5.47181	6.40056	6.59196	0.215865	1	0.973666	0.599196	0.757801	0.734192
Atp6v1h	11.8196	11.9285	12.0793	0.14777	0.929172	0.257256	0.387605	0.109486	0.914046
Atp7a	9.98679	9.58008	10.3354	0.733621	0.0728202	0.335934	0.698545	-0.397688	0.491298
Atp8b2	9.50384	9.13213	8.97297	-0.15941	1	-0.543064	0.296052	-0.383654	0.573577
Atp9a	9.49506	8.79252	8.97722	0.219663	1	-0.513882	0.518021	-0.733545	0.157631
Atp9b	11.026	10.5348	10.6193	0.107239	1	-0.392566	0.479105	-0.499805	0.212162
Atpaf1	7.15951	7.09048	7.13506	0.0507934	1	-0.0151036	1	-0.065897	1
Atpaf2	10.3637	10.664	10.5046	-0.157047	0.974936	0.142654	0.947374	0.299701	0.347336
Atpif1	10.5245	11.0682	10.4636	-0.602615	0.0164188	-0.0654279	1	0.537187	0.0284256
Atpsckmt	8.527	8.79738	8.96091	0.157665	1	0.415908	0.685261	0.258243	0.895319
Atr	9.45601	9.10385	9.67086	0.566913	0.137152	0.220447	0.878233	-0.346466	0.478104
Atraid	10.1599	10.742	10.7032	-0.0405913	1	0.541788	0.0603317	0.582379	0.0318227
Atrn	8.4178	8.91418	8.96608	0.0427372	1	0.53395	0.304074	0.491213	0.343988
Atrx	12.0011	11.8894	11.9355	0.0749115	1	-0.0608429	1	-0.135754	0.950832
Atxn1	12.7189	12.2291	12.9344	0.718195	0.00096374	0.225998	0.696673	-0.492196	0.0442405
Atxn10	11.9021	12.1876	12.2818	0.0868812	1	0.374114	0.140095	0.287233	0.334347
Atxn1l	7.37125	6.92517	7.12877	0.198841	1	-0.278053	1	-0.476894	0.75904
Atxn2l	9.20618	9.3452	9.11159	-0.233466	0.960423	-0.0998714	1	0.133595	0.9594
Atxn3	9.83009	9.22041	9.78609	0.57473	0.173774	-0.0278927	1	-0.602623	0.0866857
Atxn7	10.1289	9.36762	9.80124	0.45212	0.502036	-0.300295	0.783651	-0.752415	0.0373677
Atxn7l1	12.1749	11.9822	12.5705	0.590604	0.00195736	0.395925	0.0760845	-0.19468	0.629506
Atxn7l1os2	10.2441	9.99901	10.1112	0.112649	1	-0.132938	0.983642	-0.245587	0.593013
Atxn7l2	8.49632	8.67528	8.9248	0.296039	0.991976	0.478362	0.602804	0.182323	0.960092
Atxn7l3	7.98245	8.43539	7.69653	-0.712796	0.389879	-0.275738	0.979611	0.437058	0.69665
Atxn7l3b	8.37686	8.20384	7.59655	-0.614528	0.338548	-0.78246	0.0887785	-0.167932	0.957956
Auh	10.1854	10.5526	10.8058	0.257029	0.674251	0.622288	0.00500652	0.365258	0.215395
Aup1	12.3997	12.6997	12.3824	-0.325154	0.537093	-0.0078969	1	0.317257	0.429234
Aurka	8.52339	9.17656	8.42656	-0.724348	0.183278	-0.0770815	1	0.647267	0.195088
Aurkaip1	11.3238	11.8555	11.6249	-0.233558	0.789225	0.288229	0.52173	0.521787	0.0416869
Aurkb	8.91615	10.0718	8.60464	-1.4655	3.08355e-08	-0.302584	0.708685	1.16292	1.93788e-05
Avl9	9.88092	9.41325	9.36819	-0.0640764	1	-0.544229	0.260502	-0.480153	0.34136
Avpi1	8.89288	10.0591	9.74548	-0.31783	0.666169	0.845843	0.00138086	1.16367	2.6418e-06
Avpr2	5.34186	4.84106	4.43209	-0.523193	1	-0.863137	0.887904	-0.339944	0.987725
Axin1	9.31171	9.19946	9.65549	0.448243	0.580712	0.370057	0.674785	-0.0781865	1
Axl	12.4384	11.5192	11.4788	-0.0554396	1	-0.967862	0.000109992	-0.912423	0.000383583
Azi2	9.72002	9.73407	9.42175	-0.310315	0.720845	-0.301355	0.668142	0.00896024	1
Azin1	11.7753	11.9872	12.5068	0.505881	0.103282	0.731739	0.00157535	0.225858	0.696016
B130006D01Rik	2.95954	1.75612	4.43998	2.83585	0.453297	1.13764	0.977026	-1.69822	0.761858
B230217C12Rik	4.37686	2.96928	1.77207	-1.87775	0.899711	-3.87498	0.171295	-1.99723	0.666342
B230219D22Rik	7.4417	7.55941	7.44125	-0.0666975	1	-0.0864663	1	-0.0197689	1
B230307C23Rik	8.6186	8.92982	8.90136	-0.0301504	1	0.286719	0.783651	0.316869	0.641184
B230354K17Rik	8.30352	7.65297	8.72234	1.01753	0.0753194	0.387542	0.832038	-0.629985	0.37526
B230398E01Rik	7.87203	7.96112	7.71029	-0.247852	1	-0.137888	1	0.109964	1
B2m	16.2077	16.3552	16.5162	0.164198	0.816873	0.307247	0.161689	0.143049	0.769304
B3galnt2	8.46396	8.14201	8.21763	0.0773163	1	-0.242397	0.948396	-0.319713	0.739199
B3galt4	7.75178	8.3767	8.50195	0.124881	1	0.752312	0.0641713	0.627431	0.153523
B3galt6	4.36206	2.96469	4.24078	1.12826	0.980248	-0.0261829	1	-1.15445	0.840017
B3gat3	9.04395	9.60677	9.65296	0.0435022	1	0.60885	0.0514731	0.565347	0.0747182
B3gnt2	10.8388	9.95241	10.0689	0.116991	1	-0.77461	0.00212723	-0.8916	0.000289403
B3gnt3	6.53376	6.10184	6.7069	0.393573	1	0.122499	1	-0.271074	0.982136
B3gnt4	7.16228	7.013	6.92549	-0.0810269	1	-0.246355	1	-0.165329	0.987455
B3gnt5	7.90474	5.56555	6.29981	0.612477	0.880831	-1.65825	0.0239342	-2.27072	0.000536895
B3gnt9	6.21637	6.15307	6.09636	-0.038684	1	-0.11095	1	-0.0722657	1
B3gntl1	9.27402	9.08097	9.23673	0.170592	1	-0.0309603	1	-0.201552	0.898103
B4galnt1	12.8974	12.2698	11.693	-0.569844	0.0445251	-1.18627	9.62222e-09	-0.616428	0.0126686
B4galnt4	9.3556	10.4906	10.5227	0.0220397	1	1.16105	5.16285e-07	1.13901	1.35962e-06
B4galt1	10.1131	9.56787	9.72927	0.118118	1	-0.35998	0.824046	-0.478097	0.542697
B4galt3	9.66582	9.99802	10.255	0.257397	0.692425	0.590781	0.0125651	0.333384	0.317049
B4galt4	8.75611	9.01963	9.45032	0.432858	0.539636	0.684674	0.0763503	0.251816	0.827165
B4galt7	9.96402	10.0041	10.2074	0.188081	1	0.234737	0.853913	0.046656	1
B4gat1	8.2234	8.18673	8.65143	0.4523	0.689034	0.427837	0.65738	-0.0244635	1
B930059L03Rik	3.76394	2.9532	4.73911	1.26348	0.981073	0.958402	0.992266	-0.305076	1
B9d1	5.67453	6.54775	6.25954	-0.256205	1	0.488811	0.975008	0.745015	0.709099
B9d2	10.8751	11.2819	11.0266	-0.260686	0.654841	0.152822	0.933408	0.413508	0.122415
BC002059	7.76628	7.99449	8.42523	0.370718	0.964843	0.639019	0.473637	0.268301	0.932206
BC003965	9.35839	9.91652	9.88571	-0.0308338	1	0.52857	0.0566507	0.559404	0.0333696
BC004004	11.6565	12.1343	12.1279	-0.00784209	1	0.473043	0.0106498	0.480885	0.00883032
BC005537	9.23122	9.39506	9.10308	-0.341702	0.912076	-0.167873	1	0.173829	0.960536
BC005624	10.9124	11.2291	11.3786	0.148562	0.964129	0.466862	0.0278202	0.318299	0.223575
BC023105	3.39527	5.19398	5.32671	-0.137677	1	2.06168	0.20575	2.19935	0.136697
BC023719	4.17241	4.00031	4.25913	0.371553	1	0.28196	1	-0.0895925	1
BC024063	7.10058	7.73057	8.31108	0.605173	0.62275	1.18512	0.0278417	0.579942	0.524077
BC024978	7.49087	7.32548	7.75018	0.443732	0.830833	0.269552	0.984276	-0.17418	0.970186
BC025920	5.35456	6.34361	5.57043	-0.783896	0.856659	0.122698	1	0.906595	0.604839
BC029722	9.57174	10.0008	9.69948	-0.299721	0.60917	0.129081	0.997005	0.428802	0.157078
BC031181	11.8446	12.2967	12.0968	-0.202629	0.736585	0.247504	0.469894	0.450133	0.0262448
BC037704	4.50473	4.91552	5.16175	0.214999	1	0.663285	0.975399	0.448287	0.964884
BC048403	8.12352	6.97897	7.68735	0.567496	0.842486	-0.444295	0.90874	-1.01179	0.202696
BC051226	4.4195	3.83474	3.80757	0.0391398	1	-0.715178	1	-0.754318	0.933841
BC051537	7.54879	7.52699	6.1381	-1.42516	0.0164441	-1.42738	0.00987413	-0.00222108	1
BC055324	9.44135	9.66627	9.27629	-0.405601	0.566959	-0.16636	0.997611	0.239241	0.830092
BC064078	8.45368	8.26801	8.18142	-0.0782854	1	-0.263507	0.931105	-0.185222	0.947493
BC106179	6.87654	5.50135	3.67862	-1.76758	0.189731	-3.1164	0.000453692	-1.34881	0.292271
BC147527	9.15672	9.37345	9.06148	-0.315464	0.702742	-0.097763	1	0.217701	0.820855
BE692007	7.08885	7.22925	6.94303	-0.289018	1	-0.114694	1	0.174324	0.988437
Babam1	11.2414	11.6022	11.5205	-0.0776626	1	0.277126	0.469894	0.354789	0.199147
Babam2	11.4772	11.0929	11.3157	0.223696	0.776869	-0.158766	0.912855	-0.382462	0.168521
Bace1	7.23829	7.4926	7.23597	-0.312586	1	-0.031935	1	0.280651	0.950832
Bach1	7.6132	7.47761	7.45717	-0.0192925	1	-0.100483	1	-0.0811905	1
Bach2	11.2866	9.63595	9.61184	-0.0236724	1	-1.64271	4.09862e-08	-1.61904	1.13662e-07
Bad	9.28659	9.94758	9.35864	-0.588973	0.0912256	0.0678999	1	0.656873	0.0244065
Bag1	7.97694	8.03438	7.15994	-0.881694	0.196885	-0.80382	0.218842	0.0778743	1
Bag3	10.1882	9.99318	9.40947	-0.588449	0.18755	-0.786508	0.0176872	-0.198059	0.900782
Bag4	8.30938	8.65895	8.2923	-0.390121	0.866522	-0.0183993	1	0.371722	0.757917
Bag5	9.92355	10.171	10.1367	-0.0379458	1	0.209202	0.810717	0.247148	0.620319
Bag6	10.0232	9.95034	10.0545	0.100181	1	0.0387131	1	-0.0614675	1
Bahd1	6.85047	6.56874	6.29424	-0.273817	1	-0.463513	0.963876	-0.189696	0.999368
Baiap2	9.68392	9.64791	10.0387	0.396702	0.406754	0.362812	0.419673	-0.03389	1
Baiap3	10.9739	9.48284	9.83694	0.363403	0.736585	-1.09641	0.000614639	-1.45982	1.60718e-06
Bak1	6.20582	6.82047	6.15727	-0.692588	0.785093	-0.0910593	1	0.601528	0.740604
Bambi	5.83793	5.57307	4.25423	-1.40533	0.406867	-1.69898	0.159401	-0.29365	0.984828
Bambi-ps1	5.01722	6.13387	5.3937	-0.673491	1	0.0184587	1	0.69195	0.901095
Banf1	11.3157	11.9413	11.4553	-0.486122	0.0275954	0.136211	0.92691	0.622333	0.000846125
Banp	10.1185	9.97323	9.94365	-0.0100158	1	-0.17856	0.983642	-0.168544	0.93205
Bap1	11.5313	11.249	11.2741	-0.00196237	1	-0.249461	0.853698	-0.247499	0.793124
Batf	13.3409	13.5565	13.4821	-0.0734405	1	0.140385	0.834652	0.213825	0.434609
Bax	11.5579	12.0327	11.6821	-0.351506	0.153529	0.122138	0.942403	0.473644	0.0100164
Baz1a	10.3357	10.5534	11.0112	0.465843	0.382327	0.688534	0.0415696	0.222691	0.848737
Baz1b	10.2953	9.79643	9.45406	-0.35393	0.567013	-0.850333	0.00123167	-0.496403	0.14206
Baz2a	11.2513	11.0124	11.3135	0.294643	0.531838	0.0550032	1	-0.23964	0.583865
Bbc3	6.15441	6.06819	5.49572	-0.551406	1	-0.627653	0.933408	-0.0762476	1
Bbip1	10.2338	10.6299	10.3155	-0.314034	0.444899	0.0834683	1	0.397502	0.137481
Bbof1	7.45748	6.2138	7.83303	1.02	0.668764	0.265965	1	-0.75403	0.755563
Bbs10	1.1597	3.2123	3.84351	-0.913281	1	3.76216	0.850501	4.67544	0.630835
Bbs12	5.73477	5.93873	5.99861	0.199536	1	0.333101	1	0.133565	1
Bbs2	7.68494	7.23774	7.79967	0.554212	0.777419	0.166855	1	-0.387356	0.859008
Bbs4	8.58539	8.25578	8.85893	0.603674	0.344209	0.289379	0.890751	-0.314295	0.781133
Bbx	10.9153	10.4875	10.6311	0.140171	1	-0.281835	0.562067	-0.422006	0.153523
Bcam	8.97361	8.60233	8.66907	0.142278	1	-0.260308	0.991742	-0.402587	0.758131
Bcap29	10.0146	9.97207	10.102	0.13277	1	0.0870611	1	-0.0457085	1
Bcap31	12.921	13.1861	13.0745	-0.110835	0.997361	0.153249	0.751505	0.264084	0.213413
Bcas2	11.5567	11.6981	11.6366	-0.0633203	1	0.0748723	1	0.138193	0.867747
Bcas3	11.7296	11.0838	11.7756	0.688212	0.000139349	0.0452571	1	-0.642954	0.000359639
Bcas3os1	6.23516	5.47188	5.69994	0.141675	1	-0.317749	1	-0.459423	0.960536
Bcat2	10.6338	10.8014	10.5857	-0.220855	0.818987	-0.0475158	1	0.173339	0.833826
Bccip	11.2726	11.7511	11.7526	0.00182893	1	0.480016	0.024808	0.478187	0.0239848
Bcdin3d	8.35058	8.12207	8.19869	0.0717595	1	-0.151299	1	-0.223058	0.920326
Bckdha	10.5683	10.7817	10.6957	-0.093507	1	0.12362	0.997611	0.217127	0.70418
Bckdk	10.6597	11.0934	10.7799	-0.311243	0.611311	0.123333	1	0.434576	0.175326
Bcl10	12.0399	12.0229	12.1207	0.0957128	1	0.0778797	1	-0.0178331	1
Bcl11b	10.4459	10.1171	10.4164	0.277331	0.864025	-0.0378743	1	-0.315206	0.626561
Bcl2	10.3281	8.41232	6.48477	-1.93442	9.34394e-06	-3.81278	1.96092e-23	-1.87836	7.25943e-06
Bcl2a1b	12.4127	12.3924	11.9269	-0.476781	0.0872869	-0.497216	0.0428215	-0.0204342	1
Bcl2a1c	4.02604	4.26773	3.17823	-1.07416	0.984747	-0.926731	0.968443	0.147427	1
Bcl2a1d	10.8018	10.7031	10.0684	-0.642634	0.0359264	-0.74972	0.00408607	-0.107086	0.964752
Bcl2l1	12.612	12.7306	12.6464	-0.0931533	1	0.0254545	1	0.118608	0.925745
Bcl2l11	11.1068	10.2108	10.197	-0.00383085	1	-0.898159	0.000142795	-0.894328	0.000187164
Bcl2l12	9.06782	9.12863	8.83309	-0.296386	0.800481	-0.23459	0.87701	0.0617964	1
Bcl2l13	10.8815	10.491	10.7601	0.260581	0.825844	-0.126245	1	-0.386826	0.341717
Bcl3	8.63331	8.56118	8.52805	-0.0444036	1	-0.0924248	1	-0.0480212	1
Bcl6	10.6357	9.16419	8.57852	-0.604436	0.230242	-2.078	1.74201e-13	-1.47356	9.69421e-07
Bcl6b	4.54672	5.16476	3.08802	-1.13718	0.9931	-0.66318	1	0.474004	0.990289
Bcl7a	6.47972	6.10288	6.75442	0.556509	1	-0.0163326	1	-0.572841	0.889048
Bcl7b	9.54257	9.84054	9.76577	-0.0742803	1	0.225147	0.779444	0.299427	0.480147
Bcl9l	7.66395	7.38513	6.95254	-0.463329	0.906064	-0.708972	0.476866	-0.245643	0.956312
Bclaf1	11.5257	11.164	11.4554	0.285505	0.718521	-0.0831434	1	-0.368648	0.345492
Bclaf3	9.9936	10.3945	10.5329	0.145902	1	0.539239	0.0941162	0.393337	0.310181
Bcor	9.58417	9.49791	9.52331	0.0109067	1	-0.0650465	1	-0.0759532	1
Bcs1l	7.75309	8.38803	8.4192	0.0180393	1	0.63393	0.375473	0.61589	0.357869
Bdh1	9.58182	9.66965	9.37367	-0.297207	0.678824	-0.211037	0.854261	0.0861692	0.981193
Bdkrb1	1.74208	2.15012	1.2203	-3.74864	0.796222	-1.1455	1	2.60314	0.859859
Bdp1	9.15365	8.82341	9.05284	0.2204	1	-0.102656	1	-0.323055	0.692814
Becn1	12.5432	12.6925	12.7841	0.0915949	1	0.240664	0.347062	0.149069	0.715435
Bend3	6.94898	7.18424	7.18159	-0.0017963	1	0.169604	1	0.171401	0.997338
Bet1	8.95444	9.39486	9.37225	-0.038325	1	0.404138	0.559576	0.442463	0.414334
Bet1l	10.0541	10.5323	10.4917	-0.048866	1	0.435038	0.173958	0.483904	0.0909573
Bex2	6.27386	5.34593	4.28597	-1.02575	0.761133	-1.90569	0.114657	-0.879946	0.712147
Bex3	11.2877	11.4851	10.9798	-0.502322	0.0270094	-0.30675	0.306016	0.195572	0.664065
Bfar	10.2561	9.92996	10.1112	0.180133	1	-0.151079	0.999111	-0.331212	0.54782
Bhlha15	3.023	2.21053	3.32982	3.77231	0.309531	2.96599	0.469112	-0.806321	0.978496
Bhlhb9	9.73121	9.29732	9.25292	-0.0558525	1	-0.452305	0.506741	-0.396452	0.56956
Bhlhe40	16.2239	15.9889	16.0925	0.0983691	1	-0.133164	0.890282	-0.231533	0.405353
Bhlhe41	8.8232	8.2806	8.69259	0.400268	0.964838	-0.0251014	1	-0.42537	0.79642
Bicd2	8.5183	8.71219	8.28246	-0.440115	0.868475	-0.297948	0.973584	0.142167	0.991887
Bicra	9.36021	9.49586	9.46793	-0.0183579	1	0.0784772	1	0.0968351	0.998535
Bicral	9.49852	8.86445	9.53302	0.652274	0.297378	0.000588146	1	-0.651686	0.20687
Bid	9.83544	9.20507	8.78043	-0.42351	0.427832	-1.06042	5.9366e-05	-0.636913	0.0431382
Bik	7.67541	8.25231	7.99929	-0.250068	1	0.322364	0.853913	0.572432	0.318783
Bin1	11.8045	12.0944	11.8977	-0.198161	0.709703	0.094213	0.998395	0.292374	0.219376
Bin2	13.8097	13.6986	13.5797	-0.119916	0.970295	-0.228751	0.379378	-0.108835	0.880292
Bin3	11.1357	11.4151	11.4918	0.0779518	1	0.356005	0.113826	0.278053	0.278291
Birc2	12.9225	11.9477	11.8555	-0.0929171	1	-1.0696	1.30867e-12	-0.976682	3.25754e-10
Birc3	14.0531	13.7391	13.8129	0.068492	1	-0.24478	0.476214	-0.313272	0.20549
Birc5	9.11231	10.8277	8.75202	-2.07581	3.88742e-25	-0.359591	0.357266	1.71622	1.80176e-17
Birc6	11.3352	10.6272	11.0766	0.449231	0.179341	-0.249818	0.673386	-0.699049	0.00278724
Bivm	8.29462	8.0751	7.8094	-0.238844	1	-0.457705	0.696376	-0.218861	0.947493
Blcap	9.10419	9.34323	9.36961	0.0421757	1	0.273702	0.817335	0.231526	0.847839
Blm	8.11402	8.18573	8.23309	-0.00500451	1	0.032235	1	0.0372395	1
Blmh	11.58	12.0378	11.9297	-0.11217	1	0.344996	0.181858	0.457167	0.0304608
Bloc1s1	10.1111	10.5626	10.0634	-0.503598	0.0971028	-0.0529924	1	0.450605	0.111627
Bloc1s2	9.68585	9.92187	9.8321	-0.0868508	1	0.140727	0.999111	0.227578	0.767536
Bloc1s2-ps	4.06061	4.33431	3.96437	-0.33804	1	-0.14868	1	0.18936	1
Bloc1s3	2.37764	4.20649	1.95522	-2.62877	0.478875	-0.559049	1	2.06972	0.551271
Bloc1s4	4.01413	4.15497	3.85425	-0.35295	1	-0.317079	1	0.0358712	1
Bloc1s5	8.89449	8.91069	9.00893	0.106124	1	0.115792	1	0.00966808	1
Bloc1s6	10.4556	10.4918	10.7618	0.271103	0.527071	0.306367	0.320403	0.0352635	1
Blvra	10.7544	10.9856	10.9108	-0.0752541	1	0.159778	0.909202	0.235032	0.587655
Blvrb	7.22672	7.17552	7.6092	0.433617	0.84296	0.379151	0.855283	-0.0544653	1
Blzf1	9.34343	9.67846	9.57454	-0.110166	1	0.229077	0.848483	0.339243	0.476611
Bmi1	7.22214	7.33748	7.7764	0.406992	0.974657	0.569019	0.689012	0.162027	0.991275
Bmp2k	9.6476	9.15157	8.87395	-0.307848	0.911461	-0.774788	0.0694475	-0.46694	0.437194
Bmpr2	8.76079	8.44138	8.88944	0.504348	0.789357	0.189645	1	-0.314703	0.903721
Bms1	10.7667	10.4774	10.7171	0.231858	0.791714	-0.0531381	1	-0.284996	0.470274
Bmt2	8.5043	8.47851	9.10707	0.619619	0.264768	0.584534	0.254712	-0.0350859	1
Bmyc	9.11416	8.83649	7.62173	-1.2659	0.0194826	-1.47954	0.00163158	-0.213638	0.95692
Bnip1	8.8103	9.31196	9.1609	-0.143943	1	0.337064	0.743099	0.481006	0.367766
Bnip2	10.7767	11.1501	10.7609	-0.393454	0.282663	-0.0104416	1	0.383013	0.215287
Bnip3	8.55988	8.71053	8.67001	-0.0345939	1	0.125695	1	0.160289	0.960536
Bnip3l	11.4025	11.4173	11.6185	0.199944	0.719265	0.216829	0.568792	0.016885	1
Bnip3l-ps	6.09124	6.22898	6.43478	0.209609	1	0.351404	0.997611	0.141795	1
Bnip5	7.04521	6.91622	7.46465	0.509829	0.833921	0.40692	0.897685	-0.102909	1
Bod1	6.51273	7.25126	7.42329	0.179538	1	0.852054	0.433392	0.672516	0.595275
Bod1l	9.24843	9.44929	9.5591	0.109859	1	0.323289	0.829596	0.213429	0.926373
Bola1	8.10566	8.26793	8.23304	-0.04192	1	0.125195	1	0.167115	0.954841
Bola2	9.12578	9.48285	8.89032	-0.594654	0.17617	-0.245219	0.878233	0.349435	0.559549
Bola3	7.03899	7.36794	7.46828	0.111682	1	0.424269	0.847041	0.312587	0.911497
Bop1	11.4049	11.5797	11.4451	-0.137388	1	0.0376187	1	0.175007	0.762519
Bora	8.37934	7.89077	8.064	0.17447	1	-0.315552	0.818921	-0.490023	0.39218
Borcs5	8.39694	8.57081	8.73808	0.153979	1	0.340374	0.767071	0.186395	0.943394
Borcs6	5.09148	5.8225	5.17709	-0.625128	1	0.0413363	1	0.666464	0.863152
Borcs7	7.66023	8.36901	7.79883	-0.578029	0.488709	0.145863	1	0.723892	0.173858
Bpgm	10.0803	10.4219	10.2288	-0.185059	0.977216	0.148529	0.979611	0.333588	0.407128
Bphl	8.45089	8.33083	7.99203	-0.345509	0.839852	-0.463877	0.506376	-0.118368	0.984842
Bpnt1	10.9611	10.3047	10.4397	0.135064	1	-0.522961	0.017705	-0.658024	0.00112834
Bpnt2	7.93041	8.08366	7.71573	-0.427438	0.918505	-0.253539	1	0.173898	0.97986
Bptf	10.2984	9.93149	10.1534	0.232662	0.996049	-0.138278	1	-0.37094	0.563186
Braf	10.9254	10.3393	10.6802	0.349727	0.462774	-0.236224	0.746155	-0.585952	0.0259987
Brap	8.46697	8.11157	7.84707	-0.27751	0.997521	-0.635885	0.275384	-0.358375	0.727952
Brat1	9.84008	9.21318	9.69068	0.481237	0.375982	-0.131037	1	-0.612274	0.0951975
Brca1	7.60397	8.17993	7.06224	-1.07432	0.0957784	-0.519657	0.692572	0.554664	0.564675
Brcc3	9.84237	10.1858	9.9317	-0.234066	0.939494	0.105539	1	0.339604	0.52989
Brd1	9.65535	9.43514	9.7161	0.257122	0.980248	0.0797906	1	-0.177332	0.945781
Brd2	10.3285	10.2648	10.3196	0.0475389	1	-0.0164039	1	-0.0639428	0.999368
Brd3	8.89137	9.47494	9.64938	0.162871	1	0.754607	0.0363336	0.591736	0.144991
Brd3os	2.5606	2.58998	4.85535	1.91909	0.82548	2.04562	0.702559	0.126523	1
Brd4	11.1787	10.9308	11.066	0.131779	1	-0.115783	0.98762	-0.247562	0.481189
Brd7	8.85546	8.85133	8.60242	-0.249307	0.929172	-0.253603	0.848483	-0.00429585	1
Brd8	11.6774	11.1963	11.5383	0.323838	0.560887	-0.143498	0.986531	-0.467336	0.123411
Brd9	10.174	10.3188	10.0519	-0.290008	0.819219	-0.131	1	0.159008	0.937557
Brf1	8.06997	8.37453	8.04005	-0.340832	0.967894	-0.00134735	1	0.339485	0.837271
Brf2	8.70459	9.16858	9.00895	-0.17702	1	0.313604	0.820876	0.490624	0.387658
Bricd5	7.99978	7.48452	7.52171	0.0646339	1	-0.458884	0.731596	-0.523518	0.559325
Brip1os	10.9601	10.6634	11.0376	0.371631	0.285933	0.0739096	1	-0.297721	0.390882
Brix1	10.8445	11.1777	11.141	-0.0346187	1	0.29356	0.388096	0.328179	0.2456
Brk1	12.0753	12.7281	12.5333	-0.197688	0.776869	0.452411	0.0329091	0.650099	0.000425876
Brms1	11.2599	11.7422	11.6674	-0.0746683	1	0.409328	0.0978298	0.483996	0.0275615
Brms1l	7.68494	7.80699	7.91229	0.0932234	1	0.222616	0.999111	0.129393	0.988437
Brox	10.532	10.4066	10.7731	0.337668	0.703393	0.238225	0.872458	-0.0994423	0.983143
Brpf1	9.72834	9.62062	9.46007	-0.215512	1	-0.268264	0.949814	-0.0527526	1
Brwd1	9.5274	9.08448	9.16354	0.0710587	1	-0.387203	0.639432	-0.458261	0.425069
Bscl2	11.2909	11.701	11.7549	0.0545204	1	0.463376	0.0116494	0.408855	0.0347511
Bsdc1	11.1692	11.1109	11.4584	0.348326	0.252582	0.286905	0.375473	-0.0614213	0.987636
Bsg	11.5327	12.0397	11.5462	-0.501579	0.121176	0.0230062	1	0.524585	0.0563044
Bst2	11.4441	11.6175	11.4376	-0.193209	0.939071	-0.0215662	1	0.171642	0.8616
Btaf1	10.3461	9.67676	9.78188	0.0962243	1	-0.562621	0.118545	-0.658846	0.0389852
Btbd1	8.64355	8.58355	8.89686	0.310758	0.953096	0.278942	0.928547	-0.0318156	1
Btbd10	9.50996	9.50091	9.42338	-0.0751235	1	-0.0800172	1	-0.00489374	1
Btbd19	9.56526	9.77807	10.038	0.277298	0.85789	0.492951	0.255534	0.215653	0.862506
Btbd2	6.03675	6.13499	5.7102	-0.462069	1	-0.261383	1	0.200686	1
Btbd6	4.35311	5.72005	3.06594	-1.89349	0.556867	-0.479347	1	1.41414	0.666341
Btbd7	9.4713	8.76828	9.54703	0.757863	0.179494	0.0919978	1	-0.665866	0.205755
Btbd8	8.42865	7.7622	8.534	0.809524	0.28648	0.110625	1	-0.698899	0.322938
Btbd9	12.1671	11.6425	12.1611	0.522551	0.0137155	-0.00751526	1	-0.530066	0.00707223
Btd	10.3813	10.4628	10.69	0.222364	0.844784	0.312303	0.472196	0.0899386	0.969765
Btf3	11.7249	12.0685	11.8934	-0.196023	0.983922	0.139728	0.999111	0.335752	0.468216
Btf3-ps16	2.77853	1.12862	4.25126	4.76347	0.118357	2.10815	0.725896	-2.65532	0.554427
Btf3-ps18	5.36121	4.65	5.72878	1.06832	0.707522	0.30507	1	-0.763254	0.807646
Btf3l4	7.70899	7.49307	7.38136	-0.0974758	1	-0.355924	0.945159	-0.258449	0.947493
Btg1	12.3575	12.5475	12.5379	-0.0298271	1	0.17217	0.919969	0.201997	0.772362
Btg2	14.4944	13.9444	14.1055	0.158016	0.830916	-0.390042	0.0318165	-0.548058	0.000581209
Btla	10.5164	8.69912	8.03177	-0.574267	0.702286	-2.45675	3.19797e-08	-1.88248	7.63038e-05
Btnl7-ps	9.47324	7.79494	7.38724	-0.435856	0.927071	-2.00367	3.85321e-05	-1.56782	0.00256499
Btrc	10.0821	10.1815	10.4454	0.251001	0.832798	0.357764	0.439613	0.106763	0.965972
Bub1	6.75813	8.0182	5.69812	-2.29829	0.000458445	-1.05261	0.298746	1.24568	0.123045
Bub1b	8.67766	9.49699	7.55299	-1.97848	4.59808e-07	-1.10686	0.0153654	0.871614	0.0806737
Bub3	12.2857	12.6201	12.4739	-0.1454	0.922772	0.186164	0.673966	0.331563	0.122218
Bud13	9.2089	9.33793	9.51086	0.187999	1	0.296704	0.798926	0.108705	0.984088
Bud23	11.079	11.4713	11.4514	-0.0165215	1	0.373055	0.124617	0.389576	0.087633
Bud31	11.4621	11.8327	11.5967	-0.245423	0.69679	0.126063	0.983777	0.371486	0.18632
Bysl	10.3954	10.5577	10.5498	-0.00621864	1	0.158611	0.918937	0.16483	0.841076
Bzw1	13.5948	13.3923	13.5821	0.183653	0.873638	-0.00756383	1	-0.191217	0.705639
Bzw2	12.1956	11.1863	10.8515	-0.331923	0.240632	-1.34387	3.04277e-18	-1.01195	4.57919e-10
C030005K06Rik	6.47357	5.29778	6.41684	0.895697	0.794789	-0.069351	1	-0.965048	0.58911
C030006K11Rik	5.29842	4.69377	4.68507	-0.0189811	1	-0.666282	0.959392	-0.647301	0.903721
C030034I22Rik	6.42756	6.34121	6.54981	0.250802	1	0.153671	1	-0.0971315	1
C030034L19Rik	8.02174	8.13424	8.81247	0.639919	0.454159	0.791451	0.179767	0.151532	0.980029
C030037D09Rik	5.97016	5.11581	5.4756	0.407154	1	-0.331927	1	-0.739081	0.836465
C130036L24Rik	5.12228	3.16742	4.15584	1.41664	0.717463	-0.660872	0.997611	-2.07751	0.224778
C130046K22Rik	7.29119	6.64688	7.50493	0.870567	0.350729	0.246632	1	-0.623935	0.550651
C1d	10.1975	10.6649	10.4261	-0.24294	0.919253	0.213348	0.913023	0.456288	0.261299
C1galt1	7.16601	6.86126	6.56324	-0.222304	1	-0.548185	0.843084	-0.325881	0.947493
C1galt1c1	9.4693	9.59903	9.62458	0.0365729	1	0.17226	0.991543	0.135687	0.9594
C1qa	7.00326	6.83115	7.51792	0.825186	0.513133	0.644797	0.670885	-0.18039	0.990639
C1qb	7.98856	7.88363	8.45746	0.555109	0.484561	0.464649	0.585341	-0.0904603	1
C1qbp	4.90623	5.53754	4.73929	-0.827502	0.908669	-0.199096	1	0.628405	0.895319
C1qc	7.52956	7.39669	8.26255	0.865707	0.305994	0.693276	0.463399	-0.172431	0.983968
C1qtnf12	8.0172	8.4766	7.58907	-0.90379	0.16934	-0.400395	0.832038	0.503395	0.593013
C1qtnf6	7.12458	7.35011	6.91779	-0.447213	0.922772	-0.221512	1	0.225701	0.962467
C230037L18Rik	4.38824	5.88843	4.99118	-0.927534	0.819331	0.637331	0.957369	1.56486	0.231443
C2cd2l	6.40206	5.86401	6.12711	0.401919	1	-0.301094	1	-0.703013	0.79117
C2cd3	11.1061	10.6241	11.2326	0.593632	0.0594827	0.127631	1	-0.466001	0.15007
C2cd5	10.4907	9.90458	10.3452	0.441545	0.35044	-0.135511	1	-0.577056	0.0713287
C330007P06Rik	9.3878	9.06965	9.45974	0.394069	0.64105	0.0550256	1	-0.339044	0.621595
C330013E15Rik	4.5674	5.95913	6.15114	0.213416	1	1.62491	0.127616	1.41149	0.209906
C330018D20Rik	8.14437	7.98262	8.2612	0.205196	1	0.066814	1	-0.138382	0.99534
C3ar1	5.73393	4.51305	4.61736	0.0230467	1	-1.1265	0.679259	-1.14954	0.593013
C430002N11Rik	5.9942	5.32703	4.21189	-1.2094	0.687961	-1.91066	0.164015	-0.701268	0.881015
C430042M11Rik	4.34011	2.97961	4.63673	1.52265	0.808765	0.550713	1	-0.971942	0.906268
C530005A16Rik	9.16018	8.93829	9.01849	0.080227	1	-0.14396	1	-0.224187	0.843485
C5ar1	3.40384	4.45282	5.54849	0.563727	1	1.74582	0.538307	1.18209	0.782669
C730034F03Rik	6.17112	6.74864	7.16924	0.420501	1	0.989609	0.280362	0.569108	0.722804
C87436	10.0566	10.0365	10.3191	0.282063	0.753963	0.250684	0.765884	-0.0313791	1
C8g	7.89725	7.28909	7.92319	0.638312	0.464582	0.0169135	1	-0.621398	0.366079
C920006O11Rik	6.56043	6.71334	7.06227	0.338076	1	0.488108	0.850297	0.150032	1
C920021L13Rik	7.0449	7.12281	7.06408	0.00717596	1	0.0327496	1	0.0255737	1
C9orf72	10.5146	9.61699	9.49676	-0.123723	1	-1.02327	3.47037e-06	-0.899547	8.95705e-05
COX1	14.6961	14.7388	15.0708	0.322117	0.430325	0.371614	0.214407	0.0494966	1
COX3	2.26386	1.92977	3.50713	1.89759	0.870997	1.47271	0.929348	-0.424879	1
CYTB	12.7663	13.0737	12.9525	-0.118729	1	0.194542	0.819155	0.31327	0.360105
Cab39	10.8875	10.5393	10.7725	0.223679	0.988025	-0.0929952	1	-0.316674	0.641209
Cab39l	10.9887	10.8751	11.0814	0.203596	0.782164	0.0925461	1	-0.11105	0.930181
Cabin1	11.0883	10.5212	10.8375	0.319324	0.425437	-0.251342	0.584586	-0.570666	0.00996411
Cables1	10.8653	9.52446	9.82124	0.310837	0.766966	-1.05283	0.000151799	-1.36366	3.07069e-07
Cables2	7.17098	6.2468	6.55179	0.28121	1	-0.613372	0.73823	-0.894582	0.343526
Cabp7	9.77039	10.3757	10.0908	-0.284335	0.608515	0.31961	0.403937	0.603944	0.0100325
Cacfd1	8.18646	8.90015	8.11082	-0.819309	0.196472	-0.116682	1	0.702627	0.24094
Cacna1s	8.58961	9.77959	9.19261	-0.593118	0.152913	0.603925	0.105152	1.19704	1.80096e-05
Cacnb1	6.00765	6.50872	5.83756	-0.736532	0.882339	-0.111591	1	0.62494	0.840017
Cactin	6.90277	6.79861	6.71287	-0.068386	1	-0.187277	1	-0.118891	1
Cacul1	8.6794	8.41076	8.45169	0.0368248	1	-0.233335	0.957369	-0.270159	0.83652
Cacybp	10.692	10.562	10.5246	-0.0482875	1	-0.171207	0.93553	-0.122919	0.947493
Cad	8.86642	8.23331	7.7174	-0.594978	0.692425	-1.24013	0.0297806	-0.645148	0.468216
Cage1	8.38908	7.55473	7.26551	-0.167004	1	-1.02167	0.22967	-0.85467	0.356862
Calca	9.19322	8.99976	9.45559	0.454167	0.634312	0.233741	0.966893	-0.220426	0.920326
Calcoco1	10.5777	10.6692	10.9031	0.229429	0.831573	0.32711	0.436002	0.0976819	0.965574
Calcrl	9.93097	8.56158	9.11664	0.556244	0.32414	-0.81658	0.027069	-1.37282	1.1566e-05
Calhm2	8.86381	9.08051	9.07884	-0.0114896	1	0.202268	0.966455	0.213758	0.888178
Calhm6	4.84698	4.65491	3.43159	-1.33356	0.770033	-1.41288	0.641911	-0.0793256	1
Calm1	14.4032	14.8226	14.5897	-0.232165	0.403326	0.188352	0.536984	0.420517	0.00711411
Calm2	13.8123	13.8739	13.5634	-0.310911	0.183382	-0.252052	0.310704	0.0588592	0.975279
Calm3	10.7774	11.6604	11.092	-0.566049	0.0684423	0.299511	0.56865	0.865559	0.00029851
Calr	13.9001	13.9779	14.0698	0.09213	1	0.167803	0.675161	0.0756733	0.950838
Calu	12.0367	11.8839	11.9934	0.103763	1	-0.0407668	1	-0.14453	0.873303
Camk1	6.33045	6.93399	5.8621	-1.13057	0.488658	-0.537588	0.954227	0.592979	0.850008
Camk1d	11.9355	11.5126	11.6734	0.164147	0.937606	-0.258821	0.5032	-0.422968	0.0723678
Camk2b	13.988	13.9533	13.6449	-0.30858	0.138561	-0.343385	0.0484868	-0.0348054	1
Camk2d	11.412	10.8845	10.9715	0.0893965	1	-0.447088	0.115819	-0.536484	0.0311974
Camk2g	8.54502	8.26778	8.23366	0.0179604	1	-0.295888	0.95951	-0.313849	0.878532
Camk2n1	6.44412	7.42808	7.80447	0.365044	0.998299	1.36703	0.0149951	1.00199	0.125563
Camk4	13.4403	12.7936	13.0219	0.236385	0.73033	-0.409682	0.137032	-0.646068	0.00268191
Camkk1	7.5229	7.7471	8.08136	0.289309	1	0.509137	0.711106	0.219828	0.960092
Camkk2	9.34726	9.44384	9.5769	0.0940999	1	0.195563	1	0.101463	0.999368
Caml	9.24769	9.40123	9.78201	0.384632	0.460304	0.535057	0.105827	0.150425	0.929602
Camsap1	7.4281	7.22501	7.59788	0.377097	0.981073	0.147565	1	-0.229531	0.957956
Camta2	10.9157	10.6645	11.0456	0.374756	0.298388	0.122808	0.994808	-0.251947	0.563043
Cand1	10.1898	9.28853	9.75505	0.426513	0.593692	-0.44766	0.457281	-0.874173	0.0123188
Cand2	10.1947	10.053	9.67765	-0.380684	0.417718	-0.520103	0.0902322	-0.139419	0.932206
Cant1	10.717	10.62	10.8437	0.219098	0.801916	0.127422	0.9868	-0.0916761	0.963501
Canx	12.6983	12.4523	12.5866	0.118754	1	-0.115791	0.999184	-0.234545	0.621444
Cap1	12.3622	12.3953	12.6787	0.282288	0.352254	0.313715	0.186569	0.0314268	1
Cap2	7.35329	9.65378	10.7991	1.1298	0.00156282	3.41778	3.8578e-31	2.28798	1.90095e-13
Capg	14.7483	15.4761	15.4832	0.00774421	1	0.735705	7.81863e-09	0.727961	2.12412e-08
Capn1	10.6166	10.5684	10.8439	0.269852	0.734616	0.212126	0.832978	-0.0577259	1
Capn10	6.62809	6.52295	6.36725	-0.0695518	1	-0.204784	1	-0.135233	1
Capn12	6.38433	6.92757	6.37025	-0.570361	0.831945	-0.0246454	1	0.545715	0.718652
Capn15	8.67711	8.05932	8.10658	0.0566774	1	-0.576946	0.408278	-0.633623	0.277649
Capn2	10.3858	10.5134	10.3797	-0.148737	1	-0.00553695	1	0.1432	0.94482
Capn7	7.73535	7.78608	7.79788	0.048002	1	0.0872001	1	0.0391981	1
Capns1	10.2671	10.8258	10.3186	-0.509409	0.137152	0.0615856	1	0.570995	0.0415244
Caprin1	10.5382	10.2299	10.1046	-0.130354	1	-0.42868	0.219348	-0.298326	0.514328
Capza1	12.9338	12.7208	12.9287	0.189054	0.958225	-0.00311124	1	-0.192165	0.815786
Capza2	13.3303	13.4666	13.5132	0.0514715	1	0.188501	0.70108	0.137029	0.845365
Capzb	14.4155	14.7573	14.5229	-0.232667	0.425437	0.107712	0.940253	0.34038	0.0544709
Car1	7.9933	8.212	7.06213	-1.30952	0.129155	-1.02604	0.274177	0.283486	0.95824
Car11	0.941971	3.32807	6.04012	1.83403	0.728597	5.44311	0.00370657	3.60908	0.117858
Car2	7.32833	5.70583	4.36784	-1.2908	0.33917	-2.98274	4.89056e-05	-1.69195	0.0496262
Car4	5.6525	3.90864	4.31516	-0.565515	1	-1.16196	0.859874	-0.59645	0.962165
Car5b	8.16504	9.02116	9.28906	0.28652	0.923734	1.13555	0.000665792	0.849028	0.0235732
Car7	6.69427	6.02765	6.14328	0.294021	1	-0.38626	1	-0.680281	0.785037
Car9	5.63471	6.60867	6.79546	0.251295	1	1.29171	0.210219	1.04042	0.372546
Card11	11.6507	10.9144	11.3903	0.477055	0.0542548	-0.260572	0.498505	-0.737627	0.000134322
Card14	7.24925	7.51296	7.30508	-0.187631	1	0.0536202	1	0.241251	0.953599
Card19	9.73872	9.97138	9.45516	-0.514424	0.167337	-0.276959	0.688918	0.237465	0.734047
Card6	9.99362	9.42313	9.61396	0.205593	0.997523	-0.378548	0.496764	-0.584141	0.0964681
Carhsp1	10.6617	10.8433	10.569	-0.28058	0.61042	-0.093195	1	0.187385	0.779449
Carm1	8.78324	8.6323	8.97139	0.351536	0.801348	0.208001	0.981503	-0.143535	0.965844
Carmil2	8.05065	8.05996	7.79652	-0.277323	1	-0.271234	0.968443	0.00608915	1
Carnmt1	8.94149	8.24496	8.6206	0.346529	0.970612	-0.28238	0.972084	-0.628908	0.382287
Carns1	6.35089	5.3886	6.74694	1.32555	0.293731	0.442628	0.990073	-0.88292	0.567376
Cars	10.9045	10.6381	10.9025	0.261698	0.623503	-0.0074057	1	-0.269104	0.452236
Cars2	7.27247	6.75055	7.46051	0.715362	0.689614	0.240046	1	-0.475316	0.835695
Casc3	8.43651	8.63895	8.62309	-0.0311004	1	0.194771	1	0.225871	0.947493
Cask	9.92703	10.47	11.4093	0.947508	0.0020516	1.51132	1.13326e-08	0.563816	0.134782
Caskin2	7.45724	7.53586	7.52066	0.0266025	1	0.074919	1	0.0483165	1
Casp1	10.9001	10.7152	10.1619	-0.553181	0.0194421	-0.739415	0.000194955	-0.186234	0.74042
Casp2	10.0014	9.92316	10.0176	0.0517749	1	0.00970275	1	-0.0420722	1
Casp3	10.79	10.8685	10.3927	-0.479849	0.149176	-0.399982	0.241307	0.0798672	0.983143
Casp4	11.1303	10.8476	10.4343	-0.417736	0.328484	-0.707081	0.00681448	-0.289345	0.559325
Casp6	10.2469	10.5537	10.2882	-0.263994	0.640339	0.042951	1	0.306945	0.355022
Casp7	10.1263	10.1445	10.2404	0.0852359	1	0.104154	1	0.0189183	1
Casp8	12.1603	12.3987	12.4598	0.0603936	1	0.29919	0.142536	0.238796	0.301366
Casp8ap2	9.94347	10.1507	10.0361	-0.0956595	1	0.0733485	1	0.169008	0.944919
Casp9	8.32754	8.71551	9.17178	0.423485	0.804386	0.796298	0.148605	0.372813	0.753722
Cass4	10.7476	10.6063	11.3319	0.721145	0.00250018	0.574602	0.0228073	-0.146543	0.907144
Cast	12.7184	12.4685	12.5858	0.115881	1	-0.151604	0.974072	-0.267486	0.595877
Castor1	10.4373	10.0437	9.88047	-0.147159	1	-0.548322	0.192653	-0.401163	0.439813
Castor2	8.16427	8.4441	8.64094	0.198257	1	0.478386	0.533687	0.280129	0.856029
Cat	11.6806	11.5038	11.706	0.188265	0.957135	0.0280414	1	-0.160224	0.891504
Catsper2	7.46155	7.69917	7.14333	-0.625412	0.778664	-0.440684	0.918937	0.184728	0.987725
Cav2	6.01484	5.47571	4.39992	-1.12597	0.537093	-1.68349	0.101516	-0.557519	0.877511
Cbarp	8.03628	7.74885	7.23892	-0.559596	0.708805	-0.829666	0.239275	-0.27007	0.933313
Cbfa2t2	9.19723	8.80352	9.07781	0.275016	0.889819	-0.118933	1	-0.393949	0.460983
Cbfb	9.42587	9.39068	9.0151	-0.355104	0.873697	-0.421597	0.671011	-0.0664928	1
Cbl	10.1147	9.89869	10.0963	0.179315	1	0.00713219	1	-0.172183	0.94639
Cblb	13.9099	13.1995	13.7437	0.541851	0.0490652	-0.172366	0.90003	-0.714217	0.00145233
Cbll1	10.6002	10.4163	10.8006	0.387082	0.363231	0.202744	0.853389	-0.184338	0.843714
Cbr1	10.072	10.3597	10.3112	-0.0567399	1	0.228911	0.803051	0.285651	0.568262
Cbr2	0.65819	3.45416	2.99743	-0.00717893	1	4.04616	0.233852	4.05334	0.204724
Cbr4	7.80212	8.39477	8.32363	-0.0649615	1	0.517266	0.484354	0.582227	0.321487
Cbwd1	8.73062	8.98823	8.98919	0.0129155	1	0.278273	0.868267	0.265357	0.832933
Cbx1	9.03279	9.61663	9.09332	-0.521845	0.174335	0.0608552	1	0.5827	0.0592346
Cbx2	5.40287	5.33549	4.14694	-1.17108	0.700746	-1.2152	0.585482	-0.0441151	1
Cbx3	8.23066	8.59102	8.30522	-0.27763	0.965922	0.0823855	1	0.360016	0.663364
Cbx4	7.88449	8.04446	7.83372	-0.268066	1	-0.101977	1	0.16609	0.983048
Cbx5	9.14552	9.57978	9.192	-0.404313	0.710364	0.016297	1	0.42061	0.534465
Cbx7	9.37577	8.69872	8.57397	-0.12839	1	-0.801272	0.0150426	-0.672882	0.0563754
Cbx8	8.71557	8.95591	9.03316	0.0887439	1	0.324784	0.737155	0.23604	0.862393
Cby1	8.61747	9.31878	9.30289	-0.0088938	1	0.67792	0.07636	0.686814	0.0619369
Cc2d1a	11.1824	10.7671	10.9546	0.185919	0.883715	-0.231454	0.6416	-0.417373	0.0942415
Cc2d1b	11.1762	10.9286	10.95	0.0216544	1	-0.214047	0.839674	-0.235702	0.709375
Ccar1	10.6153	10.7138	10.8264	0.08443	1	0.155588	1	0.0711583	1
Ccar2	11.7237	10.8687	10.6621	-0.212705	0.932007	-1.054	9.08345e-06	-0.841298	0.00090077
Ccdc107	9.87553	10.1125	9.79104	-0.313189	0.667475	-0.0727796	1	0.240409	0.728587
Ccdc115	9.96621	10.3263	10.4396	0.114174	1	0.476867	0.0782997	0.362693	0.247049
Ccdc117	8.65304	8.3463	8.90183	0.503493	0.695513	0.204185	1	-0.299308	0.884435
Ccdc12	11.4624	11.8531	11.6375	-0.215941	0.598918	0.174592	0.706489	0.390532	0.0390626
Ccdc124	11.2901	12.1152	11.8406	-0.279464	0.471922	0.54579	0.00637483	0.825254	4.91347e-06
Ccdc125	8.64789	8.46095	8.07196	-0.402759	0.787098	-0.571539	0.376566	-0.16878	0.960536
Ccdc126	8.18141	8.40658	8.5079	0.102491	1	0.331229	0.832038	0.228738	0.920926
Ccdc127	10.2386	10.326	10.4322	0.0912945	1	0.190941	0.95316	0.0996463	0.978496
Ccdc130	9.5813	10.0417	10.0486	0.0175166	1	0.468776	0.218759	0.451259	0.223922
Ccdc134	9.44895	9.14858	9.46136	0.297491	0.9801	0.0555772	1	-0.241914	0.917679
Ccdc137	9.08549	9.13696	9.57082	0.381119	0.873638	0.422979	0.727096	0.0418608	1
Ccdc142	5.67829	6.02366	5.18297	-0.850427	0.760491	-0.488963	0.976971	0.361464	0.956663
Ccdc146	13.767	14.3238	15.0461	0.698873	0.0295017	1.28596	1.68143e-07	0.587083	0.0665001
Ccdc152	9.43968	9.70693	9.75756	0.04996	1	0.311184	0.672702	0.261224	0.736012
Ccdc157	8.97638	8.4418	8.46063	0.0204764	1	-0.50948	0.358295	-0.529956	0.27986
Ccdc163	7.55763	7.33806	7.99666	0.652435	0.552485	0.402356	0.861058	-0.250079	0.947493
Ccdc166	6.37316	6.61629	6.13164	-0.462692	1	-0.217855	1	0.244837	0.973166
Ccdc167	11.5339	11.0161	11.2475	0.212554	0.927088	-0.302919	0.584586	-0.515473	0.0922578
Ccdc17	7.16801	7.97402	7.73871	-0.120293	1	0.664591	0.598081	0.784885	0.385289
Ccdc173	6.52157	7.36281	7.51074	0.161697	1	0.968765	0.214253	0.807068	0.345804
Ccdc174	10.0429	9.99819	10.4622	0.457923	0.219086	0.415688	0.241585	-0.0422348	1
Ccdc181	8.06758	8.29867	8.50582	0.187502	1	0.431689	0.658107	0.244187	0.911884
Ccdc184	8.90336	8.26348	6.4724	-1.79481	9.50514e-07	-2.43686	4.73646e-13	-0.642053	0.208483
Ccdc186	10.0809	9.92923	10.3459	0.403722	0.442818	0.257998	0.772911	-0.145724	0.939094
Ccdc189	10.0528	10.0888	10.1759	0.0850244	1	0.125296	0.999111	0.040272	1
Ccdc22	10.1815	10.6228	10.9374	0.314452	0.393045	0.757061	7.67713e-05	0.44261	0.0586058
Ccdc25	9.95787	10.1392	10.0807	-0.0760398	1	0.119428	1	0.195468	0.876459
Ccdc28a	9.71585	9.79471	9.85691	0.0688316	1	0.148527	0.992266	0.0796958	0.989539
Ccdc28b	8.14642	8.69449	8.22634	-0.461848	0.676115	0.0716344	1	0.533483	0.399482
Ccdc32	9.42012	9.75625	10.0329	0.277446	0.664312	0.613932	0.0130949	0.336486	0.346283
Ccdc38	8.19639	8.67731	7.75786	-0.915826	0.0340336	-0.433538	0.590118	0.482288	0.424068
Ccdc43	10.2399	10.2292	10.4123	0.180935	1	0.176596	0.95856	-0.00433893	1
Ccdc47	11.0469	11.1264	11.1279	-0.0165599	1	0.0824153	1	0.0989753	0.969765
Ccdc50	9.59716	9.05837	9.40293	0.361424	0.781473	-0.19566	0.992266	-0.557084	0.253598
Ccdc51	7.78285	8.02979	8.02933	-0.0568095	1	0.234462	1	0.291272	0.920521
Ccdc58	7.90796	7.05068	7.89614	0.80508	0.363654	-0.0171998	1	-0.82228	0.239127
Ccdc59	10.3167	10.5507	10.3565	-0.194222	0.921193	0.0351435	1	0.229365	0.668658
Ccdc6	9.24769	8.83878	8.53294	-0.332335	0.846203	-0.725471	0.0910598	-0.393136	0.569734
Ccdc61	7.51918	7.62475	7.03669	-0.649827	0.772402	-0.459159	0.912855	0.190668	0.987725
Ccdc66	8.69168	8.69783	8.76372	0.0829063	1	0.0596564	1	-0.0232499	1
Ccdc69	10.0744	10.5287	10.3156	-0.216699	0.831205	0.240838	0.67512	0.457537	0.0866731
Ccdc71	10.3877	10.2812	10.4138	0.1347	1	0.021678	1	-0.113022	0.95441
Ccdc71l	4.25817	3.41802	4.40176	0.927729	1	0.746096	1	-0.181633	1
Ccdc77	7.44127	7.68008	7.21567	-0.451969	0.96813	-0.134109	1	0.31786	0.937495
Ccdc78	5.51204	5.60112	5.41478	-0.197697	1	-0.123316	1	0.0743812	1
Ccdc82	10.5833	10.1788	10.6498	0.474122	0.543029	0.100121	1	-0.374001	0.617437
Ccdc84	9.98438	9.95375	9.74642	-0.210515	0.886144	-0.239802	0.723339	-0.0292873	1
Ccdc85b	4.86559	6.02764	4.61472	-1.41128	0.46018	-0.292275	1	1.119	0.545589
Ccdc86	8.91186	9.00959	9.51582	0.479912	0.62275	0.59202	0.321929	0.112107	0.993604
Ccdc88b	11.0712	11.0158	10.6027	-0.423594	0.329346	-0.460542	0.187464	-0.0369485	1
Ccdc88c	12.5503	11.8366	11.978	0.127901	1	-0.587784	0.0167276	-0.715684	0.00166375
Ccdc9	9.77531	10.0239	9.92957	-0.085794	1	0.166792	0.976971	0.252586	0.72232
Ccdc90b	8.10959	8.36976	8.99222	0.624784	0.225409	0.888944	0.0151905	0.264159	0.83611
Ccdc91	9.80617	9.62993	9.76203	0.134122	1	-0.0448299	1	-0.178952	0.875127
Ccdc92	6.52881	7.52857	7.17999	-0.253767	1	0.647341	0.74964	0.901109	0.399393
Ccdc93	9.6466	9.57123	9.93262	0.354303	0.619121	0.277087	0.74658	-0.0772158	0.998102
Ccdc97	11.3325	11.5872	11.9448	0.354138	0.267948	0.611978	0.00246319	0.25784	0.462715
Ccer2	7.93138	8.31619	8.04737	-0.267396	1	0.117853	1	0.385249	0.755495
Cchcr1	8.79712	9.11198	9.17165	0.0802913	1	0.416748	0.675421	0.336457	0.764766
Ccl1	6.60666	5.62471	3.40949	-2.28731	0.143826	-3.02358	0.0105759	-0.736276	0.88874
Ccl12	2.81942	2.81578	2.98323	-1.0024	1	0.333651	1	1.33605	0.922307
Ccl2	2.69431	4.36828	3.58891	-1.06809	1	1.12889	0.965619	2.19698	0.463136
Ccl20	8.38716	12.3099	12.8035	0.492508	0.145629	4.41585	7.52833e-108	3.92334	1.92518e-84
Ccl25	8.10728	7.78074	8.08935	0.326316	0.965922	-0.0209839	1	-0.3473	0.796134
Ccl27a	4.44585	4.44612	4.1136	-0.340562	1	-0.363197	1	-0.0226351	1
Ccl3	9.37341	9.03967	8.91477	-0.135199	1	-0.439594	0.537903	-0.304395	0.765875
Ccl4	10.6933	10.5913	10.6134	0.00140962	1	-0.049529	1	-0.0509386	1
Ccl5	12.4311	11.733	9.05602	-2.68133	2.76343e-54	-3.38003	4.46918e-88	-0.698701	0.000538052
Ccl6	5.98417	5.89105	6.83641	0.891427	0.66516	0.902352	0.575471	0.0109256	1
Ccl7	5.00766	4.65941	4.55541	-0.371895	1	-0.656498	0.995236	-0.284603	1
Ccl8	6.8944	7.45231	7.58393	0.243464	1	0.810471	0.379731	0.567007	0.649795
Ccm2	12.8538	12.5487	12.6311	0.0807488	1	-0.222818	0.491569	-0.303567	0.171553
Ccn2	3.95007	4.64515	5.43478	0.830809	0.96813	1.61905	0.367892	0.788239	0.867747
Ccn4	10.1989	8.82573	7.65994	-1.16395	0.0305357	-2.46235	7.19651e-10	-1.29841	0.00521696
Ccna2	8.06382	8.61221	7.76169	-0.831826	0.209288	-0.32135	0.926263	0.510475	0.555687
Ccnb1	7.99429	9.62716	7.67928	-1.93881	5.29653e-10	-0.315448	0.813747	1.62337	2.82394e-07
Ccnb2	8.59544	9.99654	7.93165	-2.06569	2.07112e-13	-0.652351	0.107286	1.41334	1.28601e-06
Ccnb2-ps	0.779752	2.91769	2.16961	-0.950798	1	2.06384	0.900528	3.01464	0.571868
Ccnc	11.0579	11.1829	11.2842	0.10261	1	0.229314	0.590118	0.126705	0.898103
Ccnd1	5.08771	4.97769	4.26978	-0.541287	1	-0.620054	1	-0.0787676	1
Ccnd2	14	14.6167	14.6798	0.0621805	1	0.679134	1.36067e-07	0.616954	3.8703e-06
Ccnd3	11.3091	11.2143	11.0628	-0.159451	1	-0.245384	0.705686	-0.0859333	0.975832
Ccndbp1	11.7437	12.0255	12.1358	0.109711	1	0.38707	0.0952964	0.277359	0.329019
Ccne2	7.51091	8.2054	6.69878	-1.53663	0.00701347	-0.827111	0.313316	0.709519	0.405787
Ccnf	7.47303	8.94115	7.40773	-1.5896	0.00100224	-0.122947	1	1.46665	0.00220915
Ccng1	12.1566	12.1381	12.4625	0.32015	0.438827	0.301595	0.419755	-0.0185557	1
Ccng2	8.60282	8.97199	8.42322	-0.550656	0.288969	-0.176244	0.996465	0.374412	0.540889
Ccnh	10.3946	10.3607	10.086	-0.273632	0.639777	-0.307974	0.433527	-0.0343428	1
Ccni	9.4301	9.76835	9.61151	-0.17768	1	0.188814	0.987863	0.366494	0.571868
Ccnk	9.14662	8.77735	9.32895	0.553491	0.270022	0.168123	0.999111	-0.385368	0.504142
Ccnl1	9.94309	9.46812	9.41027	-0.09538	1	-0.543404	0.284804	-0.448024	0.42844
Ccnl2	9.79559	9.68848	9.54012	-0.122939	1	-0.23882	0.895042	-0.115881	0.971107
Ccno	5.9799	6.77506	6.0929	-0.638262	0.920758	0.11169	1	0.749952	0.672205
Ccnq	9.04046	9.21842	9.23108	0.027917	1	0.202013	0.968443	0.174096	0.936586
Ccnt1	11.6217	11.1264	11.5207	0.391108	0.382327	-0.101758	1	-0.492866	0.103438
Ccnt2	11.1337	10.5406	10.8512	0.307857	0.401295	-0.284844	0.39853	-0.592701	0.00325398
Ccny	9.71484	9.1335	9.51644	0.379623	0.66516	-0.213083	0.953375	-0.592706	0.138229
Ccnyl1	6.74957	6.33614	7.25285	0.776763	0.778384	0.486709	0.960132	-0.290054	0.969765
Ccp110	8.54092	8.30777	8.31249	-0.0240571	1	-0.220524	1	-0.196467	0.956312
Ccpg1	11.9951	11.5289	12.0294	0.481156	0.153529	0.0264112	1	-0.454745	0.130127
Ccpg1os	6.45704	6.87185	6.47106	-0.423589	1	-0.0131328	1	0.410456	0.893572
Ccpn-ps	5.87291	5.60116	5.11772	-0.492527	1	-0.768102	0.773737	-0.275575	0.981044
Ccr1	10.2344	12.7049	13.473	0.74357	0.00443471	3.23292	6.08052e-58	2.48935	1.76405e-33
Ccr1l1	1.65545	3.85933	5.70014	1.77086	0.847954	5.03784	0.0202526	3.26698	0.239271
Ccr2	13.2495	14.4666	15.2612	0.785087	0.00492756	2.0141	5.68267e-20	1.22902	3.11759e-07
Ccr3	8.32588	7.7591	7.53127	-0.202855	1	-0.777034	0.197277	-0.574179	0.433065
Ccr4	11.3407	11.4867	11.7818	0.292486	0.526224	0.435145	0.100135	0.14266	0.89211
Ccr5	13.0369	13.743	14.2408	0.484905	0.104684	1.21034	8.19056e-10	0.725432	0.0011756
Ccr6	11.1154	10.9398	10.0397	-0.907275	4.83709e-05	-1.074	2.55014e-07	-0.166724	0.862506
Ccr7	13.7021	12.3553	10.6348	-1.72549	1.20953e-28	-3.06742	2.83163e-94	-1.34192	1.34098e-17
Ccr8	14.1687	13.445	12.1318	-1.29522	8.38317e-10	-2.02959	2.46796e-25	-0.73437	0.00176783
Ccr9	8.96824	10.3215	11.8542	1.50816	6.64186e-06	2.83448	1.51502e-21	1.32632	0.000109222
Ccrl2	12.7161	13.0289	12.8721	-0.158321	0.802595	0.154789	0.743611	0.313111	0.0995693
Ccs	10.291	10.6306	10.4368	-0.190496	0.949501	0.140303	0.984041	0.330799	0.378413
Ccsap	6.42676	6.36965	6.59909	0.26461	1	0.127235	1	-0.137375	1
Ccser2	10.3877	9.87798	10.0637	0.195441	0.993911	-0.326673	0.576073	-0.522115	0.120675
Cct2	12.0398	12.1334	12.0686	-0.0653713	1	0.0279333	1	0.0933046	0.92577
Cct3	12.7205	12.8528	12.8362	-0.0164213	1	0.114292	0.928314	0.130713	0.800454
Cct4	12.1769	12.283	12.2478	-0.0371408	1	0.0688141	1	0.105955	0.916097
Cct5	12.9871	13.1994	13.0132	-0.185673	0.649298	0.025489	1	0.211162	0.38742
Cct6a	12.483	12.62	12.5501	-0.0686843	1	0.0685501	1	0.137234	0.798076
Cct7	13.396	13.5468	13.5321	-0.0120356	1	0.134356	0.899078	0.146391	0.787681
Cct8	12.8847	13.0414	12.9426	-0.0976911	1	0.0562454	1	0.153936	0.73589
Ccz1	9.20128	9.61483	9.4713	-0.144123	1	0.26087	0.854472	0.404994	0.445918
Cd101	11.2107	10.4987	10.7733	0.262576	0.798271	-0.443979	0.219393	-0.706555	0.008549
Cd14	6.68409	7.62023	8.36214	0.721658	0.460315	1.62469	0.000900988	0.90303	0.166005
Cd151	5.33366	6.46158	6.6132	-0.0291989	1	1.20342	0.412935	1.23262	0.344652
Cd160	9.50281	7.89962	3.9834	-3.92121	7.2829e-14	-5.46892	1.19942e-28	-1.54771	0.00440309
Cd164	13.1989	12.8995	13.435	0.529316	0.0563144	0.247091	0.653229	-0.282225	0.473583
Cd1d1	10.3519	9.10292	9.09871	-0.00460572	1	-1.25462	9.66206e-09	-1.25001	1.73754e-08
Cd1d2	6.30077	6.16666	3.50105	-2.69076	0.0303507	-2.63862	0.023113	0.0521391	1
Cd2	15.1719	15.0336	15.0431	0.00948955	1	-0.128322	0.803234	-0.137811	0.688517
Cd200	10.5319	10.2043	9.34101	-0.846083	0.0109401	-1.19925	1.85851e-05	-0.353164	0.534465
Cd200r1	12.1287	11.2553	10.6338	-0.618882	0.00292723	-1.49536	3.68908e-19	-0.876482	1.6562e-06
Cd200r4	9.42997	8.26906	6.5616	-1.62969	0.0019506	-2.75327	6.78909e-10	-1.12358	0.0492005
Cd226	11.9562	11.7404	12.1622	0.44337	0.235428	0.223467	0.796158	-0.219903	0.7418
Cd247	13.9265	14.5007	14.662	0.16101	0.713698	0.734669	5.51013e-09	0.573659	2.01882e-05
Cd27	12.7811	12.8996	12.982	0.0842881	1	0.198679	0.610142	0.114391	0.893055
Cd274	12.7789	12.3199	12.662	0.338821	0.275166	-0.118227	0.978622	-0.457047	0.0359149
Cd28	14.5507	14.3846	14.9004	0.513389	0.00423449	0.352181	0.0918766	-0.161208	0.706129
Cd2bp2	10.8349	11.3561	11.1601	-0.19028	0.871431	0.325185	0.31292	0.515465	0.0230874
Cd320	9.9558	10.0697	9.92319	-0.137731	1	-0.0269019	1	0.110829	0.960536
Cd37	12.9971	13.139	13.1127	-0.0192792	1	0.115776	0.975399	0.135055	0.866556
Cd38	12.0228	11.7335	12.2459	0.500662	0.163006	0.230152	0.799099	-0.27051	0.613002
Cd3d	13.4836	13.8497	13.6271	-0.224155	0.540817	0.139576	0.850445	0.363731	0.0570321
Cd3e	14.333	14.5614	14.8618	0.301244	0.187004	0.527421	0.00052565	0.226176	0.350376
Cd3eap	7.93118	8.28807	8.03728	-0.228021	1	0.121952	1	0.349973	0.773812
Cd3g	14.5944	14.7881	14.6283	-0.158477	0.798173	0.0324415	1	0.190918	0.497587
Cd4	14.5019	14.813	15.1567	0.336103	0.232961	0.65034	0.000239305	0.314237	0.205591
Cd40lg	11.1749	10.4488	9.84783	-0.590861	0.125619	-1.34075	1.21692e-07	-0.749886	0.0116954
Cd44	13.2795	13.3085	13.6123	0.296136	0.396981	0.329837	0.217726	0.0337007	1
Cd46	7.74496	7.35227	8.30452	0.933153	0.124932	0.572264	0.510686	-0.360889	0.81132
Cd47	11.8419	12.3102	12.4129	0.0973184	1	0.565898	0.00679232	0.46858	0.039515
Cd48	12.6972	12.8307	12.6096	-0.222141	0.649377	-0.0866881	1	0.135452	0.852891
Cd5	14.1585	13.7544	13.7388	-0.0136999	1	-0.419202	0.0119169	-0.405502	0.0161255
Cd52	13.193	13.3687	12.8202	-0.548615	0.00312863	-0.376177	0.080501	0.172438	0.690474
Cd53	14.9873	14.9221	15.0975	0.17184	0.845146	0.1108	0.97546	-0.0610399	0.982513
Cd55	9.23252	8.71528	9.07026	0.365049	0.782761	-0.147325	1	-0.512374	0.339216
Cd6	15.3054	15.0152	15.0776	0.0546926	1	-0.229769	0.610766	-0.284462	0.355231
Cd63	5.87993	5.55645	5.68049	-0.0142717	1	-0.311499	1	-0.297227	0.98607
Cd68	6.62486	7.58489	8.34431	0.756515	0.306571	1.70741	7.42317e-05	0.950897	0.0803767
Cd69	14.7772	14.8287	15.1961	0.365142	0.0699973	0.419877	0.0131313	0.0547358	0.981044
Cd7	11.7652	9.52766	5.21575	-4.35532	4.49887e-09	-6.46233	4.80199e-21	-2.10701	0.013271
Cd70	4.98628	3.14106	0	-5.30862	0.0580461	-7.22868	0.000934818	-1.92006	0.570732
Cd72	11.2134	11.3941	11.5809	0.181476	0.899977	0.365899	0.201801	0.184424	0.74982
Cd74	13.2252	12.9821	12.7417	-0.231637	0.766136	-0.491081	0.0531568	-0.259445	0.525458
Cd79a	5.33689	5.92871	6.23407	0.273832	1	0.912952	0.575572	0.63912	0.783234
Cd79b	9.58482	9.8127	8.88171	-0.92198	0.00131696	-0.695718	0.0261931	0.226262	0.810508
Cd80	8.92098	7.53202	6.67112	-0.93671	0.206802	-2.28614	3.20915e-07	-1.34943	0.00817185
Cd81	12.7522	11.8677	10.8583	-1.01037	5.33608e-09	-1.88981	3.54073e-33	-0.879435	4.5008e-07
Cd82	15.2629	14.7456	14.3343	-0.412059	0.0584747	-0.923671	1.92754e-09	-0.511612	0.00420122
Cd83	14.7249	13.7592	12.4431	-1.30858	1.58973e-14	-2.27276	1.69459e-46	-0.964174	4.28095e-08
Cd84	11.6081	11.3757	11.4554	0.0773096	1	-0.157279	0.902928	-0.234588	0.567103
Cd86	9.67604	10.5767	11.3037	0.738734	0.00470133	1.63783	7.73567e-15	0.899097	0.000179495
Cd8b1	8.27334	8.66347	8.60319	-0.0551993	1	0.334526	0.775054	0.389725	0.590538
Cd9	10.621	9.22732	8.37068	-0.860218	0.000452399	-2.25573	8.2231e-29	-1.39551	4.99337e-11
Cd93	4.93096	4.97493	3.04892	-1.14795	0.992578	-1.3149	0.859542	-0.166949	1
Cd96	12.6137	11.7598	11.166	-0.594451	0.00879186	-1.44358	2.06894e-16	-0.849132	1.2408e-05
Cd99l2	9.75471	9.69832	10.0592	0.352146	0.65101	0.281617	0.756303	-0.0705293	1
Cdadc1	10.3766	10.4378	10.639	0.201149	0.795774	0.262423	0.475979	0.0612736	0.987725
Cdan1	6.68511	6.05075	4.21154	-1.49223	0.610181	-2.56856	0.0634204	-1.07633	0.715753
Cdc123	11.1567	11.3616	11.0156	-0.346145	0.166239	-0.14079	0.87701	0.205355	0.53969
Cdc14b	8.1392	8.04774	8.28585	0.232661	1	0.138028	1	-0.0946325	1
Cdc16	7.24673	7.70242	7.30702	-0.396685	0.922772	0.0753968	1	0.472082	0.665154
Cdc20	7.33854	8.74454	6.5958	-2.18486	5.02336e-06	-0.735186	0.39564	1.44967	0.00466922
Cdc20b	11.4269	12.0544	8.66259	-3.39577	2.61955e-87	-2.77341	2.80033e-58	0.622364	0.00264319
Cdc23	10.6255	10.969	10.5005	-0.500198	0.319727	-0.149498	1	0.3507	0.542532
Cdc25a	6.93571	6.65892	6.9532	0.314089	1	0.0260653	1	-0.288024	0.945389
Cdc25b	10.9842	10.7024	10.1394	-0.557232	0.0305357	-0.843711	4.05165e-05	-0.286478	0.434609
Cdc25c	5.56983	7.49025	4.82074	-2.45684	0.0180745	-0.506374	0.995734	1.95047	0.0653156
Cdc26	9.62347	10.1266	9.84162	-0.287012	0.64427	0.21566	0.796158	0.502672	0.0664219
Cdc27	10.5687	10.2941	10.4811	0.182726	0.923513	-0.0880549	1	-0.270781	0.482359
Cdc34	6.978	7.07084	6.6286	-0.499682	0.942276	-0.367806	0.981943	0.131875	1
Cdc37	13.0158	13.3947	13.3035	-0.0823623	1	0.292019	0.379502	0.374382	0.137729
Cdc37l1	9.97191	9.57062	9.71885	0.150357	1	-0.261579	0.796897	-0.411936	0.349994
Cdc40	11.1958	10.8523	11.3376	0.498059	0.15433	0.153971	0.974352	-0.344089	0.387382
Cdc42	14.7169	14.8584	14.9491	0.0861528	1	0.232506	0.525779	0.146353	0.818616
Cdc42ep2	1.59191	6.07218	6.07037	0.00846274	1	4.42447	0.00110998	4.416	0.00132751
Cdc42ep3	8.44192	8.26843	8.39012	0.124732	1	-0.0613351	1	-0.186067	0.949843
Cdc42ep4	8.0182	7.84577	7.96552	0.0863577	1	-0.0493949	1	-0.135753	0.99534
Cdc42se1	12.8859	12.9367	12.8922	-0.0437213	1	0.0068903	1	0.0506116	0.984828
Cdc42se2	14.4139	14.0406	14.3685	0.321212	0.269	-0.0478806	1	-0.369093	0.0964723
Cdc45	9.019	9.72413	9.03776	-0.684575	0.0446323	0.0159049	1	0.70048	0.0215668
Cdc5l	11.0533	11.0929	11.0644	-0.0304676	1	0.0103233	1	0.0407909	1
Cdc6	6.85004	9.10904	6.74079	-2.44037	4.7758e-05	-0.0585949	1	2.38177	5.87782e-05
Cdc7	8.28841	8.08288	8.62555	0.550687	0.704974	0.27576	0.99126	-0.274928	0.929476
Cdc73	9.1237	8.67757	8.81916	0.126905	1	-0.337758	0.80379	-0.464663	0.482789
Cdca2	8.41479	9.33753	7.15346	-2.15158	7.41194e-09	-1.23701	0.00287256	0.914568	0.0471906
Cdca3	8.71605	10.0351	8.06598	-1.9349	4.13363e-09	-0.613786	0.24618	1.32111	0.000156529
Cdca4	10.2601	10.3423	10.4684	0.120274	1	0.19306	0.94256	0.0727863	1
Cdca5	7.77661	9.30133	6.40745	-2.81909	1.09014e-09	-1.31524	0.0195644	1.50385	0.00340713
Cdca7	9.22634	9.21932	7.14797	-2.04075	4.14273e-08	-2.03723	1.85532e-08	0.00352247	1
Cdca7l	10.2063	9.89202	8.59458	-1.29567	3.60103e-07	-1.60377	1.7413e-11	-0.308094	0.567296
Cdca8	8.79825	10.6126	8.54207	-2.08156	1.58973e-14	-0.268194	0.839601	1.81336	2.58251e-11
Cdh23	13.4726	13.6809	14.0046	0.322423	0.125671	0.529928	0.00038705	0.207506	0.417362
Cdip1	11.4044	11.1553	11.3134	0.157361	0.957135	-0.0957958	1	-0.253157	0.465479
Cdipt	12.7462	12.9855	12.9788	-0.00630505	1	0.233054	0.367892	0.239359	0.303053
Cdiptos	4.23303	4.34513	3.27654	-1.69437	0.719284	-0.965791	0.968443	0.728579	0.950832
Cdk1	8.62942	10.0552	8.35627	-1.6988	2.25339e-08	-0.29266	0.831164	1.40614	5.86266e-06
Cdk10	9.02686	9.56157	9.12629	-0.431241	0.432439	0.105096	1	0.536337	0.139574
Cdk11b	11.2062	10.9633	11.011	0.0397039	1	-0.209983	0.820452	-0.249687	0.62854
Cdk12	10.0439	9.30884	9.6042	0.323556	0.832359	-0.40988	0.554927	-0.733436	0.0554294
Cdk13	10.0463	9.49496	9.88901	0.409543	0.610613	-0.170195	0.999111	-0.579739	0.165366
Cdk16	6.14548	6.83951	6.56875	-0.266502	1	0.44809	0.949938	0.714592	0.59813
Cdk17	12.3151	11.8766	11.9959	0.112906	1	-0.324726	0.250839	-0.437632	0.0494635
Cdk19	9.43942	9.12788	9.23862	0.112152	1	-0.22122	0.999111	-0.333372	0.811877
Cdk2	10.2583	10.4748	9.94862	-0.509654	0.234542	-0.301319	0.677727	0.208335	0.851923
Cdk20	6.63581	5.88892	6.68422	0.817628	0.736989	0.112769	1	-0.704859	0.707791
Cdk2ap2	14.1318	14.4453	14.3061	-0.138685	0.845683	0.175363	0.577274	0.314048	0.0645641
Cdk4	11.8218	12.3018	12.0898	-0.20739	0.801678	0.264437	0.506741	0.471827	0.0416869
Cdk5	10.5003	11.0718	10.9545	-0.113002	1	0.452179	0.105269	0.565181	0.0188127
Cdk5r1	3.82317	5.23787	2.34055	-3.28974	0.0699973	-1.88899	0.498108	1.40075	0.639888
Cdk5rap1	10.1611	10.3265	10.0311	-0.280988	0.851957	-0.0978238	1	0.183164	0.915056
Cdk5rap2	9.8698	9.6705	9.76444	0.0337605	1	-0.16278	1	-0.196541	0.947493
Cdk5rap3	11.213	11.4771	11.2899	-0.184015	0.919253	0.0862473	1	0.270262	0.483853
Cdk6	11.1633	11.3452	11.7714	0.430849	0.193507	0.618784	0.0089422	0.187935	0.793402
Cdk7	10.4578	10.4667	10.5723	0.099232	1	0.110017	1	0.0107854	1
Cdk8	9.32677	8.79539	8.85013	-0.0293171	1	-0.493611	0.62413	-0.464294	0.610319
Cdk9	8.14733	7.98831	7.87828	-0.130381	1	-0.291742	0.953293	-0.161361	0.971444
Cdkal1	11.4008	11.0321	11.3473	0.313715	0.388962	-0.0516259	1	-0.365341	0.156886
Cdkl4	10.9404	11.1312	11.3565	0.216618	0.826787	0.417054	0.151128	0.200436	0.739252
Cdkn1a	12.7378	12.9353	12.8772	-0.0553758	1	0.142034	0.847041	0.19741	0.534813
Cdkn1b	10.2262	10.2851	10.3459	0.0447591	1	0.100308	1	0.0555489	1
Cdkn2aip	7.94844	7.7326	7.63056	-0.141093	1	-0.304282	0.979182	-0.163188	0.986495
Cdkn2aipnl	10.773	10.9027	10.4766	-0.43443	0.286845	-0.291187	0.614524	0.143243	0.92983
Cdkn2b	4.82572	4.13495	3.71876	-0.493792	1	-1.2099	0.791739	-0.716111	0.933245
Cdkn2c	9.06841	10.2351	10.671	0.435456	0.302299	1.59287	1.02488e-12	1.15741	1.38299e-06
Cdkn2d	11.1857	11.4782	11.12	-0.355779	0.228881	-0.0633944	1	0.292384	0.311722
Cdkn3	6.252	7.90773	5.44827	-2.45737	1.0357e-05	-0.816517	0.44964	1.64085	0.00571312
Cdon	9.46333	9.79004	9.87244	0.0514623	1	0.401069	0.628633	0.349606	0.675001
Cdpf1	9.01916	9.63706	9.53824	-0.0984469	1	0.518204	0.11113	0.616651	0.0307461
Cdr2	7.40123	7.23818	6.8147	-0.44307	0.979529	-0.555991	0.778067	-0.112921	1
Cds2	10.0425	9.75469	9.47261	-0.276964	0.848769	-0.581697	0.115894	-0.304733	0.63203
Cdt1	7.83562	7.38545	6.92534	-0.510818	0.841898	-0.940756	0.199889	-0.429938	0.805099
Cdv3	10.4865	10.2189	9.91337	-0.315897	0.642975	-0.584882	0.0493638	-0.268985	0.629506
Cdyl2	9.12721	8.76498	9.04	0.280052	0.949501	-0.108016	1	-0.388068	0.579625
Ceacam-ps1	9.30824	8.74859	7.8618	-0.887275	0.0174454	-1.44941	1.20311e-06	-0.562132	0.190865
Ceacam15	5.64034	5.96421	5.06806	-0.663397	1	-0.541	0.999111	0.122397	1
Cebpb	4.32626	3.93879	3.75973	-0.186453	1	-0.609861	1	-0.423409	0.986557
Cebpd	5.7748	5.40965	5.44395	0.0420196	1	-0.338924	1	-0.380943	0.95441
Cebpg	7.59774	7.78606	7.56148	-0.259667	1	-0.0434249	1	0.216242	0.960092
Cebpz	10.7646	11.0753	11.1696	0.0867515	1	0.389642	0.463579	0.302891	0.629935
Cebpzos	9.24328	9.85784	9.62234	-0.231353	0.930272	0.3787	0.460326	0.610052	0.0584756
Cela1	9.30029	9.6935	9.78682	0.0894928	1	0.484728	0.218564	0.395235	0.370291
Cela2a	6.36618	6.66482	7.09351	0.396379	1	0.680942	0.668062	0.284563	0.957212
Celf1	10.024	9.81786	10.2498	0.444199	0.417718	0.246451	0.848974	-0.197747	0.88943
Celf2	13.338	12.8545	13.1197	0.265813	0.445738	-0.213503	0.5859	-0.479316	0.011455
Celf3	6.72934	6.70139	5.35031	-1.3274	0.177768	-1.35883	0.117202	-0.0314242	1
Cemip2	9.49361	9.26961	9.34989	0.0547753	1	-0.134493	1	-0.189268	0.944558
Cend1	5.10201	4.35961	4.77008	0.591476	1	-0.351648	1	-0.943123	0.827165
Cenpa	11.2865	11.1355	10.0462	-1.08766	3.72063e-07	-1.2303	1.40866e-09	-0.14264	0.913301
Cenpb	7.36049	7.96043	7.18229	-0.907011	0.500908	-0.249901	1	0.65711	0.65328
Cenpc1	9.28526	9.4249	9.5805	0.166861	1	0.303805	0.769202	0.136944	0.961208
Cenpe	7.73185	8.36796	7.21686	-1.22526	0.0843647	-0.521939	0.773106	0.703316	0.452614
Cenpf	7.21811	8.90962	7.39285	-1.52639	0.000261371	0.19491	1	1.7213	1.67687e-05
Cenph	6.48521	7.23258	5.19778	-2.07793	0.00477379	-1.2681	0.177446	0.809827	0.521875
Cenpi	7.38917	8.13669	6.79872	-1.35468	0.0185911	-0.566614	0.647785	0.788067	0.273637
Cenpk	6.23198	7.55461	5.99493	-1.59243	0.0134544	-0.250245	1	1.34219	0.0362493
Cenpl	10.837	10.5696	10.3982	-0.17425	0.923176	-0.441039	0.0771887	-0.266788	0.450248
Cenpm	7.34712	8.5394	6.75836	-1.78073	1.75658e-05	-0.594381	0.461947	1.18635	0.00814428
Cenpn	7.93067	8.38205	7.91693	-0.408294	0.953198	0.00108515	1	0.409379	0.81548
Cenpo	9.67036	9.583	9.66637	0.0947938	1	0.0084114	1	-0.0863824	0.988643
Cenpq	9.53601	9.72663	9.792	0.0668059	1	0.244988	0.830241	0.178182	0.907539
Cenps	6.60636	7.9755	6.78865	-1.16714	0.0932868	0.219566	1	1.3867	0.0141469
Cenpt	8.40796	8.66977	8.26094	-0.413938	0.750813	-0.169679	1	0.244259	0.90499
Cenpu	8.65825	8.81522	8.55643	-0.256031	0.978536	-0.0986403	1	0.157391	0.956663
Cenpw	6.79871	7.54389	6.51544	-1.03361	0.159549	-0.292084	0.994808	0.741528	0.352497
Cenpx	9.95557	10.5281	10.105	-0.424211	0.175817	0.147492	0.953305	0.571704	0.0134819
Cep104	6.98679	7.16259	7.02586	-0.158073	1	0.0312293	1	0.189302	0.987725
Cep120	12.2667	11.9521	12.1494	0.194578	0.938671	-0.131854	0.994808	-0.326432	0.394774
Cep152	9.46931	8.46276	8.60538	0.154736	1	-0.812875	0.162806	-0.967612	0.0553609
Cep162	9.06494	8.62381	8.98782	0.282808	1	-0.099029	1	-0.381837	0.779146
Cep164	8.14828	8.02438	7.99311	-0.035129	1	-0.139631	1	-0.104502	1
Cep170	10.1688	9.20561	9.95432	0.681747	0.265142	-0.217995	0.992458	-0.899741	0.03885
Cep170b	7.52285	7.70153	7.8338	0.0621209	1	0.290337	0.997611	0.228216	0.961325
Cep19	9.13146	9.38909	9.36312	-0.0269846	1	0.229165	0.849112	0.256149	0.70778
Cep192	10.7144	10.139	10.2489	0.0957414	1	-0.473641	0.207721	-0.569382	0.0743972
Cep20	10.9851	11.2055	11.2427	0.0366271	1	0.256167	0.421549	0.21954	0.514959
Cep250	11.0672	10.9266	10.7151	-0.21752	0.898179	-0.345469	0.426042	-0.127949	0.945389
Cep290	7.68431	8.3871	8.09051	-0.311723	1	0.384321	0.848483	0.696044	0.291488
Cep295	9.36329	9.33489	9.2475	-0.0917232	1	-0.0932675	1	-0.0015443	1
Cep350	9.42091	9.5048	9.66428	0.0705958	1	0.204809	1	0.134213	0.987364
Cep41	8.37025	7.70196	8.03592	0.437856	0.974165	-0.192434	1	-0.63029	0.594732
Cep43	9.18538	8.99959	8.90714	-0.0608254	1	-0.264625	0.924155	-0.203799	0.932206
Cep44	9.74037	9.5525	9.77829	0.223298	0.909086	0.041391	1	-0.181907	0.874928
Cep55	7.50702	8.95364	7.16355	-1.70396	0.00175944	-0.262929	1	1.44103	0.00931488
Cep57	10.564	10.2962	10.567	0.262744	0.819324	0.0130185	1	-0.249725	0.713096
Cep57l1	8.24425	8.46405	8.77289	0.291375	0.996252	0.54511	0.476866	0.253736	0.913301
Cep63	9.13139	9.98575	9.9281	-0.058342	1	0.79713	0.000485501	0.855472	0.000167305
Cep68	8.68828	8.5293	8.58856	0.0549945	1	-0.0841193	1	-0.139114	0.971107
Cep72	7.60107	7.87289	7.89586	0.0288215	1	0.295262	0.945236	0.26644	0.911778
Cep83os	8.10909	7.55891	8.36432	0.776597	0.527054	0.350386	0.974413	-0.426211	0.847913
Cep85	11.3917	10.8061	10.5135	-0.321321	0.716169	-0.888914	0.0016457	-0.567593	0.10168
Cep85l	10.1325	9.75847	9.95251	0.189206	1	-0.157459	1	-0.346665	0.634952
Cep89	8.64893	9.01797	9.13356	0.144878	1	0.506122	0.464703	0.361244	0.696957
Cep95	8.8873	9.39125	9.2527	-0.143666	1	0.324868	0.818548	0.468534	0.459105
Cep97	10.0228	9.58102	9.99879	0.419463	0.360311	-0.030805	1	-0.450268	0.196242
Cept1	11.8607	11.8739	11.9589	0.0906657	1	0.110853	1	0.0201875	1
Cercam	7.22527	6.4948	7.01964	0.515108	0.885415	-0.19523	1	-0.710338	0.488251
Cerk	8.43137	8.41653	7.85429	-0.521337	0.711542	-0.548418	0.585484	-0.0270815	1
Cerkl	8.81694	8.86838	8.45313	-0.387353	0.883585	-0.33078	0.899661	0.0565723	1
Cerox1	5.46536	2.42867	3.26781	1.29963	0.996049	-2.91672	0.248898	-4.21635	0.0333655
Cers2	12.6712	12.6152	12.8237	0.205975	0.640339	0.150798	0.806637	-0.055177	0.984982
Cers4	12.0521	11.6754	11.3412	-0.340188	0.370747	-0.721632	0.000504817	-0.381444	0.170787
Cers5	10.6064	10.7583	10.5964	-0.162035	0.983982	-0.0123249	1	0.14971	0.886128
Cert1	10.3989	9.8995	10.1705	0.272919	0.84296	-0.217019	0.903282	-0.489938	0.199378
Cetn2	11.0142	11.6278	11.5009	-0.124035	1	0.487103	0.0157411	0.611138	0.00098063
Cetn3	9.9758	10.5685	10.2502	-0.321968	0.599237	0.263152	0.698784	0.585121	0.0379927
Cetn4	5.47197	6.50734	6.26181	-0.24571	1	0.778257	0.719123	1.02397	0.411207
Cfap157	3.62331	4.25375	4.92172	0.68788	1	1.15564	0.832038	0.467756	0.978908
Cfap20	8.98368	8.83646	8.46957	-0.367079	0.724642	-0.508722	0.324033	-0.141643	0.960536
Cfap298	8.42937	8.84016	8.36021	-0.470566	0.692384	-0.0299215	1	0.440645	0.60033
Cfap36	10.3078	10.5274	10.5652	0.0372407	1	0.257052	0.586502	0.219811	0.654629
Cfap410	8.63306	8.78145	8.64556	-0.129914	1	0.019467	1	0.149381	0.956663
Cfap43	8.5243	9.06894	8.88352	-0.148799	1	0.362722	0.807051	0.51152	0.462715
Cfap45	6.70391	6.78865	6.82565	0.0164222	1	0.0849923	1	0.0685701	1
Cfap74	7.79279	7.80088	7.94353	0.142198	1	0.162063	1	0.0198653	1
Cfap97	8.31868	8.33341	8.71408	0.314434	0.999981	0.371224	0.85859	0.0567899	1
Cfb	4.93992	2.59999	6.04027	3.50093	0.00322637	1.04041	0.758675	-2.46052	0.0650004
Cfdp1	11.0931	11.489	11.4884	-0.00146861	1	0.393575	0.065073	0.395043	0.0562892
Cfl1	15.5423	16.0109	16.0188	0.00965571	1	0.477186	0.000856793	0.46753	0.00136882
Cfl2	7.42031	6.82131	6.25737	-0.492716	1	-0.969741	0.490835	-0.477025	0.900782
Cflar	11.3945	11.3228	11.6792	0.352731	0.211018	0.281685	0.359823	-0.0710463	0.97132
Cfp	5.27796	2.08595	4.71331	2.79686	0.211143	-0.744789	0.999111	-3.54165	0.0322699
Cggbp1	9.68552	9.70694	9.23766	-0.469513	0.452208	-0.472565	0.367235	-0.00305183	1
Cgrrf1	8.95403	9.10631	9.32684	0.209505	1	0.362651	0.602136	0.153146	0.950832
Ch25h	2.14018	3.33996	1.41603	-2.39989	0.812215	-0.53033	1	1.86956	0.828723
Chac2	6.78794	6.8134	6.44688	-0.375845	1	-0.314344	1	0.0615005	1
Chad	5.08694	3.24488	2.79092	-0.666608	1	-3.0603	0.172582	-2.39369	0.335642
Chadl	9.13602	8.92086	8.98146	0.0514909	1	-0.157791	1	-0.209282	0.891504
Chaf1b	9.41968	10.1427	9.6867	-0.433343	0.593457	0.252888	0.909423	0.686231	0.0889423
Champ1	10.3886	10.0595	10.2168	0.15647	1	-0.162768	0.967038	-0.319238	0.481517
Chaserr	10.4582	10.4573	10.7399	0.264157	0.893144	0.253617	0.845929	-0.0105405	1
Chchd1	9.33721	9.88418	9.43981	-0.450736	0.461354	0.0814855	1	0.532221	0.19765
Chchd10	5.29045	6.49554	5.78628	-0.714172	0.854331	0.54716	0.934248	1.26133	0.234033
Chchd2	10.5962	11.1965	10.5332	-0.659177	0.00661791	-0.0543801	1	0.604797	0.010707
Chchd3	11.3076	11.3708	11.4873	0.11537	1	0.182725	0.773106	0.0673547	0.978908
Chchd4	8.87525	8.90312	8.90924	0.00717349	1	0.0338768	1	0.0267033	1
Chchd5	8.69332	8.94303	8.84939	-0.111498	1	0.149606	1	0.261105	0.860695
Chchd7	9.20789	9.44121	9.08721	-0.353752	0.634312	-0.116106	1	0.237647	0.790146
Chd1	9.92543	9.11769	9.52283	0.41887	0.470702	-0.397769	0.441436	-0.816639	0.00622691
Chd1l	9.21059	9.43496	9.3315	-0.108144	1	0.117888	1	0.226031	0.799025
Chd2	13.0307	12.411	12.8083	0.392989	0.175664	-0.229366	0.626828	-0.622355	0.00210011
Chd3	9.60345	9.44709	9.14332	-0.29949	0.721251	-0.457738	0.227646	-0.158247	0.921929
Chd4	11.1589	10.9592	10.7782	-0.183061	1	-0.356751	0.585484	-0.173689	0.925574
Chd6	11.0514	10.4801	10.9603	0.476439	0.0728202	-0.0950277	1	-0.571466	0.00881771
Chd7	12.8501	12.4704	12.4851	0.00912259	1	-0.372311	0.146763	-0.381434	0.116252
Chd8	10.3471	10.2048	10.5819	0.368303	0.501653	0.218736	0.855771	-0.149567	0.929585
Chd9	10.3967	10.3514	10.4508	0.0977828	1	0.0515825	1	-0.0462003	1
Chek1	6.01639	7.25389	5.56984	-1.74433	0.0383789	-0.552661	0.894102	1.19167	0.201645
Chek2	6.30171	7.33771	6.33253	-0.930576	0.553969	-0.00356686	1	0.927009	0.424234
Cherp	11.3592	11.3429	11.4644	0.110609	1	0.103303	1	-0.00730588	1
Chfr	11.2898	11.0288	11.0647	0.0158987	1	-0.238729	0.794202	-0.254627	0.683127
Chic1	7.64572	6.93589	7.33	0.453086	0.964788	-0.268109	1	-0.721195	0.487693
Chic2	8.26266	8.12123	8.29586	0.142488	1	-0.0271384	1	-0.169627	0.973915
Chid1	9.34645	9.68254	9.57873	-0.105535	1	0.224037	0.86393	0.329572	0.508328
Chil5	7.45522	6.50444	7.06835	0.565709	0.888503	-0.47544	0.906542	-1.04115	0.233114
Chka	7.55731	6.9951	7.53547	0.549449	0.834138	-0.0539681	1	-0.603417	0.618004
Chm	10.3279	10.1002	10.3689	0.295282	0.88788	0.0696356	1	-0.225646	0.886924
Chmp1a	12.7278	12.6546	12.7825	0.130051	0.953674	0.0565903	1	-0.0734607	0.959047
Chmp2a	12.2771	12.8522	12.5729	-0.27988	0.310688	0.29492	0.20058	0.5748	0.000416416
Chmp2b	9.28034	9.68119	9.20325	-0.496802	0.432943	-0.0696007	1	0.427201	0.450715
Chmp3	11.0207	11.2526	11.3207	0.0686472	1	0.30049	0.248375	0.231842	0.452305
Chmp4b	8.79042	8.86898	9.33179	0.457748	0.487588	0.533188	0.257064	0.0754398	1
Chmp5	10.8214	11.336	11.4064	0.0698906	1	0.585799	0.000952279	0.515908	0.00569621
Chmp6	10.1061	10.5127	10.2825	-0.231095	0.8686	0.170255	0.953293	0.40135	0.260062
Chmp7	10.9183	10.7853	10.8435	0.0414147	1	-0.0758724	1	-0.117287	0.960536
Chordc1	11.7144	11.5219	11.7104	0.188266	0.899355	-0.00227729	1	-0.190543	0.749824
Chp1	11.6199	11.6852	11.8673	0.185891	0.913108	0.239288	0.654772	0.0533974	1
Chpf	6.4565	5.28288	5.31367	-0.0860595	1	-1.24415	0.537903	-1.15809	0.542065
Chpf2	10.6038	10.4811	10.3518	-0.114006	1	-0.23891	0.820075	-0.124904	0.956663
Chrac1	11.1758	11.4825	11.2695	-0.213395	0.756563	0.0901711	1	0.303567	0.297709
Chrm4	3.55565	5.82801	2.97143	-3.00451	0.0656391	-0.903598	0.948664	2.10091	0.224196
Chrnb1	7.47873	7.79316	7.56824	-0.225155	1	0.101948	1	0.327103	0.886924
Chrne	7.99427	7.72175	6.60822	-1.15866	0.0623131	-1.4154	0.00535624	-0.256744	0.942198
Chst10	9.29005	9.16544	9.34626	0.111199	1	0.0251496	1	-0.0860491	1
Chst11	9.89517	9.49232	9.81134	0.320279	0.62275	-0.0779776	1	-0.398256	0.277764
Chst12	11.0064	11.3827	11.3076	-0.0765864	1	0.295348	0.455892	0.371935	0.201144
Chst14	3.90025	3.59625	2.71452	-0.846859	1	-1.08939	0.957156	-0.242533	1
Chst2	7.03175	6.91723	6.57181	-0.406347	1	-0.475845	0.895392	-0.0694981	1
Chsy1	8.60692	7.42926	7.36277	-0.104987	1	-1.19742	0.0837514	-1.09243	0.120958
Chtf18	7.95224	8.5271	8.41978	-0.0219975	1	0.532029	0.699208	0.554027	0.599892
Chtop	12.0199	11.9199	12.0535	0.130057	0.996252	0.0323538	1	-0.0977029	0.939094
Chuk	9.03405	8.45949	8.79465	0.328205	0.885421	-0.272176	0.912293	-0.600381	0.23491
Churc1	10.1617	10.6759	10.0714	-0.612589	0.0259964	-0.0960954	1	0.516494	0.0588126
Ciao1	10.3288	10.5582	10.7188	0.160481	0.970303	0.388529	0.163333	0.228048	0.601609
Ciao2a	11.4613	11.9024	11.7319	-0.167359	0.956912	0.264942	0.538307	0.432301	0.0893934
Ciao2b	10.8487	11.372	11.107	-0.270063	0.670234	0.247024	0.667279	0.517087	0.0444076
Ciao3	10.0934	10.335	10.3587	0.0234684	1	0.266222	0.586207	0.242753	0.602895
Ciapin1	12.6247	12.3041	11.7397	-0.559449	0.0151706	-0.876614	2.92181e-06	-0.317164	0.284063
Ciart	6.78987	6.72707	6.08763	-0.400266	1	-0.500057	0.983642	-0.0997909	1
Cib1	10.8723	11.5786	11.3072	-0.270739	0.585155	0.42898	0.0972608	0.699719	0.00064453
Cibar1	8.5551	9.19338	8.68655	-0.50978	0.284495	0.130798	1	0.640577	0.0619369
Cic	9.55353	9.68329	9.89624	0.224196	0.975954	0.335405	0.634258	0.111209	0.971444
Cinp	8.69289	9.34785	9.21763	-0.123019	1	0.527168	0.194212	0.650188	0.0557702
Cip2a	6.88926	7.47871	6.43813	-1.00381	0.341271	-0.480826	0.892506	0.522988	0.772875
Cipc	11.0747	10.5624	11.0523	0.4693	0.237922	-0.0283969	1	-0.497697	0.122283
Cir1	9.15364	9.60428	9.89007	0.2898	0.71144	0.737983	0.00495583	0.448184	0.188597
Cirbp	12.9	13.2018	13.1795	-0.0232728	1	0.277687	0.225738	0.30096	0.144104
Cisd1	8.91929	9.82405	9.12834	-0.689049	0.044929	0.212191	0.912669	0.901239	0.00140078
Cisd2	10.4112	10.9102	10.9694	0.0627027	1	0.560077	0.016628	0.497374	0.0425362
Cisd3	10.0967	10.5286	9.77719	-0.749574	0.00310351	-0.319537	0.487587	0.430037	0.173421
Cisd3b	3.60987	3.99311	3.38046	-0.654495	1	-0.222363	1	0.432132	0.994114
Cish	13.738	13.4967	13.5738	0.0788829	1	-0.173378	0.868619	-0.25226	0.532594
Cited2	7.4615	7.75012	6.96471	-0.785974	0.321187	-0.490382	0.708685	0.295592	0.908473
Cited4	1.5724	2.87497	2.71402	-0.0793373	1	1.52886	0.968443	1.60819	0.892499
Ciz1	11.4578	11.3998	11.5875	0.172695	1	0.128886	1	-0.0438088	1
Ckap2	6.91481	7.6405	6.29357	-1.44083	0.081691	-0.586842	0.801641	0.853986	0.41767
Ckap2l	7.61342	8.8302	6.98727	-1.91781	0.0019147	-0.613128	0.724435	1.30468	0.0588775
Ckap5	10.9238	10.6576	10.8828	0.199845	1	-0.0542552	1	-0.2541	0.790666
Ckb	11.8356	12.9823	12.8474	-0.134817	0.981073	1.00721	1.89231e-10	1.14203	4.65527e-13
Cklf	10.2857	10.7055	10.4493	-0.25962	0.655581	0.162944	0.904916	0.422564	0.108057
Ckm	5.72733	6.04964	6.38388	0.396118	1	0.685347	0.804464	0.289229	0.970186
Ckmt1	5.36952	4.61799	2.6663	-2.3894	0.238138	-3.00654	0.0478788	-0.617135	0.949843
Cks1b	8.53081	10.3225	8.55944	-1.77069	7.98696e-13	0.0298351	1	1.80053	1.29733e-13
Cks2	8.91569	9.29918	8.3117	-1.05205	0.0433464	-0.623039	0.390731	0.429011	0.666923
Clasp1	10.9455	10.3717	10.889	0.510286	0.166826	-0.0676078	1	-0.577894	0.0510032
Clasp2	9.16858	9.37442	9.54699	0.126419	1	0.375944	0.79608	0.249524	0.9176
Clasrp	7.25518	7.41976	7.75565	0.33757	1	0.539668	0.699127	0.202097	0.969758
Clcc1	10.5776	10.6738	10.6825	0.00946924	1	0.11235	1	0.102881	0.9594
Clcn3	9.91885	9.62842	9.44207	-0.166686	1	-0.478982	0.351486	-0.312296	0.681734
Clcn4	11.3423	11.175	11.3885	0.216014	0.828361	0.0413159	1	-0.174698	0.82295
Clcn5	9.02989	8.53073	9.37522	0.853063	0.0318462	0.343236	0.720501	-0.509827	0.308043
Clcn6	8.83253	8.27264	8.23944	0.00836236	1	-0.558892	0.731919	-0.567255	0.653178
Clcn7	10.7931	10.1379	10.5033	0.360737	0.400128	-0.296913	0.517287	-0.65765	0.00624485
Cldn12	6.59789	6.27762	4.61607	-0.901676	0.944025	-1.25444	0.634173	-0.35276	0.986557
Cldn23	4.40426	3.26077	0.95949	-2.9753	0.548418	-4.31851	0.124957	-1.34321	0.890441
Cldn3	3.36388	4.2997	0.949999	-4.55624	0.0963903	-3.49186	0.250839	1.06439	0.920326
Cldn7	3.00872	4.87715	3.843	-1.39616	0.805546	0.830602	0.988821	2.22676	0.270694
Cldnd1	14.0129	14.1202	14.2638	0.140916	0.943702	0.254015	0.378117	0.113099	0.899117
Clec11a	4.22547	3.71635	3.82972	-0.000399471	1	-0.503891	1	-0.503491	0.978064
Clec16a	9.72587	9.23039	9.26071	0.0225556	1	-0.463919	0.275384	-0.486474	0.204462
Clec2d	7.09403	8.20813	7.6484	-0.639681	0.667809	0.485392	0.809131	1.12507	0.0771387
Clec2i	10.242	8.28351	7.22989	-1.11075	0.0161466	-3.02325	8.97283e-19	-1.9125	1.49049e-07
[truncated: 10,609 more rows]

## Sheet: K-means clustering
Counts (per Gene Z-score, log2 transformed, DESeq normalized counts) used for K-means clustering; pos = Il10recent; stable = Il10stable; neg = Il10neg
Gene	RNA_G1_neg	RNA_G1_pos	RNA_G1_stable	RNA_G2_neg	RNA_G2_pos	RNA_G2_stable	RNA_G3_neg	RNA_G3_pos	RNA_G3_stable
0610009B22Rik	-1.00461	0.644292	0.636273	-0.592564	1.21474	-0.562184	-1.54986	1.27373	-0.0598162
0610010K14Rik	-0.242461	1.53015	0.410916	-1.21045	0.656569	-1.26821	-0.796164	1.11922	-0.199573
1110008P14Rik	-0.100623	1.89164	0.825637	-0.15445	0.0413022	-0.564422	-1.7879	0.222529	-0.373706
1110038F14Rik	-0.740416	1.56248	0.897381	-0.942089	0.538551	-0.0182388	-1.71456	0.226192	0.190695
1500009L16Rik	-0.427154	1.0448	0.571915	-1.14751	0.268915	-0.279824	-1.67346	1.44662	0.195692
1600002D24Rik	-0.275497	1.71009	0.902626	-0.892048	0.123271	-0.0329452	-1.60132	0.667942	-0.60212
1700012B07Rik	-1.22058	0.578236	0.741166	-1.39027	0.644195	0.678511	-1.37899	0.738866	0.608874
1810037I17Rik	-0.963182	1.80664	0.533322	-0.371422	0.594507	-0.448906	-1.24348	0.846406	-0.75389
1810058I24Rik	-0.091288	1.97068	0.0416873	-0.579561	0.972711	-0.707361	-1.18581	0.433341	-0.854402
2310011J03Rik	-0.840302	1.79606	0.805221	-1.26916	-0.230566	0.159971	-1.12467	0.0216631	0.681783
2610035D17Rik	1.08991	0.0861273	-0.347023	0.784545	-0.940193	-0.0093577	1.61033	-1.18821	-1.08614
2610507B11Rik	1.19376	-0.397189	-0.206187	-0.180513	-0.64287	-0.106358	2.06726	-0.589104	-1.1388
2900026A02Rik	1.16485	0.307457	-1.38176	1.23279	0.0324657	-1.39101	0.817193	-0.0669094	-0.715065
4921511I17Rik	1.71406	-0.66198	-0.669444	1.56741	0.102106	-0.765416	0.00246904	-1.02641	-0.262786
4921524J17Rik	-1.87652	0.192026	0.635917	-0.423902	0.768066	0.199212	-1.23664	1.17242	0.569427
4930403D09Rik	1.34605	-1.79725	-0.518073	0.109264	-0.601243	0.628718	1.05861	-0.73541	0.509334
4930444A19Rik	0.436133	-1.69522	-0.446024	0.28366	-0.740952	0.905859	1.75025	-0.472415	-0.0212891
4930481A15Rik	0.955243	-0.955097	-0.571739	-0.177798	-1.57929	-0.416865	1.49334	0.366499	0.885705
4930503L19Rik	-1.3621	-0.574845	0.870183	-1.06958	0.0793354	0.932319	-0.883726	0.658046	1.35037
4930573O16Rik	-1.20841	-0.740205	0.925527	-1.20611	0.478335	1.24805	-0.800991	0.203241	1.10056
4930595D18Rik	0.401589	-1.72797	-0.370755	0.842416	-1.08809	0.819906	1.31014	0.362208	-0.54945
4931431B13Rik	-1.89014	-0.327411	0.885565	-0.708732	0.709101	0.811502	-0.749698	0.132898	1.13692
4932438A13Rik	0.0582494	-2.36501	-0.300863	0.646505	-0.0634208	0.870053	1.03818	-0.0987762	0.215077
4933404O12Rik	1.28911	-1.89329	0.467217	0.0673374	-0.260287	0.213297	1.23538	-0.9238	-0.194963
5430400D12Rik	-2.05603	0.258384	0.00660593	-0.637053	0.614781	1.51392	-0.532294	0.438554	0.393129
6330403K07Rik	1.05666	0.419781	-1.0201	1.24702	0.444693	-1.05848	0.789827	-0.490522	-1.38889
8030462N17Rik	-0.400324	-1.02371	0.357768	1.31062	-0.623253	1.39547	0.71115	-1.41704	-0.310681
9130401M01Rik	-0.656162	1.25574	1.01605	-0.599437	0.800445	-0.919209	-1.60089	0.742213	-0.0387366
9330179D12Rik	-0.346943	0.891722	1.38149	-1.43416	0.822118	-0.352565	-1.39958	0.582433	-0.144514
9430069I07Rik	-0.970456	0.202964	1.07441	-1.04026	0.24645	1.09836	-1.66471	0.220472	0.832776
A230103J11Rik	1.4667	-1.18014	0.101242	0.556667	-0.51056	-0.0804117	1.38499	-1.33798	-0.400503
A430005L14Rik	-0.712207	1.47623	0.629263	-0.873635	0.766889	-0.264105	-1.71685	0.739473	-0.0450569
A730081D07Rik	-0.810493	-0.596199	1.03584	-1.28198	-0.199171	1.06478	-0.929112	0.241061	1.47527
A930006K02Rik	0.834748	-0.304598	-0.166855	1.00378	-2.12669	-0.44006	1.02416	-0.356232	0.531745
A930015D03Rik	-0.0141302	1.12356	1.23422	-0.543092	-0.387999	0.330161	-2.12775	0.0220043	0.363025
A930037H05Rik	1.39833	-0.448594	-1.77377	0.91668	-0.817219	-0.0996938	0.963298	-0.416997	0.27797
AB124611	1.04546	0.804881	-0.573126	1.05517	-0.446583	-1.47255	1.00871	-0.252171	-1.16979
AI413582	0.0840325	1.74862	1.06413	-0.961754	-0.25766	-0.37506	-1.57199	0.420628	-0.150942
AI467606	-0.432937	0.177932	0.973984	-1.0075	0.305164	0.992013	-1.8777	-0.212237	1.08129
AW112010	-1.29961	1.1149	0.927911	-0.0163211	0.616234	0.175607	-1.81434	0.627714	-0.332094
AW549877	0.07416	-2.0534	-0.666429	0.892633	-0.621774	0.417707	1.33484	0.328747	0.293517
Aak1	1.11666	-0.455084	-0.296889	0.462319	-1.78909	0.892388	1.24662	-0.57696	-0.599963
Aarsd1	-0.96491	1.59762	0.972755	-0.502424	0.724173	-0.347303	-1.61828	-0.0799045	0.218273
Abca3	1.60185	-1.04757	-0.294092	0.257867	-0.658447	-0.559458	1.71064	-0.508852	-0.501928
Abca7	1.80906	-1.17805	-0.234975	-0.0129648	-0.533099	-0.412533	1.48333	-0.780967	-0.139802
Abcb1a	0.545342	-2.00261	-0.249287	0.575581	-0.116734	0.200905	1.70688	-0.568192	-0.0918825
Abcb9	1.76583	-0.118143	-0.982383	1.15736	0.0590813	-0.431361	0.569684	-0.943367	-1.0767
Abcg2	1.12552	-0.956515	-1.24796	0.934478	-0.0280372	-0.320608	1.42517	0.173732	-1.10578
Abhd11	-1.03457	1.2165	0.750117	-0.653334	1.08201	0.0981807	-1.77067	-0.0632324	0.375005
Abhd2	1.20238	-1.218	0.247572	1.5062	-0.54475	0.573617	-0.091811	-0.244538	-1.43067
Abi3	-0.931738	0.426455	1.12642	-1.36894	0.401385	0.627889	-1.5103	0.285946	0.942884
Abl1	1.28426	-0.92768	0.401105	-0.181435	-0.827038	-0.477974	0.773935	-1.39806	1.35288
Abracl	-2.11678	0.816402	-0.216682	0.498751	0.587194	-0.0304211	-0.494265	1.34688	-0.391081
Acer2	1.09077	-1.24976	-1.30032	1.2334	-0.591629	-0.2601	1.04911	-0.494401	0.522921
Ackr3	-1.07318	0.175903	0.972896	-1.6328	0.210102	0.942922	-1.08095	0.729936	0.755169
Acly	0.860909	-2.0489	0.578611	0.0142	-0.0846435	-0.0215024	1.23681	-0.990637	0.455157
Acod1	1.19954	0.284165	-1.452	1.2211	-0.024314	-0.961347	1.0366	-0.525857	-0.777888
Acox3	0.413882	-1.46797	1.0792	0.532333	-1.70721	-0.355737	0.588043	0.00161693	0.915848
Actl6a	-0.866026	0.726289	0.460049	-1.36618	0.740275	-0.359903	-1.36706	1.14343	0.889133
Actrt3	-1.73587	0.657787	0.470554	-0.100538	0.532105	0.711138	-1.64942	0.246993	0.867245
Acvrl1	-1.30499	0.191246	1.05166	-0.816488	0.683499	0.804465	-1.66296	0.363977	0.689594
Ada	-1.7744	0.702898	-0.147677	-0.863602	0.894863	0.849531	-0.999278	0.373766	0.963897
Adam12	-1.41351	-0.311033	0.778956	-1.17581	0.008669	1.53715	-0.73697	0.383767	0.928787
Adam33	-0.30305	0.526201	0.974383	-1.97807	-0.135459	0.565784	-1.0657	0.325526	1.09039
Adam8	-0.373026	0.1986	1.13055	-1.71752	0.221503	0.507318	-1.35611	0.202544	1.18613
Adgre5	2.07696	-0.678148	-0.961473	1.11041	-0.739415	-0.254073	0.0899935	-0.669984	0.0257356
Adk	0.665968	-0.734494	-1.20746	1.38525	-0.142655	-0.359429	1.60782	-0.31819	-0.896811
Adora2a	1.66842	0.178006	-0.393873	0.968838	-0.688166	-1.32417	0.936436	-0.875015	-0.47047
Aff1	0.333229	-1.74338	-0.418103	0.826222	-0.599905	0.623377	1.7157	-0.487612	-0.249523
Agfg2	-0.939138	-0.0463598	-0.364555	-1.66845	1.03932	-0.516732	0.11566	1.24432	1.13593
Agpat4	-1.14825	0.462644	0.933549	-1.21116	0.351115	0.975328	-1.49069	0.250044	0.877413
Ahcyl2	0.787054	-1.28199	-0.495106	1.01251	-0.973065	0.041845	1.77203	-0.483592	-0.379695
Ahrr	-1.38966	0.02802	1.22112	-0.932797	0.685605	0.658927	-1.25088	-0.12581	1.10547
Aig1	0.450269	-0.986755	-1.35948	1.43957	-0.23053	0.432753	1.31484	-0.0994625	-0.9612
Akap13	0.598449	-2.02091	-0.475634	0.787607	-0.164728	0.960085	1.1507	-0.628885	-0.206684
Akap8	0.772605	-2.08976	-0.49116	0.320821	0.113346	-0.149012	1.45183	-0.487031	0.558361
Akna	1.80921	-0.754217	-0.16191	0.205803	-0.272732	-0.876777	1.30951	-1.23731	-0.0215809
Aknaos	1.72946	-1.11985	-0.175256	0.122608	-0.165536	-0.70303	1.23969	-1.24507	0.316981
Aktip	1.05708	-0.782687	-1.33726	0.765704	0.328126	-1.19341	1.4906	0.0454212	-0.373576
Aldh7a1	-0.87904	0.247332	0.563776	-1.54318	-0.123023	1.23995	-1.17292	0.560676	1.10642
Ambra1	0.53938	-1.48415	0.353481	0.314232	-1.29032	1.36268	1.11978	-0.667619	-0.24747
Ampd2	1.6561	-0.743388	-0.94964	0.682362	-0.573139	-0.878395	1.42576	-0.388686	-0.230972
Anapc1	0.941148	-2.32698	-0.58663	0.736319	0.18821	-0.0340838	0.747401	-0.117251	0.451863
Anapc11	0.0297705	1.62306	0.878709	-0.288282	0.29339	-0.379711	-1.92458	0.40741	-0.639774
Anapc13	0.271725	1.5909	0.516624	-0.690947	0.933574	-0.744772	-1.29868	0.538666	-1.11709
Anapc15	0.201148	1.01008	0.559174	-1.14814	1.34412	-0.361297	-1.81333	0.279188	-0.070942
Angptl2	-1.31316	0.157684	0.540639	-1.52257	0.572839	0.741326	-1.0189	0.80356	1.03858
Ankfy1	0.580265	-2.20536	0.298638	0.0548315	0.305113	0.607571	1.20835	-0.885358	0.0359461
Ankrd11	0.924604	-0.163925	-0.0511211	-0.14738	-1.95472	0.54943	1.52532	-0.794865	0.112659
Ankrd13c	0.0394775	-0.368325	-0.772291	0.729552	-1.584	0.508109	1.95481	-0.345572	-0.161765
Ankrd44	0.42363	-1.56436	-0.327369	0.752544	-0.862832	0.300261	1.88585	-0.552938	-0.0547892
Ankrd50	0.821582	0.266933	-0.435229	0.612623	-2.28568	-0.286562	1.12785	-0.12824	0.306717
Ano6	1.36817	-1.51414	-0.146236	0.0568037	-0.093481	-0.748838	1.7174	-0.528813	-0.110869
Anxa2	-1.21721	0.857834	0.598885	-0.975193	-0.154056	0.0967261	-1.4051	0.941588	1.25653
Anxa4	-1.65763	0.313553	1.19027	-1.23263	0.755935	0.448511	-0.849272	0.825655	0.205611
Anxa6	-0.25883	0.149487	0.873014	-0.958977	0.481315	0.678289	-2.17568	0.418831	0.79255
Ap1s1	-0.470941	1.51324	0.579841	-1.138	0.714575	-0.139052	-1.74387	0.503242	0.180967
Ap1s3	0.557771	-1.60838	-0.549768	1.18101	0.291257	0.980222	0.726181	-1.33066	-0.24764
Ap2m1	-0.18506	0.982851	0.396943	-1.4414	1.05671	0.170691	-1.80686	0.493076	0.333049
Ap2s1	-0.0156603	1.93556	0.453974	-0.0205411	0.107277	-0.462674	-1.82819	0.397102	-0.566842
Ap3b1	1.40479	-0.966768	-0.770737	1.28876	-0.0310857	-0.155229	1.00807	-0.560711	-1.21709
Ap4e1	1.07007	-2.31471	-0.305739	0.897278	-0.0568961	0.442842	0.386714	-0.407939	0.288381
Apaf1	0.731111	-0.365611	-1.3792	1.12171	0.634819	-0.47125	1.26067	-0.140377	-1.39188
Apobec1	1.20679	-0.486421	-1.08747	0.661922	0.613212	-0.641033	1.45693	-0.480661	-1.24326
Aprt	-0.0961911	1.71952	0.735865	-0.556416	0.270931	-0.0469381	-2.00736	0.187308	-0.20672
Aqp3	-1.10978	0.395444	1.15838	-1.15186	-0.0972959	1.1722	-1.28845	-0.0268234	0.948191
Arap1	1.20252	-0.801766	-0.798793	-0.0784588	-0.189185	-1.14245	1.94278	-0.334207	0.199558
Arap2	0.453095	-0.330411	-0.924632	1.66563	-0.792297	0.293682	1.31844	-1.14747	-0.536029
Arc	1.56049	-1.26118	-0.784626	1.00337	-0.306807	-0.895074	0.83961	-0.685971	0.53019
Arhgap12	0.246632	-2.31668	0.0755974	0.357314	-0.266436	1.20827	0.405511	-0.447324	0.737113
Arhgap15	-0.504566	-1.33964	-0.579792	0.697496	-0.467124	1.13489	1.78786	-0.0820104	-0.647122
Arhgap17	1.10779	-1.93151	0.414532	-0.0524948	-0.977631	0.558757	1.15146	-0.479654	0.208745
Arhgap27	2.06302	-0.424444	-0.0379874	0.296457	-0.149069	-1.20102	0.824819	-1.12666	-0.245113
Arhgap45	1.83237	-0.721445	0.112259	0.0397372	-0.305002	-0.83839	1.05611	-1.45541	0.279773
Arhgap5	0.0123237	-1.73878	-0.0210395	0.812226	0.175538	-0.395834	1.90604	-0.70252	-0.0479544
Arhgdia	-0.263354	0.852658	1.17776	-0.802665	0.491468	0.530581	-2.11918	-0.206995	0.33973
Arhgdib	-0.511706	1.11342	0.832364	-1.09333	1.09336	0.260107	-1.8164	0.203207	-0.0810273
Arhgef3	0.791252	-2.24638	-0.057628	0.90282	-0.212988	0.224259	1.07427	-0.508424	0.0328223
Arhgef39	-0.13689	1.10128	-0.0521903	-0.700812	1.63817	-1.4564	-1.06765	0.563674	0.110815
Arid1b	0.485875	-1.05353	0.416152	0.954603	-2.14191	0.452393	0.881105	0.0223531	-0.017051
Arid3b	0.44376	-1.08397	-0.334379	0.357909	-1.36219	1.4352	0.492654	-1.03014	1.08117
Arid5a	1.38493	-0.515887	-0.889283	0.804712	-0.262116	-0.95592	1.58709	-0.901417	-0.252106
Arid5b	0.236837	-1.79006	-0.354023	0.989149	-0.742714	0.963305	1.37626	-0.465527	-0.213235
Arl15	0.732604	-1.41431	-0.51371	0.0512477	-0.586231	0.545807	2.02852	-0.626782	-0.217148
Arl5a	-2.0278	-0.115458	-0.251681	-0.573729	0.415678	1.5385	-0.171676	0.916698	0.269465
Arl6ip4	0.142579	1.33725	0.249296	-1.29893	1.12534	-0.867939	-1.43414	0.581751	0.164794
Arpc4	-0.402369	1.75197	0.371697	-0.396788	0.379209	0.211487	-2.05695	0.218383	-0.0766379
Arpc5l	-1.17295	1.54191	-0.074285	-0.252449	0.385812	-0.925655	-1.16402	1.29788	0.36376
Art3	-0.035318	1.02605	0.568127	0.120851	0.442954	0.880473	-2.17962	0.11137	-0.934895
Asb13	0.742833	-0.891305	-0.316216	0.926125	-0.740915	-1.07465	1.87287	-0.67774	0.159003
Asf1b	-0.584163	0.795252	-0.82173	-0.47682	1.70471	-1.01744	-0.284519	1.30857	-0.623857
Atf3	1.24547	-0.580022	-1.67789	0.999982	-0.00117142	-0.664208	1.2914	-0.309979	-0.303577
Atf7ip	0.830513	-2.24304	-0.0073074	0.551455	0.580323	0.428654	0.897401	-0.753827	-0.284169
Atg2a	2.07456	-1.37031	0.263692	0.469533	-0.477105	-0.557492	0.277461	-0.923948	0.243606
Atm	0.994651	-1.29815	-0.62167	1.79052	-0.414219	-0.69305	0.799895	-0.656916	0.0989452
Atox1	-0.150744	2.00997	0.575883	-0.585905	0.414098	-0.529735	-1.41748	0.45477	-0.770855
Atp10d	0.453783	-1.55017	-0.0508658	0.264776	-0.923749	0.894184	1.80512	-0.382325	-0.510748
Atp11b	-0.0870016	-0.820576	-1.15438	1.18594	-0.159121	0.223966	1.92399	-0.253404	-0.859417
Atp5d	0.371924	1.44444	-0.396782	-1.03286	0.838233	-1.78125	-0.316152	0.748478	0.123975
Atp5g1	0.175696	1.84781	0.550574	-0.29773	0.265225	-0.56384	-1.68456	0.521993	-0.815168
Atp5j	-0.86052	1.24807	0.012928	0.039916	0.88709	-0.999481	-0.831585	1.49595	-0.992364
Atp5o	0.0361332	2.025	0.412695	-0.41598	0.488321	-0.80626	-1.30011	0.44313	-0.882925
Atp6v0a1	-1.52036	-0.234158	0.275633	-1.04587	-0.0379072	1.40342	-0.690295	0.533659	1.31588
Atp6v0b	-0.472999	1.643	1.09948	-1.06418	0.197361	-0.288326	-1.56791	0.388324	0.0652521
Atp6v0e	-0.606834	1.46871	1.04402	-0.554486	0.570697	0.00396618	-1.874	0.319119	-0.371194
Atp6v1e1	-0.399302	1.34413	1.10171	-0.72248	0.473445	0.268455	-1.99991	-0.0265571	-0.0394863
Atp6v1f	-0.104789	1.5032	1.1937	-0.544514	0.381806	-0.348441	-1.80937	0.327938	-0.599528
Atp6v1g1	-1.38403	1.21569	0.68746	-0.381679	0.548963	0.0881403	-1.73318	0.807766	0.150859
Atpif1	-0.0352761	1.69499	0.279974	-0.00589023	0.714095	-1.16016	-1.29448	0.768563	-0.961809
Atraid	-0.668463	1.49375	0.450138	-0.301302	0.277937	0.640387	-2.10993	-0.0724684	0.289956
Atxn1	-0.110019	-1.58494	0.110029	0.00103833	-1.10141	1.7755	0.820507	-0.414164	0.503468
Atxn7	0.301337	-0.967757	-0.0881661	0.937421	-1.39485	1.19313	1.33258	-0.459028	-0.854673
Aurkaip1	-0.182774	1.70253	0.833416	-0.180018	-0.00162188	-0.459106	-1.97621	0.440137	-0.176351
Aurkb	-0.202935	1.28776	-0.684633	-0.530102	1.42297	-1.32207	-0.492573	1.09727	-0.575688
Avpi1	-1.33115	1.23519	0.61207	-1.05098	0.380873	-0.0249942	-1.31307	1.09259	0.399469
Axl	0.482628	-1.67175	-0.868125	0.759107	0.304883	-0.343675	1.80548	-0.0584005	-0.410142
B3gnt2	0.664229	-0.553146	-0.184088	1.54521	-1.1571	-0.39828	1.50469	-0.538556	-0.882958
B3gnt5	0.970408	-0.285167	-0.282606	1.05784	-0.443809	-0.159866	1.35305	-1.9059	-0.303955
B4galnt1	1.26858	0.409725	-1.22316	1.18064	0.134467	-1.37791	0.822548	-0.635016	-0.579883
B4galnt4	-1.48729	1.18988	0.737945	-1.18157	0.268701	0.473191	-1.16995	0.380582	0.78851
BC003965	-0.526474	0.991846	1.38701	-1.13702	0.528692	0.230252	-1.75376	0.333616	-0.0541599
BC004004	-0.575237	1.10222	0.90995	-0.778807	0.319098	1.06698	-1.89074	0.233706	-0.387167
BC031181	-1.16498	1.61873	0.6752	-0.34171	0.319475	-0.12533	-1.55655	0.897433	-0.322259
Bach2	0.647934	-0.547336	-1.29481	1.29073	-0.891388	0.0691422	1.63735	-0.310403	-0.601218
Bad	-0.177114	1.98633	0.347823	-1.19441	0.744579	-0.521309	-0.468808	0.407123	-1.12422
Baiap3	1.27407	-0.987949	-0.19264	1.14478	-0.301426	-1.05322	1.1545	-1.2195	0.18139
Banf1	-0.199419	1.7824	0.584882	-0.440946	0.604656	-0.759798	-1.48304	0.697429	-0.786162
Bax	-0.0742083	2.00499	0.748723	-0.83448	0.0957954	-0.953184	-1.06277	0.615288	-0.540155
Bcas3	0.346359	-2.05847	0.395246	0.783905	-0.72422	0.974339	0.502814	-0.85871	0.638735
Bccip	-1.53532	-0.279645	0.541239	-0.539626	0.875941	0.320972	-1.41779	1.14153	0.892704
Bcl2	0.92888	0.327845	-1.33365	1.23946	-0.150952	-1.36373	1.17405	-0.170038	-0.651871
Bcl2l11	1.23354	-0.420504	-1.39659	1.14209	-0.545999	-0.0199474	1.33954	-0.84849	-0.483639
Bcl6	1.31196	-0.629731	-0.756127	0.80089	0.0267315	-0.980102	1.58948	-0.326413	-1.03669
Bid	1.1567	-0.0212455	-0.735013	1.3292	-0.539367	-1.56694	1.00451	0.134536	-0.762377
Birc2	1.13457	-1.07738	-1.09599	1.42174	-0.346765	-0.708765	1.23978	-0.216624	-0.350555
Birc5	-0.426233	1.43103	-0.593813	-0.522392	1.23912	-1.07161	-0.449438	1.24115	-0.847811
Birc6	0.297692	-1.06429	-0.416676	1.0088	-1.60736	0.943484	1.35813	-0.518739	-0.00103011
Blmh	-1.09734	0.852331	0.0929922	-0.54622	0.220716	0.439645	-1.84051	1.36857	0.509808
Bpnt1	1.17881	-1.40945	-0.985271	1.18251	-0.66539	-0.0819584	1.28396	-0.374398	-0.128801
Braf	-0.0691164	-1.37255	-0.625914	0.999539	-0.886479	1.23048	1.46404	-0.410824	-0.329176
Brk1	-0.402748	1.62486	0.748637	-0.502897	0.334677	0.135559	-2.03431	0.283518	-0.187292
Brms1	-0.416833	1.77868	0.561867	-0.656256	0.230658	0.300378	-1.9205	-0.135197	0.257208
Bscl2	-1.12259	0.882736	1.36266	-0.965858	0.248895	0.345468	-1.61558	0.377443	0.486824
Btaf1	-0.307372	-0.83536	-1.21434	1.3895	-0.965232	0.424053	1.62282	0.102344	-0.216415
Btbd9	0.705589	-1.55186	0.096331	0.458153	-0.590227	1.55039	0.600437	-1.32619	0.0573758
Btg2	1.45932	-0.997304	-0.343425	0.899344	-0.265423	-0.353539	1.24936	-1.46999	-0.17834
Btla	0.650004	-0.438637	-0.0867056	1.36668	0.185449	-1.07919	1.42448	-0.666678	-1.3554
Btnl7-ps	0.970286	-0.248551	-0.944445	1.26468	0.205091	-1.24749	1.26385	-1.13752	-0.1259
Bzw2	1.23332	-0.506135	-1.19149	1.39844	-0.0176424	-0.374875	1.09946	-0.54558	-1.09551
C9orf72	1.00582	-0.815581	-1.00283	0.994755	-0.231376	-0.728064	1.79586	-0.493795	-0.524785
Cabin1	1.60862	-0.911275	-0.329111	0.168224	-1.12317	0.0307609	1.212	-1.19368	0.537632
Cables1	1.13156	-0.734186	-0.464238	0.875624	-0.682602	0.161603	1.66397	-1.10403	-0.847698
Cabp7	-0.417898	1.68831	1.0594	-0.802183	0.487841	-0.38601	-1.51449	0.453342	-0.568313
Cacna1s	-1.43842	1.46953	-0.169891	-1.04266	0.890954	-0.278551	-0.83525	0.926202	0.478079
Calcrl	-0.0889207	-1.75012	-0.457054	1.33609	0.0838732	0.208394	1.51349	-0.766638	-0.0791143
Calm1	-0.530266	1.30257	0.907708	-1.384	0.9041	-1.01109	-0.88407	0.805733	-0.110685
Calm3	-0.429986	1.4286	0.340886	0.0400552	0.913418	-0.341239	-2.02517	0.585195	-0.511759
Camk2d	-0.239771	-0.864153	-0.749913	0.765414	-0.814451	-0.117879	2.30822	-0.120156	-0.167308
Camk4	0.312312	-0.892819	-0.826934	0.71767	-1.28466	0.600416	1.93342	-0.256951	-0.30245
Cand1	0.732189	-0.373284	0.116297	1.18143	-2.29427	-0.0366781	0.798785	-0.109414	-0.0150571
Cap2	-0.702169	0.203913	1.08557	-1.69962	-0.0375831	0.832002	-1.20757	0.559229	0.966233
Capg	-0.904843	1.16025	0.921185	-1.28608	0.433002	0.373706	-1.59395	0.271425	0.625306
Capns1	-0.244596	1.78636	-0.304612	-1.16033	0.933625	-1.4108	-0.379318	0.396142	0.383526
Car2	0.731988	-0.199506	-0.488999	1.25554	0.243281	-1.07691	1.36004	-0.251592	-1.57384
Car5b	-1.9416	-0.267489	0.862045	-0.805254	0.51075	0.241034	-0.589006	0.747679	1.24184
Card11	1.48127	-1.20841	0.327441	1.13481	-0.580658	0.109162	0.166964	-1.59573	0.165162
Cblb	0.433464	-2.17484	-0.223553	0.541157	-0.10787	1.17872	1.00926	-0.556589	-0.099749
Ccar2	1.34874	-0.830504	-0.966889	0.934584	0.17283	-1.2671	1.30982	-0.557828	-0.143658
Ccdc12	-0.390016	1.95379	0.744002	-1.24846	0.525307	-0.280908	-1.00617	0.354665	-0.652212
Ccdc124	-0.816719	1.80985	0.764022	-1.01832	0.214108	-0.167548	-1.42226	0.580319	0.0565495
Ccdc88c	1.52348	-1.33745	-0.507242	0.338511	-0.02804	-0.38083	1.56977	-0.916408	-0.261796
Ccl20	-1.55478	0.229553	0.672083	-0.996743	0.678816	0.868562	-1.34769	0.694978	0.755211
Ccl5	1.14498	0.851163	-0.939877	0.976194	0.403503	-1.2433	0.365306	-0.0466929	-1.51128
Ccn4	0.993026	0.259521	-0.978235	1.10307	0.163243	-1.6772	1.17548	-0.596186	-0.442712
Ccnb1	-1.16266	0.637245	-1.15491	-0.0757733	1.29421	-0.935547	-0.0356186	1.53025	-0.0971979
Ccnb2	-0.455397	0.778948	-1.15697	-0.255672	1.47755	-1.2343	-0.0591366	1.36416	-0.459176
Ccnd2	-0.775839	0.673056	1.09758	-1.68178	0.492241	0.494848	-1.36133	0.465352	0.595868
Ccnf	0.0278509	0.55468	-0.683735	-1.32044	1.52232	-0.771915	-0.375669	1.49249	-0.445587
Ccnt2	1.2671	-1.80021	-0.139512	1.06173	-0.791834	0.0722745	0.896242	-0.736455	0.170663
Ccr1	-1.13604	0.134438	0.974659	-1.36414	0.307104	0.841167	-1.34344	0.704544	0.881709
Ccr2	-1.28004	-0.494717	1.07584	-1.4897	0.457095	0.984098	-0.673742	0.488174	0.932996
Ccr5	-1.27665	-0.825843	1.02957	-0.947255	0.37325	0.877685	-1.06073	0.810962	1.01901
Ccr7	1.025	0.172631	-1.30025	1.30783	0.0869648	-0.990917	0.953052	0.0186277	-1.27294
Ccr8	1.00132	0.00990105	-1.81391	1.01678	0.591648	-0.746921	0.89852	0.0211493	-0.978487
Ccr9	-0.497895	-0.284173	1.12738	-1.47865	0.0206604	1.28641	-1.26749	0.126185	0.967582
Cd101	0.907132	-2.13627	-0.582626	1.28798	0.110524	-0.137372	0.588284	-0.363226	0.325574
Cd160	0.982592	0.603042	-0.998734	1.08642	0.496486	-1.5812	0.707633	-0.197823	-1.09842
Cd1d1	1.20486	-0.499914	-0.768963	1.01476	-0.938905	-0.726449	1.67514	-0.498733	-0.461796
Cd200r1	1.04427	-0.51831	-1.56051	1.31513	0.329199	-0.708134	1.08567	-0.177301	-0.810018
Cd200r4	0.654835	0.160478	-2.00351	1.35349	0.29937	-0.800807	0.866793	-0.0698567	-0.460788
Cd247	-0.898545	0.743194	1.15977	-1.18444	0.157297	0.692382	-1.671	0.283169	0.718167
Cd274	1.05111	-2.11039	0.108093	0.498755	-0.648138	0.992685	0.741528	-0.428358	-0.205282
Cd2bp2	-0.152079	1.36104	0.186868	-0.894058	0.786698	-0.157314	-2.05424	0.479171	0.443911
Cd40lg	1.5341	-0.482546	-1.66905	0.724639	0.160618	-0.74264	1.02766	0.121539	-0.674322
Cd47	-1.55224	-0.614808	0.284193	-1.52086	0.854917	0.488596	0.18221	0.776974	1.10103
Cd5	1.90447	0.589244	0.0976427	0.466081	-1.23128	-1.26928	0.391324	-0.660139	-0.288055
Cd7	1.19678	0.707452	-0.784313	0.942309	0.336294	-1.54315	0.710405	-0.371049	-1.19473
Cd80	0.958695	0.193237	-0.871201	1.17531	0.368383	-0.957335	1.26021	-1.05418	-1.07312
Cd81	1.10975	0.0743746	-1.26862	1.25164	0.382448	-1.09607	0.960013	-0.307618	-1.10592
Cd82	1.33285	0.158374	-1.15703	1.0888	0.240214	-1.24426	1.0153	-0.650269	-0.783982
Cd83	0.958466	0.0964041	-1.58358	1.10087	0.178755	-0.812048	1.14753	0.0708362	-1.15724
Cd86	-1.73699	-0.52261	0.947128	-0.753639	0.410945	1.28386	-0.79325	0.337117	0.827438
Cd9	1.07939	-0.178284	-1.12633	1.52838	-0.063722	-0.833338	1.04181	-0.295886	-1.15202
Cd96	1.08917	-0.606277	-1.23209	1.32785	0.358128	-1.14283	1.08403	-0.147383	-0.730591
Cdc20	-0.578364	0.519993	-1.59413	-0.581214	1.33806	-0.998429	0.595613	1.1645	0.133977
Cdc20b	0.538672	1.07934	-1.00366	0.735245	0.979346	-1.14873	0.0290103	0.391951	-1.60118
Cdc42ep2	0.0733422	0.78025	0.735483	-1.69953	0.0907266	0.495942	-1.69953	0.792887	0.430421
Cdc45	-0.485266	0.794473	-1.27956	-0.451612	1.29017	-0.281356	-0.978205	1.59667	-0.205316
Cdc6	-0.045652	0.655704	0.14333	-1.03231	1.52772	-0.604992	-0.523038	1.26268	-1.38343
Cdca2	-0.0360923	0.597255	-1.61802	0.285817	1.27535	-1.37083	0.0788549	1.14223	-0.35456
Cdca3	-0.266966	1.1065	-0.323965	-0.24449	1.13742	-1.71785	-0.206988	1.28744	-0.771094
Cdca5	-0.368265	1.18324	-0.614474	0.123726	1.20347	-1.78155	0.128579	0.906671	-0.7814
Cdca8	-0.755517	1.32104	-0.599171	-0.679481	1.44394	-1.00461	-0.120307	1.11275	-0.718647
Cdk1	-0.76949	1.29499	-0.685338	0.071868	1.12321	-1.02399	-0.709962	1.39763	-0.698909
Cdk17	-0.567779	-1.08626	-1.04324	1.74344	-0.817001	0.283883	1.2636	0.107632	0.115727
Cdk4	0.0131664	1.68967	0.510277	-0.32023	0.351237	-0.393398	-2.11204	0.197432	0.0638889
Cdk5	-0.457881	1.56479	0.803279	-0.706452	0.22727	-0.287258	-1.93135	0.286555	0.501046
Cdkn2c	-1.45196	0.305489	1.01591	-0.694861	0.317496	0.907942	-1.59319	0.363843	0.829334
Cdkn3	-0.0774291	1.05413	-1.02192	-0.279977	1.04197	-1.44498	-0.389244	1.51019	-0.392747
Cdpf1	-1.23415	1.1992	0.78231	-0.95444	0.54929	0.110078	-1.59421	0.63609	0.505831
Celf2	0.272592	-2.09936	-0.218842	1.07414	-0.490804	0.713645	1.202	-0.129263	-0.324105
Cenpf	-0.918223	0.842742	-0.448824	-0.618343	1.13748	-0.315609	-0.676476	1.82424	-0.82699
Cenpk	-0.504317	0.442114	-0.969697	-0.815196	1.3749	-0.728804	-0.0403758	1.79366	-0.552278
Cenpm	-0.246825	1.47919	-0.655701	0.208209	1.34397	-1.13608	-0.688484	0.759055	-1.06333
Cenps	-0.646441	1.01176	0.32604	-0.584628	1.36727	-1.25872	-0.957563	1.22675	-0.484465
Cenpx	0.250591	1.75686	0.829529	-0.685408	0.349411	-0.731249	-1.45601	0.501451	-0.815173
Cep170	0.531463	-2.50385	0.119382	0.251853	-0.317105	0.382461	0.985428	0.24995	0.300413
Cep55	-1.17909	0.592702	-0.502221	-0.0910125	1.39608	-1.60154	0.181729	1.20455	-0.00119309
Cep63	-1.54476	0.754535	0.452107	-1.42632	0.576984	0.414391	-0.925567	0.820875	0.877756
Cerox1	0.418471	-0.0921586	0.577539	0.870676	0.0233538	0.469607	1.03113	-1.64931	-1.64931
Cetn2	-1.82643	0.614306	0.693199	-0.854981	1.06398	0.315036	-1.05094	0.833239	0.212589
Cetn3	-2.06245	1.14891	0.0487248	-0.163546	0.534918	-0.140216	-0.619417	1.30572	-0.0526463
Cfl1	-0.584569	1.01024	1.1535	-0.665978	0.777329	0.379334	-2.01431	-0.195837	0.140304
Cfp	0.592516	-1.33404	0.661331	0.888061	0.568202	0.92409	0.123432	-1.7189	-0.704685
Chchd2	-0.504587	1.27848	-0.247144	-0.77092	1.15727	-1.73486	-0.199659	1.0327	-0.0112856
Chd1	0.00344789	-1.54425	0.0625025	1.37284	-0.614482	0.52662	1.49056	-0.714143	-0.583098
Chd2	0.167823	-2.10106	-0.448945	0.511064	-0.0284925	0.661725	1.52211	-0.528608	0.244384
Chd6	0.242579	-1.76815	0.0645057	1.69669	-0.627263	0.956305	0.0565544	-0.773069	0.151851
Chmp2a	-0.337871	1.77802	0.351753	-0.886635	0.460801	-0.113182	-1.75679	0.685679	-0.181773
Chmp5	-1.42685	0.200806	0.814222	-0.773538	0.755659	1.13448	-1.55197	0.559482	0.28771
Ciao2b	0.161986	1.72741	0.916833	-0.532412	-0.27474	-0.702833	-1.68904	0.624365	-0.231566
Cib1	-0.594404	1.49019	0.576288	-0.556932	0.577749	-0.164858	-2.00423	0.635742	0.0404526
Cisd1	-0.372686	1.39044	0.127176	-0.833332	1.01645	-1.13956	-1.26029	1.13702	-0.0652181
Cisd2	-1.95168	-0.453097	0.498008	-0.509841	0.571516	0.298543	-0.710354	1.20096	1.05595
Ckb	-0.905724	0.892579	0.749176	-1.38312	0.314332	0.00258964	-1.46947	1.02467	0.774967
Cks1b	-0.643007	1.39288	-0.706867	-0.788743	1.50733	-0.701044	-0.597321	1.0622	-0.525432
Clcn7	1.36133	-1.91155	-0.327531	0.781512	-0.712497	0.0167088	0.807323	-0.562125	0.546827
Clec2i	0.921134	-0.904035	-1.12931	1.05538	0.309816	-1.06248	1.51069	-0.0406145	-0.660581
Clic1	-0.251186	1.80384	0.592534	-0.624035	0.793163	-0.401535	-1.69399	0.250248	-0.469034
Clic4	-0.778397	0.357144	0.727206	-1.94794	-0.726451	0.680568	-0.210854	0.719912	1.17881
Clk1	-0.187202	-1.6208	-1.34418	1.25169	-0.155877	0.379184	1.26399	-0.0313949	0.444599
Cmc2	-0.325917	1.55251	0.0411864	-0.381911	0.58829	-0.0863611	-2.10574	0.740117	-0.022169
Cmtm7	-0.738903	0.32303	-0.61462	-1.29583	1.34946	-1.18259	0.429997	1.30789	0.42155
Cnn2	-0.384278	1.01107	1.09343	-0.892529	0.386125	0.332189	-2.06665	-0.032796	0.553443
Cnot1	1.30379	-1.91795	-0.0673758	0.230199	0.08518	0.241235	1.33066	-0.580063	-0.625676
Cnot2	-0.299377	-2.32753	-0.185601	0.995128	0.149966	0.607429	0.890001	-0.282603	0.452585
Cnot4	0.21716	-2.07253	-0.0222559	0.380518	-0.184057	1.00737	1.46376	-0.461614	-0.328357
Cnr2	0.671786	-0.180608	-0.428701	1.05926	0.401415	-0.204104	1.27576	-0.585578	-2.00923
Coa3	-0.23139	1.33344	0.81426	-1.25261	0.763469	-0.422489	-1.59017	0.780051	-0.194563
Commd1	0.0717601	1.54277	0.464949	-1.50706	0.784049	-0.0695284	-0.764858	0.684062	-1.20615
Commd4	-0.570043	2.06448	0.828235	-0.627863	0.253449	-0.25503	-1.383	0.193255	-0.503479
Commd7	0.179108	1.06412	0.862055	-1.31492	0.1391	-0.379169	-1.83141	0.753772	0.527343
Cops6	-0.846928	0.957873	0.675136	-0.268069	1.1156	-0.251353	-2.00506	0.708635	-0.0858393
Copz1	-0.39666	0.854238	-0.0657349	-0.443127	0.669065	0.700158	-2.33331	0.593026	0.422344
Coq8a	1.24765	0.129709	-1.17085	0.903085	0.136461	-1.22155	1.21752	-0.133348	-1.10868
Coro2a	1.25214	-1.8104	-0.214227	0.780187	-0.0844238	-0.644711	1.28772	-0.642782	0.0764883
Coro2b	-1.18281	-0.230308	1.1785	-0.839556	0.0214177	1.03964	-1.42764	0.335092	1.10565
Cox14	-0.363809	1.87722	1.03955	-0.655028	-0.0591873	-0.262464	-1.3747	0.551694	-0.753277
Cox19	-0.335347	1.55719	1.118	-0.6644	0.426655	-0.604596	-1.76326	0.332119	-0.0663603
Cox6a1	0.312696	1.89366	0.820396	-0.591193	0.0812068	-0.93015	-1.18589	0.483488	-0.884214
Cox6b1	0.27847	1.88534	0.869688	-0.523871	0.114711	-0.623657	-1.33148	0.350341	-1.01954
Cox7a2	0.178803	1.89378	0.466681	0.0210039	0.124174	-0.671957	-1.35039	0.578276	-1.24037
Cox7b	-0.172069	1.64627	0.230346	0.128857	0.239845	-0.815615	-1.43584	1.18232	-1.00412
Cox8a	0.44922	1.84446	0.714199	-0.209541	-0.0369705	-0.796022	-1.45493	0.437652	-0.948067
Cpe	-1.5468	0.650173	0.0494435	-1.20416	0.238653	1.02916	-0.862398	1.33181	0.31411
Cpne3	1.03372	-1.10301	-0.030991	1.10858	0.246934	0.327035	0.941347	-1.61289	-0.910721
Creb1	-0.404611	-1.66973	-0.607841	1.26757	-0.0763621	0.949236	1.35454	-0.414308	-0.398489
Crim1	0.446961	-1.17562	0.256225	0.649905	-0.766494	0.788129	1.62912	-1.35921	-0.469015
Cript	-1.47847	1.12867	-0.111723	0.264999	0.813604	0.543459	-1.10447	1.03939	-1.09545
Crk	0.724373	-0.999307	0.270695	1.50968	-0.729407	0.510724	0.910486	-1.30891	-0.888337
Crmp1	-0.622679	0.00187432	0.196893	-2.14381	0.306428	-0.152757	0.0234354	1.22913	1.16149
Crtam	1.13181	-1.10362	-0.765463	1.23874	0.0109172	-0.695423	1.42181	-0.386968	-0.851812
Crybg1	1.31618	-1.581	-0.88404	0.424005	0.220996	-0.248807	1.49649	-0.671862	-0.071956
Csnk1g1	0.238554	-1.78034	0.588257	0.766854	-0.314344	1.04321	1.03823	-1.19362	-0.386797
Csrp1	-0.000876817	1.80291	-0.196231	0.307683	0.759557	-0.485576	-1.66218	0.409225	-0.93451
Cst3	-0.686275	1.58541	1.22693	-0.208217	0.0287824	-0.0752478	-1.73629	0.399621	-0.534715
Cstb	0.0846198	1.42935	0.654024	-0.40915	0.518741	-0.742542	-1.46538	1.05705	-1.12671
Ctla4	-1.48782	-0.111005	0.807793	-0.49605	-0.0039001	1.25079	-1.40838	0.351274	1.0973
Ctsa	-1.04048	0.420449	0.709025	-1.44054	0.858007	0.653234	-1.36232	0.142634	1.06
Ctsb	-1.1702	-0.0800983	0.913786	-1.42152	0.421076	0.661676	-1.12805	0.544688	1.25864
Ctse	1.19538	-1.85057	-0.166188	1.10932	-0.477863	0.168203	0.964634	-0.829613	-0.113308
Ctsw	1.0974	0.441281	-1.28606	1.13715	0.416525	-1.25796	0.705836	-0.0733395	-1.18084
Cuta	-0.315874	1.83924	0.95605	-0.671801	0.103618	-0.229176	-1.70089	0.322163	-0.303326
Cxcl10	-0.0512515	1.01595	0.572857	0.0945549	0.43984	0.889783	-2.19344	0.133846	-0.902141
Cxcl3	-1.31594	0.10393	0.262971	-0.793752	0.731425	0.820585	-1.62832	1.05782	0.761284
Cxcl5	-2.3577	-0.120229	0.146579	-0.506877	0.678551	0.939193	-7.75002e-05	0.784921	0.435637
Cxcr5	1.44439	-0.666706	-0.954795	1.26415	0.915415	-0.400022	0.267495	-0.668804	-1.20112
Cxcr6	-1.49807	-0.335257	0.66248	-1.30375	0.547422	0.586688	-0.778273	1.13215	0.986611
Cyb5a	-1.20511	1.03157	0.85282	-1.13544	0.702105	0.0164903	-1.39977	0.997449	0.139886
Cybb	0.851383	-0.447861	-1.28239	1.34193	0.277113	-0.937037	1.30408	-0.128857	-0.978366
Cyfip2	1.6692	-1.59362	0.284616	-0.000400404	-0.405614	0.299725	1.15435	-0.789683	-0.618576
Cyp11a1	-0.643927	0.00141395	0.306663	-2.13022	0.875117	0.420699	-0.591273	0.6467	1.11483
Cyp4f16	-0.57623	-0.00223081	0.443949	-1.82831	0.894169	0.902113	-1.23272	0.609519	0.78974
Cyren	-0.485293	0.196427	1.13509	-1.43492	0.551358	0.668012	-1.69181	0.211974	0.849166
Cyria	1.62847	-0.76713	-0.542507	1.58022	-0.183672	-0.587654	0.136202	-1.25318	-0.0107494
Cysltr2	0.192483	-1.89019	-0.729889	1.04671	0.118784	-0.581896	1.51824	0.322521	0.00324219
Cyth3	1.43347	-0.261803	-0.505241	0.646488	0.104252	-1.29044	1.48879	-0.753712	-0.861807
Daw1	-1.43317	0.428217	0.810963	-1.14265	0.442435	0.829606	-1.36698	0.610887	0.820693
Dbi	0.335433	1.80101	-0.0948561	-0.087746	0.430911	-0.865591	-1.24407	0.888777	-1.16387
Dcp1a	0.855761	-2.16427	-0.118184	0.206377	0.288655	0.235342	1.1251	-0.932218	0.503434
Dctn3	-0.392979	1.83194	0.797197	-0.84258	0.518374	-0.154051	-1.6785	0.0850732	-0.164469
Dctn6	-1.20437	1.1554	1.36374	-0.585522	0.445697	0.221162	-1.65175	0.0866489	0.168989
Dctpp1	-0.768015	1.49877	0.875008	-0.778608	0.5432	-0.215756	-1.53807	0.902784	-0.519318
Dcun1d4	1.78033	-1.776	0.397922	0.145068	-0.2642	0.176332	0.598375	-1.01801	-0.0398135
Ddit4	-1.02375	0.381603	0.552612	-1.95983	0.720433	-0.284295	-0.330981	0.798009	1.1462
Ddt	0.0271775	1.5165	1.02538	-0.914924	0.513413	-0.134804	-1.57646	0.45739	-0.913672
Ddx5	0.0500853	-1.99517	-0.775809	0.555288	-0.48931	0.141571	1.11694	0.139367	1.25703
Degs2	1.12225	0.348996	-0.529914	1.15244	-0.364979	-1.47789	1.10442	-0.15124	-1.20408
Dennd2d	1.05293	-0.298341	-0.855906	1.29218	0.236444	-1.15092	1.31468	-0.682884	-0.908182
Dennd4a	0.688851	-1.97967	-0.499875	0.874144	-0.377847	0.502409	1.40742	-0.423872	-0.191563
Dennd4c	0.189422	-1.05251	-0.324697	0.180819	-0.822585	1.49318	1.14586	-1.4467	0.637221
Dgat1	1.03037	-0.860859	-1.00843	0.232855	-0.591705	-0.990453	1.83551	-0.250084	0.602803
Dgat2	1.09194	0.399134	-1.02243	0.951876	-0.252347	-1.37755	1.36659	-0.263581	-0.893632
Dgka	1.65306	-0.0143331	-0.637032	0.899512	-0.166813	-1.35457	1.05806	-0.58416	-0.853723
Dgkd	0.187381	-0.162958	-0.814344	0.936169	-1.40775	-0.433962	2.03473	-0.045158	-0.294105
Dhrs1	-0.675303	1.02372	0.866186	-0.832135	0.932451	-0.494558	-1.84142	0.394198	0.626864
Dip2b	0.00425723	-1.40238	0.566612	1.18349	-1.52611	0.536562	1.03619	-0.719673	0.321063
Dkkl1	-0.842238	1.03721	1.18504	-0.92127	0.547711	0.344184	-1.8483	0.289357	0.208298
Dlgap5	0.0282257	0.48385	0.227361	-2.01541	1.262	-0.595315	0.256435	1.06425	-0.711391
Dmac1	-0.00382104	1.37023	0.415153	-0.370568	0.771917	-0.318729	-1.73948	0.957891	-1.08259
Dnaja1	-0.811496	-1.56031	-1.32414	1.01788	0.609338	0.814394	1.00117	-0.0292536	0.282417
Dnajb13	-0.904057	1.20974	0.931338	-1.44873	0.655929	0.396776	-1.41279	0.231708	0.34009
Dnajb6	0.775757	-1.4447	-0.993797	0.756936	-0.115987	-1.01996	1.59267	0.39667	0.0524109
Dnajb7	0.288051	-1.33098	-0.0133382	0.543171	-1.33098	0.393311	1.52395	-0.930737	0.857551
Dnajc12	0.7657	-0.701234	-0.650753	1.51425	0.56751	-1.23586	1.15817	-0.778616	-0.639159
Dnajc17	0.00564224	1.24065	0.61242	-0.486569	0.598362	0.302633	-2.24461	0.410376	-0.438904
Dnal4	-0.69924	1.26364	1.4694	-0.899495	0.269627	0.315583	-1.52836	0.36248	-0.553635
Dnase1l1	-1.08694	0.196439	0.435827	-0.897359	0.234327	1.33606	-1.57832	0.165699	1.19426
Dock2	0.997468	-2.04389	0.0176208	0.451274	-0.414063	0.821189	1.11414	-0.685409	-0.258333
Dock8	1.64298	-1.11689	0.65007	0.809525	-1.12228	0.338195	0.278713	-1.20277	-0.277533
Dop1a	0.246428	-1.50852	0.658809	1.00151	-0.885407	1.24066	0.78188	-1.00579	-0.529571
Dop1b	1.65342	-0.115763	-0.201245	-0.108834	-1.16999	-1.16505	1.4568	-0.556087	0.206756
Dpm2	-1.20135	1.32445	0.178234	-0.695769	0.795312	-0.29695	-1.56913	0.856042	0.609148
Dpy19l3	1.74944	-0.963542	0.293106	1.0766	-0.24992	-0.0551526	-0.186919	-1.63237	-0.0312419
Dpy30	-0.738334	1.45927	0.636144	-0.402386	0.595977	-0.252834	-1.70134	1.02751	-0.624003
Dstn	-2.22197	0.0279205	0.1608	0.0829703	0.702414	0.968461	-0.816341	0.954857	0.140891
Dtl	0.205483	0.301044	-0.871751	0.0298369	1.44712	-0.501167	-1.65586	1.38078	-0.335486
Dtx4	1.2459	-0.428766	-0.0559609	1.35653	-0.972136	-0.657305	1.13753	-0.350348	-1.27545
Dusp10	1.3711	-0.0885429	-1.14935	1.35066	-0.108739	-0.714667	0.98659	-0.584137	-1.06292
Dynlrb1	0.0267697	1.69075	0.706078	-0.203584	0.647573	-0.560934	-1.51267	0.397759	-1.19174
E230032D23Rik	1.42399	-2.08895	0.020943	0.786186	-0.0546326	0.133026	0.710348	-0.340096	-0.590822
E2f7	-0.133395	1.3312	-0.309744	-0.790369	1.03297	-0.428037	0.280625	0.864306	-1.84756
Ebna1bp2	-0.777319	0.797222	0.701761	-1.21055	-0.194175	0.675037	-1.68293	0.692093	0.998854
Ebp	-0.840142	1.37759	0.717985	-0.178661	1.18393	-0.406698	-1.7644	0.242195	-0.331804
Ech1	-0.690302	1.28758	0.995775	-1.13172	0.385224	0.35995	-1.76575	0.422858	0.136389
Echs1	-0.994116	0.827465	0.987611	-0.715407	0.114715	0.908599	-1.90618	0.207693	0.569624
Ecpas	0.154589	-0.910946	-0.106197	1.30819	-1.77959	-0.151304	1.48711	-0.106582	0.104735
Ecsit	-1.06066	0.42552	1.01262	-0.946495	0.295253	0.389748	-1.7728	0.732867	0.923952
Edc4	1.13349	-1.71654	-1.03811	0.00381462	0.293882	-0.1958	1.42017	-0.472231	0.571318
Ednrb	1.64742	-0.814035	-0.436499	0.106049	-0.429593	-0.869413	1.4733	0.396641	-1.07387
Egr2	1.60779	-0.660872	-1.37884	1.22654	-0.25947	-0.384229	0.808972	-0.828193	-0.1317
Ehd1	-1.07465	0.916477	0.454655	-1.63165	0.707884	-0.288212	-0.925589	0.936762	0.904323
Eif1b	-0.67107	0.881576	1.0233	-0.586676	0.457182	0.465893	-2.09448	0.726251	-0.201973
Eif4a1	-0.817618	0.762652	0.0820575	0.0889621	0.926352	0.0878715	-2.27285	0.730628	0.411944
Eif4ebp1	-0.542965	0.853403	0.24874	-1.60043	0.674957	-1.25122	-0.395301	1.28077	0.732046
Eif6	-0.867697	1.69121	0.648921	-0.661702	0.50455	-0.336296	-1.70061	0.298081	0.423538
Elavl1	0.542733	-0.669182	-0.0230818	1.57298	-0.730814	0.611566	1.03076	-1.37517	-0.95978
Elf1	1.07943	-1.52735	-0.756442	0.755251	-0.221673	0.320203	1.56699	-0.687175	-0.529241
Elk3	-1.05544	0.47091	0.570711	-1.22711	0.825109	-0.140738	-1.45327	0.989386	1.02044
Ell2	0.137615	-0.833836	-0.991024	0.993734	-0.565984	0.180052	1.97111	0.13751	-1.02918
Elmo1	0.0207364	-1.83916	-0.508588	0.195992	-0.528536	1.0027	1.70389	-0.279323	0.232289
Elob	0.288552	1.88665	0.803452	-0.397167	0.245586	-0.751552	-1.24323	0.303879	-1.13617
Elof1	-0.582838	1.57554	0.913543	-0.886497	0.631852	-0.482097	-1.63963	0.487053	-0.0169211
Elovl1	-0.898485	1.09573	0.653014	-1.43653	0.629512	0.353119	-1.52386	0.671698	0.455797
Elovl5	0.909894	-1.87112	-1.03691	1.30823	-0.0457991	-0.0231792	0.909734	-0.221589	0.0707307
Elovl6	1.01538	-0.695103	-1.45492	1.34955	-0.349724	0.0230365	1.30714	-0.628527	-0.566817
Eml4	0.710678	-0.974468	-0.924706	0.869389	-0.662863	0.107872	1.95795	-0.365218	-0.718636
Emp1	-1.26337	-0.403928	0.785281	-0.976761	0.573811	1.18192	-1.34134	0.496915	0.947476
Emp3	0.381626	1.73663	0.972216	-0.236221	0.328848	-0.621349	-1.31297	0.02354	-1.27232
Enpp4	0.797736	-1.73431	0.248429	0.329859	-0.29447	0.732971	0.78817	-1.56623	0.697851
Entpd1	-1.17594	-0.574462	1.31986	-0.949361	-0.17358	1.39409	-0.85874	0.0538163	0.964312
Entpd5	1.58453	-1.06959	0.00880016	0.376369	-0.614109	-0.990686	1.4687	0.0629765	-0.826988
Ep400	1.43532	-1.66255	0.27965	0.709844	-1.30597	0.357676	0.678951	-0.544604	0.0516829
Epas1	1.35598	-0.0632201	-1.19744	1.14981	-0.5639	-0.443327	1.22849	-0.344272	-1.12212
Epb41	1.09841	-1.73331	0.724834	0.50851	-0.503537	0.648793	0.939548	-0.966694	-0.716554
Epc1	-0.0951303	-0.733363	0.305291	1.37744	-0.227941	1.63628	-0.155987	-1.54828	-0.558308
Epg5	0.952372	-0.843473	0.604168	0.0105326	-2.23825	0.596278	0.801748	0.0856303	0.0309955
Epm2aip1	0.418877	-1.96377	-0.181688	0.929208	-0.311581	-0.346699	1.29094	-0.683912	0.84863
Eprs	1.29434	-1.13615	-0.565955	0.0506443	-0.118385	-0.480077	1.97904	-0.397414	-0.626051
Eps15	0.385872	-2.18104	-0.334238	0.529944	-0.585775	0.808943	1.28821	-0.0986861	0.186769
Eps15l1	0.90779	-2.29182	0.290417	0.595616	-0.720967	0.662393	0.441178	-0.345132	0.460523
Erbin	-0.773536	-1.702	-0.355926	0.639	-0.302417	0.548505	1.81215	-0.310119	0.444348
Ercc6l2	0.5442	-0.91024	-0.574817	1.32967	-1.14365	-0.947845	1.43609	-0.352828	0.619426
Ern1	0.533437	-0.752306	-0.127838	0.682222	-1.56394	0.903572	1.60429	-0.558649	-0.720789
Esyt2	0.0328929	-0.596045	-0.97171	1.27242	-1.09408	1.23045	1.22186	-0.919377	-0.176419
Ets1	-0.035755	-1.58614	-0.902912	0.382809	-0.130745	-0.13401	2.01901	-0.215071	0.602816
Etv6	0.718378	-1.2119	-1.03015	1.40582	-0.645258	0.562747	1.27596	-0.399688	-0.675898
Evc	-0.816488	0.415405	0.152105	-2.14411	0.204113	-0.0642929	0.0272885	1.20352	1.02246
Evl	1.25572	0.0773841	-0.845009	1.25217	-0.316011	-0.818197	1.17702	-0.449473	-1.3336
Exoc6	0.763662	-1.39418	-0.914393	1.22073	0.449847	-0.0453042	1.37151	-0.786669	-0.665203
Ext1	0.493245	-0.573201	-0.563586	1.08621	-1.68979	1.08435	1.17661	-0.483294	-0.53055
F2r	-0.835519	-0.956326	1.14055	-1.35032	0.245229	1.00324	-0.854495	0.508796	1.09885
F2rl2	-0.977882	0.184252	0.947182	-1.3219	0.446042	1.03307	-1.49274	0.29755	0.884432
Faap24	-0.73966	0.0214891	0.804062	-1.28698	0.993325	0.844892	-1.68308	0.336828	0.709125
Fabp5	-0.0495585	1.59557	0.6427	-0.187241	0.413232	-0.205076	-1.98218	0.532752	-0.760192
Fam107b	1.05351	-1.24796	-0.943636	1.10822	-1.12607	-0.382514	1.33104	0.0464414	0.160962
Fam169a	-0.358111	1.25243	0.379518	-0.525517	0.738503	-0.305822	-2.14362	0.785968	0.176646
Fam193b	0.389445	-0.908008	0.155771	-0.372546	-1.60385	0.418744	1.49745	-0.73224	1.15524
Fam20a	-0.765427	0.820096	0.879913	-1.79138	0.32069	0.729442	-1.24915	0.580788	0.47503
Fam214a	0.433312	-1.99292	0.0915915	1.29054	-0.248388	-0.530949	1.23623	-0.497289	0.21787
Fam234a	-0.839978	0.463844	1.07237	-1.41057	0.437221	0.671982	-1.60096	0.54611	0.65998
Fam53b	1.65686	-0.733534	-1.09657	0.746348	-0.237226	-0.913133	1.32255	-0.514512	-0.230787
Fam83g	-1.57366	0.464569	0.183772	-1.47556	0.856589	0.114524	-0.577079	0.963822	1.04302
Fam89b	-0.940533	1.00506	0.648885	-1.32095	0.10824	0.23284	-1.51119	0.9582	0.819459
Fancc	0.0768161	-1.27238	-0.405707	1.17082	-1.30711	1.42689	0.552712	-0.73762	0.495576
Fancd2	-1.36637	0.412462	-0.14504	-1.55002	1.50822	-0.343385	0.104583	0.386334	0.993216
Fanci	-1.60347	0.646288	-0.0199465	-1.64901	1.07495	-0.107205	0.190118	0.661646	0.806627
Fas	0.823523	-0.454025	-1.29767	1.681	0.511095	-0.86226	0.846216	-0.39313	-0.854757
Fasn	1.52179	-0.765993	-0.956678	1.22184	-0.331642	-0.599545	1.18014	-0.736898	-0.533011
Fbxl17	0.437268	-0.920834	-0.0126709	0.983782	-1.88299	1.04665	1.05014	-0.311967	-0.38938
Fbxo11	-0.148747	-1.84079	-0.251618	0.640315	-0.396495	0.681307	1.82351	-0.396422	-0.111064
Fbxo5	-0.474397	1.15932	-0.701469	0.550744	1.34872	-1.05012	-1.27979	0.922063	-0.475069
Fbxo6	-0.424606	0.925101	0.755963	-0.793489	-0.149446	0.769077	-2.1345	0.385123	0.666772
Fchsd2	1.042	-0.739915	-0.0852296	0.543963	-0.703642	0.828493	1.42614	-0.859294	-1.45252
Fcrl1	1.27835	-0.448837	-1.28404	1.14421	-0.534111	-0.568596	1.39988	-0.218455	-0.768395
Fdft1	-1.38019	-0.224487	0.678602	-1.06628	0.0409119	0.679813	-1.09053	1.22714	1.13502
Fdps	-1.34117	1.20646	0.14114	-1.05909	0.817661	0.391429	-1.39911	0.783662	0.459024
Fen1	-0.730218	1.29595	-0.119585	-0.592299	1.09397	-0.785154	-1.28378	1.37677	-0.255652
Fes	-1.55094	1.27627	0.31714	-1.06603	0.18652	1.15346	-0.81799	-0.282408	0.783977
Ffar2	-1.0433	0.299269	0.888109	-1.58067	0.639112	0.847428	-1.20202	0.188989	0.963087
Fignl1	-0.587678	0.65485	-1.34938	-0.399775	0.889266	-1.01798	0.268834	1.80947	-0.267614
Fis1	-0.0831131	1.84374	0.671751	-0.52877	0.272343	-0.182325	-1.87756	0.276253	-0.392324
Fkbp1a	-0.82803	0.540993	-1.12506	-0.622947	1.26229	-1.18745	0.362691	1.49045	0.107062
Fkbp3	-1.99376	0.0279408	-0.0172213	-0.359694	1.03524	-0.641273	0.0655581	1.50461	0.378601
Fkbp8	-0.0259391	1.86203	0.389524	-0.782162	0.222855	-0.694167	-1.67909	0.063738	0.643206
Flna	1.63146	-1.31246	-0.247106	0.485599	0.282969	-0.64656	1.30343	-0.727482	-0.769846
Flnb	1.32399	-0.469346	-0.962573	1.08392	-0.27252	-0.853221	1.45704	-0.383792	-0.923492
Fndc3a	-0.225783	-1.81987	-0.886676	0.376902	0.0187367	0.885026	1.66726	-0.277365	0.261773
Fos	0.620306	-1.28727	0.301722	0.74626	-0.408446	1.27103	0.0799573	-1.81191	0.488349
Foxo1	0.39133	-0.557146	-0.226554	1.51028	-1.25722	0.890228	1.05014	-1.13113	-0.669937
Foxred2	0.937018	-1.27728	0.530776	0.784608	-1.85328	-0.442853	-0.0554572	0.610689	0.765783
Frmd5	-0.973925	-0.422251	0.907611	-1.13019	-0.302049	1.68163	-0.997493	0.402315	0.834349
Fryl	0.372949	-1.53206	0.678539	0.23128	-1.20456	1.52493	0.579924	-0.906526	0.255531
Fto	1.01503	-2.19482	0.369676	-0.0402106	-0.0352728	0.842494	0.854014	-0.755477	-0.0554406
Furin	-0.781766	-0.192441	-0.165054	-1.84288	1.31887	-0.351966	-0.0107646	0.933614	1.09238
Fxyd7	-0.0718464	0.418623	1.09344	-1.4964	-0.275253	0.660929	-1.70689	0.759802	0.617592
Fyco1	-1.49613	-0.440194	0.653479	-1.27156	0.504047	0.644809	-0.73842	1.14443	0.999543
Gabarap	-0.263566	1.31403	0.949911	0.0358024	0.0244371	0.437273	-2.2378	0.0528104	-0.312907
Galm	-0.907384	-6.18564e-05	0.515097	-1.94718	0.912618	0.74969	-0.767748	0.936371	0.5086
Galt	-0.858763	1.44788	0.705992	-1.18364	0.289386	0.435276	-1.63522	0.411972	0.387114
Gas2	-1.73789	-0.012366	0.783205	-0.994583	0.142255	1.18305	-0.872344	0.583918	0.924756
Gata3	1.04274	-0.682517	-1.40853	0.387151	0.748159	-1.10389	1.5459	-0.314408	-0.214595
Gbp10	-1.35044	-0.128079	0.788325	-1.26772	0.509623	0.971496	-1.14406	0.580884	1.03997
Gbp2b	-1.00017	-0.617996	0.909834	-1.35794	0.778767	1.1544	-1.06267	0.31272	0.883048
Gbp3	-0.86341	-0.805434	1.17057	-1.16999	0.590955	1.16751	-1.1368	0.126831	0.919764
Gbp6	-0.993556	-0.594065	1.14205	-1.45234	0.30715	1.04098	-0.934738	0.526912	0.957606
Gbp8	-1.36288	-0.396963	1.10798	-1.3545	0.499055	0.890249	-0.855623	0.556607	0.916078
Gcg	-0.422612	0.749231	0.699312	-2.16596	-0.171103	0.702814	-0.723657	0.935862	0.39611
Gcnt1	0.560963	-1.90899	-1.19596	0.635753	-0.221417	0.523485	1.27531	-0.152651	0.483512
Gcnt2	-0.907153	-0.495706	1.09158	-1.27382	-0.0708797	1.11643	-1.05062	0.296289	1.29389
Gem	0.802004	-0.851489	-1.47971	1.69973	0.251788	-0.70446	0.607557	0.371802	-0.697224
Get3	-0.125354	1.56248	1.04099	-0.477893	0.308904	0.0595554	-2.01733	-0.158585	-0.192769
Gga3	0.994147	-2.05931	0.690066	0.660378	-0.484285	0.191808	0.823566	-0.944761	0.128387
Ghrl	0.517278	-1.46194	0.495906	1.50196	-0.551867	0.17021	1.03046	-1.20424	-0.497766
Gins2	-0.038569	1.68464	0.316719	-0.706718	0.212302	-0.194331	-1.65505	1.10322	-0.722213
Gja1	-0.731218	-0.0387461	0.601367	-1.88021	0.240553	1.09679	-0.950242	0.937134	0.72457
Glb1	-1.06359	-0.0164236	0.322347	-1.21242	1.23494	0.846138	-1.3461	1.10688	0.128229
Gldc	-0.994213	0.0344777	0.0753532	-1.74413	0.668368	0.934066	-0.886025	0.832759	1.07934
Glipr1	-1.08349	0.670426	0.930462	-0.935236	0.571782	0.689489	-1.82065	0.632764	0.344458
Glipr2	-0.79867	0.644897	0.740011	-1.49686	0.364114	0.623526	-1.57532	0.876771	0.621531
Glrx	-0.905625	0.695852	1.2231	-1.115	0.574838	0.449921	-1.73702	0.600721	0.213218
Glyat	-0.687264	0.396375	0.768497	-1.82901	0.537081	0.626692	-1.28904	0.710112	0.766558
Gm10804	1.26105	-0.0193381	-0.387064	0.527188	-0.497794	0.676519	0.902476	-2.07663	-0.386413
Gm11532	1.05645	-0.448998	0.922974	1.00444	-1.79778	-0.413697	0.100894	-1.02399	0.599706
Gm11582	-0.738073	0.428077	1.10396	-0.952691	0.901451	0.666554	-1.93593	0.229826	0.296826
Gm11683	-0.722091	0.481453	0.507331	-2.18029	0.810109	0.482493	-0.694027	0.644447	0.670576
Gm11775	1.2111	0.703683	-0.770849	0.951684	0.331215	-1.51855	0.694691	-0.380105	-1.22287
Gm11980	0.81576	-1.291	-0.480474	0.441795	-1.291	-0.826067	1.49325	0.657641	0.480094
Gm12109	1.27014	0.310138	-0.983478	0.907077	0.00729688	-0.904343	1.33328	-0.862784	-1.07732
Gm12169	0.311703	0.75798	1.0352	-1.23083	-1.23083	-1.23083	-0.21509	0.758677	1.04402
Gm12841	-0.471887	1.64297	1.0994	-1.0645	0.197181	-0.288558	-1.56828	0.387401	0.0662649
Gm13481	-1.14169	-0.516898	0.943154	-1.18002	-0.574221	1.5053	-0.484014	0.357771	1.09061
Gm13522	-0.856881	1.06127	0.449088	-1.84349	1.1491	-0.272538	-0.740094	0.382029	0.671521
Gm13709	-1.01523	-0.786065	1.01344	-1.2203	0.0774825	1.34146	-0.898423	0.50299	0.984652
Gm13778	-0.987765	0.873638	1.20403	-1.24159	0.186655	0.772842	-1.53423	0.26319	0.463233
Gm15511	1.30998	-0.794614	-0.679316	0.0584248	-1.17235	-0.567283	1.84292	0.219138	-0.216905
Gm15638	0.334723	-0.993148	-1.49174	1.35563	0.271722	-0.538014	1.51183	-0.435226	-0.0157774
Gm15927	-0.823441	0.245938	1.20637	-1.20079	1.18654	0.6061	-1.58181	0.284629	0.0764672
Gm1604a	1.28252	-1.25944	-0.533964	1.62445	-0.792297	0.433011	0.481309	-0.749644	-0.485941
Gm16845	-1.06074	0.426116	1.00987	-0.946526	0.29579	0.390327	-1.77321	0.733603	0.924775
Gm17764	-1.38111	0.430441	1.07524	-1.29154	0.103364	1.02629	-1.12642	0.390622	0.773105
Gm19897	-0.754879	0.854351	0.735405	-0.707649	1.07168	0.023158	-1.92286	0.8827	-0.181909
Gm20139	1.4864	-0.917107	-0.943956	0.600647	-0.174413	-1.17068	1.48706	-0.278124	-0.0898254
Gm26740	0.545938	-1.89287	-0.119248	0.440221	-1.10553	1.01565	1.24828	-0.278654	0.146226
Gm26849	1.32336	-0.222299	0.387833	0.482229	0.149932	0.355219	0.702236	-1.34119	-1.83732
Gm28068	-0.470625	1.07627	1.21551	-0.212557	0.207735	0.282005	-2.20348	0.29129	-0.186144
Gm28913	1.28557	0.356274	-0.853034	0.713213	-0.0549892	-0.745243	1.45047	-1.02285	-1.1294
Gm29721	0.491879	-1.56656	0.122261	0.846907	-0.915738	0.505911	1.67089	-0.671894	-0.483656
Gm29829	-1.1584	-0.540833	0.510402	-1.68967	0.482724	0.868214	-0.456113	1.20133	0.782342
Gm2a	-1.02338	0.0873569	0.882706	-1.1996	0.860985	0.826588	-1.60686	0.457121	0.715085
Gm30286	-0.731328	0.728729	0.447378	-1.70823	1.03979	0.410637	-1.36731	0.58845	0.591886
Gm30569	-0.722654	-1.39576	-0.459853	0.628879	-0.974092	1.41442	0.635535	-0.333884	1.20741
Gm31560	0.693135	-0.442732	-1.28234	1.38553	0.308669	-0.826478	1.33713	-1.08912	-0.0837877
Gm31718	1.04583	0.000928172	-1.12676	1.16171	0.127461	-0.663765	1.10965	-0.0435167	-1.61153
Gm31785	-1.46659	-0.285514	0.72536	-1.28005	0.526903	0.963919	-0.909965	0.66457	1.06136
Gm32092	-0.5494	0.579593	0.400717	-1.55419	0.856198	-0.0881085	-1.51103	0.831352	1.03487
Gm32311	-0.54235	-2.04978	-0.467875	1.2804	-0.21299	0.642726	0.979677	-0.0969979	0.467192
Gm32643	1.16205	-0.298376	-1.15017	1.03632	-0.0870202	-1.0216	1.51625	-0.310726	-0.846726
Gm32650	1.14721	0.850045	-0.908842	0.979982	0.39768	-1.24457	0.369895	-0.0660471	-1.52535
Gm33118	0.889036	-1.1893	0.196599	0.584208	-1.42975	0.193765	1.69929	-0.487344	-0.456505
Gm33272	0.0884422	-0.638829	-0.329449	1.70436	-0.369774	1.54492	-0.142837	-1.31755	-0.539287
Gm33335	0.392604	-0.322876	0.506074	0.349997	-2.17211	-0.0752649	1.44787	-0.580327	0.454036
Gm33690	-1.6419	-0.243018	0.522718	-1.48429	0.446521	0.944735	-0.319392	0.877323	0.8973
Gm33782	-1.24796	0.625211	0.854971	-1.35806	0.754188	0.747516	-1.364	0.501568	0.486569
Gm33790	0.569846	-0.65624	-0.357313	1.28465	-1.56828	0.928106	0.722235	-1.23549	0.312492
Gm34086	1.16343	-1.27027	-0.362933	0.521725	-0.658135	-1.11009	1.40705	-0.529449	0.838672
Gm34545	-1.36259	0.339867	0.479221	-1.63871	0.697167	0.460623	-0.831248	0.958363	0.897309
Gm34649	-1.97031	0.509313	0.850504	-0.952716	0.359023	0.842041	-0.823604	0.528784	0.656962
Gm34702	1.01961	-1.94772	-0.295246	1.14874	-0.222125	-0.133167	1.02191	-0.78251	0.190511
Gm34771	1.07481	-1.53746	-0.649528	1.24857	-0.691376	0.309	1.03315	-0.917742	0.13057
Gm34795	0.878547	-2.10861	-0.33251	0.155305	0.0540583	-0.267691	1.44894	-0.392776	0.564737
Gm34854	0.927919	-0.477935	0.0718277	0.599224	-2.33997	0.538857	0.768832	-0.348864	0.260114
Gm35165	0.940871	-1.57448	0.0957199	0.757011	-1.51639	-0.154651	1.16007	0.559357	-0.267508
Gm35562	-1.18346	-0.256393	0.849096	-1.37804	0.262432	1.55024	-0.924443	0.500351	0.58022
Gm36279	0.826531	-0.555839	1.28893	0.882043	-0.964507	0.589384	0.20767	-1.71233	-0.561879
Gm36459	0.755697	-1.22161	-0.776313	1.02063	-1.01705	0.441154	1.61291	-0.153426	-0.661985
Gm36723	-1.30826	-0.366941	1.12388	-0.766916	0.371423	0.496357	-1.39258	0.546973	1.29606
Gm38137	-1.08311	-0.262865	0.991238	-0.901393	0.420907	0.947048	-1.63216	0.57443	0.945904
Gm38426	-0.991827	0.906111	1.27625	-1.44824	0.266782	0.296629	-1.32864	0.614873	0.408056
Gm38500	-1.63979	-0.0114692	0.8876	-1.10766	0.239725	1.17534	-0.896223	0.412128	0.940349
Gm39323	1.10313	-0.685511	-0.314005	1.05412	0.21323	-0.753228	1.49336	-1.18227	-0.928825
Gm39712	1.11399	-0.478631	-1.16308	1.26826	0.133305	-0.246165	1.12828	-1.45919	-0.296781
Gm39792	-1.25242	0.662125	0.915574	-1.06657	0.448713	0.655627	-1.61231	0.569399	0.679869
Gm40385	0.829398	-0.0592943	-0.0217224	1.51321	-0.72598	-0.533538	1.10338	-0.431173	-1.67428
Gm40528	0.448477	-1.80826	-0.648867	0.210226	-0.605642	0.0418488	1.84927	-0.0117981	0.524745
Gm40636	1.31407	-1.63273	-0.86614	0.407734	0.56964	-0.174677	1.26034	-0.864491	-0.0137373
Gm40781	-1.70689	0.130326	0.695591	0.118312	0.492144	0.899574	-1.70689	0.652815	0.425013
Gm41005	-0.13461	0.727178	1.28392	-1.25124	0.534915	0.46928	-1.80776	0.562863	-0.384557
Gm41331	0.391895	-0.308682	-1.17424	1.1218	-0.188432	-0.599464	1.95404	-0.90211	-0.294811
Gm41396	-0.67509	1.38155	0.16225	-0.495939	1.15356	-0.234031	-1.82819	0.763907	-0.228021
Gm41610	0.665552	-0.989768	-0.247369	1.0314	-1.435	0.41747	1.62351	-0.619903	-0.445894
Gm41947	0.614916	-1.55636	-1.04516	1.4702	-0.467256	0.590025	0.981951	-0.64205	0.0537328
Gm42210	-1.35293	0.788331	0.904718	-1.00891	0.117945	0.801501	-1.50586	0.62583	0.629374
Gm42722	0.498856	0.436133	0.953168	0.551878	-1.72763	-0.588918	1.37421	-0.804977	-0.69272
Gm44148	0.930849	0.840021	-0.434326	1.33229	-0.617416	-0.973113	0.983396	-1.17869	-0.883014
Gm46110	0.808082	-1.68843	-0.0521759	0.545675	-1.19006	1.08869	1.12287	-0.574225	-0.0604225
Gm46635	-1.46713	0.648158	0.99163	-1.66688	0.380543	0.900848	-0.60643	0.463972	0.355289
Gm4951	-1.69576	-0.757453	0.839674	-1.05647	0.618155	1.35186	-0.250846	0.524826	0.426013
Gm49890	-1.52776	-0.10733	0.664517	-0.894144	-0.0867303	1.43213	-1.05498	0.750724	0.823574
Gm51446	1.12065	-1.28677	1.05623	-0.194965	-1.35596	0.341887	1.17408	-0.77043	-0.0847268
Gm51451	-0.592218	1.61992	0.744537	-0.912781	0.893062	0.156624	-1.60359	0.161359	-0.466918
Gm51584	1.63256	-1.64932	-0.294298	0.69998	0.231302	-0.18245	0.946196	-0.913483	-0.470489
Gm51602	0.864036	-0.362747	0.942521	0.470593	-1.44723	-0.521693	0.290809	-1.44723	1.21094
Gm51746	0.992628	-0.295606	-0.489648	1.31973	-1.49725	-0.73507	1.37933	-0.206729	-0.46739
Gm51770	0.179639	-1.81147	-0.465595	0.989304	-0.712945	1.05358	1.31076	-0.329908	-0.213367
Gm51858	0.936954	-2.33573	0.108086	0.531427	0.0915625	0.638751	0.742814	-0.630251	-0.0836109
Gm51864	-0.758239	1.50266	0.990578	-0.760434	0.29376	0.167432	-1.78447	0.526561	-0.177845
Gm51928	0.711679	-1.5221	0.744117	0.334894	-1.5221	-0.404955	0.625318	-0.226848	1.26
Gm52380	-0.68488	1.84352	-0.063482	-1.05671	0.208385	-1.17517	-0.608928	0.900625	0.636646
Gm52552	1.78933	-0.940056	-0.662644	1.3263	-0.435098	-0.590101	0.690165	-0.522289	-0.655597
Gm52634	0.715116	-2.35399	-0.259225	0.77155	0.158434	0.664006	0.759485	-0.490691	0.0353165
Gm52742	1.863	-0.159982	-0.0605248	0.425006	-0.282988	-1.33759	1.10182	-0.910078	-0.638653
Gm52783	-0.825786	0.794026	1.09191	-1.24856	0.915746	0.317387	-1.64797	0.0787515	0.524501
Gm52900	0.636902	-1.86242	0.250631	1.10698	-0.847637	0.581539	0.251766	-0.983687	0.865922
Gm5529	-1.18475	0.675862	0.477707	-0.939279	1.15848	0.509947	-1.7056	0.575586	0.432038
Gm5547	-0.807005	1.75265	0.857387	-0.663648	0.295599	-0.357909	-1.64981	0.280811	0.29192
Gm5560	-1.02731	1.08159	0.478915	-1.09139	1.28237	0.175529	-1.40654	0.788315	-0.281476
Gm6012	-1.28697	0.288695	-1.29339	0.502122	1.36871	-0.613045	0.267597	1.31077	-0.544487
Gm6169	-0.279214	1.34811	0.410845	-0.48404	0.577512	-0.269239	-2.1825	0.709763	0.168757
Gm6314	-1.03366	0.226596	0.795228	-1.07637	0.93975	0.563733	-1.73649	0.654468	0.666754
Gm7247	1.11585	-0.508823	-1.38794	1.46929	0.00916072	-0.166574	0.912133	-0.216724	-1.22637
Gm7496	0.198991	-1.92785	0.953387	1.22191	-0.804974	-0.518046	0.950385	-0.135615	0.0618117
Gm8714	-0.843882	0.190527	0.792692	-2.05063	0.510272	0.692788	-0.758407	0.616929	0.849711
Gm9968	0.23233	-0.122579	0.396089	0.828296	-2.408	0.451597	0.812842	-0.546253	0.355683
Gmnn	-0.505086	1.4353	-1.04695	-0.115925	1.41101	-0.508307	-0.735393	0.976876	-0.911517
Gna13	1.02007	-1.48998	-1.00525	1.07209	-0.45674	0.232664	1.41203	-0.478836	-0.30605
Gnaq	0.0898019	-1.32979	0.355754	0.413845	-1.32564	1.80431	0.579877	-0.743353	0.155193
Gnb4	-0.611258	-0.448812	0.4119	-1.51397	0.746502	0.505952	-1.28283	1.32062	0.871902
Gngt2	-0.994455	1.08266	1.00635	-1.13412	0.314373	0.549074	-1.64325	0.637355	0.182012
Golm1	1.14705	-2.11719	-0.211354	0.201954	-0.138782	0.379653	1.12209	-0.748643	0.365218
Gpr155	-0.873956	-0.532348	1.0556	-1.52979	-0.0512861	1.24375	-0.797019	0.417879	1.06717
Gpr174	-0.475509	-2.14858	-0.23614	0.963274	-0.0664494	0.683934	1.29759	-0.103254	0.0851286
Gprasp1	1.34616	-1.55784	-0.537832	0.957529	0.0528556	0.07565	0.790721	-1.36542	0.238175
Gprin3	0.516144	-1.80891	-0.508544	0.774057	-0.0986326	0.24366	1.76931	-0.516498	-0.370578
Gpsm3	0.0147065	1.65161	1.01514	-1.05715	0.49356	0.143387	-1.62822	-0.380747	-0.252276
Gpx1	-1.05354	1.01475	0.937042	-1.0016	0.388742	0.646408	-1.75018	0.487089	0.331279
Gramd1b	1.26237	-0.205139	-1.51731	1.21792	-0.124868	-0.497952	1.18753	-0.537905	-0.784641
Gramd3	1.14294	-0.0477489	-1.31631	1.10398	0.0240896	-0.979972	1.22889	-0.0298101	-1.12605
Grb2	1.58331	0.371691	-0.646511	0.261722	-1.62557	0.194249	1.15953	-0.628919	-0.669509
Grn	-0.744864	0.283518	1.19606	-1.11111	0.0774056	0.644267	-1.7921	0.622646	0.824179
Gspt2	1.06878	-0.885166	-0.150087	1.26147	-0.885166	-0.885166	1.44977	-0.0892699	-0.885166
Gsta3	-1.6868	0.209374	0.573994	0.125146	0.118569	1.4633	-1.49112	0.618191	0.0693448
Gtf2f1	-0.727156	0.685141	0.702142	-0.823702	0.583327	0.0374838	-2.03557	0.566091	1.01225
Gtf2h5	-0.421604	1.40573	0.624881	-0.633597	0.486103	-0.443566	-1.71302	1.19759	-0.502526
Gtf2i	1.78976	0.161158	-1.12379	0.887647	0.0809113	-0.770793	0.71186	-1.09688	-0.639871
Gtse1	0.200071	0.903357	0.30159	-0.895693	0.713361	-0.0287975	-1.90549	1.31936	-0.607755
Gypc	1.39306	-0.136462	-0.896553	0.699064	-1.70636	-0.580038	1.22463	0.0161523	-0.013502
Gzma	0.544144	1.07488	-0.969106	0.739993	0.979837	-1.24915	0.0264547	0.396726	-1.54377
Gzmb	-1.23354	0.198387	1.07956	-1.18872	0.267312	1.02386	-1.34719	0.279686	0.920648
Gzmc	-0.646574	0.311526	0.779081	-1.55779	0.312004	1.25633	-1.38568	0.00625664	0.924845
H1f0	-0.942271	0.583364	-0.406673	-1.10021	1.18616	-1.43085	0.709413	1.17849	0.222587
H2-DMa	-0.704417	1.52313	0.589488	-0.759069	-0.187491	0.325501	-1.85294	0.775513	0.290281
H2-Q2	-1.16841	0.0217363	0.878506	-1.82238	0.360855	0.719548	-0.663543	0.999054	0.674637
H2-T23	-0.0247577	1.13216	1.23387	-0.530217	-0.367461	0.307837	-2.13376	0.020506	0.361816
H2bu2	-0.81797	1.46894	1.04402	-0.755562	0.349146	-0.0109962	-1.74458	0.57823	-0.11123
H60b	-0.0969025	-1.61079	-0.201213	0.753901	-1.3302	1.09414	1.34795	0.0577691	-0.0146656
Hacd3	0.68108	-1.06418	-1.29557	0.683905	0.27204	-1.14645	1.66229	0.308907	-0.102018
Hacd4	-0.651427	0.150297	0.802546	-1.79742	0.201031	1.30436	-1.13726	0.62342	0.504457
Haus7	-0.927034	1.61544	0.0278075	-0.573693	1.06738	0.51233	-1.55581	0.343932	-0.510348
Havcr2	-0.517556	0.599929	1.11773	-1.89915	-0.0214629	-0.269832	-0.857504	0.911534	0.936304
Hbegf	-1.51342	0.183682	0.824234	-0.188011	0.783316	0.853902	-1.74829	0.057179	0.747402
Heatr1	0.731756	-2.39646	0.220868	0.587384	0.142234	0.324817	0.956873	-0.534081	-0.0333891
Hectd1	0.68272	-1.66563	-0.388729	0.354002	-0.922803	0.771339	1.68135	-0.454222	-0.0580222
Herc2	0.93352	-0.237481	-0.0588054	0.887355	-1.6748	-0.338991	1.24451	-1.25154	0.496235
Herc3	0.77	-0.344766	-0.962399	1.34946	-0.909481	-0.345507	1.47208	-1.18462	0.155227
Herc4	0.680571	-1.99347	-0.315807	1.17202	-0.16454	0.18775	1.26497	-0.214042	-0.617454
Hif1an	1.21406	-1.87313	0.221169	0.277765	0.224914	0.33295	0.690553	-1.45542	0.367142
Higd2a	0.521034	1.58385	0.467622	-0.180058	0.309146	-0.443557	-1.83941	0.567045	-0.985677
Hilpda	-0.0934976	1.80011	0.863926	-0.85703	-0.0101395	-0.159252	-1.64762	0.56387	-0.46037
Hint1	0.348531	1.70926	0.415744	0.13174	0.357247	-0.659115	-1.4398	0.505958	-1.36956
Hip1r	1.64617	-0.271288	-1.17708	0.472587	-0.535006	-0.402092	1.42477	-1.05823	-0.0998285
Hivep2	0.796049	-1.47914	-0.630506	0.795475	-0.662514	0.442136	1.735	-0.439183	-0.557322
Hmgb1	-0.649814	1.05877	0.349683	-0.862348	1.46801	-0.845415	-0.9223	1.1475	-0.744082
Hmgb2	-0.435751	1.12944	-1.10911	0.226536	1.36493	-1.06979	-0.204526	1.09768	-0.999414
Hmgcl	-0.960331	0.510179	0.701729	-1.94814	0.234426	0.688425	-0.834423	0.880228	0.727909
Hmgn1	-1.49006	0.496424	-0.0916393	-1.37728	1.24811	-0.343933	-0.34507	0.848606	1.05485
Hmgn2	-0.394904	1.15989	-0.339401	-0.788297	1.63409	-0.969946	-0.905622	1.05985	-0.45566
Hmmr	-1.00262	0.742149	-1.21806	-1.07886	0.983742	-0.374445	-0.238247	1.44073	0.745606
Hrob	0.291136	0.916059	-0.630635	-1.27779	1.17006	0.417175	-1.63354	0.900404	-0.152864
Hsbp1	-0.593387	1.15752	0.824867	-0.554455	0.612791	-0.11349	-1.94428	0.999938	-0.389507
Hsbp1l1	-1.17445	-0.238055	0.845009	-1.61894	0.633259	0.724642	-0.824419	0.467937	1.18501
Hsph1	0.0156511	-1.85758	-1.23272	1.02048	0.4305	-0.0620014	1.21368	-0.0915697	0.56356
Huwe1	0.779369	-1.12644	0.219825	0.878436	-1.84441	0.754682	1.03245	-0.460237	-0.23368
Hypk	-0.694234	1.38856	0.907316	-0.756804	0.300377	-1.02775	-1.037	1.33992	-0.420378
I730030J21Rik	-1.05462	1.38163	0.715619	-1.08422	-0.0100901	-0.360128	-1.22083	0.405043	1.22759
Icosl	1.14041	-0.966806	-1.03427	1.47948	0.37065	-0.889294	0.770886	-0.985215	0.114164
Id2	-1.4757	0.697432	0.885842	-0.515402	0.445539	0.447428	-1.74401	0.792051	0.466823
Id3	0.801989	-0.0321671	-1.33956	1.91652	-0.142828	-0.799747	0.74989	-0.57707	-0.577031
Idh3b	-0.358221	1.37381	0.497536	-0.284836	0.385188	-0.0162697	-2.29341	0.298546	0.397656
Ifi213	1.78668	-1.03985	0.190418	0.528645	-0.671567	-0.551327	1.24462	-0.75426	-0.733361
Ifi27	-0.43869	1.73955	0.949129	-0.503192	0.177335	-0.0896184	-1.88154	0.176314	-0.129289
Ifi27l2a	0.315416	1.94236	0.519241	-0.098642	0.24092	-0.683445	-1.50348	0.264157	-0.996519
Ifi35	-0.165844	1.76336	0.767419	-0.707539	0.487666	0.0729878	-1.85792	-0.262769	-0.0973626
Ifi47	-0.730999	0.0667756	1.15958	-0.63446	0.262303	1.03148	-2.04293	0.362824	0.525427
Ifnar1	1.65742	-1.49709	-0.715331	0.334679	-0.363045	-0.777528	1.28363	0.0168248	0.0604467
Ifngr1	0.770731	-1.10806	-0.110356	-0.0184685	-1.27852	-0.389721	1.56712	-0.655084	1.22235
Ifngr2	1.30491	-0.419329	0.198711	0.762448	-1.645	-0.758091	1.3583	-0.237734	-0.564212
Ift27	-0.604632	1.57676	0.940166	-0.37548	0.277669	-0.225689	-1.97962	0.189999	0.200827
Ift80	0.843317	-1.19579	-0.120337	1.58521	-0.790523	-0.639356	1.30374	-0.256735	-0.729516
Igfn1	-1.09704	1.1917	0.33565	-1.03385	0.993604	0.0326283	-1.58241	0.457313	0.702403
Igtp	-1.03395	-0.651501	1.04556	-1.41714	0.477034	1.08051	-0.901182	0.371025	1.02964
Ikbkb	1.38395	-1.68518	-0.506429	-0.146599	-0.358532	0.55499	1.33187	-0.830933	0.256866
Ikbke	1.45058	0.366958	-0.862687	0.571864	0.107833	-0.802559	1.30114	-0.88481	-1.24832
Ikzf2	0.689007	-0.550924	-1.25475	1.4204	0.061874	-0.577127	1.41803	-0.0768233	-1.12969
Ikzf3	-1.05792	-0.415031	0.892275	-1.65512	0.56117	1.15385	-0.798808	0.564952	0.754627
Ikzf4	1.50875	-0.5462	-0.720807	1.15037	0.264612	-0.797564	0.932429	-0.447482	-1.34411
Il10	-1.33232	0.504241	0.855973	-1.26207	0.400891	0.887686	-1.35225	0.535655	0.762195
Il10ra	1.84603	-0.603187	-0.109868	0.509689	-0.520881	0.359478	0.594262	-1.76195	-0.313575
Il12rb1	-0.865088	-0.208961	1.42255	-1.67836	0.362487	0.193185	-0.830685	0.470151	1.13472
Il16	1.82386	-0.875789	-0.862175	1.21067	0.0573518	-0.367272	0.575125	-0.713999	-0.847772
Il17a	-1.25362	0.605225	0.780847	-0.585912	0.283162	0.70262	-1.89254	0.799387	0.560834
Il17f	-1.41695	0.571221	0.70929	-1.77071	-0.157906	1.11544	-0.234765	0.622408	0.561971
Il18r1	1.19355	-0.836117	-0.794759	1.38617	-0.352376	-0.402577	1.34549	-0.625117	-0.914266
Il18rap	1.0263	-0.887599	-1.04484	1.71967	-0.394795	0.0247413	0.971471	-0.641734	-0.773217
Il1r1	-1.66182	-0.276863	0.586171	-0.992583	0.415593	0.850191	-0.932366	1.15519	0.856481
Il1rl1	1.26637	-0.508501	-1.35214	0.889027	0.0635458	-0.646713	1.52149	-0.512581	-0.720502
Il21r	1.37565	-1.28264	-1.26904	1.1013	-0.366973	-0.438781	1.01842	-0.433108	0.295173
Il23r	-1.28557	-0.852522	0.581031	-1.08786	0.506941	1.30232	-0.850187	0.878845	0.807006
Il4ra	1.21176	-1.48826	0.278533	-0.140479	-0.998315	0.553505	0.64125	-1.14782	1.08983
Il9r	1.5035	0.166874	-0.988832	0.925222	-0.32985	-1.27097	1.18635	-0.729247	-0.463044
Impa2	0.788128	-0.301054	-0.495883	0.622192	-0.34492	-1.62069	1.93095	-0.207059	-0.371663
Impact	1.70101	-1.04903	-0.817127	0.712962	-0.760192	-0.268552	1.01643	-0.97612	0.440613
Ing5	0.851362	-1.84727	0.472528	0.920365	-0.741018	0.62873	0.945967	-0.928304	-0.302362
Inpp5a	0.533175	-0.490322	-0.191571	1.34217	-1.11555	0.82593	1.12284	-0.568307	-1.45837
Ints1	1.79504	0.461293	0.587581	-0.0717725	-1.05016	-1.37698	0.765847	-0.477218	-0.633629
Ints6l	0.842474	-1.48601	-0.545095	0.0466091	-0.778109	0.0774659	1.83817	-0.627187	0.631684
Iqce	1.73705	-0.857923	0.41794	0.493593	-0.148015	-0.622678	1.06215	-1.28896	-0.793154
Iqgap1	0.923277	-2.21877	0.573054	-0.0416818	-0.0438303	0.699109	0.648673	-0.91695	0.377125
Iqgap2	-0.834041	-0.305845	1.19645	-1.41869	-0.0887447	1.34626	-0.842651	-0.153921	1.10118
Irak3	-1.08982	-0.221232	0.720068	-1.50839	0.602111	0.840965	-1.1307	0.782455	1.00455
Irf2bp2	0.897997	0.178531	-1.20949	1.09203	-1.35437	-0.872777	1.34948	0.166513	-0.247911
Irf7	1.84386	0.828736	0.0960472	0.32153	-1.43256	-0.728751	0.416241	-0.936727	-0.408374
Irs2	1.44389	-0.558975	-0.989571	1.2631	0.0382894	-0.562119	1.03844	-1.17761	-0.495452
Itga4	0.257794	-2.06352	-0.314502	1.20481	-0.556966	0.763352	1.0597	-0.0211291	-0.329538
Itgad	-2.02159	0.0847945	0.767615	-0.314584	0.737493	0.710689	-1.03013	0.0133691	1.05235
Itgae	1.37064	-0.015974	-1.24563	1.16964	0.128705	-1.25366	0.882542	-0.132512	-0.903743
Itgal	1.37225	-2.16782	-0.177066	0.534968	-0.0241254	-0.194073	0.884423	-0.470203	0.241649
Itgb1	0.541244	0.358859	-0.875104	1.05614	-0.313594	-1.27431	1.77912	-0.62872	-0.643637
Itgb1bp1	-0.914795	1.74836	0.669757	-0.39036	0.0739911	-0.215051	-1.72162	0.697898	0.0518222
Itgb3	1.45313	-0.782838	-1.03093	0.509813	-0.667174	-0.194608	1.71894	-0.569347	-0.436981
Itgb8	0.0116741	-0.587371	-1.81407	1.17848	0.387678	-0.148896	1.57123	-0.0212122	-0.577511
Itih5	0.921258	-2.19921	-0.101419	1.11112	0.110588	0.214038	0.66412	-0.754716	0.0342235
Itk	0.804456	-2.28499	0.270915	0.185881	-0.554773	0.742099	0.908317	-0.446811	0.374907
Itm2b	-1.35908	0.261154	0.671137	-1.57412	0.692073	0.19679	-0.833512	0.812501	1.13306
Itpkb	0.847058	-0.152714	-0.476218	0.763016	-1.81143	0.0264428	1.66882	-0.364882	-0.500093
Itpr1	1.17993	-1.2864	-0.664051	1.34352	-0.406996	-0.450052	1.33602	-0.541115	-0.510865
Itprip	1.50456	-1.7502	-0.000168851	0.489972	-0.144466	-0.928852	1.20116	-0.322799	-0.0492095
Jak2	-0.298518	-1.34798	-0.693989	0.373753	-0.423608	0.7679	2.13786	-0.265476	-0.24994
Jarid2	1.14429	-0.857231	-0.45618	1.63926	-0.361026	0.13117	0.850775	-1.08326	-1.0078
Jmy	0.375576	-0.90027	-0.0122893	1.58546	-1.73379	-0.345892	1.17475	0.0247535	-0.168294
Kansl1	-0.147761	-2.02687	0.319883	0.157077	-0.140169	1.2686	1.20596	-0.796344	0.15962
Kcnk5	-1.11554	-0.977856	0.510516	-1.1526	0.660842	1.53372	-0.714316	0.379456	0.875783
Kdm2b	0.743759	-1.64408	-0.603448	0.339665	-0.744064	0.535542	1.77399	-0.51396	0.112596
Kdm4b	0.656534	-0.908331	0.112475	0.383328	-1.1649	1.21378	0.768726	-1.67089	0.609286
Kdm4d	0.9411	-0.963859	-0.640445	0.670647	0.502833	-0.522221	1.792	-0.843901	-0.936155
Kdm5a	0.93431	-1.7304	-0.591397	0.623751	-0.492107	0.73278	1.40988	-0.785355	-0.101466
Kdm6a	-0.30585	-1.92912	-0.0255332	1.24447	-1.01069	0.867935	0.538477	-0.124852	0.745159
Kidins220	1.35608	-0.913409	-0.4131	-0.494642	-1.0643	0.468222	1.45064	-1.02518	0.635692
Kif11	-0.612511	0.429642	-0.631718	-0.541208	1.88115	-1.11734	0.19084	1.16084	-0.759697
Kif13b	1.31934	-1.06612	-0.33173	1.134	-1.1399	-0.265696	1.29242	-0.122972	-0.819325
Kif20a	-0.0998256	0.535908	-1.05428	-1.06352	1.78906	-1.14323	-0.0419375	0.968995	0.108815
Kif22	-0.412305	1.31564	-0.998307	-0.874559	1.4216	-0.913016	0.521083	0.747665	-0.807801
Klf10	1.02777	-1.31261	-0.693136	0.983917	-0.795946	-0.259126	1.64928	-0.00740278	-0.592753
Klf2	1.23637	0.762209	-1.07601	1.33033	-0.367348	-0.29886	0.563072	-0.839476	-1.31028
Klf3	0.813647	-1.05359	-0.238769	0.678621	-1.13265	0.290921	1.84991	-0.913045	-0.295052
Klhl24	0.509891	-1.88506	-0.0998823	0.838482	-1.21093	-0.0674292	1.09482	-0.0735268	0.893636
Klhl6	1.12598	-1.27604	-0.815919	1.75449	0.282793	-0.42263	0.572166	-0.730322	-0.490516
Klrb1f	-1.10397	0.0843379	0.889283	-1.57547	0.233096	0.597988	-1.07945	0.891403	1.06277
Knop1	-0.817187	1.32437	1.32591	-0.951862	0.558894	-0.402208	-1.14758	0.802185	-0.69253
Knstrn	-0.491624	0.598369	0.385063	-0.786152	1.56797	-1.07063	-1.04721	1.30985	-0.465638
Kpna1	0.422058	-1.83892	-0.746011	0.823037	-0.222218	-0.449079	1.6553	-0.0977008	0.453534
Kpna2-ps	0.16004	-1.73354	0.189174	0.171647	-1.25085	0.102396	1.35116	-0.199718	1.20969
Krba1	1.37062	0.0297599	0.494314	0.713472	-1.2456	-1.44748	0.566973	-1.04189	0.559828
Kremen1	-1.94569	0.608884	-0.0910873	-1.24777	0.288719	0.37763	0.12166	0.586102	1.30155
Krr1	-1.36613	0.0856211	0.942677	-0.84424	0.447991	1.24563	-1.42404	0.0509845	0.861511
Krtcap2	0.206153	1.59071	1.04825	-0.171104	-0.143283	-0.419001	-1.79338	0.487382	-0.805729
Ky	-0.806697	1.10586	0.558945	-1.60216	-0.651732	0.297437	-0.874015	0.87499	1.09738
LOC105243553	-1.44283	0.484757	1.17067	-0.667546	0.221686	0.645612	-1.52587	1.03266	0.0808723
LOC115488525	-0.00323767	-1.61391	-0.461765	0.265966	-1.03219	-0.00550213	1.65763	0.054966	1.13804
LOC118567558	0.998986	-0.879567	-0.0666614	1.02008	-2.03376	0.509483	0.834652	-0.285262	-0.0979502
LOC118567749	0.769995	0.11986	-1.32417	1.60487	-0.566675	-0.827981	1.14102	-0.0493529	-0.867562
LOC118567914	1.27727	-1.17537	0.2776	1.38616	-1.17537	0.265386	0.640697	-0.805679	-0.690696
LOC118568085	-0.101113	-1.32182	-0.0289926	0.350902	-1.23914	1.43981	1.49491	-0.519275	-0.07528
LOC118568312	1.11263	0.125395	-0.733939	0.947113	-0.673707	-0.506198	1.64988	-1.08892	-0.832259
LOC118568399	1.21808	-1.02216	-1.20558	0.755087	-0.637539	0.806456	1.25902	-0.829114	-0.344244
LOC118568400	0.440481	-1.11294	-0.311302	0.0743915	-1.73115	-0.319635	1.36066	0.456753	1.14274
LOC118568599	-1.15473	-0.728378	0.855094	-1.25062	0.760228	1.1959	-0.938256	0.34968	0.911093
LOC118568652	1.50653	-1.50817	-0.444342	0.856476	-0.207065	-0.628473	1.26005	-0.691878	-0.143135
Lag3	-1.51197	0.214064	0.466421	-1.30313	0.963491	0.472415	-1.02015	0.65572	1.06314
Lage3	-0.150397	1.84841	0.567095	-0.391102	0.68027	-0.819312	-1.25291	0.554641	-1.0367
Lamtor3	-1.25453	1.10841	0.832786	-1.6233	0.625966	-0.276695	-0.726099	0.583505	0.729959
Lamtor4	0.0255855	1.76866	0.960399	-0.754458	0.148583	-0.27885	-1.69383	0.356497	-0.532584
Laptm4b	-0.882027	0.151457	0.821829	-1.00286	0.293972	0.767105	-1.83755	0.699666	0.988412
Lat	-0.324335	1.96881	0.598719	-1.28753	0.240969	-0.285076	-1.3164	0.0471488	0.357698
Lats2	0.250663	-1.29546	1.0191	0.39343	-1.70403	0.206794	0.926748	-0.685917	0.888684
Lax1	1.63791	-1.80738	0.224339	0.932749	-0.579137	-0.333156	0.647727	-0.399884	-0.323161
Lbh	-0.798687	1.56683	1.0082	-1.1883	-0.0343119	0.653758	-1.42247	0.149399	0.0655805
Ldha	-0.519791	0.891151	0.346404	-0.402362	1.13887	0.135443	-2.26001	0.27976	0.390528
Ldhb	1.09598	0.413377	-0.829965	1.02306	0.273502	-1.71081	0.943061	-0.23566	-0.972552
Ldlr	0.640683	-1.88139	0.712786	-0.0324678	-1.30196	0.871858	0.37346	-0.306176	0.923209
Ldlrad4	0.993425	-0.341053	-1.1931	1.14448	0.0669437	0.164912	1.30995	-1.31164	-0.833926
Lef1	0.955148	-0.859695	-0.459675	1.64994	-0.307261	-0.476983	1.21726	-0.600177	-1.11855
Lefty1	-1.08388	0.5467	0.417234	-1.47196	0.761955	1.06892	-1.19363	-0.0620951	1.01676
Leo1	-1.74396	0.991865	0.361246	-1.26828	0.521021	0.925661	-0.767575	0.352014	0.628003
Leprotl1	-0.542978	0.203478	1.0424	-1.50728	0.539699	0.430541	-1.63445	0.535747	0.932841
Lgals1	0.118026	1.83583	0.826511	-0.403234	0.361188	-0.555574	-1.55421	0.284841	-0.913381
Lgals3	-1.12148	0.726173	1.39081	-1.00089	-0.180469	1.02213	-1.37265	-0.0263392	0.562714
Lgals7	-0.590938	0.806669	1.06177	-0.527505	0.404069	0.49608	-2.17497	0.660451	-0.135619
Lgmn	-1.11368	0.276213	0.956269	-1.45954	0.49434	1.16396	-1.21865	0.17809	0.723001
Lif	1.31924	0.315215	-1.36382	1.17768	-0.60281	-1.12595	0.977621	-0.144397	-0.552782
Lilr4b	0.465771	-1.92176	-1.02128	0.133895	0.0871667	-0.27805	1.45775	0.192149	0.884364
Lin7c	-0.314014	-2.36681	0.278643	1.03968	0.0614485	0.518751	0.792229	-0.351721	0.341796
Lmo4	1.73752	-0.243168	-0.80336	1.40384	-0.304428	-1.23434	0.426091	-0.377898	-0.604259
Lncpint	0.475954	-1.19401	0.365975	0.549265	-1.6412	1.39297	0.784651	-0.810377	0.0767725
Lnpep	0.153128	-1.75481	-0.0377939	0.504502	-0.539941	1.42445	1.29929	-0.727469	-0.321368
Lnx2	1.12553	-0.915205	-0.917454	0.654604	-0.50452	-1.11408	1.70859	-0.342502	0.305038
Lpin1	1.24971	-2.09964	-0.247331	0.376812	0.19998	0.545467	0.833235	-0.890888	0.0326569
Lpin2	0.395996	-1.71236	-0.890151	1.25006	0.137015	0.375099	1.36461	-0.22464	-0.695632
Lpp	0.309251	-2.05388	0.0128637	0.580831	-0.489073	1.29954	1.01054	-0.630587	-0.0394824
Lrig1	0.825602	-0.0915104	-1.471	1.26086	-0.777973	-0.168503	1.50046	-0.32635	-0.751588
Lrrc25	-1.01112	0.857653	1.29783	-1.32918	0.0437118	0.832444	-1.36388	0.266392	0.406149
Lrrc32	1.25526	-0.240357	-1.17399	1.13121	0.0761616	-0.921218	1.28402	-0.381568	-1.02952
Lrrfip2	-1.70798	-0.133052	0.302271	-0.769123	0.127093	1.6043	-0.757394	0.261372	1.07251
Lsp1	0.0983562	1.82976	0.534129	-0.795223	0.52498	-0.363761	-1.78194	0.241721	-0.288029
Ltb4r1	-1.3902	0.239224	0.387076	-1.71151	0.680199	-0.3635	0.00279173	1.1562	0.999714
Ly6a	-0.476908	1.08647	1.21104	-0.208989	0.197687	0.287646	-2.20103	0.286643	-0.18255
Ly6c1	1.01138	0.542034	-1.02735	1.0594	-0.0298387	-1.60627	1.03419	-0.0609041	-0.922649
Ly6g5b	-1.40163	0.464078	0.385035	-0.516989	0.2177	0.120932	-1.60925	1.08414	1.25598
Ly75	0.973009	-0.194166	-1.42858	1.09396	0.502358	-0.984344	1.09697	0.0998107	-1.15903
Lyn	0.689436	-1.26631	-0.0724465	1.26692	-0.710989	0.269315	1.50337	-1.01662	-0.662673
Lypla2	-0.291215	1.13307	1.19587	-1.35546	0.549285	0.104224	-1.63583	-0.256448	0.556509
Lyst	-0.0884301	-1.85581	-0.0928547	0.761602	-1.016	1.38545	0.888116	-0.321819	0.339759
Lztfl1	-1.5077	-0.460123	0.785779	-1.14095	0.258425	1.16209	-0.82291	0.782039	0.943346
Macf1	0.938286	-1.19064	-0.843304	0.528689	-0.909106	0.639754	1.74796	-0.503981	-0.407663
Mad2l1	-0.372335	0.453258	-1.5635	0.139821	1.61106	-0.738293	0.227794	1.11358	-0.871381
Mad2l1bp	-0.735903	1.31255	0.958585	-0.997758	0.196271	0.294508	-1.82818	0.26991	0.530018
Mad2l2	-0.98125	1.47776	0.880444	-1.01003	1.02595	0.244267	-1.08194	0.279644	-0.834858
Madd	1.70213	-0.278157	-0.114427	-0.551695	-0.573993	-1.09877	1.60026	-0.775965	0.0906115
Maf	-2.15266	0.418865	0.417228	-0.778	0.165746	0.882638	-0.500686	1.05419	0.492672
Mafg	-0.933917	0.745517	0.626184	-0.663509	0.71155	0.767214	-2.07153	0.50553	0.312959
Man1a	-0.548102	-1.12434	-0.670951	0.48647	-0.979305	1.54414	1.51212	-0.327371	0.107345
Manf	-0.949632	1.36416	-0.09548	-1.00573	1.06082	-0.398069	-1.19003	1.23142	-0.0174515
Map2k5	0.557477	-0.2667	-0.078427	0.747986	-1.24221	0.553053	1.56884	-1.64437	-0.195652
Map3k1	-0.455777	-1.67934	-0.513071	0.738417	-0.365469	0.272529	1.91912	-0.325122	0.408711
Map3k14	1.64072	-0.410582	-0.406104	0.785387	-0.692959	-0.907772	1.33913	-1.09338	-0.254427
Map3k8	0.875183	-1.13539	-1.07284	1.40255	-0.138501	-0.588735	1.46057	-0.348941	-0.453885
Map4k2	1.29393	0.280937	-0.489965	0.889699	-0.337442	-1.84938	1.02733	-0.0244672	-0.790642
Mapk1ip1l	0.362428	-2.05429	0.911464	0.86349	-0.491061	0.718991	0.729241	-0.867411	-0.172854
Mapkbp1	1.69218	-0.800617	-0.553642	0.913677	0.0915305	-0.434543	0.911923	-1.4883	-0.332208
Marcks	-2.45215	0.42181	0.545789	-0.42609	0.437879	0.667596	-0.293488	0.584988	0.513661
Masp2	1.07919	-1.6039	-0.0532918	0.753914	-1.29033	0.73462	0.746919	-0.839963	0.472849
Mast1	-0.929557	0.762939	1.14144	-1.50661	0.46541	0.49348	-1.41072	0.645226	0.338398
Mast4	0.562113	-1.72841	-0.0347371	0.0954994	-0.716955	1.39945	1.07449	-0.976537	0.325082
Mat2a	0.598471	-1.75169	-0.350818	1.62416	-1.03585	0.613684	0.267845	-0.364038	0.398228
Matn2	-1.08334	0.0272596	0.981158	-1.09331	0.338813	1.05868	-1.56256	0.441236	0.892055
Mbnl1	0.163272	-1.54567	-0.268941	0.645554	-1.10678	-0.111447	1.94925	0.0362661	0.238505
Mbp	1.47989	-0.661943	0.314058	0.644293	-1.58465	0.177354	0.582413	-1.34852	0.397112
Mbtps1	1.19117	-2.03946	0.141258	0.607997	-0.368444	0.171018	0.763852	-0.999992	0.532598
Mcm3	0.201105	0.413461	-0.422201	-0.473469	2.01173	-1.16388	-0.528585	0.90406	-0.942221
Mcm5	0.189519	0.875924	-1.23137	-0.71121	1.66017	-0.557528	-0.754666	1.1007	-0.571539
Mcm6	-0.530154	0.0929005	-1.13801	-0.794181	1.5827	-1.2673	0.51766	1.10383	0.432552
Mcm7	0.264604	0.867441	-0.289357	-1.06789	1.03387	-0.975951	-1.32529	1.47491	0.0176629
Mcu	0.293197	-1.63801	-0.491459	0.687729	-1.09722	1.24476	1.26412	-0.387033	0.123912
Mdh1	-1.02508	1.08396	0.159109	-0.505304	1.19828	0.162665	-1.87461	0.71379	0.0871836
Mdh2	-1.15427	1.84216	0.426025	-1.07251	0.451623	0.0387058	-1.2173	0.442885	0.242678
Mdm4	1.05632	-1.35584	-0.218557	-0.126423	-1.10286	0.09977	1.6348	-0.729557	0.742339
Mdn1	0.871779	-0.968025	-0.845666	1.58173	-0.917794	0.705441	0.892388	-0.858096	-0.46176
Mea1	-0.24014	2.13829	0.392192	-0.243925	0.418255	-0.22696	-1.4712	0.102578	-0.869096
Med14	-0.0791456	-1.26122	-0.83161	1.39812	-0.791977	0.0581366	1.62204	-0.551434	0.437082
Med23	0.385382	-2.28161	-0.032442	0.567304	-0.130803	0.629319	0.571809	-0.732084	1.02312
Med7	-0.734963	0.815635	1.08099	-1.69208	-0.187978	-1.14237	0.26374	0.995661	0.601365
Med8	-0.939232	1.01	0.567134	-0.918483	0.935656	-0.0642493	-1.74321	0.994607	0.157783
Mettl5	-1.93895	-0.521914	-0.148924	-0.606159	1.33565	0.408334	-0.192705	1.15256	0.512106
Mfng	1.7011	0.175609	-0.0929644	0.778645	-0.958682	-1.45297	0.832939	-0.136379	-0.847295
Mfsd4a	0.281703	-1.20312	-1.51096	0.906543	0.132186	-0.126958	1.81314	-0.193516	-0.0990147
Mfsd9	0.161948	-2.45343	0.143363	0.545587	0.261876	0.84832	0.414568	-0.541254	0.619023
Mga	0.402918	-1.9714	0.240756	0.266665	-0.579693	0.267526	1.69057	-0.661754	0.344404
Mgat5	1.40065	-0.712117	-0.772928	1.27973	-0.734778	-0.44388	1.29145	-0.520665	-0.787458
Miat	-1.22089	0.268671	0.830756	-1.66139	-0.169995	0.61023	-0.639479	0.665233	1.31686
Micos10	-0.209134	2.01432	0.529555	-0.410281	-0.00621629	-0.4931	-1.5167	0.717449	-0.625888
Mideas	1.47606	0.125074	0.540114	0.282063	-0.914969	0.482738	0.107528	-2.08624	-0.0123663
Mien1	-0.0275815	1.64873	0.617176	-0.890465	0.104487	-0.0117535	-1.9861	0.236437	0.309069
Mis18a	-1.54899	0.801038	0.575713	-0.386777	1.15757	-0.594476	-1.30189	1.00068	0.297135
Mlf2	-0.715929	0.538758	-0.280478	-1.29421	1.3002	-1.49672	0.25006	0.912994	0.785325
Mmd	-1.98283	-0.158447	-0.371514	-0.50872	-0.119612	0.346299	0.161771	1.41541	1.21765
Mmp9	-0.845898	-0.284076	1.3858	-1.19608	-0.0623517	1.052	-1.15162	-0.0846794	1.1869
Mocs2	-0.828812	1.425	1.08925	-1.21147	0.0733666	0.233659	-1.50297	0.517246	0.204727
Moxd2	-1.28254	0.736316	1.06584	-1.50028	0.308547	0.949107	-1.03703	0.561417	0.198621
Mpdu1	-0.166434	1.88342	0.336224	-0.936012	0.119804	0.132241	-1.78523	0.463396	-0.0474058
Mpp1	-0.687594	0.722905	0.206228	-0.81398	0.730946	-0.0622123	-1.66731	1.72023	-0.14922
Mpp5	0.710123	-1.05967	-0.906026	0.805418	-1.00993	-0.132501	1.94667	-0.259276	-0.0947987
Mpp7	0.123312	-1.45823	-1.01345	1.06423	-0.611936	0.564638	1.69363	-0.370064	0.00785918
Mpst	-0.762971	1.0677	0.618165	0.262867	0.335489	0.337712	-2.27574	0.617165	-0.200389
Mrgpra3	-1.86419	0.363108	0.216014	-1.10522	0.146959	1.56765	-0.324228	0.642491	0.357418
Mroh1	0.915648	-0.591757	1.13561	0.453711	-1.82518	-0.256061	0.288156	-1.01632	0.89619
Mrpl11	-0.369149	1.34229	0.946918	-0.541562	0.353051	0.137148	-2.14781	0.335213	-0.0560973
Mrpl12	-0.58353	1.99866	0.28071	-0.490653	0.830891	-1.13457	-0.834219	0.544924	-0.61222
Mrpl13	-0.845579	1.43834	0.383715	-0.239636	0.0558181	0.281789	-1.94558	1.05374	-0.182613
Mrpl18	-0.927151	1.15922	0.334509	-0.511998	1.36123	-0.397593	-1.6987	0.723936	-0.043454
Mrpl20	-0.341056	1.44538	0.715425	-0.0481939	0.872467	-0.460233	-1.74269	0.545327	-0.986425
Mrpl22	-1.20164	1.52043	-0.131103	-0.0842811	0.887943	0.714145	-1.68326	0.198648	-0.220886
Mrpl27	-0.339525	1.7163	0.749633	-0.877429	0.0973166	-0.412591	-1.24973	1.11084	-0.794805
Mrpl28	-1.02906	1.4493	1.18364	-0.705048	0.415561	-0.280285	-1.56047	0.505691	0.0206758
Mrpl34	-0.235882	1.7722	0.918874	-0.513342	0.0371694	-0.887231	-1.18615	0.912003	-0.817647
Mrpl36	-0.672846	1.67795	0.751252	-0.167294	0.481472	-0.781449	-1.64333	0.693671	-0.339427
Mrpl37	-0.436541	0.221546	0.562468	-1.9964	0.985328	-0.112317	-0.957905	1.03162	0.702196
Mrpl4	-0.364554	1.4031	0.71878	-1.13535	-0.110118	-0.213789	-1.71609	0.503412	0.914608
Mrpl40	-0.540781	1.10116	0.716469	-0.574629	0.615637	-0.157266	-2.06845	0.98172	-0.0738564
Mrpl42	-0.321735	1.26252	0.492878	-1.0424	1.04901	-1.38283	-0.738377	1.10967	-0.428742
Mrpl43	-0.134094	1.60848	0.820754	-0.666738	-0.154682	-0.209898	-1.98588	0.407239	0.314818
Mrpl45	-1.46528	1.01272	0.0386533	-0.697614	1.54757	0.771356	-1.14421	0.106231	-0.169426
Mrpl46	-0.699385	1.66578	0.138417	-0.412885	0.950516	-0.264998	-1.8533	0.126669	0.349186
Mrpl51	-0.338538	1.8945	0.64482	-1.40792	0.245929	-0.39452	-1.00786	0.729612	-0.366032
Mrpl53	-0.389862	1.77121	1.07103	-0.884952	0.17227	-0.409108	-1.37209	0.61238	-0.570877
Mrpl54	0.173193	1.71562	0.545714	-1.21802	0.672377	-1.17711	-1.05801	0.510948	-0.164708
Mrps17	-0.463901	1.49332	0.219429	-0.939414	0.360776	-0.227141	-1.80966	1.02517	0.341418
Mrps21	0.0676189	1.71042	0.528965	-0.625082	0.577879	-0.380661	-1.389	0.722165	-1.2123
Mrps5	-0.375591	0.956619	0.526542	-1.06988	0.382337	0.492482	-2.09616	0.452556	0.731097
Mrps6	-1.12113	0.635828	-0.0895239	-0.272139	0.432733	1.286	-1.9037	0.875943	0.15599
Mrtfa	1.06651	-1.41027	0.921738	0.65945	-0.84588	1.21355	0.0510305	-0.711824	-0.944299
Ms4a4b	1.0445	0.505561	-0.482056	0.924259	0.0505377	-1.25888	0.979159	-0.0252524	-1.73784
Msantd2	0.192474	-0.562427	0.533082	0.718333	-2.31795	0.551012	0.827746	-0.462615	0.520347
Mtfr2	-1.03756	1.46207	-1.17333	-0.344081	1.30623	-0.555144	-0.0213295	0.959366	-0.596213
Mtmr12	1.00942	-1.30886	-0.760855	0.560819	-1.1388	0.567116	1.54682	0.115938	-0.591592
Mtmr7	1.1925	-1.43987	-1.01785	0.613555	-0.589229	0.0937698	1.57992	-0.486996	0.0541997
Mtr	0.0887552	-1.08316	-0.692506	1.47496	-1.33155	0.681764	0.742871	-0.767331	0.886191
Mvd	-0.0865888	0.68797	1.12028	-1.51222	0.156936	-0.178682	-1.65475	0.502771	0.964279
Mxd3	-0.185473	1.95025	-0.0327234	-0.365087	0.723701	-0.738062	-1.46119	0.693951	-0.585363
Myadm	1.43658	-1.94574	-0.343789	0.736952	-0.213243	-0.18756	0.976607	0.187768	-0.647574
Myc	0.948953	-0.218159	-1.21209	0.955075	0.384932	-1.4924	1.16939	0.358318	-0.894022
Mycbp2	0.583539	-1.57149	-0.750548	0.685819	-1.06476	0.188982	1.72034	0.0513446	0.156773
Myef2	0.237594	-1.82576	-1.03199	1.11744	0.0667346	0.500641	1.37832	-0.368923	-0.0740607
Myh9	1.57891	-1.28688	0.602371	0.283415	0.0919452	0.219627	0.563544	-1.70701	-0.345919
Myl12a	-0.688106	1.51921	0.745141	-0.276626	0.561289	-0.121908	-1.96995	0.533492	-0.30254
Myo18a	1.7064	-1.26016	0.390657	-0.173728	-0.679319	-0.177311	1.17555	-1.18398	0.201888
Myo1e	1.59002	-1.13007	-0.251655	0.447157	0.584164	0.433187	0.695276	-0.943948	-1.42413
Myo1h	1.1589	-1.46276	0.0754	-0.316828	-0.738244	-0.387431	1.53702	-0.753007	0.886948
Myo3b	-1.02073	-0.40028	0.850667	-1.33553	0.00330303	1.59234	-0.849441	0.154929	1.00474
ND4	-1.37114	1.38413	0.839064	-1.22737	0.0263324	-0.473311	0.07626	1.23467	-0.488627
ND6	-1.79022	0.975129	0.421672	-1.26384	-0.0023215	0.104638	0.251862	1.40842	-0.105338
Naa10	-0.0956254	1.75689	0.710355	-0.494582	0.242878	-0.119878	-1.8461	0.498225	-0.652166
Nab1	0.30336	-0.74035	-1.34243	1.23697	-0.0476731	0.246911	1.7317	-0.723219	-0.665263
Nabp2	-0.461745	1.42016	1.01892	-0.811131	0.327948	0.212896	-1.87019	0.534345	-0.3712
Naga	-1.16742	0.612876	0.562402	-1.36652	0.472325	0.613538	-1.42547	0.895588	0.802678
Naip5	1.45762	-1.12612	-1.1856	1.31467	0.219593	-0.464174	0.612933	-0.909585	0.0806683
Naip6	0.998069	-1.91441	0.130147	0.627989	-0.378129	0.487623	1.26058	-0.940198	-0.271672
Nav2	1.00917	-1.28447	0.309259	0.34862	-1.27835	0.893783	1.04028	-1.24726	0.208957
Naxe	0.156053	1.72808	0.334762	-1.20667	0.275143	-0.869201	-1.41975	0.691522	0.31006
Nbas	0.847264	-0.933038	-0.438138	0.360942	-1.73743	1.18663	0.832125	-0.75313	0.634781
Ncapg	-1.00108	0.943568	-1.38131	0.258015	1.50293	-0.466764	-0.442898	1.09611	-0.508575
Ncaph	-0.0711514	0.248707	-0.829054	0.00220321	1.90694	-1.18414	-0.163771	1.08827	-0.998002
Ncaph2	-0.184559	1.59179	0.184006	-1.19698	1.38648	-0.681143	-1.22725	0.244062	-0.1164
Nck2	1.2255	-0.342591	-0.704946	1.67029	-1.24929	0.245869	0.617964	-0.833952	-0.628841
Nckap5	-1.21497	-0.1917	0.839087	-1.45577	0.244787	1.31273	-0.932319	0.568788	0.829361
Ncln	1.22685	0.742689	-0.142322	0.686116	-1.63927	-0.240838	1.02987	-0.468604	-1.19449
Ncmap	-1.15727	0.740162	0.997236	-1.2171	0.383947	0.410454	-1.52683	0.522981	0.846428
Ncoa2	0.548995	-1.93291	-0.282175	0.793125	-0.564072	1.06134	1.20876	-0.439565	-0.393503
Ndc80	0.0834854	0.696014	-0.546996	-1.58521	1.78432	-0.250488	-0.658262	0.910435	-0.433306
Ndfip1	-0.472937	-1.1821	-0.80581	1.04083	-0.583157	0.272961	2.02343	-0.363953	0.0707369
Ndufa11	0.0812475	1.8952	0.656316	0.0647423	0.29498	-0.693392	-1.26161	0.277813	-1.3153
Ndufa8	-0.571427	1.67059	0.56046	-0.259204	0.754729	-0.362724	-1.66854	0.648132	-0.772022
Ndufb10	-0.26868	2.04877	0.501841	-0.605932	0.253414	-0.743714	-1.47559	0.515521	-0.225621
Ndufb7	0.236799	1.99071	0.397119	-0.426251	0.294878	-0.953235	-0.942129	0.589776	-1.18767
Ndufb8	-0.423042	1.83126	0.488092	-0.546057	0.879706	-0.722034	-1.35273	0.552468	-0.707662
Ndufb9	0.0164594	1.9064	0.456659	0.001048	0.233232	-0.702486	-1.43359	0.609573	-1.08729
Ndufc1	-0.413939	1.69931	0.812047	-0.411026	0.454736	-1.26618	-1.15377	0.82227	-0.543439
Ndufs6	0.294694	1.96838	0.735073	-0.44543	0.0491954	-0.907899	-1.11486	0.439323	-1.01847
Ndufv3	-0.412161	1.97653	0.755194	-0.405471	0.441157	-0.37166	-1.44418	0.28924	-0.828646
Neat1	1.1102	-1.70817	-0.0579227	-0.415966	-0.973344	-0.399243	1.02468	0.205595	1.21418
Neb	-1.5595	-0.365106	1.03485	-1.15467	0.176007	1.2364	-0.627708	0.253478	1.00625
Nedd8	-0.499875	1.70497	0.550763	-0.385528	0.397208	-0.316518	-1.79102	0.82867	-0.488669
Neil1	1.59938	0.523269	-1.27906	1.05144	-0.436726	-0.596737	0.556442	-1.24043	-0.177576
Neurl3	1.36171	-0.0612575	-1.36421	0.507697	-0.575288	-1.31272	1.38709	-0.118723	0.175695
Nfx1	1.27498	-1.64727	-0.449393	-0.0338576	-0.344779	-0.132286	1.67417	-0.650505	0.308932
Nhp2	0.0138779	1.8516	0.395115	-0.0364248	0.654384	-0.876464	-1.41487	0.428636	-1.01585
Nisch	1.32481	-1.19069	0.147347	-0.473425	-0.932013	0.160846	1.28279	-1.15737	0.83769
Nlrc3	0.946916	-2.08127	-0.334927	0.564158	0.0274822	0.289188	1.35562	-0.633424	-0.133742
Nlrc5	1.55883	-1.62523	-0.0467423	0.751212	0.140509	0.175667	0.83038	-1.01393	-0.770705
Nme1	-0.260943	1.75079	0.238684	-0.207164	0.706204	-0.831179	-1.62624	0.788015	-0.558169
Nmral1	0.142819	1.57997	0.167557	-0.31036	0.814105	-0.452847	-1.76003	0.739126	-0.920338
Nmrk1	0.592455	-1.24029	-1.05644	1.27685	0.311434	-0.0787994	1.35072	0.0419341	-1.19786
Nmur1	-0.682943	0.215305	0.894778	-1.28881	-0.327155	1.15971	-1.48044	0.406553	1.103
Nol10	0.922155	-1.28297	0.0534002	1.63816	-0.930055	-0.117179	1.03408	-0.63547	-0.682125
Npc2	-0.825519	1.10473	1.19799	-0.912348	0.220086	0.728328	-1.78974	0.0666974	0.209775
Nr1d1	-0.578242	0.162145	0.866974	-1.94638	0.123549	0.721725	-0.956067	0.379486	1.22681
Nr2c1	1.84046	-1.08225	-0.279027	0.981686	-0.182903	-0.119154	0.361594	-1.49016	-0.0302495
Nr2c2	-0.39683	-1.47039	-0.0202652	1.44033	-0.789686	0.92141	0.996594	-1.01427	0.333109
Nr3c1	-0.236365	-1.67967	-0.315693	0.617169	-0.595716	1.00429	1.75225	-0.445187	-0.101075
Nr4a1	1.18805	-1.29815	-1.1505	0.410294	0.258838	-0.35333	1.66589	-0.664131	-0.0569678
Nr4a2	0.66279	0.26681	-1.41568	0.822644	0.422445	-1.33171	1.42373	0.0580182	-0.909045
Nr4a3	0.849598	0.735963	-1.26766	0.90249	-1.12542	-0.679179	1.43477	-0.136358	-0.714208
Nrip1	0.462405	-1.88207	-0.554278	0.628515	-0.810461	0.726638	1.49397	-0.280189	0.215468
Nrm	0.0953721	1.49818	0.365635	-1.41542	0.949454	-0.316631	-1.46369	0.603948	-0.316854
Nrp1	1.20374	-0.267275	-0.945476	1.07481	-0.271281	-1.11451	1.50088	-0.303388	-0.877507
Nrros	1.27354	-0.937902	-1.18091	0.804586	0.154422	-0.902374	1.46697	0.00458735	-0.682917
Nsd1	0.825929	-1.19216	0.42931	1.26053	-0.866506	0.8748	0.608732	-1.39084	-0.549799
Nsd3	1.15581	-0.519819	-0.0153019	0.575579	-1.06353	0.161068	1.59123	-1.4887	-0.39634
Nsg2	0.994317	-0.012479	-2.14281	0.85832	0.112086	-0.693668	1.07752	-0.0281826	-0.165107
Nt5dc1	0.166963	-2.3222	0.183807	1.31289	-0.527121	0.528899	0.412707	-0.0573521	0.301405
Nubp2	-0.326001	1.39082	0.585635	-0.609143	0.192953	0.437111	-2.20754	0.263369	0.2728
Nudt2	-0.289998	0.810369	0.667299	-0.753942	0.143646	0.4164	-2.228	1.02072	0.213504
Nudt9	-0.646941	0.954253	1.2076	-1.47019	0.870546	-0.0332627	-1.44792	0.149668	0.416258
Nuf2	-0.800518	0.772233	-0.375597	0.0488849	1.3814	-1.78724	-0.158559	1.19082	-0.271418
Nup153	0.255231	-0.898656	-1.09854	1.67964	-0.940967	0.450099	1.31191	-0.344917	-0.413794
Nup210	1.41818	-1.15822	-0.970053	0.744613	-0.209705	-0.722427	1.54169	-0.351715	-0.292359
Nup98	0.136066	-1.6153	-0.714932	0.916116	-0.395048	0.768727	1.70965	-0.520477	-0.2848
Nusap1	-0.116345	0.70659	-0.635072	-1.19363	1.30261	-1.6296	0.118334	1.07404	0.373071
Oas3	1.3377	-0.205422	-0.212437	1.30591	0.259063	-0.997014	0.815483	-1.29151	-1.01177
Oasl2	0.44988	-0.872646	0.365511	1.64577	-0.0161566	0.0891369	0.412282	-2.00267	-0.0711023
Oaz1	-0.275078	1.74675	0.804147	-0.579239	0.342938	-0.266562	-1.92111	0.0928781	0.0552774
Oga	-0.063237	-0.871669	-0.356032	1.06821	-1.33302	0.32369	1.95106	-0.463282	-0.255713
Ogt	0.843555	-2.07586	-0.442453	0.532752	-1.02813	0.567802	0.906944	0.180567	0.514819
Orai2	1.82232	-0.21691	-0.758558	0.432741	-0.664236	-1.14109	1.31016	-0.617957	-0.166474
Ormdl2	-1.23944	1.11399	1.05975	-0.407997	-0.0212422	0.33877	-1.73056	0.907078	-0.0203547
Ormdl3	-0.843258	0.169653	1.24479	-0.810566	0.173102	0.922394	-1.85652	0.164242	0.836167
Osbpl3	0.865529	-2.05198	0.402755	0.497524	-0.791687	0.956058	0.641411	-0.780998	0.261386
Osbpl5	1.4525	-0.412267	-0.698108	1.10474	-0.391885	-0.469538	1.10283	-1.55021	-0.138051
Ostc	-1.09428	1.02987	0.465978	0.0134461	0.754073	-0.0341103	-1.74197	1.23519	-0.628199
P2rx7	1.06983	-1.09166	-1.39698	1.11111	0.183379	-0.982253	1.19787	0.0959646	-0.187259
Pacsin3	-0.910409	1.34838	0.827022	-0.343237	1.00578	-0.414336	-1.81635	0.0445286	0.258616
Pafah1b1	0.387047	-0.6878	-0.709357	1.5962	-0.734692	0.0836907	1.60854	-0.755882	-0.787749
Paip2b	0.425959	-0.66165	-0.825805	1.70908	-1.0235	0.215241	1.19686	-1.11588	0.0796927
Panx1	-1.29419	0.0382193	0.34859	-0.80958	0.854872	1.01187	-1.63398	0.640438	0.84376
Paqr8	0.673635	-1.99415	0.0759031	0.650139	-0.0425454	1.06508	0.0205033	-1.19996	0.751402
Park7	-0.500622	1.86461	0.86713	-0.881619	0.361203	-0.339179	-1.51046	0.39103	-0.25209
Parp3	1.90789	0.158962	-0.691284	0.909367	0.0750134	-0.763887	0.488859	-1.16143	-0.923483
Pbk	-0.517937	0.70665	-0.548094	-0.288421	1.62894	-1.38417	-0.108641	1.28945	-0.77778
Pcf11	-0.665837	-1.86191	-0.413592	0.992172	-0.0122357	-0.280174	1.3982	-0.100446	0.943816
Pcgf5	0.596739	-1.00869	-0.980859	0.824184	-0.858118	-0.196133	2.01349	-0.395053	0.00444152
Pclaf	-0.970108	1.17814	-0.528797	-0.155082	1.33258	-1.28251	-0.330097	1.25884	-0.502959
Pcmtd1	-0.443988	-1.68483	-0.0232714	1.28028	0.20052	0.836897	0.938212	-1.29168	0.187853
Pcsk1	0.700489	-0.397277	-1.46031	1.06463	0.649976	-0.762812	1.06374	0.459942	-1.31838
Pdap1	-0.0863254	1.83881	0.424408	-1.10344	0.540458	-0.225229	-1.59915	0.486896	-0.276425
Pdcd1	1.21206	0.0995176	-1.44316	1.14211	0.153716	-0.992999	0.97595	-0.0667944	-1.08041
Pdcl3	-1.93247	1.38369	0.0995988	-0.0557854	0.659709	0.442858	-1.15366	0.610501	-0.0544434
Pde2a	1.12638	-0.871908	-1.09651	0.300599	-0.0382388	-0.825166	1.87415	-0.66675	0.197443
Pde4b	-1.26023	-0.785535	0.71373	-1.21599	0.467632	1.49551	-0.665494	0.373316	0.877061
Pde4dip	1.64034	-1.33844	0.270089	0.412784	-1.04513	-0.552335	0.467298	-0.835112	0.980506
Pdlim1	1.26779	0.0711689	-0.766296	0.983315	0.19825	-1.17091	1.10169	-0.214078	-1.47093
Pdpk1	0.91335	-1.57884	-0.666408	1.05702	-1.14237	0.862216	0.980784	-0.285869	-0.139883
Pdzd11	-0.885715	1.2504	0.334579	-0.318856	0.733725	0.225799	-1.96781	0.938317	-0.31044
Pecam1	0.920665	-0.274553	-1.29851	0.766786	0.429215	-0.474177	1.42292	0.046169	-1.53851
Penk	0.778842	0.313329	-1.44946	1.08312	0.630311	-1.35438	0.979269	-0.0725958	-0.908434
Per1	1.64657	0.147844	1.11678	0.464391	-1.05357	-0.097873	-0.130275	-1.53448	-0.55938
Pfdn4	-0.67778	1.40254	-0.0230189	-0.08325	1.074	-0.183105	-1.38342	1.04545	-1.17141
Pfdn6	-0.557778	1.9227	0.540939	-0.849461	0.427662	-0.416813	-1.32186	0.775977	-0.521363
Pfkfb3	0.561134	-1.02694	-0.732116	0.648589	-0.342574	0.524379	1.98226	-0.963088	-0.651648
Pglyrp1	1.10925	0.758076	-1.10958	1.05938	0.157283	-1.51	0.558418	0.0809032	-1.10374
Phlpp1	0.690126	-1.50012	-0.863191	1.11326	-0.290895	0.166366	1.62136	-0.235068	-0.70183
Phpt1	-0.0188949	1.84685	0.859743	-0.531336	0.634909	-0.34701	-1.30768	0.0181735	-1.15474
Phrf1	1.30943	-2.0782	0.152953	0.206703	0.295983	0.355866	0.622112	-1.11254	0.247698
Phtf2	0.821457	-1.10627	-1.31563	0.751423	0.154296	0.167218	1.72322	-0.784563	-0.411149
Picalm	-1.08125	-1.46076	-0.539194	1.42754	-0.253032	0.668782	1.35871	-0.103922	-0.0168859
Piga	1.10672	-1.67913	0.0958848	0.871226	-0.731371	-0.49233	1.39827	0.0980864	-0.667356
Pigyl	-0.243239	1.50219	1.30314	-0.404302	0.428127	-0.298882	-1.7818	0.0992206	-0.604458
Pih1d1	-0.61778	1.4822	-0.352661	-0.376511	1.56185	-1.35955	-0.555428	0.626293	-0.40841
Pik3ap1	-1.06005	-0.21232	0.877298	-0.732414	0.55465	0.988906	-1.7826	0.430086	0.936444
Pik3cd	1.8359	-1.3684	0.682118	0.489863	-0.550889	-0.182257	0.56712	-1.12906	-0.344388
Pik3r1	1.23262	-1.45755	-0.705221	0.723818	0.0619255	0.383794	1.27863	-1.20439	-0.313618
Pik3r4	1.11484	-2.13494	-0.593869	0.0815052	0.141234	0.600399	0.916031	-0.615991	0.490789
Pik3r5	0.904982	-1.09368	-0.540585	1.23464	-0.552387	-0.805297	1.65025	-0.693073	-0.104849
Pimreg	-0.399238	1.21816	-0.408143	-1.5184	1.35234	-0.643968	-0.807421	0.964662	0.242007
Pin1	-0.418787	1.88303	0.4425	-0.0308077	0.900441	-0.446364	-1.59003	-0.00253916	-0.737443
Pip4k2a	0.850881	-1.3429	0.368389	1.00002	-0.847988	0.240165	1.17834	-1.4734	0.0265029
Pja1	1.30643	-1.01491	-0.499156	0.369081	-1.21227	-0.723423	1.43432	-0.450452	0.790376
Pkd1	0.950887	0.317749	0.152356	0.916103	-1.73387	0.224463	1.07534	-0.718485	-1.18454
Pkm	-0.121742	1.13155	0.084859	-1.43446	1.65645	-0.583074	-1.17449	0.419784	0.0211187
Pkp3	-0.937766	1.14338	0.693273	-1.61147	0.618726	-0.138527	-1.15796	0.580288	0.810052
Pkp4	0.749239	-0.457123	-1.31714	1.07867	0.127969	-0.788281	1.72696	-0.355689	-0.764603
Plaat3	-0.398839	1.73841	0.740914	-0.312886	0.226374	-0.118676	-1.96246	0.398275	-0.311109
Plac8	-1.48374	0.558768	0.691756	-0.696338	0.522198	1.32057	-1.50856	0.13437	0.460978
Plaur	1.03549	0.126844	-0.0854718	0.862654	0.143425	-2.25843	0.884488	-0.302256	-0.406744
Plcg1	0.997743	-0.359624	-1.22907	1.1529	-0.818851	-0.716187	1.61351	-0.172823	-0.46761
Plcxd2	0.226378	-1.16623	-1.52537	1.41028	0.265702	-0.142343	1.43099	-0.179992	-0.319426
Plek	-1.74995	-0.830077	0.296361	-0.608011	0.300382	1.17304	-0.577446	0.993254	1.00245
Plekhf1	-0.873281	0.316568	1.21525	-1.44328	-0.0579189	0.770693	-1.36023	0.487915	0.944284
Plekho1	-1.16919	0.420377	0.698084	-1.15482	0.877603	0.815813	-1.58426	0.337595	0.758794
Plgrkt	-0.466179	1.58208	0.00595484	-0.52735	1.22875	-0.802479	-1.12711	0.939658	-0.833322
Plin2	-1.39389	0.136408	0.671027	-1.25191	0.553097	0.998861	-1.23397	0.620889	0.899489
Plk1	-0.590964	0.647147	-0.226114	-0.422244	1.60101	-1.69196	0.240285	1.06427	-0.621433
Plk2	1.0346	-0.917223	-0.709498	1.38126	-0.362543	-1.05449	1.38942	-0.0542929	-0.707245
Plp2	-0.208035	1.4793	0.356323	-0.639395	0.755294	-0.12246	-2.10599	0.459644	0.02532
Pls3	0.69634	-0.884586	-2.04016	0.893385	0.293082	-0.0859406	1.28603	0.000144156	-0.158298
Plscr1	0.639695	-0.111774	-1.5014	1.30191	0.55444	-1.06589	1.01212	0.224798	-1.05389
Pltp	-0.595226	0.0622467	1.0948	-1.41897	0.379655	1.04097	-1.51556	0.000719713	0.951364
Pmaip1	-0.14437	-1.74885	-1.19801	1.23755	0.453557	0.362037	1.019	-0.528307	0.5474
Pmf1	-0.330492	1.75012	0.0277306	-0.798345	1.17602	-0.600627	-1.0222	0.729747	-0.931955
Pmm1	-0.866028	1.52175	0.490917	-1.84369	0.290157	0.0784824	-0.738208	0.745391	0.321222
Pmvk	-0.799152	1.27153	0.333602	-0.663437	1.11611	0.517785	-1.91547	0.0519195	0.0871163
Pnp	-1.18092	0.959561	0.923875	-0.788914	0.514881	0.28832	-1.79977	0.67363	0.409337
Pnpla7	0.872163	-1.68549	0.647097	0.416431	-1.30732	0.377491	1.09491	-0.786292	0.371013
Poc1a	-0.128305	1.4768	0.563087	-0.653428	1.24381	-1.11962	-1.49285	0.16308	-0.0525792
Pogz	0.947989	-2.32288	0.293076	0.0619844	0.108999	0.404545	1.02953	-0.610514	0.0872724
Pole3	-0.421165	0.965326	0.984926	-1.5513	0.396908	-0.210405	-1.50679	0.936547	0.405957
Polg2	0.971411	-0.831732	-1.35992	0.70498	-0.480318	-0.0565919	1.81668	-0.691881	-0.0726224
Polr2c	-0.440654	1.7009	0.453021	-0.723938	0.355971	0.132349	-1.93718	0.530562	-0.0710331
Polr2f	0.0240315	1.85251	0.744744	-0.656897	0.469735	-0.581502	-1.21793	0.500557	-1.13524
Polr2g	-0.92694	0.918765	0.926109	-0.50524	0.642742	0.13414	-2.0601	0.689886	0.18064
Polr3a	0.896455	-1.28656	0.655679	0.510581	-0.466968	1.05425	-0.510572	-1.62989	0.777029
Polr3k	-1.9048	-0.287594	-0.0126607	-0.561222	1.37965	0.595828	-0.628344	1.10558	0.313569
Pomp	-0.564172	1.71083	0.654848	-0.821105	0.434449	-0.377445	-1.46742	0.94807	-0.518057
Pon2	-0.578731	0.481483	0.744709	-1.38976	0.0828695	-0.0781734	-1.51081	0.875171	1.37324
Ppfia1	1.09829	-0.316073	-0.894667	0.457698	-1.30908	0.601004	1.66235	-0.674909	-0.624617
Ppil1	-0.664989	1.27898	0.556199	-0.753895	0.499065	0.595037	-2.06884	0.228613	0.329833
Ppip5k1	1.33046	-1.06384	-0.197438	0.365708	-1.6976	0.0648299	0.959737	-0.61914	0.857283
Ppm1b	0.565535	-0.74061	-1.35949	1.189	0.201355	0.46084	1.43827	-0.942095	-0.812807
Ppp1ca	-0.995074	1.2199	0.868734	-1.02906	0.70106	0.120546	-1.69304	0.332617	0.474318
Ppp1r14c	-1.50546	0.550246	0.531338	-1.46662	0.252251	0.959379	-0.885315	0.838518	0.725663
Ppp1r15a	1.39347	-0.667922	-0.886678	0.654385	0.130253	-0.649746	1.48097	-1.32199	-0.13274
Ppp1r16b	0.907363	0.0144821	-0.947724	0.734805	-0.750906	-0.918308	1.95786	-0.484156	-0.513415
Ppp1r7	-1.01054	-0.372147	0.564286	-1.72417	1.09515	1.0556	-0.753278	0.49362	0.651473
Ppp4r2	0.654247	-0.235502	-0.207311	1.68595	-0.66186	-1.50089	1.18753	-0.690143	-0.232026
Prag1	1.88792	0.0209239	-0.0999102	0.385549	-1.34768	0.15678	0.729522	-0.418312	-1.31479
Prc1	-0.353903	0.462947	-1.24399	-0.931634	1.61576	-0.600076	0.200316	1.39285	-0.542271
Prdm15	1.18709	-1.23349	-0.410166	0.582389	-1.16281	-1.08212	1.30473	0.45655	0.35782
Prdm2	0.998158	-0.170827	0.158421	1.70932	-0.749565	0.0541387	0.104494	-1.83891	-0.265235
Prdx1	-0.707772	1.30998	0.369434	0.203888	0.622256	-0.123938	-1.90672	0.993846	-0.760974
Prdx5	-0.333758	2.22094	0.467223	-0.402097	0.335213	-0.826763	-1.23651	0.224078	-0.448329
Prelid1	-0.122971	1.8607	0.668777	-0.297834	0.191128	-0.252209	-1.92128	0.242855	-0.369162
Prelid2	-1.37904	0.901791	-0.0661663	-0.455146	0.398742	0.914022	-1.67246	1.10309	0.255167
Prelid3b	-1.35146	0.49136	0.43832	-0.51874	1.07375	-0.334892	-1.38138	1.51421	0.0688359
Prf1	1.30397	-1.0434	-0.360387	1.02729	0.602912	-0.492481	1.07523	-0.932136	-1.18099
Prg4	-1.03909	0.16787	1.11069	-1.51966	0.484832	0.777334	-1.26582	0.437737	0.846109
Prim1	-0.597335	0.53177	0.0600911	-0.448818	1.90053	-0.70535	-1.4528	0.93982	-0.2279
Prkca	0.793616	-1.19951	-0.387665	1.10618	-1.4407	0.336223	1.45768	-0.438484	-0.227343
Prkch	0.618542	-1.7007	-0.832189	0.476326	-0.547114	0.305436	1.81463	-0.303037	0.168101
Prkcq	1.29736	-0.487388	-0.647044	0.767171	-0.374574	-0.37749	1.69382	-0.645819	-1.22604
Prkd2	2.26581	-0.22735	0.175341	-0.0654795	-0.52675	-0.819713	0.641014	-1.15625	-0.286627
Prkx	0.907592	-1.3226	-1.02778	0.69357	0.153766	0.0106204	1.65324	-1.06426	-0.00415075
Prpf31	-0.773109	0.100411	1.3076	-1.18584	1.17324	0.541364	-1.58425	0.274833	0.145737
Prpf8	1.66082	-1.46875	-0.143904	0.383831	-1.09746	0.660566	0.85234	-0.732017	-0.115424
Prps2	-0.015088	-1.97432	0.0162242	1.29439	-0.79866	0.99064	0.358013	-0.51457	0.643376
Prr13	-0.694797	0.987714	0.731165	-1.7674	1.00123	0.0352431	-1.20598	0.390602	0.522228
Prr29	-0.953584	1.37896	-0.11661	-1.06408	1.24823	-0.397404	-1.19817	0.927981	0.174676
Prr33	0.148418	1.99219	0.432613	-0.620429	0.417043	-0.393965	-1.70612	0.148574	-0.41833
Prr5l	-1.25862	0.378239	0.958666	-1.45956	0.286118	0.939081	-1.15262	0.460903	0.847793
Psenen	-0.270214	1.66642	1.04265	-0.614581	0.264616	-0.164921	-1.81808	0.319156	-0.425051
Psma1	-1.22561	1.13682	0.372236	0.0487902	0.835635	-0.0315111	-1.93675	0.783603	0.0167829
Psma2	-0.604316	1.45775	0.62527	0.0258208	0.724026	-0.297153	-1.8754	0.674476	-0.730465
Psma4	-0.225798	1.37792	-0.00525357	-0.675616	0.375638	-0.399678	-1.77294	1.46002	-0.134289
Psma5	-0.577345	1.51728	0.273216	-0.196516	0.978956	-0.993348	-1.25554	1.04798	-0.794684
Psma6	-0.884758	1.29602	0.306006	0.597391	0.657629	0.132624	-2.0269	0.473626	-0.55163
Psma7	-0.201641	1.90578	0.456311	-0.626308	0.730013	-1.13448	-1.10188	0.574487	-0.602273
Psmb2	-0.648699	1.22622	0.645143	-0.237003	0.940181	-0.377827	-1.9766	0.751751	-0.323168
Psmc1	0.104629	1.09912	-0.239036	-1.70635	1.54796	-0.637829	-0.613497	0.739146	-0.294138
Psmc3	-0.612221	1.5372	0.801228	-1.14424	0.839001	-0.174698	-1.58689	0.158905	0.18171
Psmc4	-0.648113	1.09121	0.489217	-0.938174	1.22569	-0.130759	-1.83806	0.588197	0.160794
Psmc5	-0.750636	0.964006	0.727337	-1.27857	0.743044	0.173786	-1.75035	0.661004	0.510384
Psmd13	-0.767361	1.19193	0.543843	-0.214513	0.899792	0.603152	-2.11285	-0.0916013	-0.0523889
Psmd6	-0.929178	1.36518	0.383754	-0.808841	1.0656	-0.21845	-1.0272	1.13783	-0.968704
Psmd7	-1.10125	1.2235	0.241823	-0.738353	0.922828	-0.197993	-1.66928	0.923773	0.394949
Psmd8	-0.107549	1.21631	-0.0373232	-0.921464	1.15928	-0.62461	-1.80502	0.699344	0.421035
Psme2	-0.325351	1.71905	0.885756	-0.515954	0.508717	-0.581637	-1.63445	0.527884	-0.584008
Ptms	-0.722577	1.42777	0.761839	-1.03494	-0.0351996	0.336408	-1.76404	0.638617	0.392118
Ptpn13	1.16345	-1.24595	-1.24802	0.982021	-0.128114	0.280248	1.32689	-0.368497	-0.76203
Ptpn6	1.80331	-0.778956	0.0560555	0.6653	-0.182052	-1.35361	0.949747	-0.937349	-0.222443
Ptprc	0.101628	-2.21973	-0.384866	0.47752	0.0916395	0.534086	1.52254	-0.24449	0.121673
Ptprj	0.677481	-0.00164449	-1.09007	0.904083	-1.40015	-0.423993	1.80458	-0.116604	-0.353681
Pvt1	1.25959	-0.404101	-1.05814	1.22154	-0.525255	0.485215	1.03283	-0.870147	-1.14153
Pycard	0.139857	1.78098	0.450724	-0.0345378	0.362728	-0.789575	-1.69613	0.581972	-0.796017
R74862	1.30703	0.204302	-0.859986	0.991989	0.291375	-1.19014	0.873367	-0.118551	-1.49938
Rab11a	-1.76092	-0.0735045	-0.158588	-0.939552	0.825509	-0.11525	-0.225664	1.57318	0.874794
Rab1b	-0.566327	1.55837	0.973776	-0.893598	0.49397	0.231622	-1.75291	-0.279971	0.235072
Rab20	-1.12764	0.275438	1.18133	-0.737056	-0.254948	1.07007	-1.62606	0.36772	0.851147
Rab3gap1	0.328659	-2.05326	-0.131397	0.539988	-0.29321	-0.187094	1.52473	-0.529254	0.800839
Rab3gap2	1.0832	-1.85874	-0.0715175	0.776232	-0.723671	0.00831143	1.37738	-0.00541719	-0.585783
Rab4b	-0.144245	1.76526	0.394962	-1.04049	0.362333	-1.2721	-1.13474	0.623599	0.445418
Rab5c	-0.865184	1.17519	1.12053	-0.292357	0.316519	0.809421	-1.89741	0.0474707	-0.414185
Rab8b	0.361534	-2.22866	-0.404128	0.478494	0.052671	0.158262	1.54843	-0.188363	0.221755
Racgap1	0.123535	0.198312	-0.569415	-1.21093	1.31616	-1.58798	-0.114634	1.22726	0.617691
Rad51	-0.424847	1.2136	-0.759685	-0.218861	1.40684	-1.12412	-0.830732	1.23968	-0.501872
Rad9a	-0.507151	1.45567	1.17633	-1.05722	0.499611	-0.0745193	-1.68747	0.0786177	0.116136
Ralgps1	-1.23962	0.0964309	0.545456	-1.50543	0.505878	0.767242	-1.08322	0.811714	1.10154
Ramp1	-0.846038	0.746575	-0.531333	-1.66722	0.299338	-0.492901	0.449931	1.74393	0.297712
Ramp3	1.37582	0.407654	-1.25929	0.928878	-0.432263	-1.24919	1.12097	-0.234071	-0.658502
Ran	-0.5858	1.44149	0.413971	-0.157421	0.712054	-0.182185	-2.00089	0.801744	-0.44296
Ranbp1	-0.403539	0.859425	-0.572445	-0.670979	1.56318	-1.71436	0.0865777	0.958765	-0.10662
Rapgef1	0.800635	0.233208	-0.288252	1.09109	-1.83766	0.671814	0.758123	-1.26539	-0.163578
Rapgef6	0.175951	-2.01037	-0.103037	0.351911	-0.314913	1.30002	1.3181	-0.425494	-0.29217
Rapsn	-0.931052	0.878212	1.16926	-1.31669	0.206476	0.781459	-1.52218	0.264988	0.469537
Rara	-1.33585	0.751044	1.18747	-1.51552	-0.404815	0.479523	-0.652869	0.665052	0.825962
Rasa3	0.822569	-1.87649	-0.425704	0.417862	-0.0208952	-0.362756	1.66772	-0.615291	0.392982
Rasgrf1	1.19066	0.17468	-1.2354	0.942984	0.601295	-1.34559	0.958385	-0.31373	-0.973289
Rassf2	1.72576	-0.286472	-0.893805	1.18904	-0.113014	-0.860887	0.73917	-1.1385	-0.361296
Rbbp8	0.0547566	-1.22211	-1.0715	1.00743	-0.394818	-0.145819	1.82805	0.6123	-0.668284
Rbl2	1.1793	-0.740067	-1.424	0.715631	0.46975	-1.15053	1.37044	-0.136989	-0.283536
Rbm24	-1.21788	0.371676	0.748376	-1.68095	0.33818	0.725364	-0.965488	0.777719	0.903008
Rbm26	-0.312795	-1.2854	-0.75734	1.29305	-0.935953	0.542589	1.67165	-0.198001	-0.0178004
Rbm8a	-0.427814	1.53557	0.665392	-0.443216	0.932792	-0.703926	-1.72659	0.562968	-0.395177
Rbpj	0.62031	-1.44873	-1.02805	1.11415	-0.238331	0.581883	1.49107	-0.507764	-0.584535
Rbx1	-0.257809	1.56685	0.933779	-0.0816739	0.446213	-0.587537	-1.77645	0.53794	-0.781308
Rcbtb2	-0.891154	-0.0588034	1.19004	-1.18327	0.294421	1.1722	-1.50289	0.183977	0.795472
Rccd1	-0.301917	0.486452	-1.22266	-0.965458	1.59273	-0.733518	0.436654	1.28372	-0.576005
Rce1	-0.840508	0.99688	-0.0240882	-1.5191	0.675409	-0.772521	-0.622553	0.645605	1.46088
Rel	0.644436	-1.15228	-1.17499	1.12455	-0.00697445	-0.347945	1.74825	-0.210658	-0.624394
Rell1	0.380592	-0.273039	-0.625844	0.443336	-0.441772	-0.561026	2.24429	-1.27798	0.111443
Renbp	-0.884563	0.58897	0.784958	-1.33049	0.0440057	0.733651	-1.55051	0.462321	1.15165
Rev3l	-0.365162	-2.05464	-0.514781	1.14148	-0.462772	0.631788	1.16566	0.230689	0.227739
Rex1bd	0.0242073	1.76	0.861007	-0.570685	-0.0611395	-0.457974	-1.84112	0.451726	-0.166022
Rexo2	-0.277376	0.779094	-1.08824	-0.27646	1.4878	-1.54355	0.00816049	1.17801	-0.267435
Rgs16	1.23929	-0.0635249	-1.30268	1.72076	0.190365	-0.574392	0.389903	-0.753045	-0.846675
Rgs2	1.18124	0.284178	-1.30829	1.37458	-0.0286883	-1.0904	0.811309	-0.208339	-1.01559
Rgs9	0.42536	-1.39708	-0.630175	1.6565	-0.547045	-0.254651	1.21573	0.387849	-0.856491
Rhoh	1.11395	-0.602126	0.500759	1.40076	-0.607984	0.84442	-0.312301	-1.53721	-0.80027
Ripk3	-0.550836	0.577629	0.404408	-1.55199	0.861251	-0.0985585	-1.5088	0.833083	1.03381
Ripor2	0.765204	-1.91637	0.102929	0.270963	-0.615971	1.01721	1.22329	-0.864348	0.0170967
Rit1	-0.749832	1.07014	1.13451	-1.06169	0.0277267	0.654178	-1.74181	0.0224925	0.644289
Rlf	0.220546	-1.55069	-0.50547	-0.301459	-0.38281	-0.248501	2.15508	0.0241507	0.589152
Rlim	0.25612	-2.20283	0.181405	0.612154	-0.377231	-0.0297799	1.55534	-0.234255	0.239073
Rln3	1.15543	0.643096	-1.02367	1.03032	0.287095	-1.48479	0.7208	-0.188111	-1.14016
Rnase4	-0.984612	0.195503	1.03665	-1.17629	0.488389	0.905193	-1.64834	0.420354	0.763157
Rnasek	-0.0888433	1.56136	1.16641	-0.187985	-0.105931	-0.0612995	-1.94362	0.222334	-0.562424
Rnf145	0.890993	0.0707273	-0.526288	0.813433	-1.49016	-1.16496	1.13712	-0.688694	0.957824
Rnf157	1.24219	-0.411054	0.0578712	1.04822	-0.970957	-0.261889	1.33593	-0.627455	-1.41285
Rnf19a	0.219162	-1.94246	-0.824328	1.10397	0.258858	-0.0905238	1.3916	-0.420089	0.303813
Rnf19b	0.885572	-1.26264	-0.517243	0.609477	-0.376935	0.57925	1.75467	-0.954313	-0.717839
Rnf213	1.26026	-0.691283	-1.87841	0.743384	-0.778578	0.189392	0.953005	-0.274454	0.476684
Rnf43	1.01033	-0.275742	-1.29802	1.13656	0.0636242	-1.24503	1.34638	0.0099772	-0.74807
Rnf7	-1.08704	1.25597	0.519671	-0.259711	1.00947	-0.424839	-1.78381	0.720727	0.0495655
Rora	0.813317	-0.874675	-1.00568	0.23381	-1.04821	-0.360539	2.06249	0.155707	0.0237822
Rorc	-0.890346	0.26226	0.885211	-1.54617	0.144508	0.831579	-1.33709	0.598406	1.05164
Rpa3	-1.05473	1.35198	-0.371704	-0.0480903	0.437327	-0.897054	-0.962635	1.72198	-0.177082
Rpp21	-0.0193338	1.9417	0.619098	-0.791871	0.0197964	0.0598715	-1.68719	0.352296	-0.494365
Rps27l	-0.247732	1.40741	0.604948	-0.295851	0.665577	-0.916701	-1.4402	1.14134	-0.918783
Rptor	1.61593	-0.397286	0.138727	0.737895	-1.06248	0.809392	0.417674	-1.40858	-0.851266
Rpusd1	-0.211197	0.757496	0.215739	-2.21294	0.70087	0.264901	-0.929771	0.632906	0.781994
Rrm1	-0.668577	0.846986	-1.14456	-0.936459	1.16921	0.00629773	-0.385914	1.67749	-0.564484
Rrm2	-0.582125	0.554878	-1.13079	-0.191963	1.50622	-1.41903	0.026955	1.32183	-0.0859884
Rtl8c	0.162355	1.52089	0.373048	-0.794473	0.38033	0.0242027	-2.14735	0.145182	0.335818
Rtraf	-0.0387249	1.3753	-0.19924	-0.343209	0.729299	-0.289104	-1.8254	1.2514	-0.660319
Runx1	0.886904	-0.640407	-0.198821	0.636357	-1.94515	1.07465	1.03016	-0.461929	-0.381761
S100a1	-1.01979	2.0236	-0.0980291	-0.859763	0.338088	0.0181873	-0.796969	1.00002	-0.60534
S100a10	0.0405882	1.58788	1.08113	-0.135518	-0.0063841	-0.287401	-1.93406	0.277788	-0.624014
S100a11	0.256404	1.53029	1.0216	-0.525982	0.230913	-0.265537	-1.75069	0.444286	-0.941279
S100a13	0.360016	1.89657	0.470436	-0.263428	0.247527	-0.781281	-1.36568	0.520055	-1.08421
S100a6	0.124463	1.81809	0.718293	-0.0758533	-0.0545063	-0.528782	-1.68608	0.542941	-0.858564
S1pr1	1.26319	-0.221393	-0.885116	1.17619	-0.121304	-1.0775	1.25675	-0.212613	-1.1782
Sacm1l	-0.290428	-2.26838	-0.125316	0.534114	-0.0550192	0.301653	1.51656	0.181098	0.205718
Sae1	-0.500267	0.81036	0.502514	-1.4445	0.837661	0.00995478	-1.70932	0.660214	0.833381
Samd11	-0.900874	0.198423	0.788867	-2.00525	0.391151	0.99876	-0.606111	0.152992	0.982044
Sat1	-1.56986	0.753015	-0.332072	0.278305	0.614121	0.77883	-1.71474	0.866201	0.326205
Satb1	0.339943	-1.71881	-0.520439	1.14161	-0.0321259	0.209309	1.65326	-0.501025	-0.571728
Sbno1	0.341708	-1.40179	-0.815929	0.440138	-0.445046	-0.633448	2.09029	0.201497	0.222582
Sbno2	1.59924	-1.11125	-0.271482	1.08838	-0.0142971	-0.209756	0.68293	-1.54643	-0.217342
Scaf8	0.989355	-1.45734	-0.209871	0.855097	-0.438587	0.0794653	1.67188	-0.649672	-0.84033
Sccpdh	-1.62828	0.412101	0.360919	-1.39888	0.816599	0.429952	-0.790081	0.902268	0.895402
Scml4	1.09164	-0.921324	-1.01585	1.59398	-0.683778	0.108965	0.961896	-0.157045	-0.978481
Scpep1	-1.16703	0.72735	0.507036	-1.7692	-0.438974	0.672149	-0.390567	0.616224	1.24301
Scpep1os	-1.19476	0.658736	0.373733	-1.73995	-0.425123	0.746812	-0.334392	0.578161	1.33678
Sdc4	-0.632677	0.0823514	1.27352	-0.69115	-0.212602	1.39919	-1.72851	-0.176757	0.686642
Sdcbp2	-1.06102	0.881547	0.764788	-0.885762	0.269979	0.814413	-1.81632	0.233737	0.798639
Sdf2	-1.0606	1.38035	0.958107	-0.692736	0.256189	0.0732894	-1.69297	0.796516	-0.0181454
Sdf2l1	-0.397372	0.759995	-0.620111	-1.50754	1.1566	-1.34755	0.577363	0.980867	0.397751
Sdhb	0.0151838	1.74441	0.455981	-0.328808	0.867637	-0.86781	-1.60124	0.372187	-0.657544
Sdhd	-1.14715	0.762658	0.639445	-0.543417	1.14908	-0.10357	-1.82667	0.816148	0.25348
Sec11a	-0.52663	1.54935	0.807658	-0.882779	0.916905	0.131322	-1.66358	0.157844	-0.490084
Sec11c	-0.268162	0.830838	-0.0682793	-0.742173	0.911424	-0.415019	-1.88908	1.43879	0.20166
Sec13	-0.706347	0.609741	0.64207	-1.38124	1.1877	0.622808	-1.66415	0.387418	0.302
Sec61b	-0.334606	1.95387	0.781132	-0.0382825	0.352055	-0.686867	-1.35655	0.29624	-0.966999
Selenoh	0.344393	1.63352	-0.14334	0.332008	0.531782	-0.93102	-1.28897	0.799271	-1.27764
Selenon	1.03912	-0.531885	0.141869	0.577222	-1.97278	-1.00618	0.811272	0.0975159	0.843852
Selenow	-0.211519	1.85085	1.15628	-0.453426	0.264834	-0.342547	-1.58043	-0.157869	-0.526183
Sell	0.77075	-0.566209	-0.431762	1.30054	-0.0843773	-0.0558243	1.41644	-0.710657	-1.63889
Senp1	0.455126	-1.98069	-0.46538	1.33457	-0.16748	0.960087	0.559837	-0.776156	0.0800828
Septin11	-1.11981	-0.344217	0.249843	-1.68153	0.311342	0.699817	-0.414483	0.739418	1.55961
Serinc2	-1.54998	0.63459	0.130969	-1.4623	0.384183	0.583684	-0.730128	1.00303	1.00596
Serpina3f	-1.12855	-0.194316	0.999418	-1.14418	0.246753	0.856974	-1.33354	0.42073	1.27671
Serpina3g	-1.18976	-0.0806119	0.783233	-0.86175	0.419603	0.747802	-1.61519	0.535198	1.26148
Serpinb1a	-1.44298	0.727812	0.711397	-1.60152	0.292571	0.118145	-0.637567	0.658452	1.17369
Serpinb6a	-0.873228	0.68821	0.78551	-0.592576	0.463307	0.457041	-2.14441	0.738667	0.477482
Serpinb9	1.0444	-0.254368	-1.23428	1.18139	-0.42288	-0.950014	1.51945	-0.172731	-0.710967
Serpinf1	-2.06884	0.300709	0.711306	-0.85215	0.300717	0.940801	-0.685015	0.81403	0.538444
Setx	-0.000521368	-0.81069	-0.791949	1.00818	-1.07018	-0.131135	2.11688	-0.114962	-0.205625
Sf3a3	-0.213979	0.388546	0.325172	-0.919124	1.24691	0.340535	-2.14335	0.724729	0.250556
Sf3b5	-0.106508	1.82614	0.96004	-0.194453	0.123559	-0.576969	-1.76193	0.185534	-0.455417
Sgo1	0.000246378	0.84732	-1.12716	0.221678	1.55397	-0.405173	-1.36166	0.999293	-0.728503
Sh2d1a	1.17028	0.508886	-1.04408	1.34655	0.270723	-1.27652	0.43956	-0.173613	-1.24178
Sh3bgrl3	0.370778	1.76092	0.855428	-0.238816	0.3568	-0.685625	-1.62229	0.0628821	-0.860083
Sh3kbp1	0.930625	-1.91739	0.195131	0.0813001	-0.649401	1.00808	1.16697	-0.782301	-0.0330109
Shprh	0.214727	-1.71016	-0.442225	0.826224	0.44674	0.793745	1.44213	-0.724889	-0.8463
Sik3	0.762489	-1.46807	-0.214386	0.427928	-1.51325	1.11224	1.12847	-0.438755	0.203335
Sipa1l1	1.07791	-1.52844	-0.289625	1.03403	-0.810512	0.37833	1.31244	-0.848836	-0.325297
Sirt2	-1.27125	0.0106953	0.519217	-0.336072	1.05472	0.481063	-1.8965	0.834484	0.603637
Skil	0.25667	-2.37693	-0.240726	0.505268	0.262218	0.343275	1.24984	-0.333261	0.33365
Slamf6	0.862663	-0.273757	-0.597481	1.43604	0.275367	-0.805909	0.800805	0.139547	-1.83728
Slc10a7	0.758399	-1.27384	-0.115029	0.268306	-1.31229	0.697203	1.41849	-1.05707	0.615826
Slc12a7	1.10612	-1.56964	0.864273	0.200411	-0.111817	-0.248878	1.22969	-1.39019	-0.0799818
Slc14a1	1.21871	-1.43516	-1.21335	0.978534	0.650166	0.0171167	0.901865	-0.27249	-0.845388
Slc23a2	0.265999	-1.38948	-1.19435	1.25598	-0.747546	0.395706	1.36348	-0.432553	0.482754
Slc24a5	0.14618	-1.21043	-0.784625	0.547053	-0.164055	-0.549301	2.28558	-0.0663487	-0.204055
Slc25a25	1.11449	0.264657	-1.26318	1.13249	-0.0137253	-0.729412	1.21567	-0.461297	-1.25969
Slc25a4	-0.881069	1.39508	0.600968	-0.830905	0.661156	-0.189364	-1.74427	0.827357	0.161043
Slc25a5	-1.06227	1.00525	0.370151	-0.904643	1.31773	0.0910565	-1.59097	0.793351	-0.0196573
Slc25a51	-1.76312	-0.0650882	0.0123203	-0.783669	1.37348	0.00929295	-0.695175	1.15002	0.761926
Slc26a10	1.31026	0.507099	-1.27617	1.16235	-0.030441	-1.25113	0.83254	-0.6202	-0.634315
Slc26a2	1.14192	-1.61773	-1.00969	1.55561	0.196088	-0.268455	0.481258	0.062764	-0.541765
Slc29a1	-1.19881	0.322015	0.283056	-1.51812	0.613406	0.845417	-1.15102	0.77711	1.02694
Slc35d1	0.148221	-2.41762	-0.199333	1.07201	0.27729	0.206849	0.888273	-0.120555	0.144858
Slc37a1	1.71014	-0.766005	0.0176573	0.034657	-1.63798	-0.381696	1.26907	-0.217107	-0.0287333
Slc37a2	-1.32824	-0.431648	0.562568	-0.570361	0.59825	0.958107	-1.52424	0.478943	1.25662
Slc38a2	1.06704	-1.43975	-1.04398	1.13102	-0.238635	-0.593884	1.39612	-0.243933	-0.0339979
Slc39a4	1.22361	-0.70178	-0.295826	1.61314	-0.273279	-0.842496	0.948631	-1.18124	-0.490758
Slc44a2	1.9116	-1.226	-0.422238	0.251235	-0.275935	-0.800082	1.17562	-0.703541	0.0893397
Slc48a1	-1.46985	1.16727	0.0441617	-1.33314	0.706899	-0.0896847	-0.784426	0.760881	0.99789
Slc4a7	0.265178	-0.331679	-0.993364	1.01013	-0.856861	0.739991	1.78918	-0.730091	-0.892487
Slc5a10	-1.64888	0.428394	0.118606	-1.31326	0.845459	0.0619473	-0.614862	0.992185	1.13041
Slc66a2	-0.996791	0.929259	0.323823	-1.34904	-0.234058	0.848296	-1.33738	0.851311	0.964579
Slc7a1	1.04091	-0.312999	-1.18009	1.2651	-1.07616	-0.0426499	1.32285	-0.954835	-0.0621324
Slc9a9	1.32884	-1.16368	-0.412734	0.935145	-1.06921	-0.0175941	1.43886	-0.318628	-0.720991
Slco3a1	0.374322	-0.164475	0.532308	0.0163164	-2.33797	0.807871	1.00627	-0.559118	0.324477
Slfn5	1.04137	-1.76425	-0.0022011	0.823507	0.377798	-0.0743171	1.13264	-1.27532	-0.25922
Smad3	1.20688	0.433146	-1.41992	0.72629	-0.901582	-0.553014	1.48636	-0.543047	-0.435106
Smad5	0.0496087	-1.97186	-0.39818	0.791998	-0.843992	0.879209	1.33253	-0.0771609	0.23785
Smc2	-0.590444	0.737718	-0.648224	-0.983652	1.4377	-0.921723	0.72104	1.18499	-0.937405
Smco4	-1.10968	0.89647	0.925389	-1.05078	0.272497	0.672806	-1.69714	0.508122	0.582313
Smdt1	0.3638	1.84207	0.258098	-0.622949	0.146851	-0.837116	-1.27811	0.973547	-0.846196
Smg1	0.203126	-1.84762	-1.0879	0.527094	-0.186843	0.573651	1.63795	-0.0110245	0.191563
Smim11	0.148948	1.85992	0.474216	-0.620819	0.828001	-0.468749	-1.38465	0.187973	-1.02484
Smyd3	0.583365	-0.493275	-0.213957	0.879419	-1.08296	0.593414	1.44998	-1.7233	0.00731397
Snap47	-0.305298	0.100075	0.504345	-0.646256	1.38688	0.352142	-2.16745	0.686739	0.0888259
Snapc5	-0.441587	0.671899	0.458736	-0.897128	1.03503	-0.534335	-1.30452	1.68233	-0.670426
Snrnp200	0.814267	-2.20656	0.22781	0.427282	-0.304712	-0.181154	1.06806	-0.613561	0.768575
Snrnp27	-1.49702	0.840573	0.410815	-1.51498	1.10292	-0.427399	-0.188626	1.05072	0.222992
Snrpb	-0.496247	1.71014	0.669413	-0.544966	0.190593	0.0729621	-1.98487	0.0703268	0.31265
Snrpd3	-0.373544	1.36733	0.905692	-0.444427	0.639339	-0.609247	-1.97833	0.527454	-0.0342675
Sntb1	0.338492	-1.44371	-0.67672	0.576156	-1.08359	0.598302	1.86124	-0.0709804	-0.0991862
Snx10	0.578885	-0.0528133	-1.1711	1.47685	0.754087	-0.840949	0.967006	-0.390594	-1.32137
Snx13	0.540684	-0.666475	-1.33179	1.30611	-0.0345698	-0.95448	1.6491	-0.147529	-0.361059
Snx18	0.832992	0.54724	-1.0674	1.19154	-0.360745	-1.27186	1.31592	-0.231346	-0.956343
Snx19	1.75535	-1.01489	-0.00202462	0.61798	0.630761	0.0101337	0.170551	-1.68807	-0.479786
Snx2	-1.31317	-0.160946	0.672039	-1.12675	0.42847	1.0673	-1.29389	0.721233	1.00571
Snx3	-1.38623	0.0811044	0.404165	-1.35428	1.06346	-0.754784	-0.0757492	1.4131	0.609208
Snx9	-0.984108	0.398322	0.923182	-1.00385	-0.485237	1.4292	-1.39313	0.264795	0.850819
Socs2	-0.952946	0.03749	0.935845	-1.61004	0.724415	0.724862	-1.21395	0.375927	0.978397
Sod2	0.0876731	1.27799	0.896424	-0.712358	0.243432	-0.107296	-2.19901	0.327159	0.185981
Sorbs1	0.728781	-1.39318	-1.44067	1.32687	-0.526312	0.607161	0.733088	-0.521907	0.486174
Sorl1	1.23891	0.108855	-0.470461	1.23576	-1.52536	-0.960039	1.01333	0.0142813	-0.655274
Sp110	1.35188	0.106352	-1.09946	1.18517	-0.152061	-1.33451	0.964657	-0.129699	-0.89233
Sp140	1.42414	0.193245	-0.73195	1.32613	-0.0302033	-1.47551	0.64229	-0.408749	-0.939392
Sp4	-0.155113	-1.3266	0.197338	0.924762	-0.0851128	1.15554	1.35701	-1.03249	-1.03533
Sp6	1.21646	-0.382325	0.708212	1.17421	-1.81473	-0.344835	0.201662	-0.992971	0.234321
Spag7	-0.241973	1.45383	0.902478	-0.59026	-0.16001	0.399149	-2.08036	0.384259	-0.0671122
Spata6	0.550438	-0.959676	-0.728288	1.21775	-0.142789	-0.0586644	1.72596	-0.31638	-1.28835
Spc24	-0.135363	1.16963	-0.144485	-0.283615	1.0329	-1.90795	0.00925974	1.07092	-0.811295
Spc25	-1.2251	0.992656	-0.843874	-0.809948	1.60707	-0.393506	0.175583	1.0403	-0.543176
Spcs1	-1.24022	1.31136	0.408782	-0.410552	0.196677	-0.0421622	-1.48535	1.45662	-0.195164
Spcs3	0.217191	-2.08286	-0.914396	0.757234	0.387438	0.721921	1.21763	-0.102791	-0.201361
Sphk1	-0.207731	0.197111	0.770194	-1.66131	0.373978	0.942116	-1.66131	0.628212	0.618731
Spry1	-0.323739	0.325274	0.793345	-1.87966	-0.266206	1.05346	-1.08574	0.297499	1.08577
Sptan1	1.05432	-2.24123	0.223113	0.771669	-0.345242	0.382783	0.845795	-0.3389	-0.352305
Sptbn1	1.17149	-1.61232	-0.376975	0.860051	-0.321217	-0.195946	1.55093	-0.638913	-0.437096
Srp14	-0.474677	1.71083	0.459923	-0.0519315	0.413083	-0.241867	-1.86687	0.703196	-0.651686
Ss18	0.816946	-2.04239	-0.465921	0.713323	-0.310135	0.0643535	1.41515	-0.491935	0.300606
Ssb	-1.65152	-0.0180496	-0.607417	-0.941198	1.29975	0.491719	-0.359649	1.31821	0.468162
Ssh2	1.10152	-1.97403	0.0111827	0.534037	-0.529836	0.471964	1.19613	-0.81871	0.00773644
Ssna1	-0.441284	1.86924	0.187738	-0.537041	0.591508	-0.655498	-1.54608	0.847265	-0.31585
Ssr2	-0.0389932	1.98263	-0.127131	-0.347508	0.966235	-0.872975	-1.07475	0.449465	-0.93698
Ssr4	-0.08245	1.72157	1.0959	-0.274732	0.126576	-0.51793	-1.74881	0.263677	-0.583797
St3gal1	1.20067	-0.122239	-0.316585	1.13865	0.202766	-1.10135	1.20582	-1.07563	-1.13209
St6gal1	1.24799	-0.311543	-0.922031	1.32916	-0.367556	-1.29917	1.21943	-0.355853	-0.540425
St6galnac3	0.487216	-1.36243	-0.315408	0.11881	-1.37948	0.989763	1.3669	-0.672859	0.767489
St8sia4	-0.24523	-1.19263	-0.956717	1.28957	-0.224806	0.803495	1.50684	0.00559491	-0.986123
Stag2	-0.148685	-2.27197	-0.572549	0.585459	0.283782	0.762488	1.21326	0.0910568	0.0571588
Stard3nl	-0.369264	1.1299	0.253196	-2.03562	0.268204	-0.355323	-0.616913	1.25733	0.468488
Stat4	0.305174	-1.71563	-0.820285	1.1263	-0.578157	0.517649	1.41425	0.316166	-0.565474
Stat5a	1.21702	-0.0507264	-0.762582	1.26575	-0.0461098	-1.31519	1.20585	-0.77435	-0.739661
Stat5b	1.38814	-0.788737	-0.666753	0.759327	-0.736259	-0.0371683	1.63408	-0.849823	-0.702809
Stbd1	0.615336	0.344305	0.480392	0.858657	-1.28401	0.339472	1.21387	-1.28401	-1.28401
Stim1	1.07333	-1.91189	-0.161942	0.188045	-0.223799	-0.0308745	1.51937	-0.804599	0.352357
Stim2	0.32356	-1.43187	-0.0924063	1.51656	-0.893465	0.722789	0.970871	0.012296	-1.12833
Stk10	1.51728	-1.79604	0.516792	-0.131562	-0.127695	-0.0530682	0.966599	-1.09275	0.200445
Stk17b	-0.482769	-2.11251	-0.374233	1.27417	-0.166332	0.67797	0.97367	-0.0990164	0.309048
Stk4	1.01835	-1.80703	-0.380355	0.64964	-0.145177	0.202501	1.56768	-0.55557	-0.550039
Stmn1	-0.389591	1.36741	-0.452369	-0.515899	1.43721	-1.22487	-0.623179	1.0588	-0.657507
Stt3b	1.01689	-1.24857	0.007238	1.22037	-1.77248	0.152888	0.759175	0.221243	-0.356755
Stx4a	-0.205467	1.61103	1.06711	-0.839081	0.63567	0.0365799	-1.71117	-0.229459	-0.365219
Susd2	1.37073	-0.819411	-0.996113	1.07906	0.594508	-0.618982	1.00721	-0.465992	-1.15102
Susd3	-0.798852	1.37957	0.895075	-0.923517	0.303359	0.122129	-1.81331	0.591651	0.243897
Svil	0.846956	-1.55882	0.150046	-0.444953	-0.747864	1.18686	1.44387	-0.750923	-0.125176
Swap70	1.05633	-0.0250167	-1.53874	1.11079	0.33562	-0.576631	1.0911	-0.183556	-1.26989
Syp	-1.0199	0.00702157	1.17864	-1.0556	0.681569	0.570452	-1.65799	0.450687	0.845131
Sytl2	0.944025	-0.742748	-1.33089	0.583015	0.664912	-0.573816	1.70205	-0.604595	-0.641953
Sytl3	1.69161	-0.495701	-0.561841	0.8344	-1.62452	0.383855	0.6233	-0.840144	-0.0109566
Tacc1	1.16467	-0.781742	-0.351941	0.16375	-0.19042	-0.799624	2.07718	-0.827761	-0.454114
Tacc3	-0.19366	0.733973	-1.01299	-0.269146	1.43733	-1.51016	0.127773	1.27254	-0.58567
Taf4b	-0.448281	-1.19607	-1.01782	1.4881	-0.294606	0.504645	1.56999	-0.556109	-0.0498425
Tagap	1.27542	-1.2776	-0.53294	1.61183	-0.809618	0.455642	0.480088	-0.746433	-0.456385
Tagln2	0.0667406	1.28326	1.11797	-0.574767	-0.00202328	0.342906	-2.15587	-0.0315676	-0.0466515
Taldo1	-0.236155	1.39037	0.897872	-0.6681	0.356598	0.0179252	-2.13047	0.0787585	0.293207
Tbc1d1	1.00088	-1.53643	0.0379917	0.859232	-0.520113	0.54054	1.35205	-0.908919	-0.825233
Tbc1d4	0.29108	-0.955796	-0.61382	1.40026	0.18334	-0.227538	1.5164	-0.0866604	-1.50727
Tbcb	-0.623442	1.25899	1.07582	-1.02656	0.449063	0.228921	-1.8386	0.421392	0.054421
Tceal1	0.654797	-1.31918	0.666574	0.75655	-1.31918	0.913703	0.610376	-1.31918	0.355545
Tcf19	-0.583279	1.73275	-0.0181487	-1.16504	1.11996	-0.647012	-0.824248	0.853292	-0.468271
Tcf7	1.35339	-0.311138	-0.974641	1.49781	-0.246248	-0.700423	0.901679	-0.337072	-1.18335
Tcn2	-1.61887	0.652151	0.647843	-0.355597	0.461975	0.524564	-1.57982	0.0771958	1.19056
Tdrd7	1.44169	-1.7982	-0.00902422	0.156364	-0.52707	-0.722014	1.36366	0.0597336	0.0348544
Tecpr1	1.62356	-0.8231	-0.346789	0.908477	-0.943756	-0.855093	1.22419	-0.787705	0.000220011
Tedc2	-0.452546	1.28928	-0.211537	-1.51111	0.962016	-0.292365	-1.28834	0.784439	0.720165
Ten1	-0.530549	1.72414	1.18495	-1.11268	-0.141094	-0.199076	-1.39125	0.243103	0.222461
Tent5a	0.529582	0.116104	-1.69782	1.15351	-0.0955199	-0.668733	1.55216	-0.104114	-0.785179
Tespa1	1.20003	-0.468468	-0.998756	1.06377	-0.249066	-0.856437	1.56877	-0.346025	-0.913816
Tet2	0.105237	-1.80588	-0.0570864	0.337695	-0.230629	0.849628	1.72478	-0.927619	0.00387841
Tex2	1.1352	-1.95076	0.439429	-0.00744939	-0.9174	0.504769	1.06854	-0.603835	0.331511
Tfrc	0.115204	-1.68046	-1.4853	1.00965	-0.123544	0.355949	1.20382	0.0165896	0.588089
Tgoln1	0.423611	-2.15772	-0.309785	0.587071	0.161549	0.160106	1.6007	-0.263243	-0.20229
Thada	0.568782	-1.97166	0.695962	0.570445	-0.544589	1.16154	0.505572	-1.03697	0.050918
Themis	0.823587	-0.481332	-1.8975	1.07503	0.294221	-0.44637	1.19838	0.192231	-0.758243
Thoc7	-1.01647	1.21379	-0.0705816	0.0688056	1.17422	-0.0122164	-1.43317	1.04974	-0.974128
Thra	-0.602133	0.865783	0.624203	-2.05317	0.151675	0.579332	-0.948874	0.50842	0.874768
Tiam1	1.24433	0.482484	-0.729418	1.81872	-0.40546	-0.0106796	-0.363951	-1.08648	-0.949544
Timm13	0.236179	2.06327	0.674752	-0.83904	-0.0691575	-0.729039	-1.11748	0.489718	-0.709201
Timm22	-0.97411	1.41198	1.05408	-1.17438	0.734955	-0.224377	-1.28854	0.554521	-0.0941285
Timm8b	-0.0555963	1.62047	0.636971	-0.499793	0.601685	-0.630319	-1.94466	0.397995	-0.126752
Tipin	-1.05336	0.902474	-0.710475	0.695721	1.37501	-0.594241	-0.969314	1.13655	-0.782362
Tk1	-0.153938	1.53445	-0.565839	-0.561331	0.967119	-1.56617	-0.248945	1.1218	-0.527151
Tlk1	0.387571	-1.495	-1.33688	1.56222	-0.680075	0.289737	0.856908	0.108004	0.307518
Tln1	1.56117	-1.35494	-0.2062	0.0753507	0.343578	-0.865539	1.49756	-0.616318	-0.434663
Tmed3	-0.551048	1.20536	1.00714	-0.293321	0.365953	0.493442	-2.12589	0.29638	-0.398011
Tmed9	-1.08924	1.14369	0.612165	-0.981616	0.857457	0.258756	-1.71549	0.411477	0.5028
Tmem107	-1.22779	1.41536	1.0091	-0.891481	0.672349	0.0238745	-1.2427	0.69083	-0.449556
Tmem120a	-0.101024	1.39262	-0.122176	-1.56369	1.30952	-0.960239	-0.135119	0.7679	-0.587793
Tmem123	0.402392	-0.630048	-0.773426	0.868324	-1.27556	-0.365173	2.05457	-0.32463	0.0435476
Tmem134	-0.395076	1.09568	-0.297746	-0.863754	1.13671	-1.88646	0.308212	0.928531	-0.026091
Tmem140	-0.50644	0.0247779	1.18423	-1.03775	0.637577	0.585635	-1.9318	0.177254	0.866518
Tmem14c	-0.395508	1.42666	0.745205	-0.179609	0.0425367	0.10022	-2.18696	0.627393	-0.179936
Tmem154	-1.0251	-0.268886	0.993552	-1.32394	0.278341	0.96304	-1.2546	0.489323	1.14827
Tmem176a	-1.07143	0.409627	1.2314	-1.49752	0.0373029	0.836489	-1.14202	0.278208	0.917938
Tmem176b	-1.037	0.574182	1.0729	-1.39965	-0.074264	0.724717	-1.30166	0.387349	1.05343
Tmem179b	-0.523711	1.0916	0.876691	-0.252916	0.0924483	0.192059	-2.2634	0.727755	0.0594745
Tmem243	0.744171	0.115777	-0.822882	1.09133	0.133914	-0.815932	1.58153	-0.611756	-1.41616
Tmem254a	-0.313953	1.3244	0.423723	-0.612857	0.809778	-0.448896	-1.98908	0.879387	-0.072504
Tmem256	0.127331	1.69545	0.523697	0.0106209	0.466978	-0.507476	-1.79154	0.448736	-0.973794
Tmem50a	-0.486277	1.59477	0.832857	-0.813122	0.318998	0.282025	-1.90864	0.201788	-0.0224078
Tmem63a	1.86851	-0.836461	0.525771	-0.12667	-1.18211	-0.571775	0.736613	-0.969819	0.555947
Tmem9	-1.09494	1.19134	0.336211	-1.0401	0.993458	0.0335142	-1.57979	0.457742	0.702569
Tmigd1	-0.950462	-0.0318314	1.12374	-1.60786	0.391117	1.1696	-1.07196	0.712066	0.265596
Tnfaip3	1.09979	-1.34986	-0.578877	0.996572	-0.346028	-0.628191	1.60468	-0.739821	-0.0582725
Tnfrsf13b	-0.876055	-0.82007	0.385908	-1.66301	0.917936	0.337912	-0.492492	1.05809	1.15178
Tnfrsf22	1.4683	-2.0522	0.208128	0.523423	-0.331142	0.247413	0.821331	-0.245138	-0.640116
Tnfrsf26	1.32669	-0.248362	-1.34915	1.17863	0.142323	-0.52751	1.13709	-0.826636	-0.833079
Tnfrsf9	0.976955	-0.362496	-1.64223	1.60566	0.179427	-0.8773	0.692673	0.0246797	-0.597361
Tnfsf10	1.04406	-0.465573	-0.735482	1.53511	0.167021	-0.568923	0.966124	-0.412428	-1.52991
Tnfsf11	0.987412	-0.452987	-0.668605	0.769425	-1.37796	-0.142745	1.84348	-0.432543	-0.525474
Tnks2	0.341755	0.118432	-0.933072	0.957396	-1.72921	0.320337	1.50722	-0.814684	0.23182
[truncated: 889 more rows]
