# Supplementary material for: Terminal differentiation and persistence of effector regulatory T cells essential for preventing intestinal inflammation
Source: Nat Immunol. 2025 Feb 4;26(3):444–58. doi: 10.1038/s41590-024-02075-6 (PMC11876075; doi:10.1038/s41590-024-02075-6)
Supplement: Supplementary file 5 — Statistical Source Data. [file 41590_2024_2075_MOESM5_ESM.xlsx]

## Sheet: Figure3abde
Cell ID	FDG dim 1	FDG dim 2	Sort ID (Fig 3a)	Cluster (Fig 3b)	Bulk annotation (Fig 3d)	Entropy (Fig 3e)
Il10neg_AAACCCACAGTCGGAA	1908.9	-33828	Il10neg	1	b_Il10neg	0.322365
Il10neg_AAACCCAGTGGAAGTC	-41026.6	10327.2	Il10neg	0	b_Il10stable	0.00710951
Il10neg_AAACCCAGTTGCTCGG	3745.99	-32420.7	Il10neg	1	b_Il10neg	0.322367
Il10neg_AAACCCAGTTTCGATG	29913.3	6536.45	Il10neg	7	b_Il10neg	0.722688
Il10neg_AAACCCATCGTGGAAG	7177.94	-27361.3	Il10neg	3	b_Il10neg	0.322363
Il10neg_AAACCCATCTAGCAAC	5045.39	-32905.8	Il10neg	3	b_Il10neg	0.322366
Il10neg_AAACGAAAGCACACAG	42097.4	23472.3	Il10neg	6	LN_neg	0.639904
Il10neg_AAACGAAAGCGCAATG	-1314.87	-36142.3	Il10neg	1	b_Il10neg	0.322367
Il10neg_AAACGAAAGCTCTGTA	516.214	-22208.1	Il10neg	2	b_Il10neg	0.322367
Il10neg_AAACGAAAGTTGCGCC	-2638.27	-35996.7	Il10neg	1	b_Il10neg	0.322367
Il10neg_AAACGAAAGTTGCTGT	2654.05	-27280.9	Il10neg	2	b_Il10neg	0.322366
Il10neg_AAACGAACAAATCGGG	3088.07	-6193.74	Il10neg	7	b_Il10neg	0.30258
Il10neg_AAACGAACATGAAGCG	-2026.5	-33869.3	Il10neg	1	b_Il10neg	0.322367
Il10neg_AAACGAACATGGAATA	61960.8	29948.1	Il10neg	4	LN_neg	0.672813
Il10neg_AAACGAAGTACGATGG	60042.6	28214.4	Il10neg	4	LN_neg	0.672813
Il10neg_AAACGAAGTGGTAATA	-1595.5	-34602.7	Il10neg	1	b_Il10neg	0.322369
Il10neg_AAACGAATCCGCAAAT	-184.43	-19894.2	Il10neg	2	b_Il10neg	0.322368
Il10neg_AAACGAATCTGCGGGT	6659.94	-26405.4	Il10neg	3	b_Il10neg	0.32236
Il10neg_AAACGCTAGTATCCTG	1150.24	-23886.1	Il10neg	2	b_Il10neg	0.322366
Il10neg_AAACGCTCAGCAGAAC	40553.7	22529.2	Il10neg	6	LN_neg	0.674278
Il10neg_AAACGCTCATGACTTG	31192.7	7449.71	Il10neg	7	b_Il10neg	0.783554
Il10neg_AAACGCTCATGGAAGC	843.929	-12782.3	Il10neg	2	b_Il10neg	0.322429
Il10neg_AAACGCTGTGGGAGAG	31090.3	7083.51	Il10neg	7	b_Il10neg	0.738596
Il10neg_AAACGCTGTTCTAACG	55531.9	26042.1	Il10neg	6	LN_neg	0.672813
Il10neg_AAACGCTTCATTCGGA	62494.4	28556.5	Il10neg	4	LN_neg	0.672813
Il10neg_AAACGCTTCCGGCAGT	-6829.14	-27335.9	Il10neg	1	b_Il10neg	0.322143
Il10neg_AAACGCTTCTCGTGAA	61455	27713.8	Il10neg	4	LN_neg	0.672813
Il10neg_AAAGAACAGGAATGTT	-762.626	-24346.3	Il10neg	2	b_Il10neg	0.322367
Il10neg_AAAGAACCACTCCTGT	6908.44	-26064.1	Il10neg	3	b_Il10neg	0.322359
Il10neg_AAAGAACGTAGGTACG	-2058.77	-31745.9	Il10neg	1	b_Il10neg	0.322369
Il10neg_AAAGAACTCTTTGCAT	4190.16	-24216.4	Il10neg	2	b_Il10neg	0.322367
Il10neg_AAAGGATGTCAAGGCA	48470.4	25955.1	Il10neg	6	LN_neg	0.671733
Il10neg_AAAGGATGTGGCATCC	7476.8	-27722.3	Il10neg	3	b_Il10neg	0.32236
Il10neg_AAAGGATTCACGATCA	-2622.02	-38488.6	Il10neg	1	b_Il10neg	0.322367
Il10neg_AAAGGATTCTCTATGT	-1787.13	-35813.5	Il10neg	1	b_Il10neg	0.322367
Il10neg_AAAGGATTCTGGAGAG	-507.284	-34598.1	Il10neg	1	b_Il10neg	0.322369
Il10neg_AAAGGGCCACACGGTC	-2226.14	-28268.3	Il10neg	1	b_Il10neg	0.322366
Il10neg_AAAGGGCCATAAGCGG	-4152.64	-32253.8	Il10neg	1	b_Il10neg	0.32237
Il10neg_AAAGGGCTCTGTGTGA	51121.7	24805.3	Il10neg	6	LN_neg	0.672813
Il10neg_AAAGGGCTCTTCACGC	55133.4	25751.3	Il10neg	6	LN_neg	0.672813
Il10neg_AAAGGTAAGGCTTTCA	9253.79	-30105.8	Il10neg	3	b_Il10neg	0.322362
Il10neg_AAAGGTAAGGGTTGCA	1547.71	-28638.1	Il10neg	1	b_Il10neg	0.322367
Il10neg_AAAGGTAAGTTCCGTA	-5433.59	-34337	Il10neg	1	b_Il10neg	0.322366
Il10neg_AAAGGTACAAATTGGA	6.65876	-16977.5	Il10neg	2	b_Il10neg	0.322367
Il10neg_AAAGGTAGTATTTCCT	3262.14	-28291.9	Il10neg	2	b_Il10neg	0.322365
Il10neg_AAAGGTAGTCCGGCAT	-672.336	-26332.6	Il10neg	2	b_Il10neg	0.322366
Il10neg_AAAGGTAGTGACACAG	-688.39	-31879.2	Il10neg	1	b_Il10neg	0.32237
Il10neg_AAAGGTAGTTTGTGGT	-243.535	-25816.2	Il10neg	2	b_Il10neg	0.322367
Il10neg_AAAGGTATCTAGACAC	-5058.11	-27154.2	Il10neg	1	b_Il10neg	0.322269
Il10neg_AAAGTCCAGACTAAGT	-3981.27	-27917.7	Il10neg	1	b_Il10neg	0.322367
Il10neg_AAAGTCCAGGATATGT	57617.9	27228.2	Il10neg	4	LN_neg	0.672813
Il10neg_AAAGTCCCAGGGAATC	-4742.65	-37633	Il10neg	1	b_Il10neg	0.322366
Il10neg_AAAGTCCGTCAGTCCG	-2919.99	-25453.5	Il10neg	2	b_Il10neg	0.322368
Il10neg_AAAGTCCGTCGACTGC	2667.2	-31890.3	Il10neg	1	b_Il10neg	0.322368
Il10neg_AAAGTCCGTTCCCACT	511.838	-19688.4	Il10neg	2	b_Il10neg	0.322368
Il10neg_AAAGTCCTCAAGTAAG	-2367.03	-38363.2	Il10neg	1	b_Il10neg	0.322367
Il10neg_AAAGTCCTCGCTTAAG	-1020.5	-25893.5	Il10neg	1	b_Il10neg	0.322371
Il10neg_AAAGTCCTCTCCGATC	-8835.94	-30389.5	Il10neg	1	b_Il10neg	0.322369
Il10neg_AAAGTGAAGAAAGCGA	575.539	-33342.1	Il10neg	1	b_Il10neg	0.322369
Il10neg_AAAGTGAAGCCTTTGA	3570.12	-28644.9	Il10neg	1	b_Il10neg	0.322367
Il10neg_AAAGTGAAGCGCACAA	316.109	-15817.1	Il10neg	2	b_Il10neg	0.322369
Il10neg_AAAGTGAAGTAGCTCT	-2537.27	-38171.5	Il10neg	1	b_Il10neg	0.322367
Il10neg_AAAGTGACATAATCGC	46642.9	23232.4	Il10neg	6	LN_neg	0.673853
Il10neg_AAAGTGACATTGACCA	2085.69	-8990.24	Il10neg	2	b_Il10neg	0.315601
Il10neg_AAAGTGAGTAGTGCGA	-146.081	-31770.9	Il10neg	1	b_Il10neg	0.322369
Il10neg_AAAGTGAGTTCCGGTG	7876.02	-29383.2	Il10neg	3	b_Il10neg	0.322364
Il10neg_AAAGTGATCCCTGGTT	-2948.89	-37019.9	Il10neg	1	b_Il10neg	0.322367
Il10neg_AAAGTGATCTGTCAGA	-11226.1	-7132.62	Il10neg	8	b_Il10neg	0.850683
Il10neg_AAATGGAAGACGGTCA	-3801.91	-33079.2	Il10neg	1	b_Il10neg	0.322367
Il10neg_AAATGGAAGCAAATGT	-6658.32	-32932.8	Il10neg	1	b_Il10neg	0.322368
Il10neg_AAATGGACAAACTAGA	-36895.2	8980.34	Il10neg	0	b_Il10stable	0.0267724
Il10neg_AAATGGACAACAAGAT	-12764.9	-7234.69	Il10neg	0	b_Il10stable	0.258328
Il10neg_AAATGGAGTAACATAG	51179.6	25375	Il10neg	6	LN_neg	0.672813
Il10neg_AAATGGAGTCCTGGGT	-9039.15	-32050.1	Il10neg	1	b_Il10neg	0.322368
Il10neg_AAATGGAGTGCACATT	-8135.66	-2370.7	Il10neg	7	b_Il10neg	0.23372
Il10neg_AAATGGATCACTCACC	42028.6	23210.7	Il10neg	6	LN_neg	0.642249
Il10neg_AAATGGATCTAACGGT	2082.87	-12059.1	Il10neg	2	b_Il10neg	0.321847
Il10neg_AACAAAGAGTGGCAGT	10345.5	-24769	Il10neg	3	b_Il10neg	0.322352
Il10neg_AACAAAGCACTGTGTA	60981.6	27599.8	Il10neg	4	LN_neg	0.672813
Il10neg_AACAAAGCAGGCATGA	2469.31	-11605.5	Il10neg	2	b_Il10neg	0.319349
Il10neg_AACAAAGGTAATGCGG	59343.8	28012.6	Il10neg	4	LN_neg	0.672813
Il10neg_AACAAAGGTAGAATAC	-1243.22	-4345.09	Il10neg	7	b_Il10neg	0.296416
Il10neg_AACAAAGTCAGAATAG	58620.1	31058.7	Il10neg	4	LN_neg	0.672813
Il10neg_AACAAAGTCCTGATAG	-3126.14	-33717.3	Il10neg	1	b_Il10neg	0.322369
Il10neg_AACAACCAGGTTAAAC	4158.41	-6119.58	Il10neg	7	b_Il10neg	0.309122
Il10neg_AACAACCTCCAACTAG	-4519.01	-32475.1	Il10neg	1	b_Il10neg	0.32233
Il10neg_AACAACCTCGAACCTA	-2309.52	-35589.7	Il10neg	1	b_Il10neg	0.322368
Il10neg_AACAAGAAGCAGCCTC	10934.3	-25915.8	Il10neg	3	b_Il10neg	0.32236
Il10neg_AACAAGAAGTTCCAGT	2786.85	-26072	Il10neg	2	b_Il10neg	0.322366
Il10neg_AACAAGACAATTGCTG	55315.5	25408.2	Il10neg	6	LN_neg	0.672813
Il10neg_AACAAGACATGGCTGC	4745.55	-22441	Il10neg	2	b_Il10neg	0.322366
Il10neg_AACAAGAGTACTTCCC	-1591.84	-34518.7	Il10neg	1	b_Il10neg	0.322368
Il10neg_AACAAGAGTGGCCCAT	-2669.48	-3708.17	Il10neg	7	b_Il10neg	0.27548
Il10neg_AACAAGATCAAGCCGC	297.852	-32775.3	Il10neg	1	b_Il10neg	0.322366
Il10neg_AACAAGATCCACTGAA	-2805.48	-30909.5	Il10neg	1	b_Il10neg	0.322368
Il10neg_AACAAGATCCTGGCTT	-1846.72	-34782.5	Il10neg	1	b_Il10neg	0.322368
Il10neg_AACACACCAAGGACAC	-1482.2	-32466.8	Il10neg	1	b_Il10neg	0.322368
Il10neg_AACACACCAGCAGTTT	9479.96	-30047.1	Il10neg	3	b_Il10neg	0.322361
Il10neg_AACACACCAGTCAGCC	1668.04	-37590.5	Il10neg	1	b_Il10neg	0.322367
Il10neg_AACACACCATAACCCA	64530.7	27695.1	Il10neg	4	LN_neg	0.672813
Il10neg_AACACACCATAATCCG	1736.44	-24214.7	Il10neg	2	b_Il10neg	0.322366
Il10neg_AACACACGTAGGCAGT	-6733.51	-35252.1	Il10neg	1	b_Il10neg	0.32237
Il10neg_AACACACGTCCGGTGT	50803.2	23888.8	Il10neg	6	LN_neg	0.672813
Il10neg_AACACACTCGCGAAGA	5347.97	-23311.9	Il10neg	3	b_Il10neg	0.322237
Il10neg_AACACACTCGGTAGAG	-120.408	-3949.76	Il10neg	7	b_Il10neg	0.290563
Il10neg_AACACACTCTGCGAGC	3100.8	-26928.7	Il10neg	1	b_Il10neg	0.322367
Il10neg_AACAGGGAGATTGAGT	4941.46	-5772.4	Il10neg	7	b_Il10neg	0.303976
Il10neg_AACAGGGAGGAACGAA	-2888.87	-31140.9	Il10neg	1	b_Il10neg	0.322373
Il10neg_AACAGGGAGTCGGCCT	5670.34	-22823.1	Il10neg	3	b_Il10neg	0.322306
Il10neg_AACAGGGGTATCGTGT	-428.546	-18328	Il10neg	2	b_Il10neg	0.322368
Il10neg_AACAGGGGTGGAACAC	7509.82	-27141.7	Il10neg	3	b_Il10neg	0.322362
Il10neg_AACAGGGGTTTCGATG	-43.222	-24616.7	Il10neg	2	b_Il10neg	0.322366
Il10neg_AACAGGGTCACGGTCG	17001.8	383.321	Il10neg	7	b_Il10neg	0.373143
Il10neg_AACAGGGTCTGCATGA	63657.9	29271.6	Il10neg	4	LN_neg	0.672813
Il10neg_AACCAACAGAAATTGC	12039.7	-4785.57	Il10neg	3	b_Il10neg	0.305953
Il10neg_AACCAACAGTAGGTTA	-18252.2	-17392.2	Il10neg	1	b_Il10neg	0.298225
Il10neg_AACCAACCACATACTG	1917.8	-33929.7	Il10neg	1	b_Il10neg	0.322367
Il10neg_AACCAACGTATAATGG	929.773	-29413.8	Il10neg	3	b_Il10neg	0.322363
Il10neg_AACCAACGTCGAATTC	351.47	-34987.4	Il10neg	1	b_Il10neg	0.322369
Il10neg_AACCAACTCCGCACTT	53256.2	28163.6	Il10neg	4	LN_neg	0.672813
Il10neg_AACCAACTCTGACCCT	-479.711	-22675.7	Il10neg	2	b_Il10neg	0.322367
Il10neg_AACCACAAGGCTGTAG	6007.44	-26147.9	Il10neg	3	b_Il10neg	0.322357
Il10neg_AACCACAAGGGTCACA	-4656.05	-28419.1	Il10neg	1	b_Il10neg	0.322371
Il10neg_AACCACACATGACTGT	8122.23	-26936.7	Il10neg	3	b_Il10neg	0.32236
Il10neg_AACCACAGTAACGTTC	3758.23	-24770	Il10neg	1	b_Il10neg	0.322356
Il10neg_AACCACAGTCGATTTG	458.642	-29805.7	Il10neg	1	b_Il10neg	0.322368
Il10neg_AACCACAGTGGATGAC	-20210.9	-8298.29	Il10neg	8	b_Il10neg	0.000277136
Il10neg_AACCACAGTGTGTGTT	-517.244	-1348.03	Il10neg	7	b_Il10neg	0.25482
Il10neg_AACCACATCAAACGAA	45370.1	24119.7	Il10neg	6	LN_neg	0.667939
Il10neg_AACCATGAGATGAAGG	52184.3	28200.2	Il10neg	4	LN_neg	0.672813
Il10neg_AACCATGCAATGAGCG	16586.5	1960.92	Il10neg	7	b_Il10neg	0.372521
Il10neg_AACCATGCAGAGGCTA	60648.8	29562.4	Il10neg	4	LN_neg	0.672813
Il10neg_AACCATGGTCACTCAA	58796.4	30780	Il10neg	4	LN_neg	0.672813
Il10neg_AACCATGGTCCAGCGT	-3202.28	-32045.9	Il10neg	1	b_Il10neg	0.32237
Il10neg_AACCATGGTCTTACTT	6175.6	-23062.6	Il10neg	3	b_Il10neg	0.321656
Il10neg_AACCATGGTGAGGAAA	-6008.47	-33610.1	Il10neg	1	b_Il10neg	0.32237
Il10neg_AACCATGGTTGCCTAA	3423.57	-28278.3	Il10neg	3	b_Il10neg	0.322365
Il10neg_AACCATGTCACCCATC	-5310.38	-34325	Il10neg	1	b_Il10neg	0.322368
Il10neg_AACCATGTCCCTCATG	63756	26684.6	Il10neg	4	LN_neg	0.672813
Il10neg_AACCCAAAGATGCAGC	-334.367	-19026.2	Il10neg	2	b_Il10neg	0.322363
Il10neg_AACCCAAAGCAGCAGT	4737.92	-28934	Il10neg	3	b_Il10neg	0.322365
Il10neg_AACCCAAAGTTAACAG	6618.77	-26050.4	Il10neg	3	b_Il10neg	0.32236
Il10neg_AACCCAAAGTTCATGC	3764.41	-31617.4	Il10neg	1	b_Il10neg	0.322366
Il10neg_AACCCAAAGTTTGGCT	-4753.46	-29032.7	Il10neg	1	b_Il10neg	0.322367
Il10neg_AACCCAACAAGCGAGT	14917.3	270.438	Il10neg	7	b_Il10neg	0.318257
Il10neg_AACCCAACAATTTCCT	-2972.24	-32932.8	Il10neg	1	b_Il10neg	0.322368
Il10neg_AACCCAACACGCAGTC	-397.047	-19979.8	Il10neg	2	b_Il10neg	0.322368
Il10neg_AACCCAAGTTAGAAAC	8664.17	-28320.4	Il10neg	3	b_Il10neg	0.322361
Il10neg_AACCTGAAGCGCCTCA	57058.7	25641.3	Il10neg	4	LN_neg	0.672813
Il10neg_AACCTGACACCGGCTA	3338.55	-25510.6	Il10neg	2	b_Il10neg	0.322367
Il10neg_AACCTGACAGAGTTGG	2439.26	-25330.5	Il10neg	2	b_Il10neg	0.322366
Il10neg_AACCTGACAGCTGTTA	2505.62	-29842.3	Il10neg	2	b_Il10neg	0.322366
Il10neg_AACCTGAGTCAGCTTA	-4350.17	-31233.5	Il10neg	1	b_Il10neg	0.322367
Il10neg_AACCTGAGTGTAGGAC	-890.555	-17931.8	Il10neg	2	b_Il10neg	0.322369
Il10neg_AACCTGAGTTGTGGCC	49087.3	24843.7	Il10neg	6	LN_neg	0.672849
Il10neg_AACCTGATCCGTTTCG	-3405.78	-21052.5	Il10neg	2	b_Il10neg	0.322058
Il10neg_AACCTGATCGGTGTTA	-6422.92	-36053.3	Il10neg	1	b_Il10neg	0.322367
Il10neg_AACCTTTAGGCGCTCT	570.869	-32563.7	Il10neg	1	b_Il10neg	0.322367
Il10neg_AACCTTTCACAACATC	9352.86	-29467.2	Il10neg	3	b_Il10neg	0.32236
Il10neg_AACCTTTCATATCTGG	-2605.84	-18205.9	Il10neg	2	b_Il10neg	0.322322
Il10neg_AACCTTTCATGTACGT	-3869.86	-35927.6	Il10neg	1	b_Il10neg	0.322367
Il10neg_AACCTTTGTAGTGCGA	-4255.5	-32647.9	Il10neg	1	b_Il10neg	0.322367
Il10neg_AACCTTTTCCAAATGC	-3644.21	-32285.4	Il10neg	1	b_Il10neg	0.322367
Il10neg_AACCTTTTCGTAACAC	63349.1	26985.5	Il10neg	4	LN_neg	0.672813
Il10neg_AACCTTTTCTAGACCA	55382.8	28098.6	Il10neg	4	LN_neg	0.672813
Il10neg_AACGAAAAGAGAGGGC	61601.2	27212.5	Il10neg	4	LN_neg	0.672813
Il10neg_AACGAAAAGCGCCATC	-2566.37	-31492.2	Il10neg	1	b_Il10neg	0.322386
Il10neg_AACGAAAAGCTAATCC	269.231	-34705.4	Il10neg	1	b_Il10neg	0.322366
Il10neg_AACGAAAAGCTGAGTG	-2323.43	-29561.7	Il10neg	1	b_Il10neg	0.322366
Il10neg_AACGAAAAGTCCCAGC	-2522.86	-32921.9	Il10neg	1	b_Il10neg	0.322369
Il10neg_AACGAAACAGGTGTTT	61781.9	28206.4	Il10neg	4	LN_neg	0.672813
Il10neg_AACGAAACATCTTCGC	9749.39	-22811.9	Il10neg	3	b_Il10neg	0.322276
Il10neg_AACGAAACATGGGATG	514.877	-18916.1	Il10neg	2	b_Il10neg	0.322369
Il10neg_AACGAAAGTCAGACGA	54.7868	-23405.4	Il10neg	2	b_Il10neg	0.322367
Il10neg_AACGAAAGTCTAGGTT	61680.3	26306.9	Il10neg	4	LN_neg	0.672813
Il10neg_AACGAAATCATCCTAT	1228.29	-22948.5	Il10neg	2	b_Il10neg	0.322367
Il10neg_AACGAAATCCAAGCCG	-5254.42	-31889.5	Il10neg	1	b_Il10neg	0.322369
Il10neg_AACGAAATCGGTGAAG	2442.77	-36147.5	Il10neg	1	b_Il10neg	0.322367
Il10neg_AACGAAATCTTGAACG	64771.3	27277.1	Il10neg	4	LN_neg	0.672813
Il10neg_AACGGGAAGGTTCCGC	1720.65	-36465.6	Il10neg	1	b_Il10neg	0.322367
Il10neg_AACGGGATCAAACCCA	1519.86	-33174.5	Il10neg	1	b_Il10neg	0.322367
Il10neg_AACGGGATCCCAGCGA	62535.4	27909.5	Il10neg	4	LN_neg	0.672813
Il10neg_AACGGGATCTCACCCA	55029.2	29287.6	Il10neg	4	LN_neg	0.672813
Il10neg_AACGTCAAGAAGGCTC	1748.86	-12003.9	Il10neg	2	b_Il10neg	0.321977
Il10neg_AACGTCACAAAGCTAA	-2201.24	-34599.6	Il10neg	1	b_Il10neg	0.322367
Il10neg_AACGTCACACCTCTGT	-2252.76	-16494.6	Il10neg	2	b_Il10neg	0.322369
Il10neg_AACGTCACAGGATTCT	62714.9	28593.7	Il10neg	4	LN_neg	0.672813
Il10neg_AACGTCACATGACGAG	63817.7	27959.7	Il10neg	4	LN_neg	0.672813
Il10neg_AACGTCAGTAAGATCA	62135.5	26914.1	Il10neg	4	LN_neg	0.672813
Il10neg_AACGTCAGTTGTATGC	-3093.8	-1452.73	Il10neg	7	b_Il10neg	0.228065
Il10neg_AACGTCATCCCGATCT	-9700.32	-23219.4	Il10neg	1	b_Il10neg	0.320983
Il10neg_AACGTCATCCTACACC	48704.8	23368.5	Il10neg	6	LN_neg	0.672888
Il10neg_AACTTCTAGAGCTTTC	-1968.35	-30251.4	Il10neg	1	b_Il10neg	0.322343
Il10neg_AACTTCTAGCACAAAT	-1060.06	-35216.9	Il10neg	1	b_Il10neg	0.322369
Il10neg_AACTTCTAGCACCCAC	-29827.4	10132.1	Il10neg	0	b_Il10stable	0.0285234
Il10neg_AACTTCTAGGAGTACC	2377.74	-28894.6	Il10neg	2	b_Il10neg	0.322366
Il10neg_AACTTCTAGGCACTCC	62351.2	28082.1	Il10neg	4	LN_neg	0.672813
Il10neg_AACTTCTCAGGCACTC	790.629	-13399.2	Il10neg	2	b_Il10neg	0.322441
Il10neg_AACTTCTGTAAGAACT	62845.8	26579.9	Il10neg	4	LN_neg	0.672813
Il10neg_AAGAACACACCTGCTT	6862.18	-27415.6	Il10neg	3	b_Il10neg	0.322364
Il10neg_AAGAACAGTTCTAACG	1111.76	-32015.9	Il10neg	1	b_Il10neg	0.322366
Il10neg_AAGACAAAGAATCGTA	-2230.27	-18271.8	Il10neg	2	b_Il10neg	0.32237
Il10neg_AAGACAAAGACTCAAA	6620.01	-25286.6	Il10neg	3	b_Il10neg	0.32236
Il10neg_AAGACAAAGGCGACAT	62306.2	29664.4	Il10neg	4	LN_neg	0.672813
Il10neg_AAGACAAAGTTCATGC	4020.45	-27534.9	Il10neg	2	b_Il10neg	0.322366
Il10neg_AAGACAACAATCAGCT	1144.66	-33055.7	Il10neg	1	b_Il10neg	0.322368
Il10neg_AAGACAACAATTGTGC	10967.3	-28320.8	Il10neg	3	b_Il10neg	0.322363
Il10neg_AAGACAATCTACCACC	63800	27167.4	Il10neg	4	LN_neg	0.672813
Il10neg_AAGACTCAGGCCTAGA	-3901.77	-34210.4	Il10neg	1	b_Il10neg	0.322367
Il10neg_AAGACTCAGGTACTGG	129.075	-17060.3	Il10neg	2	b_Il10neg	0.322343
Il10neg_AAGACTCGTCCGGTCA	495.813	-32146.4	Il10neg	1	b_Il10neg	0.322367
Il10neg_AAGACTCGTGATGTAA	48378.4	24359.7	Il10neg	6	LN_neg	0.672861
Il10neg_AAGACTCTCCTCACTG	-3755.99	-31364.8	Il10neg	1	b_Il10neg	0.322367
Il10neg_AAGACTCTCGATGGAG	1523.46	-38083.5	Il10neg	1	b_Il10neg	0.322367
Il10neg_AAGACTCTCGCTGATA	3850.61	-9604.95	Il10neg	2	b_Il10neg	0.315396
Il10neg_AAGACTCTCGCTTAAG	48723.7	24795.8	Il10neg	6	LN_neg	0.67284
Il10neg_AAGATAGAGCCTCTTC	61515.7	30242.7	Il10neg	4	LN_neg	0.672813
Il10neg_AAGATAGCAAAGGCAC	1171.78	-26009.7	Il10neg	2	b_Il10neg	0.322366
Il10neg_AAGATAGCAGCGGTCT	8416.45	-29860.8	Il10neg	3	b_Il10neg	0.322361
Il10neg_AAGATAGTCTGTCGCT	-9995.16	-26207.9	Il10neg	1	b_Il10neg	0.322296
Il10neg_AAGCATCAGACTGGGT	-1702.93	-36141.9	Il10neg	1	b_Il10neg	0.322367
Il10neg_AAGCATCCAAAGGAGA	43621	22946.1	Il10neg	6	LN_neg	0.669749
Il10neg_AAGCATCGTGTAACGG	60437.8	25742.7	Il10neg	4	LN_neg	0.672813
Il10neg_AAGCATCGTTTCGTAG	63834.2	27023.1	Il10neg	4	LN_neg	0.672813
Il10neg_AAGCATCTCGCTTTAT	7170.42	-27037.9	Il10neg	3	b_Il10neg	0.322361
Il10neg_AAGCATCTCTGGCCGA	9916.74	-24504.5	Il10neg	3	b_Il10neg	0.322297
Il10neg_AAGCCATAGAGATTCA	2793.21	-24509	Il10neg	3	b_Il10neg	0.322429
Il10neg_AAGCCATGTGAGTTGG	1737.43	-36754.2	Il10neg	1	b_Il10neg	0.322367
Il10neg_AAGCCATGTTCTAACG	49947.2	27465	Il10neg	4	LN_neg	0.672871
Il10neg_AAGCCATGTTTCGTGA	5683.78	-29551.1	Il10neg	3	b_Il10neg	0.322364
Il10neg_AAGCCATTCATTACCT	932.514	-36522.6	Il10neg	1	b_Il10neg	0.322368
Il10neg_AAGCCATTCGTGGCTG	504.127	-36906.4	Il10neg	1	b_Il10neg	0.322367
Il10neg_AAGCGAGAGGACATCG	630.748	-17763.7	Il10neg	2	b_Il10neg	0.322369
Il10neg_AAGCGAGCACGCCAGT	2690.86	-25834.4	Il10neg	1	b_Il10neg	0.322363
Il10neg_AAGCGAGCAGATTCGT	63481.4	27078.3	Il10neg	4	LN_neg	0.672813
Il10neg_AAGCGAGCATCCGAAT	60986.1	27086.7	Il10neg	4	LN_neg	0.672813
Il10neg_AAGCGAGGTCGTGTTA	3838.33	-26788.1	Il10neg	3	b_Il10neg	0.322356
Il10neg_AAGCGAGGTGTGCTTA	-5833.56	-37479.4	Il10neg	1	b_Il10neg	0.322368
Il10neg_AAGCGAGTCGCTCCTA	-443.373	-26126.6	Il10neg	2	b_Il10neg	0.322366
Il10neg_AAGCGTTAGGGCTGAT	-2837.07	-32066.9	Il10neg	1	b_Il10neg	0.322081
Il10neg_AAGCGTTCAAATGCGG	-2387.4	-36073.3	Il10neg	1	b_Il10neg	0.322368
Il10neg_AAGCGTTCAGCTTCGG	-575.795	-18635.8	Il10neg	2	b_Il10neg	0.322368
Il10neg_AAGCGTTGTCAACCTA	-2639.32	-36903.4	Il10neg	1	b_Il10neg	0.322367
Il10neg_AAGCGTTTCCGTGTCT	-31697.5	-8300.71	Il10neg	9	Myeloid	0.118873
Il10neg_AAGCGTTTCGAGTACT	-1561.65	-38310.2	Il10neg	1	b_Il10neg	0.322366
Il10neg_AAGCGTTTCTGGCCTT	1510.13	-23787	Il10neg	2	b_Il10neg	0.322367
Il10neg_AAGGAATAGCATACTC	11098	-29339.8	Il10neg	3	b_Il10neg	0.322362
Il10neg_AAGGAATAGGATCACG	51525.1	25353.1	Il10neg	6	LN_neg	0.672813
Il10neg_AAGGAATCATAGCTGT	-3292.58	-32774.5	Il10neg	1	b_Il10neg	0.322369
Il10neg_AAGGAATGTAGTAAGT	64178.2	28522	Il10neg	4	LN_neg	0.672813
Il10neg_AAGGAATGTAGTCACT	1177.38	-33865.5	Il10neg	1	b_Il10neg	0.322368
Il10neg_AAGGAATTCATACGGT	823.399	-32292.2	Il10neg	1	b_Il10neg	0.322366
Il10neg_AAGGAATTCCTCTAAT	63134.6	28568.3	Il10neg	4	LN_neg	0.672813
Il10neg_AAGGTAACACAGCTGC	58532.7	27185.4	Il10neg	4	LN_neg	0.672813
Il10neg_AAGGTAACACCCTGTT	9059.08	-25506	Il10neg	3	b_Il10neg	0.322279
Il10neg_AAGGTAACAGGTTTAC	-681.593	-21753.1	Il10neg	2	b_Il10neg	0.322367
Il10neg_AAGGTAACATAATGAG	-5413.91	-35545.3	Il10neg	1	b_Il10neg	0.322367
Il10neg_AAGGTAACATCCAACA	-1116.7	-32290.6	Il10neg	1	b_Il10neg	0.322367
Il10neg_AAGGTAACATGTTCAG	60559.3	27631.3	Il10neg	4	LN_neg	0.672813
Il10neg_AAGGTAATCGCCGAAC	4830.04	-8950.12	Il10neg	2	b_Il10neg	0.315544
Il10neg_AAGTACCAGCTACGTT	498.709	-37739.7	Il10neg	1	b_Il10neg	0.322368
Il10neg_AAGTACCAGTTGTCGT	13310.4	-2917.7	Il10neg	7	b_Il10neg	0.313411
Il10neg_AAGTACCCATGAGAAT	-2396.67	-20195.5	Il10neg	2	b_Il10neg	0.32237
Il10neg_AAGTACCGTGTCTCCT	9073.01	-17008.5	Il10neg	3	b_Il10neg	0.320295
Il10neg_AAGTACCTCGTTGTAG	50098.9	24705.8	Il10neg	6	LN_neg	0.672814
Il10neg_AAGTACCTCTTGCGCT	-3091.04	-20612.3	Il10neg	2	b_Il10neg	0.322369
Il10neg_AAGTCGTAGGCAGCTA	3673.25	-31469.9	Il10neg	1	b_Il10neg	0.322366
Il10neg_AAGTCGTCATCATCTT	-2925.41	-26805.8	Il10neg	1	b_Il10neg	0.322373
Il10neg_AAGTCGTTCAGCTCTC	-812.518	-24454.1	Il10neg	1	b_Il10neg	0.32235
Il10neg_AAGTCGTTCTTGGTCC	-1842.91	-18883.1	Il10neg	2	b_Il10neg	0.322368
Il10neg_AAGTGAAAGAGGATGA	34234.1	30236.7	Il10neg	5	LN_pos	0.211766
Il10neg_AAGTGAAAGTTGCCTA	-951.522	-24384.8	Il10neg	2	b_Il10neg	0.322369
Il10neg_AAGTGAACAACTTCTT	-4178.5	-36460.3	Il10neg	1	b_Il10neg	0.322368
Il10neg_AAGTGAAGTCGACGCT	2173.82	-36018.1	Il10neg	1	b_Il10neg	0.322367
Il10neg_AAGTGAAGTGTCTTAG	-1961.01	-31972.9	Il10neg	1	b_Il10neg	0.322367
Il10neg_AAGTGAATCGTTTACT	62626	29427.7	Il10neg	4	LN_neg	0.672813
Il10neg_AAGTTCGCAAGTACCT	63018.2	29623.1	Il10neg	4	LN_neg	0.672813
Il10neg_AAGTTCGCAATGAGCG	57586.9	29849	Il10neg	4	LN_neg	0.672813
Il10neg_AAGTTCGCACTACCCT	-7627.88	-26680.4	Il10neg	1	b_Il10neg	0.321475
Il10neg_AAGTTCGCAGACTGCC	46279.3	25314.1	Il10neg	6	LN_neg	0.671634
Il10neg_AAGTTCGGTCTGTCCT	9615.35	-29454.5	Il10neg	3	b_Il10neg	0.322361
Il10neg_AAGTTCGGTTCGGACC	-1093.98	-35105.2	Il10neg	1	b_Il10neg	0.322368
Il10neg_AAGTTCGTCAGAGTTC	10530.7	-28575.1	Il10neg	3	b_Il10neg	0.322362
Il10neg_AAGTTCGTCATGAGTC	37203.1	19639.6	Il10neg	6	LN_neg	0.60171
Il10neg_AAGTTCGTCTGTAAGC	-781.183	-33257.4	Il10neg	1	b_Il10neg	0.322367
Il10neg_AATAGAGAGCCAAGCA	-20171.6	4078.63	Il10neg	0	b_Il10stable	0.137019
Il10neg_AATAGAGAGTTGCATC	3832.59	-23175.4	Il10neg	3	b_Il10neg	0.322239
Il10neg_AATAGAGCACAGCCAC	-2111.61	-18134	Il10neg	2	b_Il10neg	0.322356
Il10neg_AATAGAGGTCCGTACG	61581.3	26317.8	Il10neg	4	LN_neg	0.672813
Il10neg_AATAGAGGTCGATTTG	62512.9	26295	Il10neg	4	LN_neg	0.672813
Il10neg_AATAGAGGTGCATGAG	-11706.2	-13155.2	Il10neg	8	b_Il10neg	0.643291
Il10neg_AATAGAGGTGGCTGAA	53764	26033.9	Il10neg	6	LN_neg	0.672813
Il10neg_AATAGAGGTTGTCTAG	55272.7	24815	Il10neg	4	LN_neg	0.672813
Il10neg_AATAGAGTCAGTCATG	31593.2	7276.81	Il10neg	7	b_Il10neg	0.784022
Il10neg_AATCACGCAACCAACT	-384.822	-17100.2	Il10neg	2	b_Il10neg	0.322365
Il10neg_AATCACGCAATTGTGC	-1836.53	-19765.3	Il10neg	2	b_Il10neg	0.322368
Il10neg_AATCACGCACTGTGTA	-13056.9	-6483.22	Il10neg	8	b_Il10neg	0.704093
Il10neg_AATCACGGTGCGGTAA	3601.27	-33284.9	Il10neg	1	b_Il10neg	0.322367
Il10neg_AATCACGGTGTAACGG	9486.32	-27096.6	Il10neg	3	b_Il10neg	0.322357
Il10neg_AATCGACAGAGGCCAT	184.781	-26545	Il10neg	2	b_Il10neg	0.322367
Il10neg_AATCGACAGCCGTTGC	10659.2	-25988.6	Il10neg	3	b_Il10neg	0.32236
Il10neg_AATCGACCAACTGTGT	-6284.75	-36364.8	Il10neg	1	b_Il10neg	0.322367
Il10neg_AATCGACGTACACGTT	61677.8	27414.9	Il10neg	4	LN_neg	0.672813
Il10neg_AATCGACGTAGAATAC	-1771.95	-1811.77	Il10neg	7	b_Il10neg	0.210229
Il10neg_AATCGTGAGTTAGAAC	675.378	-35490.1	Il10neg	1	b_Il10neg	0.322367
Il10neg_AATCGTGAGTTCCATG	422.65	-35456.6	Il10neg	1	b_Il10neg	0.322368
Il10neg_AATCGTGCAAAGGATT	-3559.28	-36330.1	Il10neg	1	b_Il10neg	0.322368
Il10neg_AATCGTGCAACTCCCT	3384.22	-32004.4	Il10neg	1	b_Il10neg	0.322366
Il10neg_AATGAAGAGACGGATC	-4261.25	-36333.5	Il10neg	1	b_Il10neg	0.322367
Il10neg_AATGAAGAGAGGCGGA	-2538.13	-34304.5	Il10neg	1	b_Il10neg	0.322368
Il10neg_AATGAAGAGAGTGAAG	53743.5	25820.7	Il10neg	4	LN_neg	0.832353
Il10neg_AATGAAGAGCAACAAT	9406.25	-30277	Il10neg	3	b_Il10neg	0.322362
Il10neg_AATGAAGAGCGGATCA	195.941	-37385.7	Il10neg	1	b_Il10neg	0.322367
Il10neg_AATGAAGAGTGCCCGT	-1695.62	-26952.6	Il10neg	1	b_Il10neg	0.322366
Il10neg_AATGAAGCACCAGCGT	1297.37	-16749.6	Il10neg	2	b_Il10neg	0.322452
Il10neg_AATGAAGCACTACAGT	53035.7	25178.7	Il10neg	6	LN_neg	0.672813
Il10neg_AATGAAGCATCGAACT	-1280.75	-18311.1	Il10neg	2	b_Il10neg	0.32237
Il10neg_AATGAAGGTTGATGTC	1177.2	-32228.5	Il10neg	1	b_Il10neg	0.322367
Il10neg_AATGAAGTCGCGCTGA	-32059	3015.32	Il10neg	0	b_Il10stable	0.103656
Il10neg_AATGAAGTCGGCAGTC	48392.6	23804.4	Il10neg	6	LN_neg	0.673063
Il10neg_AATGAAGTCTACCAGA	812.603	-23048.1	Il10neg	2	b_Il10neg	0.322367
Il10neg_AATGACCAGCTACTAC	-11605.2	-17625.7	Il10neg	1	b_Il10neg	0.249856
Il10neg_AATGACCCAAGCGAAC	-17109.9	-17856.5	Il10neg	9	Myeloid	0.322212
Il10neg_AATGACCCACCGTGGT	1112.81	-26115.9	Il10neg	2	b_Il10neg	0.322366
Il10neg_AATGACCCACTAGAGG	46951.6	24470.3	Il10neg	6	LN_neg	0.672654
Il10neg_AATGACCTCATTCGTT	10791.1	-29695.4	Il10neg	3	b_Il10neg	0.322362
Il10neg_AATGACCTCGATACAC	3547.38	-21048.8	Il10neg	3	b_Il10neg	0.32244
Il10neg_AATGACCTCTTGGTGA	3044.75	-24297.5	Il10neg	3	b_Il10neg	0.322318
Il10neg_AATGCCAAGAGATTCA	62750.2	26648.8	Il10neg	4	LN_neg	0.672813
Il10neg_AATGCCAAGCACGGAT	-4041.86	-30613.7	Il10neg	1	b_Il10neg	0.322374
Il10neg_AATGCCAAGGGTTAAT	39291.1	16949.5	Il10neg	4	LN_neg	0.796929
Il10neg_AATGCCACAAGCCTGC	-4572.44	-31220.3	Il10neg	1	b_Il10neg	0.322368
Il10neg_AATGCCACAAGTGATA	-3160.18	-31313.7	Il10neg	1	b_Il10neg	0.322369
Il10neg_AATGCCACAGGCTACC	-2091.37	-23880.7	Il10neg	2	b_Il10neg	0.322367
Il10neg_AATGCCAGTCCAGCAC	58860	31146.7	Il10neg	4	LN_neg	0.672813
Il10neg_AATGCCAGTTGTTGTG	60802.6	26221.3	Il10neg	4	LN_neg	0.672813
Il10neg_AATGGAAAGTCTCTGA	54749.4	25753.2	Il10neg	6	LN_neg	0.672813
Il10neg_AATGGAACATCACCAA	-37781.7	10312.3	Il10neg	0	b_Il10stable	0.0140541
Il10neg_AATGGAACATGCGGTC	-456.205	-31961.6	Il10neg	1	b_Il10neg	0.322368
Il10neg_AATGGCTAGTAGGGTC	865.5	-24283.6	Il10neg	2	b_Il10neg	0.322366
Il10neg_AATGGCTCAACTGATC	10156.6	-29925.6	Il10neg	3	b_Il10neg	0.322362
Il10neg_AATGGCTCATTGCCTC	614.647	-24817.2	Il10neg	2	b_Il10neg	0.322366
Il10neg_AATGGCTGTCCGGACT	3471.39	-28355.8	Il10neg	2	b_Il10neg	0.322366
Il10neg_AATGGCTGTTGTCTAG	-233.327	-32265.8	Il10neg	1	b_Il10neg	0.322366
Il10neg_AATTCCTAGACGGATC	9659.84	-28922.5	Il10neg	3	b_Il10neg	0.322361
Il10neg_AATTCCTAGCTTACGT	39609.6	23879.4	Il10neg	6	LN_neg	0.367907
Il10neg_AATTCCTAGTCACAGG	5419.43	-31206.8	Il10neg	3	b_Il10neg	0.322364
Il10neg_AATTCCTCAAGTGATA	-4254.24	-38123.2	Il10neg	1	b_Il10neg	0.322367
Il10neg_AATTCCTCAGCCCAGT	-1775.89	-37063	Il10neg	1	b_Il10neg	0.322367
Il10neg_AATTCCTGTAACAGTA	2766.85	-34154.5	Il10neg	1	b_Il10neg	0.322367
Il10neg_AATTTCCCACAAGCTT	-2963.16	-36835.7	Il10neg	1	b_Il10neg	0.322368
Il10neg_AATTTCCCACATATCG	85.9315	-39366.1	Il10neg	1	b_Il10neg	0.322367
Il10neg_AATTTCCCATTCTCTA	1515.35	-32633.9	Il10neg	1	b_Il10neg	0.322367
Il10neg_AATTTCCGTAGAGATT	3499.92	-36964.2	Il10neg	1	b_Il10neg	0.322366
Il10neg_AATTTCCGTCATGACT	-2585.97	-21974.7	Il10neg	2	b_Il10neg	0.322367
Il10neg_AATTTCCGTCCGGATC	5632.59	-25858.6	Il10neg	3	b_Il10neg	0.322363
Il10neg_AATTTCCTCAGGTAAA	8184.97	-29054.7	Il10neg	3	b_Il10neg	0.32236
Il10neg_AATTTCCTCCTACGGG	61157.9	28364.5	Il10neg	4	LN_neg	0.672813
Il10neg_AATTTCCTCGTTCTAT	2726.5	-35365.7	Il10neg	1	b_Il10neg	0.322366
Il10neg_AATTTCCTCTGTACAG	-3705.56	-36427.1	Il10neg	1	b_Il10neg	0.322367
Il10neg_ACAAAGAAGTGCGACA	171.677	-35476.4	Il10neg	1	b_Il10neg	0.322368
Il10neg_ACAAAGACACTTGTCC	2487.41	-26445.4	Il10neg	2	b_Il10neg	0.322366
Il10neg_ACAAAGACAGTATACC	-118.899	-25262.1	Il10neg	2	b_Il10neg	0.322368
Il10neg_ACAAAGAGTACATTGC	10277.4	-25608.5	Il10neg	3	b_Il10neg	0.322359
Il10neg_ACAAAGAGTAGTGTGG	61444.5	28664.3	Il10neg	4	LN_neg	0.672813
Il10neg_ACAAAGAGTGACGCCT	47600.2	25673.3	Il10neg	6	LN_neg	0.672588
Il10neg_ACAAAGATCTACGCGG	-871.893	-35233.3	Il10neg	1	b_Il10neg	0.322367
Il10neg_ACAAAGATCTCTGCTG	62539.6	26594.7	Il10neg	4	LN_neg	0.672813
Il10neg_ACAAAGATCTGCATAG	60831.3	25358.9	Il10neg	4	LN_neg	0.672813
Il10neg_ACAACCAAGAAGCGGG	55.0471	-24570.5	Il10neg	2	b_Il10neg	0.322369
Il10neg_ACAACCACAAGATGGC	55030.7	25847.2	Il10neg	6	LN_neg	0.672813
Il10neg_ACAACCACAATAGAGT	625.424	-29121.7	Il10neg	1	b_Il10neg	0.322366
Il10neg_ACAACCACACGCGCAT	4579.07	-28811	Il10neg	3	b_Il10neg	0.322365
Il10neg_ACAACCACATACACCA	3699.87	-26941.5	Il10neg	2	b_Il10neg	0.322364
Il10neg_ACAACCAGTATCGAAA	43514.2	23472.6	Il10neg	6	LN_neg	0.653967
Il10neg_ACAACCAGTTGGGACA	-1595.57	-20950.3	Il10neg	2	b_Il10neg	0.322352
Il10neg_ACAAGCTAGAGTTGCG	-3003.82	-37683.2	Il10neg	1	b_Il10neg	0.322367
Il10neg_ACAAGCTAGCTAATCC	2241.47	-32333	Il10neg	1	b_Il10neg	0.322368
Il10neg_ACAAGCTAGCTGAAGC	-1301.85	-27606.6	Il10neg	1	b_Il10neg	0.322366
Il10neg_ACAAGCTCAGTCCGTG	49033.6	22856.5	Il10neg	6	LN_neg	0.672815
Il10neg_ACAAGCTGTCTGTAAC	48245.7	24866	Il10neg	6	LN_neg	0.673025
Il10neg_ACAAGCTGTGGTACAG	-4616.24	-37460.6	Il10neg	1	b_Il10neg	0.322367
Il10neg_ACAAGCTGTTGTTGCA	-5633.25	-35496.1	Il10neg	1	b_Il10neg	0.322367
Il10neg_ACAAGCTTCAACGCTA	-998.607	-24603.5	Il10neg	2	b_Il10neg	0.322367
Il10neg_ACAAGCTTCGAGTGAG	31356.8	7059.14	Il10neg	7	b_Il10neg	0.768483
Il10neg_ACAAGCTTCGGACCAC	9618.22	-30162.2	Il10neg	3	b_Il10neg	0.322361
Il10neg_ACAAGCTTCTTGATTC	8950.98	-26517.9	Il10neg	3	b_Il10neg	0.322358
Il10neg_ACACAGTAGTTCCAGT	3715.06	-33219.3	Il10neg	1	b_Il10neg	0.322367
Il10neg_ACACAGTCACATAGCT	-6909.98	-34861.8	Il10neg	1	b_Il10neg	0.322368
Il10neg_ACACAGTCACTGATTG	-2077.12	-18259.1	Il10neg	2	b_Il10neg	0.32237
Il10neg_ACACAGTCAGTTCACA	59267.2	26690.8	Il10neg	4	LN_neg	0.672813
Il10neg_ACACAGTCAGTTGTTG	-3039.6	-36691.6	Il10neg	1	b_Il10neg	0.322367
Il10neg_ACACAGTCATGTACGT	64253.1	27902.1	Il10neg	4	LN_neg	0.672813
Il10neg_ACACAGTGTGGAGGTT	58603.6	26242.8	Il10neg	4	LN_neg	0.672813
Il10neg_ACACAGTTCCAAACCA	45007.8	21069.8	Il10neg	6	LN_neg	0.67958
Il10neg_ACACAGTTCGGATACT	-39836.9	15630.4	Il10neg	0	b_Il10stable	0.00939019
Il10neg_ACACCAAAGAGAATCT	-1060.64	-22248.1	Il10neg	2	b_Il10neg	0.322367
Il10neg_ACACCAAAGCATGAAT	10371.6	-25880	Il10neg	3	b_Il10neg	0.322361
Il10neg_ACACCAACAAAGCGTG	53820	25211.5	Il10neg	6	LN_neg	0.672813
Il10neg_ACACCAACAAGTACCT	-2107.34	-23524.8	Il10neg	2	b_Il10neg	0.322367
Il10neg_ACACCAACACATATCG	50490.8	27460.6	Il10neg	4	LN_neg	0.672815
Il10neg_ACACCAACAGCACAAG	1803.77	-39107.7	Il10neg	1	b_Il10neg	0.322366
Il10neg_ACACCAAGTAATGCTC	7984.75	-27305.1	Il10neg	3	b_Il10neg	0.322362
Il10neg_ACACCAAGTACTCGAT	62904.4	26726.6	Il10neg	4	LN_neg	0.672813
Il10neg_ACACCAATCCTAAACG	41678.8	23204.7	Il10neg	6	LN_neg	0.64605
Il10neg_ACACCAATCTCACTCG	2810.76	-35417.9	Il10neg	1	b_Il10neg	0.322368
Il10neg_ACACCAATCTCCTGCA	1913.87	-34501.1	Il10neg	1	b_Il10neg	0.322368
Il10neg_ACACGCGAGCACTGGA	5247.96	-23413.9	Il10neg	3	b_Il10neg	0.322275
Il10neg_ACACGCGAGTCGAGGT	49927.5	24810.9	Il10neg	6	LN_neg	0.672826
Il10neg_ACACGCGCAATCGCAT	49523.6	24470	Il10neg	6	LN_neg	0.672815
Il10neg_ACACGCGCAGAAGCGT	-2514.25	-36025.2	Il10neg	1	b_Il10neg	0.322368
Il10neg_ACACGCGGTGGCTTAT	1411.74	-29422.2	Il10neg	2	b_Il10neg	0.322366
Il10neg_ACACGCGTCAGGCGAA	-371.873	-24438.2	Il10neg	2	b_Il10neg	0.322369
Il10neg_ACACGCGTCCCGAAAT	53003.1	28517.3	Il10neg	4	LN_neg	0.672813
Il10neg_ACACTGAAGCCGATTT	-3333.26	-36186.5	Il10neg	1	b_Il10neg	0.322367
Il10neg_ACACTGACAGCGTACC	-1002.18	-22859.7	Il10neg	2	b_Il10neg	0.322367
Il10neg_ACACTGACATTCGGGC	-6546.6	-27985	Il10neg	1	b_Il10neg	0.322057
Il10neg_ACACTGAGTACGATGG	1800.31	-36125	Il10neg	1	b_Il10neg	0.322366
Il10neg_ACACTGAGTAGCTTTG	-1885.74	-19924.7	Il10neg	2	b_Il10neg	0.322369
Il10neg_ACACTGAGTCCCTGTT	-8645.5	-33273.9	Il10neg	1	b_Il10neg	0.322366
Il10neg_ACACTGAGTTGCGAAG	59904.7	27272.5	Il10neg	4	LN_neg	0.672813
Il10neg_ACACTGATCAGGACGA	416.17	-29373.9	Il10neg	1	b_Il10neg	0.322369
Il10neg_ACAGAAAAGCACGATG	-4076.47	-31946.3	Il10neg	1	b_Il10neg	0.322367
Il10neg_ACAGAAAAGTCCGCGT	-7830.55	-3619.85	Il10neg	2	b_Il10neg	0.281253
Il10neg_ACAGAAAAGTTCCAGT	288.724	-31572.6	Il10neg	1	b_Il10neg	0.322368
Il10neg_ACAGAAACACCTCTAC	785.402	-36273.2	Il10neg	1	b_Il10neg	0.322368
Il10neg_ACAGAAAGTAGCGTTT	48306.8	24079.5	Il10neg	6	LN_neg	0.673015
Il10neg_ACAGAAATCCGGTAAT	-4620.21	-29754.8	Il10neg	1	b_Il10neg	0.322369
Il10neg_ACAGAAATCCGTAGGC	-1002.6	-32967.7	Il10neg	1	b_Il10neg	0.322368
Il10neg_ACAGAAATCTAATTCC	1951.18	-23895.4	Il10neg	2	b_Il10neg	0.322366
Il10neg_ACAGAAATCTCCGAGG	-8984.91	-20281.9	Il10neg	1	b_Il10neg	0.333509
Il10neg_ACAGCCGAGATGACCG	54431.6	27869.1	Il10neg	4	LN_neg	0.672813
Il10neg_ACAGCCGAGTATAGGT	56968.7	27416.5	Il10neg	4	LN_neg	0.672813
Il10neg_ACAGCCGCATACTGTG	-3974.3	-31945	Il10neg	1	b_Il10neg	0.322367
Il10neg_ACAGCCGCATCACGGC	61528.5	25996.3	Il10neg	4	LN_neg	0.672813
Il10neg_ACAGCCGCATGGATCT	-3301.71	-34382.6	Il10neg	1	b_Il10neg	0.322367
Il10neg_ACAGCCGGTCTCTCTG	-1611.15	-24828.2	Il10neg	2	b_Il10neg	0.322367
Il10neg_ACAGCCGTCCAGCCTT	1333.31	-37747	Il10neg	1	b_Il10neg	0.322369
Il10neg_ACAGCCGTCTCTCTAA	62488.2	26197.4	Il10neg	4	LN_neg	0.672813
Il10neg_ACAGGGAAGCGGTAAC	-564.891	-20888.1	Il10neg	2	b_Il10neg	0.322368
Il10neg_ACAGGGAAGGCGACAT	-3533.93	-37119.8	Il10neg	1	b_Il10neg	0.322367
Il10neg_ACAGGGACAATCTAGC	7289.6	-17168.3	Il10neg	3	b_Il10neg	0.322116
Il10neg_ACAGGGACAGCTATAC	-1619.94	-35809	Il10neg	1	b_Il10neg	0.322368
Il10neg_ACAGGGAGTACAGAAT	270.695	-22536.2	Il10neg	2	b_Il10neg	0.322367
Il10neg_ACATCCCAGAAATCCA	-25432.8	-6334.91	Il10neg	10	b_Il10stable	0.234962
Il10neg_ACATCCCAGAGTGTTA	31446.4	7181.36	Il10neg	7	b_Il10neg	0.781564
Il10neg_ACATCCCAGGGAGGAC	-766.638	-18336.1	Il10neg	2	b_Il10neg	0.322378
Il10neg_ACATCCCCAAGCCATT	7355.19	-28476.8	Il10neg	3	b_Il10neg	0.322359
Il10neg_ACATCCCCATACACCA	-1479.82	-35259.2	Il10neg	1	b_Il10neg	0.322368
Il10neg_ACATCCCGTTGTGTAC	-197.925	-28644.5	Il10neg	1	b_Il10neg	0.322366
Il10neg_ACATCCCTCAAGCTGT	2827.24	-35215.3	Il10neg	1	b_Il10neg	0.322366
Il10neg_ACATCCCTCACTTCTA	5064.29	-28100.4	Il10neg	3	b_Il10neg	0.322364
Il10neg_ACATCCCTCGAAGCAG	-5931.76	-33877.7	Il10neg	1	b_Il10neg	0.322369
Il10neg_ACATCCCTCGACCATA	8235.41	-29704.2	Il10neg	3	b_Il10neg	0.322362
Il10neg_ACATCCCTCGGCATCG	-2732.84	-35814.2	Il10neg	1	b_Il10neg	0.322367
Il10neg_ACATCCCTCGTGCTCT	35365.8	20825.3	Il10neg	6	LN_neg	0.526897
Il10neg_ACATCGAAGAATCTAG	58874.2	31094.9	Il10neg	4	LN_neg	0.672813
Il10neg_ACATCGAAGCCAAGGT	-5661.17	-7935.74	Il10neg	2	b_Il10neg	0.280344
Il10neg_ACATCGAAGGTTGGAC	-1430.66	-34952.3	Il10neg	1	b_Il10neg	0.322369
Il10neg_ACATCGAAGTCATCCA	-356.568	-15936.9	Il10neg	2	b_Il10neg	0.322466
Il10neg_ACATCGACACTACACA	-8483.82	-29767.9	Il10neg	1	b_Il10neg	0.322368
Il10neg_ACATCGACAGACCTAT	-1460.39	-31704.8	Il10neg	1	b_Il10neg	0.322372
Il10neg_ACATCGACATTCGGGC	2429.2	-10989.3	Il10neg	2	b_Il10neg	0.321803
Il10neg_ACATCGATCCACGTAA	3553.07	-27430.5	Il10neg	2	b_Il10neg	0.322366
Il10neg_ACATCGATCGCGCCAA	-1876.08	-27598.3	Il10neg	1	b_Il10neg	0.322309
Il10neg_ACATCGATCGTTCTAT	-7579.89	-18670	Il10neg	8	b_Il10neg	0.337279
Il10neg_ACATCGATCTAGTACG	-1733.79	-36751	Il10neg	1	b_Il10neg	0.322367
Il10neg_ACATGCAAGATAGCAT	62925.5	26500.8	Il10neg	4	LN_neg	0.672813
Il10neg_ACATGCAAGCTGTACT	22717.3	7214.96	Il10neg	7	b_Il10neg	0.680593
Il10neg_ACATGCACACACGTGC	-33697.9	10304.6	Il10neg	0	b_Il10stable	0.0123643
Il10neg_ACATGCACAGTTCCAA	263.706	-26882.3	Il10neg	1	b_Il10neg	0.322364
Il10neg_ACATGCACATCCTTGC	10439.9	-28083.7	Il10neg	3	b_Il10neg	0.32236
Il10neg_ACATGCATCAAAGGAT	-3894.97	-28974.6	Il10neg	1	b_Il10neg	0.322374
Il10neg_ACATTTCAGAATTCAG	59513	26763.6	Il10neg	4	LN_neg	0.672813
Il10neg_ACATTTCAGCGTGTTT	-512.07	-14263	Il10neg	2	b_Il10neg	0.322351
Il10neg_ACATTTCAGGTACAAT	10938.3	-15611.7	Il10neg	3	b_Il10neg	0.313971
Il10neg_ACATTTCCACCGCTAG	47884.8	23785.6	Il10neg	6	LN_neg	0.672948
Il10neg_ACATTTCCAGCCATTA	59288	26521.8	Il10neg	4	LN_neg	0.672813
Il10neg_ACATTTCCATTCAGGT	4730.49	-33193.3	Il10neg	3	b_Il10neg	0.322364
Il10neg_ACATTTCGTAGATGTA	5875.51	-30304.4	Il10neg	3	b_Il10neg	0.322365
Il10neg_ACATTTCGTCTCCTGT	-198.34	-22445.6	Il10neg	2	b_Il10neg	0.322366
Il10neg_ACATTTCGTTGCTAGT	708.435	-19945.1	Il10neg	2	b_Il10neg	0.322369
Il10neg_ACATTTCTCACCTCTG	10125.7	-28494.6	Il10neg	3	b_Il10neg	0.322361
Il10neg_ACATTTCTCGAAGCAG	7779.53	-25771.4	Il10neg	3	b_Il10neg	0.322435
Il10neg_ACATTTCTCGCTCTCA	63382.1	29147.8	Il10neg	4	LN_neg	0.672813
Il10neg_ACCAAACAGAGAATCT	-1429.88	-36831.1	Il10neg	1	b_Il10neg	0.322368
Il10neg_ACCAAACCAATTGTGC	-6372.31	-35329.7	Il10neg	1	b_Il10neg	0.322367
Il10neg_ACCAAACCAGAGGGTT	343.051	-34611.9	Il10neg	1	b_Il10neg	0.322368
Il10neg_ACCAAACGTAAGAACT	-29662.6	4161.32	Il10neg	8	b_Il10neg	0.185549
Il10neg_ACCAAACGTTAAGGAT	-1394.05	-22642.1	Il10neg	2	b_Il10neg	0.322368
Il10neg_ACCAAACTCATGGTAC	745.811	-22496.5	Il10neg	2	b_Il10neg	0.322368
Il10neg_ACCAAACTCGGAATGG	2401.72	-24856.5	Il10neg	2	b_Il10neg	0.322366
Il10neg_ACCAACAAGAAATCCA	668.961	-19572.7	Il10neg	2	b_Il10neg	0.322368
Il10neg_ACCAACAAGACCAAGC	-5932.27	-36208.8	Il10neg	1	b_Il10neg	0.322367
Il10neg_ACCAACAAGCTGACAG	1833.8	-24688.7	Il10neg	2	b_Il10neg	0.322367
Il10neg_ACCAACAGTGGGCTCT	-1156.8	-33843.5	Il10neg	1	b_Il10neg	0.322369
Il10neg_ACCAACAGTGTTGAGG	4713.98	-25525.5	Il10neg	3	b_Il10neg	0.322358
Il10neg_ACCAACAGTTTCGACA	2149.99	-35748.1	Il10neg	1	b_Il10neg	0.322367
Il10neg_ACCAACATCCTGGTCT	-204.817	-32394.9	Il10neg	1	b_Il10neg	0.322368
Il10neg_ACCAACATCGTTCTAT	48520	24777.9	Il10neg	6	LN_neg	0.672835
Il10neg_ACCACAAAGATAACGT	3599.26	-35664.8	Il10neg	1	b_Il10neg	0.322367
Il10neg_ACCACAAAGCGTGTTT	63417.2	25978	Il10neg	4	LN_neg	0.672813
Il10neg_ACCACAACAAGTCCCG	50962.5	23920.7	Il10neg	6	LN_neg	0.672813
Il10neg_ACCACAACATAGTCAC	7687.59	-28559.6	Il10neg	3	b_Il10neg	0.322365
Il10neg_ACCACAAGTCGTGTTA	-2313.23	-1493.73	Il10neg	7	b_Il10neg	0.230638
Il10neg_ACCACAAGTTACGATC	9696.9	-27211.4	Il10neg	3	b_Il10neg	0.322353
Il10neg_ACCATTTAGAGTCAGC	32991.7	8072.55	Il10neg	7	b_Il10neg	0.828992
Il10neg_ACCATTTCAGCAATTC	-4157.1	-33851.3	Il10neg	1	b_Il10neg	0.322366
Il10neg_ACCATTTGTATATGGA	40608.2	23279	Il10neg	6	LN_neg	0.564697
Il10neg_ACCATTTGTTCCGGTG	59.5913	-17373.9	Il10neg	2	b_Il10neg	0.322368
Il10neg_ACCATTTTCTCACCCA	-1670.45	-26768.8	Il10neg	1	b_Il10neg	0.322368
Il10neg_ACCATTTTCTGCTTAT	-28356.7	4525.63	Il10neg	0	b_Il10stable	0.0582427
Il10neg_ACCCAAAAGCATCAGG	-1476.35	-8489.59	Il10neg	2	b_Il10neg	0.311441
Il10neg_ACCCAAAAGGGTACAC	-200.259	-17955.2	Il10neg	2	b_Il10neg	0.322367
Il10neg_ACCCAAAAGTATGATG	57977.3	29191.6	Il10neg	4	LN_neg	0.672813
Il10neg_ACCCAAACAGAAGCGT	1367.29	-27266.3	Il10neg	1	b_Il10neg	0.322365
Il10neg_ACCCAAAGTCATCACA	-158.449	-24769.4	Il10neg	2	b_Il10neg	0.322367
Il10neg_ACCCAAAGTCGAGCAA	-4642.66	-31750.7	Il10neg	1	b_Il10neg	0.32237
Il10neg_ACCCAAAGTGAGTAAT	-5541.79	-27366.4	Il10neg	1	b_Il10neg	0.32231
Il10neg_ACCCAAAGTGGTACAG	9369.88	-15116.9	Il10neg	3	b_Il10neg	0.319786
Il10neg_ACCCAAATCAAGCCCG	-3167.77	-34980.6	Il10neg	1	b_Il10neg	0.322368
Il10neg_ACCCAAATCCATGAGT	51252.9	25937.2	Il10neg	6	LN_neg	0.672812
Il10neg_ACCCAAATCGCTAGCG	61144.5	26520.7	Il10neg	4	LN_neg	0.672813
Il10neg_ACCCTCAAGGAAAGGT	62849.6	27002.5	Il10neg	4	LN_neg	0.672813
Il10neg_ACCCTCACAGCCTACG	63442.4	28218.2	Il10neg	4	LN_neg	0.672813
Il10neg_ACCCTTGAGAAGTGTT	62279.3	29838	Il10neg	4	LN_neg	0.672813
Il10neg_ACCCTTGCACTATCCC	10053.1	-26264.1	Il10neg	3	b_Il10neg	0.32236
Il10neg_ACCCTTGGTACGTTCA	180.841	-21875.5	Il10neg	2	b_Il10neg	0.322367
Il10neg_ACCCTTGTCCGGTTCT	54392.9	29032.7	Il10neg	4	LN_neg	0.672813
Il10neg_ACCCTTGTCTCATTAC	-979.629	-37098.9	Il10neg	1	b_Il10neg	0.322367
Il10neg_ACCGTTCCAATCTCTT	5321.52	-26827.3	Il10neg	3	b_Il10neg	0.322365
Il10neg_ACCGTTCCAGACCAAG	51600.1	24902.3	Il10neg	6	LN_neg	0.672813
Il10neg_ACCGTTCCAGAGGCTA	8161.12	-26807.8	Il10neg	3	b_Il10neg	0.322362
Il10neg_ACCGTTCCATAGAATG	-966.567	-20000.4	Il10neg	2	b_Il10neg	0.322368
Il10neg_ACCGTTCGTAGTTACC	-652.267	-33333.2	Il10neg	1	b_Il10neg	0.322368
Il10neg_ACCGTTCTCCAGTGCG	3249.07	-14893.4	Il10neg	3	b_Il10neg	0.33787
Il10neg_ACCGTTCTCCGAAATC	8484.16	-27773.3	Il10neg	3	b_Il10neg	0.322361
Il10neg_ACCTACCAGAGTCAAT	4003.43	-29615.4	Il10neg	1	b_Il10neg	0.322367
Il10neg_ACCTACCAGTTGCCCG	-1796.71	-19097.3	Il10neg	2	b_Il10neg	0.322368
Il10neg_ACCTACCCAAGCTGTT	2037.26	-11548.7	Il10neg	2	b_Il10neg	0.322011
Il10neg_ACCTACCCAATTCTCT	-595.655	-34934.1	Il10neg	1	b_Il10neg	0.322368
Il10neg_ACCTACCCACATTACG	47372.3	24637.3	Il10neg	6	LN_neg	0.672757
Il10neg_ACCTACCGTCAACGCC	800.826	-12689.4	Il10neg	2	b_Il10neg	0.322495
Il10neg_ACCTACCTCAGGAAAT	-7220.58	-31349.1	Il10neg	1	b_Il10neg	0.322369
Il10neg_ACCTGAAGTACTAGCT	57536.7	25787.6	Il10neg	4	LN_neg	0.672813
Il10neg_ACCTGAAGTCTAACTG	-27832.4	6337.7	Il10neg	0	b_Il10stable	0.0963865
Il10neg_ACCTGAAGTGGTTTGT	-7376.64	-28123	Il10neg	1	b_Il10neg	0.321981
Il10neg_ACCTGAATCACTTATC	-3245.87	-29350.5	Il10neg	1	b_Il10neg	0.322366
Il10neg_ACCTGTCAGACCCTTA	-539.051	-25133.3	Il10neg	2	b_Il10neg	0.322366
Il10neg_ACCTGTCAGAGATGCC	-482.979	-29873.8	Il10neg	2	b_Il10neg	0.322367
Il10neg_ACCTGTCAGCTGAGTG	61799.3	27771	Il10neg	4	LN_neg	0.672813
Il10neg_ACCTGTCCAAAGCTCT	16353.2	1003.09	Il10neg	7	b_Il10neg	0.373687
Il10neg_ACCTGTCCATGGCTAT	927.432	-26446.9	Il10neg	3	b_Il10neg	0.322366
Il10neg_ACCTGTCGTCAGCTTA	-842.574	-20371.4	Il10neg	2	b_Il10neg	0.322367
Il10neg_ACCTGTCGTGGGTATG	10262.9	-24532.8	Il10neg	3	b_Il10neg	0.322346
Il10neg_ACCTGTCTCATGAGAA	-5381.21	-29364.7	Il10neg	1	b_Il10neg	0.32237
Il10neg_ACGATCAAGGGCTGAT	59335.6	26879.8	Il10neg	4	LN_neg	0.672813
Il10neg_ACGATCAAGGGTTAAT	565.905	-34800.8	Il10neg	1	b_Il10neg	0.322367
Il10neg_ACGATCAAGTATGGAT	-1555.83	-24724.6	Il10neg	2	b_Il10neg	0.322367
Il10neg_ACGATCAAGTTCTACG	-2511.92	-35200.4	Il10neg	1	b_Il10neg	0.322368
Il10neg_ACGATCACAACGATCT	956.045	-23294.4	Il10neg	2	b_Il10neg	0.322366
Il10neg_ACGATCACAGAGGTTG	59739.2	29998.5	Il10neg	4	LN_neg	0.672813
Il10neg_ACGATCACAGGTTACT	8945.08	-26211.1	Il10neg	3	b_Il10neg	0.32236
Il10neg_ACGATCACATGAGAAT	59304.5	29389.2	Il10neg	4	LN_neg	0.672813
Il10neg_ACGATCAGTAGCGTAG	-37421	16705.3	Il10neg	0	b_Il10stable	0.00820417
Il10neg_ACGATCATCAGTGCGC	1282.36	-15036.9	Il10neg	2	b_Il10neg	0.322369
Il10neg_ACGATCATCGAAACAA	-5808.56	-36668.1	Il10neg	1	b_Il10neg	0.322366
Il10neg_ACGATGTAGTTACTCG	-5037.43	-32544.1	Il10neg	1	b_Il10neg	0.322367
Il10neg_ACGATGTCAGGCCTGT	-3450.74	-38524.9	Il10neg	1	b_Il10neg	0.322367
Il10neg_ACGATGTCATGACGTT	5600.95	-4119.52	Il10neg	7	b_Il10neg	0.304288
Il10neg_ACGATGTGTATGGAAT	-4530.1	-28186.5	Il10neg	1	b_Il10neg	0.322116
Il10neg_ACGATGTGTGACTGTT	1289.21	-33278.9	Il10neg	1	b_Il10neg	0.322367
Il10neg_ACGATGTTCCACGTAA	533.481	-26514.7	Il10neg	2	b_Il10neg	0.322368
Il10neg_ACGATGTTCCATTTCA	-2340.38	-16675.8	Il10neg	2	b_Il10neg	0.322237
Il10neg_ACGATGTTCTCCGATC	-1622.15	-31674.9	Il10neg	1	b_Il10neg	0.322365
Il10neg_ACGCACGAGAGAATCT	63476.2	28881.3	Il10neg	4	LN_neg	0.672813
Il10neg_ACGCACGAGGTTGTTC	62443.4	28304.3	Il10neg	4	LN_neg	0.672813
Il10neg_ACGCACGCAAGATGTA	178.329	-29331.4	Il10neg	1	b_Il10neg	0.322367
Il10neg_ACGCACGCACAGAGCA	-42792.3	12566.5	Il10neg	0	b_Il10stable	0.00841571
Il10neg_ACGCACGCAGGCTTGC	-9380.96	-30456.3	Il10neg	1	b_Il10neg	0.322369
Il10neg_ACGCACGGTACCTATG	-4501.94	-26405.7	Il10neg	1	b_Il10neg	0.322373
Il10neg_ACGCACGGTCTAACTG	6645.27	-14149.3	Il10neg	3	b_Il10neg	0.319293
Il10neg_ACGCACGGTGTTACTG	2035.89	-38271.2	Il10neg	1	b_Il10neg	0.322366
Il10neg_ACGCACGGTTGAGGAC	3015.1	-25762.4	Il10neg	2	b_Il10neg	0.322366
Il10neg_ACGCACGTCACGGTCG	1011.48	-22167.2	Il10neg	2	b_Il10neg	0.322368
Il10neg_ACGGAAGAGGACACTG	1226.62	-34023.8	Il10neg	1	b_Il10neg	0.322367
Il10neg_ACGGAAGAGGTGCATG	-37554.4	14199.9	Il10neg	0	b_Il10stable	0.00770114
Il10neg_ACGGAAGCACGCTATA	48034.4	24958	Il10neg	6	LN_neg	0.673583
Il10neg_ACGGAAGCAGCAGGAT	8698.99	-23690.2	Il10neg	3	b_Il10neg	0.322112
Il10neg_ACGGAAGGTATTCCTT	-26.0691	-32952.8	Il10neg	1	b_Il10neg	0.322366
Il10neg_ACGGAAGGTCCTATAG	-2626.62	-17918.4	Il10neg	2	b_Il10neg	0.322369
Il10neg_ACGGAAGTCGCGTTTC	4706.73	-4705.63	Il10neg	7	b_Il10neg	0.303132
Il10neg_ACGGAAGTCGGCCTTT	1679.08	-32239.1	Il10neg	1	b_Il10neg	0.322368
Il10neg_ACGGAAGTCTGGGATT	1205.58	-26731.7	Il10neg	2	b_Il10neg	0.322367
Il10neg_ACGGGTCAGTAAGAGG	-6754.2	-35552.1	Il10neg	1	b_Il10neg	0.322366
Il10neg_ACGGGTCAGTAATCCC	-1684.25	-32935.8	Il10neg	1	b_Il10neg	0.32237
Il10neg_ACGGGTCCAACCCGCA	-7741.63	-26893.3	Il10neg	1	b_Il10neg	0.322011
Il10neg_ACGGGTCCAATTCTTC	523.617	-14775.3	Il10neg	2	b_Il10neg	0.317665
Il10neg_ACGGGTCCAATTTCCT	37942.8	29669	Il10neg	5	LN_pos	0.271516
Il10neg_ACGGGTCCACCCAAGC	-2359.83	-26313.3	Il10neg	1	b_Il10neg	0.322366
Il10neg_ACGGGTCGTAGGATAT	61886.9	26377.8	Il10neg	4	LN_neg	0.672813
Il10neg_ACGGGTCTCGTGGACC	8371.63	-27416.7	Il10neg	3	b_Il10neg	0.321794
Il10neg_ACGGTCGAGAGAGCCT	9030.3	-27278.1	Il10neg	3	b_Il10neg	0.322329
Il10neg_ACGGTCGAGCCGATAG	-1001.56	-20578.1	Il10neg	2	b_Il10neg	0.322367
Il10neg_ACGGTCGAGCTGGCCT	3840.42	-11127.8	Il10neg	2	b_Il10neg	0.314056
Il10neg_ACGGTCGAGGCATCAG	2484.67	-32449.8	Il10neg	1	b_Il10neg	0.322366
Il10neg_ACGGTCGAGTCTGCAT	-1208.68	-22576.3	Il10neg	2	b_Il10neg	0.322367
Il10neg_ACGGTCGGTCAAGCGA	1509.41	-10663.2	Il10neg	2	b_Il10neg	0.322296
Il10neg_ACGGTCGGTGACTCGC	-1158.26	-21006.5	Il10neg	2	b_Il10neg	0.322922
Il10neg_ACGGTCGGTGTCTAAC	40844.5	23522.3	Il10neg	6	LN_neg	0.622871
Il10neg_ACGGTCGTCCACCTCA	-40268.2	18105.9	Il10neg	0	b_Il10stable	0.00594154
Il10neg_ACGGTTAAGCCTTCTC	6410.26	-3221.1	Il10neg	7	b_Il10neg	0.310372
Il10neg_ACGGTTAAGCGTCAAG	-2039.56	-38165	Il10neg	1	b_Il10neg	0.322367
Il10neg_ACGGTTACATTGAAAG	-2044.18	-38925	Il10neg	1	b_Il10neg	0.322366
Il10neg_ACGGTTAGTCAGCTTA	-1917.26	-31637.8	Il10neg	1	b_Il10neg	0.322366
Il10neg_ACGGTTAGTCGGATTT	559.779	-17009.7	Il10neg	2	b_Il10neg	0.32237
Il10neg_ACGGTTATCAACCCGG	-3926.41	-29259.4	Il10neg	1	b_Il10neg	0.322369
Il10neg_ACGGTTATCTCGCTCA	-3526.69	-31858.2	Il10neg	1	b_Il10neg	0.322368
Il10neg_ACGTAACAGAAGCCAC	1842.03	-26215.6	Il10neg	2	b_Il10neg	0.322366
Il10neg_ACGTAACAGTAACGAT	-5383.76	-34210.3	Il10neg	1	b_Il10neg	0.322366
Il10neg_ACGTAACCACAAGTTC	1234.56	-26430.1	Il10neg	2	b_Il10neg	0.322366
Il10neg_ACGTAACGTAACATAG	53510.2	24507.5	Il10neg	6	LN_neg	0.672813
Il10neg_ACGTAACGTCGTTGCG	2369.24	-27051.9	Il10neg	2	b_Il10neg	0.322366
Il10neg_ACGTAACGTGCGGCTT	50068.4	25273.1	Il10neg	6	LN_neg	0.672814
Il10neg_ACGTAACTCCGTATGA	4312.47	-24972.1	Il10neg	2	b_Il10neg	0.322366
Il10neg_ACGTACACAAACACGG	4545.94	-26092.4	Il10neg	2	b_Il10neg	0.322365
Il10neg_ACGTACACAATCGCAT	62306.6	29981.4	Il10neg	4	LN_neg	0.672813
Il10neg_ACGTACACACCTGAAT	100.019	-25178.8	Il10neg	2	b_Il10neg	0.322369
Il10neg_ACGTACACACTTCAGA	2773.2	-31611.8	Il10neg	1	b_Il10neg	0.322366
Il10neg_ACGTACAGTGTACATC	10166.5	-25238.1	Il10neg	3	b_Il10neg	0.322358
Il10neg_ACGTACATCAGAGTGG	-5465.06	-33799.6	Il10neg	1	b_Il10neg	0.322368
Il10neg_ACGTACATCTTCCCAG	-4695.37	-32355.3	Il10neg	1	b_Il10neg	0.32237
Il10neg_ACGTAGTAGATAGTGT	10124.2	-23078.6	Il10neg	3	b_Il10neg	0.322333
Il10neg_ACGTAGTAGCCAAGCA	49981.9	25121.8	Il10neg	6	LN_neg	0.673018
Il10neg_ACGTAGTCACCAAAGG	-1721.01	-39154.5	Il10neg	1	b_Il10neg	0.322367
Il10neg_ACGTAGTCATCATCCC	14079.3	281.809	Il10neg	7	b_Il10neg	0.30998
Il10neg_ACGTAGTCATTGCCGG	2955.02	-27747	Il10neg	2	b_Il10neg	0.322365
Il10neg_ACGTAGTGTCAGATTC	5391.75	-21014.5	Il10neg	3	b_Il10neg	0.322365
Il10neg_ACGTAGTGTCCCTAAA	6294.06	-20666.2	Il10neg	3	b_Il10neg	0.313838
Il10neg_ACGTAGTGTCCTGTTC	61519.9	27177.2	Il10neg	4	LN_neg	0.672813
Il10neg_ACGTAGTTCGTAACAC	58831.1	31201.7	Il10neg	4	LN_neg	0.672813
Il10neg_ACGTCCTAGAGATTCA	-4280.8	-33302.3	Il10neg	1	b_Il10neg	0.322368
Il10neg_ACGTCCTAGGGCATGT	3268.51	-3860.89	Il10neg	7	b_Il10neg	0.301944
Il10neg_ACGTCCTAGTGGCCTC	-71.2801	-24046.3	Il10neg	2	b_Il10neg	0.322367
Il10neg_ACGTCCTCACACAGAG	-2982.68	-38956.2	Il10neg	1	b_Il10neg	0.322369
Il10neg_ACGTCCTGTACTGAGG	8922.37	-28399.2	Il10neg	3	b_Il10neg	0.322361
Il10neg_ACGTCCTGTCCTTTGC	-3728.52	-24605.3	Il10neg	1	b_Il10neg	0.322611
Il10neg_ACGTCCTGTGTCCAAT	-3238.44	-27856.2	Il10neg	1	b_Il10neg	0.322368
Il10neg_ACGTCCTTCCCGAAAT	-12650	-14371.1	Il10neg	1	b_Il10neg	0.244783
Il10neg_ACGTTCCAGAATTCAG	4380	-29682.4	Il10neg	2	b_Il10neg	0.322365
Il10neg_ACGTTCCCAACTGATC	-5612.28	-31517.4	Il10neg	1	b_Il10neg	0.322367
Il10neg_ACGTTCCCAGCCATTA	-7639.64	730.867	Il10neg	7	b_Il10neg	0.164467
Il10neg_ACGTTCCGTATGCGGA	-6552.69	-32759	Il10neg	1	b_Il10neg	0.322311
Il10neg_ACGTTCCTCTACTGAG	-6987.87	-35361.3	Il10neg	1	b_Il10neg	0.322367
Il10neg_ACTACGAAGGACAAGA	10430.6	-28699	Il10neg	3	b_Il10neg	0.322361
Il10neg_ACTACGACAATAAGGT	51704.7	26915.8	Il10neg	4	LN_neg	0.672813
Il10neg_ACTACGACACTCTGCT	-2418.34	-33097.9	Il10neg	1	b_Il10neg	0.322368
Il10neg_ACTACGAGTCGATTTG	-1087.41	-32180.6	Il10neg	1	b_Il10neg	0.322367
Il10neg_ACTATCTAGCAGAAAG	-4840.6	-32618.2	Il10neg	1	b_Il10neg	0.322367
Il10neg_ACTATCTAGGGAGGGT	-4612.47	-33587	Il10neg	1	b_Il10neg	0.322367
Il10neg_ACTATCTAGGTGATAT	-2501.41	-28874.9	Il10neg	1	b_Il10neg	0.322367
Il10neg_ACTATCTCACGCTGAC	1155.2	-27496.4	Il10neg	2	b_Il10neg	0.322366
Il10neg_ACTATCTCACTGCACG	-6549.26	-36373.4	Il10neg	1	b_Il10neg	0.322366
Il10neg_ACTATCTGTACGACAG	3514.68	-10538.1	Il10neg	2	b_Il10neg	0.318206
Il10neg_ACTATCTGTCGTCGGT	-4057.43	-28544.2	Il10neg	1	b_Il10neg	0.322323
Il10neg_ACTATCTGTGTTTGCA	7988.37	-25708.6	Il10neg	3	b_Il10neg	0.32236
Il10neg_ACTATCTGTTACCCAA	30742.1	7022.38	Il10neg	7	b_Il10neg	0.731575
Il10neg_ACTATGGAGCCTAGGA	46938.1	24792.2	Il10neg	6	LN_neg	0.672501
Il10neg_ACTATGGCAGAGATTA	55131	25043.7	Il10neg	6	LN_neg	0.672813
Il10neg_ACTATGGGTCGATTAC	4909.99	-8775.18	Il10neg	2	b_Il10neg	0.315151
Il10neg_ACTATTCCAACACAAA	-4401.46	-35442.3	Il10neg	1	b_Il10neg	0.322367
Il10neg_ACTATTCGTTGCTCAA	-107.744	-15373.7	Il10neg	2	b_Il10neg	0.319612
Il10neg_ACTATTCTCCATGAGT	-6556.77	-7777.15	Il10neg	7	b_Il10neg	0.309143
Il10neg_ACTATTCTCCTACTGC	-1982.19	-25505.5	Il10neg	2	b_Il10neg	0.322367
Il10neg_ACTCCCAAGTGTAGTA	61192.9	26657.1	Il10neg	4	LN_neg	0.672813
Il10neg_ACTCCCACAAAGACTA	-6968.99	-28755.9	Il10neg	1	b_Il10neg	0.322068
Il10neg_ACTCCCACAACCTAAC	-551.55	-18336.2	Il10neg	2	b_Il10neg	0.322369
Il10neg_ACTCCCACACCGCTGA	722.195	-16314.9	Il10neg	2	b_Il10neg	0.32237
Il10neg_ACTCCCAGTACCTATG	-4365.71	-18454.1	Il10neg	2	b_Il10neg	0.322369
Il10neg_ACTCCCAGTAGGAAAG	32987.2	8163.76	Il10neg	7	b_Il10neg	0.813174
Il10neg_ACTCCCAGTTGCTAGT	48116	24680.9	Il10neg	6	LN_neg	0.672938
Il10neg_ACTCCCATCAAGATAG	5467.86	-18244.2	Il10neg	3	b_Il10neg	0.322208
Il10neg_ACTCTCGGTAACACCT	5172.69	-29148.1	Il10neg	3	b_Il10neg	0.322364
Il10neg_ACTCTCGTCCTACCGT	1344.88	-30008.3	Il10neg	1	b_Il10neg	0.322367
Il10neg_ACTGATGAGAAGTCTA	64608	27563.8	Il10neg	4	LN_neg	0.672813
Il10neg_ACTGATGAGATGTTAG	40562	23721.1	Il10neg	6	LN_neg	0.583019
Il10neg_ACTGATGAGCCGTAAG	64325.5	27116	Il10neg	4	LN_neg	0.672813
Il10neg_ACTGATGAGCCTGTGC	-2577.93	-18657.7	Il10neg	2	b_Il10neg	0.32237
Il10neg_ACTGATGAGTGTACCT	-735.121	-21589.9	Il10neg	2	b_Il10neg	0.322367
Il10neg_ACTGATGGTCATCACA	1788.25	-32501.8	Il10neg	1	b_Il10neg	0.322368
Il10neg_ACTGATGTCACTACTT	51426.6	24256	Il10neg	6	LN_neg	0.672813
Il10neg_ACTGATGTCAGTGGGA	629.459	-35984.4	Il10neg	1	b_Il10neg	0.322367
Il10neg_ACTGATGTCGTTCCTG	64569.6	27180.7	Il10neg	4	LN_neg	0.672813
Il10neg_ACTGCAACAAAGGGTC	2149.56	-29633.3	Il10neg	1	b_Il10neg	0.322367
Il10neg_ACTGCAACAACTGCCG	4490.53	-20219	Il10neg	3	b_Il10neg	0.322123
Il10neg_ACTGCAAGTCGTACAT	-3585.22	-29713.2	Il10neg	1	b_Il10neg	0.322235
Il10neg_ACTGCAATCAATCCAG	1462.43	-12960.8	Il10neg	2	b_Il10neg	0.322414
Il10neg_ACTGCAATCCACGGAC	8299.87	-30335.4	Il10neg	3	b_Il10neg	0.322363
Il10neg_ACTGCAATCCGCTGTT	2776.36	-31892.8	Il10neg	1	b_Il10neg	0.322366
Il10neg_ACTGCAATCCTAGCTC	5748.23	-27580.2	Il10neg	3	b_Il10neg	0.322361
Il10neg_ACTGCAATCGAATGCT	-5286.46	-34609.7	Il10neg	1	b_Il10neg	0.322368
Il10neg_ACTGCAATCTAGAACC	60391.4	27438.4	Il10neg	4	LN_neg	0.672813
Il10neg_ACTGCAATCTCCGAGG	2478.78	-26697.4	Il10neg	2	b_Il10neg	0.322366
Il10neg_ACTGTCCTCGAGAAGC	-30356.3	7534.31	Il10neg	0	b_Il10stable	0.0557675
Il10neg_ACTGTGACAAATGCGG	5998.78	-4204.92	Il10neg	7	b_Il10neg	0.303377
Il10neg_ACTGTGAGTGATGAAT	315.582	-19798.7	Il10neg	2	b_Il10neg	0.322369
Il10neg_ACTGTGAGTTCTCCAC	46557.6	25069.1	Il10neg	6	LN_neg	0.670757
Il10neg_ACTTAGGAGGTTCTTG	203.951	-16935.6	Il10neg	2	b_Il10neg	0.32237
Il10neg_ACTTAGGCAACAAGTA	-1981.06	-36866.1	Il10neg	1	b_Il10neg	0.322368
Il10neg_ACTTAGGCACGACAGA	-1987.98	-32270.3	Il10neg	1	b_Il10neg	0.322367
Il10neg_ACTTAGGCATAGGCGA	-4996.88	-33166.1	Il10neg	1	b_Il10neg	0.322368
Il10neg_ACTTATCAGAGTGAAG	-529.895	-32407.8	Il10neg	1	b_Il10neg	0.322368
Il10neg_ACTTATCCAGGCATGA	3771.89	-30527.7	Il10neg	2	b_Il10neg	0.322367
Il10neg_ACTTATCGTACAAGCG	4082.56	-8553.49	Il10neg	7	b_Il10neg	0.313699
Il10neg_ACTTATCGTCCGACGT	-5824.17	-36776.1	Il10neg	1	b_Il10neg	0.322367
Il10neg_ACTTATCTCACGGTCG	455.873	-16717.3	Il10neg	2	b_Il10neg	0.322369
Il10neg_ACTTATCTCCCTCTAG	60076.3	29047.5	Il10neg	4	LN_neg	0.672813
Il10neg_ACTTATCTCTAAGCGT	41188.1	22910.6	Il10neg	6	LN_neg	0.646667
Il10neg_ACTTCCGCAGGTGAGT	477.739	-18708.7	Il10neg	2	b_Il10neg	0.322368
Il10neg_ACTTCCGTCGGTAACT	3810.79	-25642.5	Il10neg	2	b_Il10neg	0.322366
Il10neg_ACTTCGCAGGTTAAAC	4876.63	-23263.3	Il10neg	3	b_Il10neg	0.322358
Il10neg_ACTTCGCAGTATAACG	-6588.12	-32480	Il10neg	1	b_Il10neg	0.322368
Il10neg_ACTTCGCAGTGGTTGG	3349.15	-4044.52	Il10neg	7	b_Il10neg	0.276693
Il10neg_ACTTCGCCAGTCGGAA	-2987	-1846.43	Il10neg	7	b_Il10neg	0.207435
Il10neg_ACTTCGCGTAATACCC	9584.93	-24951.5	Il10neg	3	b_Il10neg	0.322359
Il10neg_ACTTCGCGTAGATCGG	-1697.1	-26527.5	Il10neg	1	b_Il10neg	0.322365
Il10neg_ACTTCGCGTTGTCCCT	8899.25	-28218.9	Il10neg	3	b_Il10neg	0.322357
Il10neg_ACTTCGCTCCGTGCGA	61817.3	29165.3	Il10neg	4	LN_neg	0.672813
Il10neg_ACTTCGCTCTAAGCCA	-1951.86	-35223.5	Il10neg	1	b_Il10neg	0.322367
Il10neg_ACTTTCAAGAGCCGTA	9205.98	-29671.6	Il10neg	3	b_Il10neg	0.322356
Il10neg_ACTTTCAAGCAGGCTA	49753.7	24179.4	Il10neg	6	LN_neg	0.672815
Il10neg_ACTTTCAAGTGGACTG	2640.66	-23827.3	Il10neg	2	b_Il10neg	0.322366
Il10neg_ACTTTCACAAATCCCA	-5510.91	-36222.3	Il10neg	1	b_Il10neg	0.322367
Il10neg_ACTTTCAGTCTCAGGC	39016.9	29239.1	Il10neg	5	LN_pos	0.3487
Il10neg_ACTTTGTAGCCATCCG	62726.3	26357.7	Il10neg	4	LN_neg	0.672813
Il10neg_ACTTTGTCACACCGAC	55742.8	25289.9	Il10neg	4	LN_neg	0.672813
Il10neg_ACTTTGTCACCCTCTA	-4416.83	-33120.1	Il10neg	1	b_Il10neg	0.322366
Il10neg_ACTTTGTCACGTACAT	58834.1	31169.2	Il10neg	4	LN_neg	0.672813
Il10neg_ACTTTGTCAGAAACCG	-1384.89	-32424.6	Il10neg	1	b_Il10neg	0.322367
Il10neg_ACTTTGTCAGCACAGA	-4783.21	-34517	Il10neg	1	b_Il10neg	0.322367
Il10neg_ACTTTGTGTCGCTCGA	-3918.25	-30746.5	Il10neg	1	b_Il10neg	0.322367
Il10neg_ACTTTGTTCGAAGCAG	424.078	-24677.1	Il10neg	2	b_Il10neg	0.322366
Il10neg_ACTTTGTTCTCAATCT	64525.1	26525.2	Il10neg	4	LN_neg	0.672813
Il10neg_AGAAATGAGCTCTTCC	61287.3	27047	Il10neg	4	LN_neg	0.672813
Il10neg_AGAAATGCACCAACAT	6631.86	-28924.9	Il10neg	3	b_Il10neg	0.322364
Il10neg_AGAAATGCACCCTGAG	2137.12	-27958.3	Il10neg	1	b_Il10neg	0.322364
Il10neg_AGAAATGGTGTTAAAG	-245.357	-26010.6	Il10neg	2	b_Il10neg	0.322369
Il10neg_AGAAATGGTTCCCACT	4422.69	-8597.84	Il10neg	7	b_Il10neg	0.313627
Il10neg_AGAAATGTCATTACTC	-2870.19	-33496	Il10neg	1	b_Il10neg	0.322367
Il10neg_AGAAATGTCATTGCTT	63562.7	27827.1	Il10neg	4	LN_neg	0.672813
Il10neg_AGAAATGTCTCTAAGG	4459.26	-4365.62	Il10neg	7	b_Il10neg	0.298255
Il10neg_AGAAATGTCTTCCACG	39945.8	17252.7	Il10neg	6	LN_neg	0.700172
Il10neg_AGAAATGTCTTTGATC	-28606.7	8122.85	Il10neg	0	b_Il10stable	0.0757966
Il10neg_AGAACAACATCTAACG	-1988.44	-17034.4	Il10neg	2	b_Il10neg	0.325775
Il10neg_AGAACAATCTACACAG	10618.1	-25637.7	Il10neg	3	b_Il10neg	0.322361
Il10neg_AGAACCTCACAAGCAG	-131.683	-35357.1	Il10neg	1	b_Il10neg	0.322369
Il10neg_AGAACCTCACGCGTCA	-819.707	-21457.1	Il10neg	2	b_Il10neg	0.322369
Il10neg_AGAACCTGTCAGGTAG	1955.62	-9175.92	Il10neg	2	b_Il10neg	0.310452
Il10neg_AGAACCTGTGAGACGT	664.912	-36593.2	Il10neg	1	b_Il10neg	0.322367
Il10neg_AGAAGCGCAATACCTG	-20175.9	-8314.1	Il10neg	8	b_Il10neg	0.000392068
Il10neg_AGAAGCGGTACGGCAA	-1303.32	-17519.2	Il10neg	2	b_Il10neg	0.32237
Il10neg_AGAAGCGGTAGGACTG	60289.9	26038.7	Il10neg	4	LN_neg	0.672813
Il10neg_AGAAGCGGTAGGATAT	1684.08	-32987.7	Il10neg	1	b_Il10neg	0.322368
Il10neg_AGAAGCGGTCCGGCAT	-4529.18	-32146.5	Il10neg	1	b_Il10neg	0.322368
Il10neg_AGAAGCGGTCGGAACA	-7254.52	-33404.8	Il10neg	1	b_Il10neg	0.322367
Il10neg_AGAAGCGTCACTGCTC	10890.6	-29474.3	Il10neg	3	b_Il10neg	0.322361
Il10neg_AGAAGCGTCAGTGGGA	58406.8	25432	Il10neg	4	LN_neg	0.672813
Il10neg_AGAAGCGTCCTTCACG	2029.15	-34484.3	Il10neg	1	b_Il10neg	0.322368
Il10neg_AGAAGCGTCTACGCGG	-3454.14	-17109.7	Il10neg	2	b_Il10neg	0.32237
Il10neg_AGAAGTACAAGTACCT	-2495.48	-18267.4	Il10neg	2	b_Il10neg	0.322369
Il10neg_AGAAGTACAGCCTACG	3069.58	-28973.1	Il10neg	2	b_Il10neg	0.322366
Il10neg_AGAAGTAGTCCCACGA	61749.8	29782.1	Il10neg	4	LN_neg	0.672813
Il10neg_AGAAGTAGTGGGTTGA	-3201.68	-30757.5	Il10neg	1	b_Il10neg	0.322368
Il10neg_AGAAGTATCAAGTGTC	-5204.85	-34236	Il10neg	1	b_Il10neg	0.322367
Il10neg_AGAAGTATCATCGCTC	-817.839	-24949.8	Il10neg	2	b_Il10neg	0.322367
Il10neg_AGAAGTATCCCGAACG	-1138.21	-18981.3	Il10neg	3	b_Il10neg	0.32106
Il10neg_AGAAGTATCTTACGGA	63175.4	27855.5	Il10neg	4	LN_neg	0.672813
Il10neg_AGACAAAAGCGGCTCT	48032.3	25087.6	Il10neg	6	LN_neg	0.672802
Il10neg_AGACACTAGCGGATCA	10304.2	-26065.7	Il10neg	3	b_Il10neg	0.32236
Il10neg_AGACACTCACGACAAG	5059.63	-30985.8	Il10neg	3	b_Il10neg	0.322365
Il10neg_AGACACTCACTGGCCA	649.622	-21479.3	Il10neg	3	b_Il10neg	0.32238
Il10neg_AGACACTCAGCGGATA	-4105.7	-37002.2	Il10neg	1	b_Il10neg	0.322367
Il10neg_AGACACTGTCTGTAAC	-1493.76	-33395.8	Il10neg	1	b_Il10neg	0.322367
Il10neg_AGACACTGTTCTGACA	1540.2	-24440.2	Il10neg	2	b_Il10neg	0.322368
Il10neg_AGACACTTCACATACG	40599.6	22775	Il10neg	6	LN_neg	0.638642
Il10neg_AGACAGGCAATTTCCT	4962.12	-7299.94	Il10neg	7	b_Il10neg	0.308898
Il10neg_AGACAGGGTACAAACA	39387.6	17983.2	Il10neg	6	LN_neg	0.684527
Il10neg_AGACAGGGTAGACAGC	-5722.14	-33188.7	Il10neg	1	b_Il10neg	0.322369
Il10neg_AGACAGGGTATGTCCA	-988.319	-22068.5	Il10neg	2	b_Il10neg	0.322366
Il10neg_AGACAGGGTTAGGCCC	-896.26	-14890	Il10neg	2	b_Il10neg	0.322332
Il10neg_AGACAGGTCCGCCTAT	1097.36	-25772.3	Il10neg	2	b_Il10neg	0.322366
Il10neg_AGACAGGTCGCTTGAA	-9626.97	-30473.1	Il10neg	1	b_Il10neg	0.322368
Il10neg_AGACCATGTACCGCGT	724.102	-17272.7	Il10neg	2	b_Il10neg	0.32237
Il10neg_AGACCATGTCCTCATC	38181	29177.8	Il10neg	5	LN_pos	0.355795
Il10neg_AGACCATGTTACAGCT	1194.06	-24450.9	Il10neg	2	b_Il10neg	0.322367
Il10neg_AGACCATTCACGGACC	-3115.33	-2974.16	Il10neg	7	b_Il10neg	0.20621
Il10neg_AGACCCGAGACGGTTG	-5055.6	-33041.2	Il10neg	1	b_Il10neg	0.322367
Il10neg_AGACCCGAGTAAAGCT	39513	21667.2	Il10neg	6	LN_neg	0.67717
Il10neg_AGACCCGAGTGAACAT	63012.6	25721.4	Il10neg	4	LN_neg	0.672813
Il10neg_AGACCCGCAAGTGGGT	-6832.03	-35238.5	Il10neg	1	b_Il10neg	0.322369
Il10neg_AGACCCGCACCAGACC	-5775.4	-34813.3	Il10neg	1	b_Il10neg	0.322367
Il10neg_AGACCCGCACGGTGAA	37186	30369.8	Il10neg	5	LN_pos	0.213208
Il10neg_AGACCCGCATGTCGTA	36046.7	32222.7	Il10neg	5	LN_pos	0.157475
Il10neg_AGACCCGGTAGGAAAG	-2181.79	-29854.3	Il10neg	1	b_Il10neg	0.322369
Il10neg_AGACCCGGTATCGCAT	61228.4	27599	Il10neg	4	LN_neg	0.672813
Il10neg_AGACCCGGTCCTTTGC	-2453.09	-37854	Il10neg	1	b_Il10neg	0.322367
Il10neg_AGACCCGGTGACAGCA	8118.48	-28557.1	Il10neg	3	b_Il10neg	0.322364
Il10neg_AGACTCAAGATGAATC	56922.1	25835.8	Il10neg	4	LN_neg	0.672813
Il10neg_AGACTCAGTGTGGTCC	61983.9	28671.2	Il10neg	4	LN_neg	0.672813
Il10neg_AGACTCAGTTCCTTGC	-922.719	-34345.4	Il10neg	1	b_Il10neg	0.322368
Il10neg_AGAGAATAGGAATTAC	14217.2	205.154	Il10neg	7	b_Il10neg	0.315138
Il10neg_AGAGAATAGGCACGAT	-4768.8	-33410.8	Il10neg	1	b_Il10neg	0.322367
Il10neg_AGAGAATCAACAAGTA	4727.59	-35580.7	Il10neg	1	b_Il10neg	0.322364
Il10neg_AGAGAATCACCCTGTT	-3755.68	-25424.6	Il10neg	1	b_Il10neg	0.32237
Il10neg_AGAGAATCATGAAAGT	4984.58	-25065.5	Il10neg	2	b_Il10neg	0.322364
Il10neg_AGAGAATCATTCTCTA	10935.4	-29251.5	Il10neg	3	b_Il10neg	0.322362
Il10neg_AGAGAATTCCGCACTT	50235.2	25579.5	Il10neg	6	LN_neg	0.672813
Il10neg_AGAGAATTCTCATGGA	-5359.56	-35905.7	Il10neg	1	b_Il10neg	0.322368
Il10neg_AGAGAGCAGACAGTCG	-7927.23	-25757.5	Il10neg	1	b_Il10neg	0.321996
Il10neg_AGAGAGCAGTAAATGC	53010.9	26757.8	Il10neg	6	LN_neg	0.672813
Il10neg_AGAGAGCCACAGTGTT	-960.484	-16234.6	Il10neg	2	b_Il10neg	0.32236
Il10neg_AGAGAGCGTGATACCT	5152.44	-32883	Il10neg	3	b_Il10neg	0.322364
Il10neg_AGAGAGCTCCTGTAAG	-3481.24	-32057.6	Il10neg	1	b_Il10neg	0.322367
Il10neg_AGAGCAGAGCCTCTCT	93.0208	-22268.7	Il10neg	3	b_Il10neg	0.322365
Il10neg_AGAGCAGCAGAGGCAT	41852.9	19789.2	Il10neg	6	LN_neg	0.680958
Il10neg_AGAGCAGGTAATGATG	-7222.29	-32366.9	Il10neg	1	b_Il10neg	0.322328
Il10neg_AGAGCAGGTCACCGCA	62974.5	29029	Il10neg	4	LN_neg	0.672813
Il10neg_AGAGCAGGTTTCACTT	3119.51	-28330.6	Il10neg	2	b_Il10neg	0.322366
Il10neg_AGAGCAGTCATAGGCT	-27705.9	14286.5	Il10neg	0	b_Il10stable	0.125287
Il10neg_AGAGCAGTCGCAGAGA	-25463.7	5844.99	Il10neg	0	b_Il10stable	0.100385
Il10neg_AGAGCAGTCGCGTGCA	58248.9	27363.1	Il10neg	4	LN_neg	0.672813
Il10neg_AGAGCCCAGCTACGTT	-43370.6	12072.4	Il10neg	0	b_Il10stable	0.00644267
Il10neg_AGAGCCCCAGAGAATT	7973.86	-30289.9	Il10neg	3	b_Il10neg	0.322361
Il10neg_AGAGCCCTCAGGCGAA	63672.1	28248.5	Il10neg	4	LN_neg	0.672813
Il10neg_AGAGCCCTCGAGAAGC	-846.852	-22098	Il10neg	2	b_Il10neg	0.322368
Il10neg_AGATAGAAGATGTTAG	10541.8	-27935.9	Il10neg	3	b_Il10neg	0.322362
Il10neg_AGATAGAAGGGAACAA	64952.2	26932	Il10neg	4	LN_neg	0.672813
Il10neg_AGATAGACAAACGTGG	1650.63	-25236.1	Il10neg	3	b_Il10neg	0.322344
Il10neg_AGATAGACACAAGGTG	-8243.23	-26013.9	Il10neg	1	b_Il10neg	0.32209
Il10neg_AGATAGACATCGTTCC	61429.7	26139.3	Il10neg	4	LN_neg	0.672813
Il10neg_AGATAGATCATCCCGT	8125.48	-27389.4	Il10neg	3	b_Il10neg	0.32236
Il10neg_AGATAGATCCGCGATG	4137.52	-35415	Il10neg	1	b_Il10neg	0.322365
Il10neg_AGATAGATCTCCGAGG	8301.44	-13827.4	Il10neg	3	b_Il10neg	0.317762
Il10neg_AGATCCAAGAGATGCC	-3525.98	-26808.9	Il10neg	1	b_Il10neg	0.322361
Il10neg_AGATCCAAGAGTTGAT	3234.29	-10877.5	Il10neg	2	b_Il10neg	0.32084
Il10neg_AGATCCAGTAATGATG	-5652.88	-35812.3	Il10neg	1	b_Il10neg	0.322369
Il10neg_AGATCCAGTCAATGGG	8921.82	-25068.9	Il10neg	3	b_Il10neg	0.322348
Il10neg_AGATCGTAGTGAGTTA	-4607.05	-23496.2	Il10neg	1	b_Il10neg	0.322282
Il10neg_AGATCGTCACTAACGT	40107.2	23521.5	Il10neg	6	LN_neg	0.492582
Il10neg_AGATCGTGTCATAGTC	-6620.38	-36029.6	Il10neg	1	b_Il10neg	0.322367
Il10neg_AGATCGTGTGAGATTA	-462.1	-32911.4	Il10neg	1	b_Il10neg	0.322368
Il10neg_AGATCGTGTTTGGAAA	7796.25	-22357.3	Il10neg	3	b_Il10neg	0.322321
Il10neg_AGATCGTTCCAAGGGA	698.6	-34001.3	Il10neg	1	b_Il10neg	0.322367
Il10neg_AGATGAACATGATGCT	-10067.7	-29660.9	Il10neg	1	b_Il10neg	0.322346
Il10neg_AGATGAACATGTGTCA	63025.1	26169	Il10neg	4	LN_neg	0.672813
Il10neg_AGATGAATCGCAACAT	-3442.49	-29793.2	Il10neg	1	b_Il10neg	0.322367
Il10neg_AGATGCTAGTAAAGCT	-42105.2	10345.3	Il10neg	0	b_Il10stable	0.00738511
Il10neg_AGATGCTGTCAGGTAG	5455.35	-25958.1	Il10neg	2	b_Il10neg	0.322365
Il10neg_AGATGCTGTTTGCCGG	-1163.53	-35005.9	Il10neg	1	b_Il10neg	0.322366
Il10neg_AGATGCTTCGATTTCT	1521.6	-34686.8	Il10neg	1	b_Il10neg	0.322366
Il10neg_AGCATCAAGGCGAACT	-17783.6	-7458.55	Il10neg	8	b_Il10neg	0.703164
Il10neg_AGCATCACAACTCCAA	270.938	-34992.6	Il10neg	1	b_Il10neg	0.322368
Il10neg_AGCATCACAAGACCTT	9789.85	-25405.4	Il10neg	3	b_Il10neg	0.32236
Il10neg_AGCATCACACATGAAA	7204.95	-23999.6	Il10neg	3	b_Il10neg	0.322362
Il10neg_AGCATCACAGACTGCC	61597.2	27552.6	Il10neg	4	LN_neg	0.672813
Il10neg_AGCATCACAGCATCTA	2543.18	-35841.6	Il10neg	1	b_Il10neg	0.322368
Il10neg_AGCATCACAGTGACCC	3185.83	-26063.5	Il10neg	2	b_Il10neg	0.322366
Il10neg_AGCATCAGTCTGCCTT	-41568.9	10406.9	Il10neg	0	b_Il10stable	0.00725459
Il10neg_AGCATCAGTTAGAGAT	-20111.3	9627.33	Il10neg	0	b_Il10stable	0.0940311
Il10neg_AGCATCATCATTACGG	-7839.16	-26210.7	Il10neg	1	b_Il10neg	0.322198
Il10neg_AGCATCATCGAACCAT	-1296.97	-21861.6	Il10neg	2	b_Il10neg	0.322367
Il10neg_AGCATCATCGGTGTAT	-7664.61	-26595.8	Il10neg	1	b_Il10neg	0.322067
Il10neg_AGCATCATCTAATTCC	61396.5	25972.4	Il10neg	4	LN_neg	0.672813
Il10neg_AGCATCATCTACCAGA	-7801.01	-23535.4	Il10neg	1	b_Il10neg	0.280871
Il10neg_AGCCAATAGCCTTGAT	-3821.4	-34624.6	Il10neg	1	b_Il10neg	0.322369
Il10neg_AGCCAATAGGAAGTGA	-11715.5	-9830.5	Il10neg	8	b_Il10neg	0.659733
Il10neg_AGCCAATCACGCTATA	20264	2079.55	Il10neg	3	b_Il10neg	0.560204
Il10neg_AGCCAATGTTGAGAGC	52237.1	27568.5	Il10neg	4	LN_neg	0.672813
Il10neg_AGCCAATTCTTTCCAA	66.8799	-37884.8	Il10neg	1	b_Il10neg	0.322367
Il10neg_AGCCACGAGACCAAAT	1046.61	-26426.5	Il10neg	2	b_Il10neg	0.322369
Il10neg_AGCCACGCAAATCGTC	14364.4	274.166	Il10neg	7	b_Il10neg	0.314588
Il10neg_AGCCACGCAGAGGCAT	1679.92	-31583.7	Il10neg	1	b_Il10neg	0.322366
Il10neg_AGCCACGGTATCCTCC	16763.5	1565.44	Il10neg	7	b_Il10neg	0.402245
Il10neg_AGCCACGTCCCAGTGG	43544.9	21113.7	Il10neg	6	LN_neg	0.676778
Il10neg_AGCCACGTCCGGGACT	524.486	-26191.4	Il10neg	2	b_Il10neg	0.322368
Il10neg_AGCCAGCAGAAGCGGG	14076.3	78.9775	Il10neg	7	b_Il10neg	0.309782
Il10neg_AGCCAGCCACGTATAC	-37292.7	14149.8	Il10neg	0	b_Il10stable	0.0166225
Il10neg_AGCCAGCTCAGAATAG	-7428.73	-35864.7	Il10neg	1	b_Il10neg	0.322367
Il10neg_AGCCAGCTCATTCACT	-40183.7	9658.87	Il10neg	0	b_Il10stable	0.00875086
Il10neg_AGCGATTAGCGAACTG	-1483.72	-29647.1	Il10neg	1	b_Il10neg	0.322367
Il10neg_AGCGATTAGGTCGTGA	101.469	-23321.1	Il10neg	2	b_Il10neg	0.322367
Il10neg_AGCGATTGTAGGTACG	-4970.38	-27749.7	Il10neg	1	b_Il10neg	0.322279
Il10neg_AGCGATTGTCGTTCAA	53988.7	25211.6	Il10neg	6	LN_neg	0.672813
Il10neg_AGCGATTGTGAGCTCC	52803.9	25110.2	Il10neg	6	LN_neg	0.672813
Il10neg_AGCGATTGTTCTCGTC	-20839	3118.12	Il10neg	0	b_Il10stable	0.141056
Il10neg_AGCGATTGTTGCCAAT	3571.06	-13258.9	Il10neg	2	b_Il10neg	0.316519
Il10neg_AGCGCCACACGTCTCT	1553.08	-15880.6	Il10neg	2	b_Il10neg	0.322383
Il10neg_AGCGCTGAGTCATAGA	10936.2	-28949.5	Il10neg	3	b_Il10neg	0.322362
Il10neg_AGCGCTGCAGTCCGTG	-8242.74	-25237.7	Il10neg	1	b_Il10neg	0.3221
Il10neg_AGCGCTGTCATTGAGC	-3666.57	-33382.3	Il10neg	1	b_Il10neg	0.322368
Il10neg_AGCGCTGTCTGACCCT	54343.5	26099.4	Il10neg	6	LN_neg	0.672813
Il10neg_AGCGTATCACTCGATA	-5467.42	-30693.3	Il10neg	1	b_Il10neg	0.32237
Il10neg_AGCGTATGTATACGGG	60847.9	28998.7	Il10neg	4	LN_neg	0.672813
Il10neg_AGCGTATGTGTACGCC	2335.41	-36874.2	Il10neg	1	b_Il10neg	0.322367
Il10neg_AGCGTATGTGTGGACA	-1019.8	-24260.7	Il10neg	1	b_Il10neg	0.318556
Il10neg_AGCGTATGTTGATCGT	-2462.76	-22670.4	Il10neg	2	b_Il10neg	0.32183
Il10neg_AGCGTATTCATTCGTT	21319.4	712.079	Il10neg	7	b_Il10neg	0.439893
Il10neg_AGCGTATTCCGTAATG	-26660.6	12198.9	Il10neg	0	b_Il10stable	0.0232891
Il10neg_AGCGTATTCGGACTTA	-5446.6	-31775.6	Il10neg	1	b_Il10neg	0.322371
Il10neg_AGCGTCGAGAGGTGCT	3171.31	-22344.7	Il10neg	1	b_Il10neg	0.320275
Il10neg_AGCGTCGCAGACCATT	-1519.07	-20428.2	Il10neg	2	b_Il10neg	0.322368
Il10neg_AGCGTCGCAGAGAGGG	50967.6	23602.8	Il10neg	6	LN_neg	0.672813
Il10neg_AGCGTCGCATTCTCCG	-7071.45	-33552.4	Il10neg	1	b_Il10neg	0.322367
Il10neg_AGCTACAAGAACTGAT	206.083	-4473.18	Il10neg	7	b_Il10neg	0.296304
Il10neg_AGCTACAAGCGCATCC	-16642.6	7124.73	Il10neg	0	b_Il10stable	0.167154
Il10neg_AGCTACACACAAGCTT	10662.6	-29517.6	Il10neg	3	b_Il10neg	0.322361
Il10neg_AGCTACACACTGAGTT	56185.5	25760.8	Il10neg	6	LN_neg	0.672813
Il10neg_AGCTACAGTACCGCGT	3334.94	-28062.4	Il10neg	1	b_Il10neg	0.322368
Il10neg_AGCTACAGTAGTCTTG	57991.9	29918.9	Il10neg	4	LN_neg	0.672813
Il10neg_AGCTACAGTCTAATCG	1209.95	-15525.1	Il10neg	2	b_Il10neg	0.320938
Il10neg_AGCTACAGTTGACTAC	-5421.77	-31649	Il10neg	1	b_Il10neg	0.322368
Il10neg_AGCTACATCCATCACC	60825.8	27840.6	Il10neg	4	LN_neg	0.672813
Il10neg_AGCTCAAAGAGTCTTC	63915.5	27359.7	Il10neg	4	LN_neg	0.672813
Il10neg_AGCTCAACACTACGGC	2525.96	-24573.3	Il10neg	2	b_Il10neg	0.322366
Il10neg_AGCTCAACAGAAATTG	8518.5	-30092.5	Il10neg	3	b_Il10neg	0.322361
Il10neg_AGCTCAACAGCGAGTA	552.132	-27641.6	Il10neg	2	b_Il10neg	0.322366
Il10neg_AGCTCAAGTTTAGAGA	-2600.18	-11526.3	Il10neg	2	b_Il10neg	0.32134
Il10neg_AGCTCAATCGTGGACC	27353.6	8070.33	Il10neg	6	LN_neg	0.534227
Il10neg_AGCTCAATCTTGATTC	40798.3	15251.1	Il10neg	7	b_Il10neg	0.830839
Il10neg_AGCTTCCAGTGAGCCA	499.737	-35408.1	Il10neg	1	b_Il10neg	0.322367
Il10neg_AGCTTCCCAAGTGTCT	-5357.39	-22253.3	Il10neg	1	b_Il10neg	0.321566
Il10neg_AGCTTCCCAATTTCGG	-199.184	-25068.5	Il10neg	2	b_Il10neg	0.322368
Il10neg_AGCTTCCCACATGAAA	-8602.32	-23117.2	Il10neg	1	b_Il10neg	0.321107
Il10neg_AGCTTCCCATCATTTC	1095.67	-39104.9	Il10neg	1	b_Il10neg	0.322366
Il10neg_AGCTTCCGTACGGTTT	60972.2	30517.3	Il10neg	4	LN_neg	0.672813
Il10neg_AGCTTCCTCCGATCGG	3261.79	-33703.6	Il10neg	1	b_Il10neg	0.322366
Il10neg_AGGAAATTCATCTGTT	13436.3	-2063.18	Il10neg	3	b_Il10neg	0.313293
Il10neg_AGGAAATTCCATGATG	510.06	-26031.5	Il10neg	2	b_Il10neg	0.322368
Il10neg_AGGAAATTCCTCTCGA	4772.41	-25339.4	Il10neg	3	b_Il10neg	0.32236
Il10neg_AGGAAATTCCTTCTTC	-5622.33	-37370.3	Il10neg	1	b_Il10neg	0.322367
Il10neg_AGGAATAAGCAGTACG	-1084.5	-20092.2	Il10neg	2	b_Il10neg	0.322369
Il10neg_AGGAATACATCTCATT	1782.38	-37563.5	Il10neg	1	b_Il10neg	0.322368
Il10neg_AGGAATACATGAAGGC	60220.9	24934.7	Il10neg	4	LN_neg	0.672813
Il10neg_AGGAATACATTCATCT	951.174	-38030.1	Il10neg	1	b_Il10neg	0.322367
Il10neg_AGGAATAGTAACGTTC	-20097	-2712.51	Il10neg	0	b_Il10stable	0.219146
Il10neg_AGGAATAGTGTTAACC	8661.99	-29010.2	Il10neg	3	b_Il10neg	0.322361
Il10neg_AGGAATATCCATGAGT	-4790.36	-32042.5	Il10neg	1	b_Il10neg	0.32237
Il10neg_AGGAATATCGAGCTGC	-1163.03	-17764.8	Il10neg	2	b_Il10neg	0.322367
Il10neg_AGGACGAAGCATGCGA	1648.49	-11757.9	Il10neg	2	b_Il10neg	0.322446
Il10neg_AGGACGAGTAACGATA	2084.32	-30402	Il10neg	1	b_Il10neg	0.322369
Il10neg_AGGACGAGTCATGACT	62303.1	28365.4	Il10neg	4	LN_neg	0.672813
Il10neg_AGGACGAGTCGTATGT	64441.6	26049.2	Il10neg	4	LN_neg	0.672813
Il10neg_AGGACGAGTTCTATCT	917.857	-26018.2	Il10neg	2	b_Il10neg	0.322366
Il10neg_AGGACGATCCACATAG	-4014.83	-38468.2	Il10neg	1	b_Il10neg	0.322367
Il10neg_AGGACTTAGAAGCTGC	1989.97	-18583.2	Il10neg	2	b_Il10neg	0.32234
Il10neg_AGGACTTAGAGACAAG	-4373.65	-32539.8	Il10neg	1	b_Il10neg	0.322367
Il10neg_AGGACTTAGTTCCGGC	1499.07	-37856.8	Il10neg	1	b_Il10neg	0.322367
Il10neg_AGGACTTCAACTCGTA	53439.3	25300.9	Il10neg	6	LN_neg	0.672813
Il10neg_AGGACTTCAGGCCTGT	48141.7	24827.9	Il10neg	6	LN_neg	0.672876
Il10neg_AGGACTTGTGCCTTCT	-36451.9	15675.6	Il10neg	0	b_Il10stable	0.0171308
Il10neg_AGGACTTTCAACCTTT	2117.72	-24515.6	Il10neg	2	b_Il10neg	0.322368
Il10neg_AGGACTTTCGTGTTCC	778.8	-36567.6	Il10neg	1	b_Il10neg	0.322367
Il10neg_AGGACTTTCTAGGCAT	62081.3	27815	Il10neg	4	LN_neg	0.672813
Il10neg_AGGACTTTCTGAGAGG	-251.954	-22622.1	Il10neg	2	b_Il10neg	0.322366
Il10neg_AGGAGGTAGGAAGTGA	30990.7	6956.94	Il10neg	7	b_Il10neg	0.737266
Il10neg_AGGAGGTCACCCTTGT	32514	7930.62	Il10neg	7	b_Il10neg	0.813337
Il10neg_AGGAGGTCAGTCGAGA	-5297.36	-36716.2	Il10neg	1	b_Il10neg	0.322366
Il10neg_AGGAGGTGTAGTGGCA	3759.91	-17515.7	Il10neg	3	b_Il10neg	0.31893
Il10neg_AGGAGGTGTGCACAAG	-3263.37	-36113.1	Il10neg	1	b_Il10neg	0.322367
Il10neg_AGGAGGTGTGTCCATA	10563.6	-29342.3	Il10neg	3	b_Il10neg	0.322362
Il10neg_AGGAGGTTCTCTTGCG	7463.54	-28578.9	Il10neg	3	b_Il10neg	0.322364
Il10neg_AGGATAACACTAAACC	-7850.24	-25880.3	Il10neg	1	b_Il10neg	0.32203
Il10neg_AGGATAACAGGTCCGT	11366	-7900.13	Il10neg	3	b_Il10neg	0.310661
Il10neg_AGGATAACAGTGTGCC	-6870.64	-33651.3	Il10neg	1	b_Il10neg	0.322368
Il10neg_AGGATAAGTACAACGG	5590.72	-27196.1	Il10neg	2	b_Il10neg	0.322365
Il10neg_AGGATAAGTACGGGAT	-3613.55	-18986.8	Il10neg	8	b_Il10neg	0.337533
Il10neg_AGGATAAGTGTGAGCA	13472	415.672	Il10neg	7	b_Il10neg	0.309304
Il10neg_AGGATAAGTTAAGAAC	-7457.66	-32620.9	Il10neg	1	b_Il10neg	0.322369
Il10neg_AGGATAATCGCGCTGA	51467.3	24974.8	Il10neg	6	LN_neg	0.672813
Il10neg_AGGATCTCATGACTAC	711.175	-37632.1	Il10neg	1	b_Il10neg	0.322367
Il10neg_AGGATCTGTCGAATGG	-7811.75	-26333.9	Il10neg	1	b_Il10neg	0.32199
Il10neg_AGGATCTGTGCGAACA	-969.764	-36041.6	Il10neg	1	b_Il10neg	0.322367
Il10neg_AGGATCTTCGCCGAGT	-15854.7	-7715	Il10neg	8	b_Il10neg	0.6782
Il10neg_AGGATCTTCTTCTTCC	-4477.64	-34704.8	Il10neg	1	b_Il10neg	0.322346
Il10neg_AGGCATTAGAGTTGCG	61511.4	26771.5	Il10neg	4	LN_neg	0.672813
Il10neg_AGGCATTAGATCGACG	-5528.19	-34506.4	Il10neg	1	b_Il10neg	0.322366
Il10neg_AGGCATTAGGGCTTCC	9991.27	-29904.6	Il10neg	3	b_Il10neg	0.322361
Il10neg_AGGCATTCAGACAAAT	10969.4	-26180.5	Il10neg	3	b_Il10neg	0.322359
Il10neg_AGGCATTCATCCGTTC	4913.72	-24140.9	Il10neg	3	b_Il10neg	0.322373
Il10neg_AGGCATTCATTCTGTT	61719	29244.4	Il10neg	4	LN_neg	0.672813
Il10neg_AGGCATTGTATAATGG	10835.4	-25928.5	Il10neg	3	b_Il10neg	0.322359
Il10neg_AGGCCACAGGAAGTAG	2821.37	-12013.2	Il10neg	2	b_Il10neg	0.319808
Il10neg_AGGCCACCACGATAGG	-1812.86	-21971.8	Il10neg	2	b_Il10neg	0.322367
Il10neg_AGGCCACCAGTTGAAA	362.295	-25647.3	Il10neg	2	b_Il10neg	0.322366
Il10neg_AGGCCACTCCACAGCG	-5052.07	-30472.2	Il10neg	1	b_Il10neg	0.322369
Il10neg_AGGCCACTCGACGAGA	-4779.96	-36052.7	Il10neg	1	b_Il10neg	0.322368
Il10neg_AGGCCACTCTTAGGAC	-6343.1	-33814.6	Il10neg	1	b_Il10neg	0.322369
Il10neg_AGGCTGCAGCGGTAAC	-7010.73	-27227.7	Il10neg	1	b_Il10neg	0.32085
Il10neg_AGGCTGCCATCTAGAC	11138.8	-28230.9	Il10neg	3	b_Il10neg	0.322362
Il10neg_AGGCTGCGTTGTAAAG	-798.355	-26477.8	Il10neg	1	b_Il10neg	0.322365
Il10neg_AGGGAGTAGACTGTTC	13833.8	171.592	Il10neg	7	b_Il10neg	0.309215
Il10neg_AGGGAGTAGATACTGA	22539.7	6786.63	Il10neg	7	b_Il10neg	0.586334
Il10neg_AGGGAGTAGCTCTATG	63392.4	26386.1	Il10neg	4	LN_neg	0.672813
Il10neg_AGGGAGTAGGTGGTTG	-665.266	-31705	Il10neg	1	b_Il10neg	0.322369
Il10neg_AGGGAGTCACCTGATA	2302.27	-34018.2	Il10neg	1	b_Il10neg	0.322365
Il10neg_AGGGAGTCACGGCACT	8947.33	-29295.9	Il10neg	3	b_Il10neg	0.322361
Il10neg_AGGGAGTCAGTAACCT	63562.1	29119.5	Il10neg	4	LN_neg	0.672813
Il10neg_AGGGAGTCATAGAGGC	-6262.32	-33356.8	Il10neg	1	b_Il10neg	0.322367
Il10neg_AGGGAGTGTTGCGGCT	-1338.58	-19352.1	Il10neg	1	b_Il10neg	0.312659
Il10neg_AGGGAGTTCTGACCCT	54953.2	24766.1	Il10neg	4	LN_neg	0.672814
Il10neg_AGGGAGTTCTTACACT	549.149	-31293.6	Il10neg	3	b_Il10neg	0.322366
Il10neg_AGGGCCTAGCGATTCT	-2590.21	-37653.7	Il10neg	1	b_Il10neg	0.322367
Il10neg_AGGGCCTAGGATAATC	10824.1	-25607.9	Il10neg	3	b_Il10neg	0.322105
Il10neg_AGGGCCTAGGTTGGAC	3068.05	-29655.8	Il10neg	2	b_Il10neg	0.322367
Il10neg_AGGGCCTCAGCCTACG	-1699.34	-25928.8	Il10neg	2	b_Il10neg	0.322369
Il10neg_AGGGCCTGTACCGCGT	-20082.8	3068.37	Il10neg	0	b_Il10stable	0.192467
Il10neg_AGGGCCTGTAGCGATG	62214	26768.2	Il10neg	4	LN_neg	0.672813
Il10neg_AGGGCCTGTCAATGGG	1463.71	-25635.4	Il10neg	2	b_Il10neg	0.322366
Il10neg_AGGGCTCGTCGATGCC	6002.4	-27419.6	Il10neg	3	b_Il10neg	0.322364
Il10neg_AGGGCTCGTGACTATC	64042.9	26235.4	Il10neg	4	LN_neg	0.672813
Il10neg_AGGGCTCTCAGAGTGG	165.155	-29712.9	Il10neg	1	b_Il10neg	0.322366
Il10neg_AGGGTCCAGACCATGG	-3297.37	-2739.86	Il10neg	7	b_Il10neg	0.213679
Il10neg_AGGGTCCAGTGCTCGC	99.929	-35900.4	Il10neg	1	b_Il10neg	0.322367
Il10neg_AGGGTCCAGTTACGGG	2051.39	-27416.4	Il10neg	2	b_Il10neg	0.322366
Il10neg_AGGGTCCCACGCTGCA	-3203.66	-24325.5	Il10neg	1	b_Il10neg	0.322391
Il10neg_AGGGTCCGTCCACACG	7234.11	-30972.2	Il10neg	3	b_Il10neg	0.322364
Il10neg_AGGGTCCTCCGAACGC	-2198.83	-21327.2	Il10neg	2	b_Il10neg	0.322357
Il10neg_AGGGTCCTCGCCGAGT	-5452.34	-12225.4	Il10neg	2	b_Il10neg	0.316309
Il10neg_AGGGTCCTCTTTGCTA	1424.25	-26475.1	Il10neg	2	b_Il10neg	0.322366
Il10neg_AGGGTGACAGCTTTGA	61577.7	27916.3	Il10neg	4	LN_neg	0.672813
Il10neg_AGGGTGACAGTCGAGA	40175.7	22608.7	Il10neg	6	LN_neg	0.594511
Il10neg_AGGGTGACATAGGTAA	-3293.4	-36402.8	Il10neg	1	b_Il10neg	0.322367
Il10neg_AGGGTGAGTCCCTAAA	-1070.04	-19228.2	Il10neg	2	b_Il10neg	0.322369
Il10neg_AGGGTGAGTCCTTGTC	52024.7	24813.8	Il10neg	6	LN_neg	0.672813
Il10neg_AGGGTGAGTTCCCACT	2010.03	-25322.3	Il10neg	2	b_Il10neg	0.322365
Il10neg_AGGGTGATCCGTCCTA	-4277.89	-21011	Il10neg	1	b_Il10neg	0.322796
Il10neg_AGGGTGATCGTAACCA	-4772.74	-33863.7	Il10neg	1	b_Il10neg	0.322367
Il10neg_AGGGTTTCAACCCTCT	515.643	-24727.1	Il10neg	2	b_Il10neg	0.322366
Il10neg_AGGGTTTCAGGTATGG	29457.9	10845.3	Il10neg	6	LN_neg	0.714112
Il10neg_AGGGTTTGTCAACGCC	3088.7	-18879.9	Il10neg	3	b_Il10neg	0.322351
Il10neg_AGGGTTTTCAACTCTT	47049.3	25032	Il10neg	6	LN_neg	0.672726
Il10neg_AGGGTTTTCAGTCAGT	-3758.15	-33221.9	Il10neg	1	b_Il10neg	0.322367
Il10neg_AGGGTTTTCGAATGCT	7404.89	-28707.7	Il10neg	3	b_Il10neg	0.322362
Il10neg_AGGGTTTTCGTGTGGC	-35410.1	10094.6	Il10neg	0	b_Il10stable	0.0115588
Il10neg_AGGGTTTTCTGGCCAG	1167.05	-16579.1	Il10neg	2	b_Il10neg	0.322368
Il10neg_AGGTAGGCACAAATAG	-3502.39	-30135.2	Il10neg	1	b_Il10neg	0.322369
Il10neg_AGGTAGGCACCAACAT	3509.69	-28026.4	Il10neg	2	b_Il10neg	0.322365
Il10neg_AGGTAGGCATGTTTGG	-4810.99	-33326.8	Il10neg	1	b_Il10neg	0.32237
Il10neg_AGGTAGGGTGCCTATA	11075.9	-27902.5	Il10neg	3	b_Il10neg	0.322361
Il10neg_AGGTAGGTCGTGGCGT	-647.27	-31205.4	Il10neg	1	b_Il10neg	0.322366
Il10neg_AGGTAGGTCTAGTGTG	1738.3	-28269.6	Il10neg	3	b_Il10neg	0.322363
Il10neg_AGGTCATAGCACGTCC	-1708.06	-38724.8	Il10neg	1	b_Il10neg	0.322366
Il10neg_AGGTCATAGGTAGCCA	-3008.78	-32759	Il10neg	1	b_Il10neg	0.322367
Il10neg_AGGTCATAGTATGGAT	-1075.11	-32723.3	Il10neg	1	b_Il10neg	0.322367
Il10neg_AGGTCATTCGAATGCT	63107.3	26728.6	Il10neg	4	LN_neg	0.672813
Il10neg_AGGTCTAAGAGTCAGC	48943.3	24829.4	Il10neg	6	LN_neg	0.672833
Il10neg_AGGTCTAAGTAGCATA	-39899.5	14152.5	Il10neg	0	b_Il10stable	0.0255041
Il10neg_AGGTCTAAGTTATGGA	40680.6	22740.2	Il10neg	6	LN_neg	0.636451
Il10neg_AGGTCTACACGTACAT	-3118.72	-29763	Il10neg	1	b_Il10neg	0.322367
Il10neg_AGGTCTAGTACTTCCC	1317.34	-23582.2	Il10neg	2	b_Il10neg	0.322367
Il10neg_AGGTCTAGTGAATTGA	-971.708	-22735.5	Il10neg	3	b_Il10neg	0.322502
Il10neg_AGGTCTAGTGAGACGT	10494.5	-25944	Il10neg	3	b_Il10neg	0.32236
Il10neg_AGGTCTATCATGGAGG	2082.49	-30067.8	Il10neg	1	b_Il10neg	0.32237
Il10neg_AGGTCTATCGCCTTGT	9722.97	-29680.6	Il10neg	3	b_Il10neg	0.322361
Il10neg_AGGTCTATCGGACCAC	-5586.27	-37009.7	Il10neg	1	b_Il10neg	0.322368
Il10neg_AGGTCTATCGGTCAGC	693.981	-36438.9	Il10neg	1	b_Il10neg	0.322367
Il10neg_AGGTGTTCACAATGTC	10998.4	-27174.5	Il10neg	3	b_Il10neg	0.322361
Il10neg_AGGTGTTCACGAAGAC	64725.8	26882.5	Il10neg	4	LN_neg	0.672813
Il10neg_AGGTGTTGTAACTTCG	9861.29	-23799.3	Il10neg	3	b_Il10neg	0.322292
Il10neg_AGGTTACAGCATGCAG	41718.6	22272.4	Il10neg	6	LN_neg	0.649056
Il10neg_AGGTTACAGCTCTGTA	-6369.56	-30400.2	Il10neg	1	b_Il10neg	0.322367
Il10neg_AGGTTACCAGACGGAT	-1084.5	-35990	Il10neg	1	b_Il10neg	0.322367
Il10neg_AGGTTACTCTAGTGAC	30889.2	6983.13	Il10neg	7	b_Il10neg	0.735088
Il10neg_AGGTTGTAGCCTTCTC	48228.8	24480.3	Il10neg	6	LN_neg	0.672835
Il10neg_AGGTTGTAGTAGCATA	-14068.1	-6410.03	Il10neg	8	b_Il10neg	0.69295
Il10neg_AGGTTGTAGTAGGATT	64455.1	28402	Il10neg	4	LN_neg	0.672813
Il10neg_AGGTTGTGTCGACGCT	10084.5	-26050.6	Il10neg	3	b_Il10neg	0.322361
Il10neg_AGGTTGTTCTGAGGCC	2646.9	-28263.2	Il10neg	2	b_Il10neg	0.322365
Il10neg_AGTAACCAGGGATGTC	-3863.01	-25866.9	Il10neg	2	b_Il10neg	0.322355
Il10neg_AGTAACCCAACGCCCA	-4709.44	-36240.9	Il10neg	1	b_Il10neg	0.322368
Il10neg_AGTAACCCAATGTCTG	36192.4	18731.4	Il10neg	6	LN_neg	0.826416
Il10neg_AGTAACCCACCATTCC	6316.98	-26654.8	Il10neg	3	b_Il10neg	0.322361
Il10neg_AGTAACCGTACCAGAG	858.417	-34466.2	Il10neg	1	b_Il10neg	0.322367
Il10neg_AGTAACCGTACCTATG	1080.15	-31283.8	Il10neg	1	b_Il10neg	0.322367
Il10neg_AGTAACCGTCTTACAG	50481.7	25448.8	Il10neg	6	LN_neg	0.672815
Il10neg_AGTAACCGTGAAAGTT	3596.83	-17951.8	Il10neg	3	b_Il10neg	0.321169
Il10neg_AGTAACCGTGAGCCAA	-6914.29	-26413.4	Il10neg	1	b_Il10neg	0.322106
Il10neg_AGTAACCTCAGGTGTT	-2081.12	-30911	Il10neg	1	b_Il10neg	0.322366
Il10neg_AGTACCACACCATATG	8833.33	-26308	Il10neg	3	b_Il10neg	0.32236
Il10neg_AGTACCAGTAAGATAC	-118.717	-35448.2	Il10neg	1	b_Il10neg	0.322369
Il10neg_AGTACCAGTACAGTTC	2418.79	-35341.7	Il10neg	1	b_Il10neg	0.322367
Il10neg_AGTACCAGTGCCTTCT	-1161.12	-36054.2	Il10neg	1	b_Il10neg	0.322367
Il10neg_AGTACCATCATCACTT	-2382.62	-37462.3	Il10neg	1	b_Il10neg	0.322367
Il10neg_AGTACCATCGGTCGGT	-4598.12	-36405.7	Il10neg	1	b_Il10neg	0.322367
Il10neg_AGTACTGAGTAATCCC	1416.75	-16925.3	Il10neg	2	b_Il10neg	0.322673
Il10neg_AGTACTGAGTCGGCAA	-1446.28	-22938.2	Il10neg	2	b_Il10neg	0.322367
Il10neg_AGTACTGCAACGGCCT	-35556.7	6880.97	Il10neg	0	b_Il10stable	0.0850289
Il10neg_AGTACTGCACTGTGTA	62378.1	26292.5	Il10neg	4	LN_neg	0.672813
Il10neg_AGTACTGCATAGAATG	60593.3	26992.7	Il10neg	4	LN_neg	0.672813
Il10neg_AGTACTGCATTGCCGG	-5705.47	-14641.1	Il10neg	2	b_Il10neg	0.322341
Il10neg_AGTACTGGTCCTGGTG	10128.8	-25508.5	Il10neg	3	b_Il10neg	0.32236
Il10neg_AGTACTGTCTTCTAAC	52749.5	25436.6	Il10neg	6	LN_neg	0.672813
Il10neg_AGTAGCTCAAAGGCAC	59748	28615.7	Il10neg	4	LN_neg	0.672813
Il10neg_AGTAGCTCAAATGCGG	7837.04	-9255.04	Il10neg	7	b_Il10neg	0.315014
Il10neg_AGTAGCTCACAACGCC	8663.96	-21295.8	Il10neg	3	b_Il10neg	0.322257
Il10neg_AGTAGCTGTAATGCTC	51146.1	25979.8	Il10neg	6	LN_neg	0.672813
Il10neg_AGTAGCTTCATAGGCT	56443.3	25556.9	Il10neg	6	LN_neg	0.672813
Il10neg_AGTAGCTTCGTGGACC	-1306.96	-35715.9	Il10neg	1	b_Il10neg	0.322367
Il10neg_AGTAGCTTCTCGCAGG	-549.276	-22467.9	Il10neg	2	b_Il10neg	0.322366
Il10neg_AGTAGTCAGCCTGACC	9590.4	-28732.4	Il10neg	3	b_Il10neg	0.322362
Il10neg_AGTAGTCAGGAGCTGT	-2370.84	-31309.1	Il10neg	1	b_Il10neg	0.322367
Il10neg_AGTAGTCCAATCGCCG	9011.02	-29398.6	Il10neg	3	b_Il10neg	0.322358
Il10neg_AGTAGTCGTGATAGAT	7482.46	-25373.6	Il10neg	3	b_Il10neg	0.322263
Il10neg_AGTAGTCGTTTCCAAG	53591.9	25740.4	Il10neg	6	LN_neg	0.672813
Il10neg_AGTAGTCTCACCCTTG	8169.53	-27176.1	Il10neg	3	b_Il10neg	0.322361
Il10neg_AGTCAACCATCAGCTA	61044.6	26987.3	Il10neg	4	LN_neg	0.672813
Il10neg_AGTCAACGTCCTCAGG	-6588.32	-35170.9	Il10neg	1	b_Il10neg	0.322367
Il10neg_AGTCAACGTGTCATGT	-191.058	-27561.3	Il10neg	1	b_Il10neg	0.322366
Il10neg_AGTCAACTCACCGGTG	2515.35	-11900.4	Il10neg	2	b_Il10neg	0.318448
Il10neg_AGTCACAAGTCAGGGT	-3622.85	-35958.6	Il10neg	1	b_Il10neg	0.322368
Il10neg_AGTCACACACAGCCTG	1012	-34419.2	Il10neg	1	b_Il10neg	0.322367
Il10neg_AGTCACACACGCGCAT	-3564.71	-1715.58	Il10neg	7	b_Il10neg	0.207723
Il10neg_AGTCACACACTCTAGA	-42988	11085.3	Il10neg	0	b_Il10stable	0.0140529
Il10neg_AGTCACACATCCCACT	62425.7	30202.2	Il10neg	4	LN_neg	0.672813
Il10neg_AGTCACAGTATCGTGT	30927.5	11486.4	Il10neg	6	LN_neg	0.825156
Il10neg_AGTCATGAGCACCGTC	52223.6	25219.3	Il10neg	6	LN_neg	0.672813
Il10neg_AGTCATGAGTGTAGAT	9769.22	-23265.1	Il10neg	3	b_Il10neg	0.32235
Il10neg_AGTCATGAGTTACGAA	62520.2	29466.4	Il10neg	4	LN_neg	0.672813
Il10neg_AGTCATGAGTTGGAAT	11117.4	-29505.3	Il10neg	3	b_Il10neg	0.322362
Il10neg_AGTCATGCACGGTGCT	-9621.54	-31186.6	Il10neg	1	b_Il10neg	0.322368
Il10neg_AGTCATGCATGGAAGC	-17732.2	-8062.1	Il10neg	8	b_Il10neg	0.697788
Il10neg_AGTCATGGTGACGCCT	15385.5	968.869	Il10neg	7	b_Il10neg	0.333175
Il10neg_AGTCATGTCAGAGTGG	-3089.99	-29275.6	Il10neg	1	b_Il10neg	0.322351
Il10neg_AGTCATGTCTACCACC	429.8	-22545.4	Il10neg	2	b_Il10neg	0.322367
Il10neg_AGTCTCCAGATACCAA	38096.8	28177.9	Il10neg	6	LN_neg	0.276546
Il10neg_AGTCTCCAGATGACAT	34877.7	17239.7	Il10neg	6	LN_neg	0.837059
Il10neg_AGTCTCCAGCTATCCA	-19215.3	7291.83	Il10neg	0	b_Il10stable	0.132066
Il10neg_AGTCTCCAGTTACGTC	226.684	-35069.4	Il10neg	1	b_Il10neg	0.322366
Il10neg_AGTCTCCCACGTCTCT	-296.859	-22277.6	Il10neg	2	b_Il10neg	0.322367
Il10neg_AGTCTCCGTCATCCGG	-3166.87	-33613	Il10neg	1	b_Il10neg	0.322368
Il10neg_AGTCTCCGTGCCTATA	38834.7	21276.8	Il10neg	6	LN_neg	0.70525
Il10neg_AGTCTCCGTGGGTCAA	3034.39	-27808.5	Il10neg	2	b_Il10neg	0.322366
Il10neg_AGTGACTAGATGTTCC	-991.241	-16394.7	Il10neg	2	b_Il10neg	0.322554
Il10neg_AGTGACTAGATTAGTG	-1242.05	-33399.6	Il10neg	1	b_Il10neg	0.32237
Il10neg_AGTGACTAGCCTCTCT	3053.21	-12940.3	Il10neg	2	b_Il10neg	0.322249
Il10neg_AGTGACTAGCCTGACC	8182.18	-28281.2	Il10neg	3	b_Il10neg	0.322362
Il10neg_AGTGACTCACCCTATC	-577.973	-21607.2	Il10neg	2	b_Il10neg	0.322367
Il10neg_AGTGACTCACTCGATA	-9058.07	-30722.6	Il10neg	1	b_Il10neg	0.322368
Il10neg_AGTGACTGTAACACCT	6672.9	-17406.4	Il10neg	3	b_Il10neg	0.322262
Il10neg_AGTGACTGTCCACTTC	49100.2	23835.6	Il10neg	6	LN_neg	0.800054
Il10neg_AGTGACTGTTAGTTCG	61476.6	28089.4	Il10neg	4	LN_neg	0.672813
Il10neg_AGTGACTTCAAACCTG	-14236.5	-20954.2	Il10neg	9	Myeloid	0.319757
Il10neg_AGTGATCAGACCAAAT	50193	23976.5	Il10neg	6	LN_neg	0.672815
Il10neg_AGTGATCAGACGGAAA	-19898.6	-7796.98	Il10neg	8	b_Il10neg	0.357051
Il10neg_AGTGATCAGAGCAGCT	52103.4	24937.2	Il10neg	6	LN_neg	0.672813
Il10neg_AGTGATCAGGGTAATT	-5544.08	-36128.4	Il10neg	1	b_Il10neg	0.322368
Il10neg_AGTGATCAGTCGGCAA	473.73	-15872.4	Il10neg	2	b_Il10neg	0.32237
Il10neg_AGTGATCCAACCGCTG	4013.94	-10325.3	Il10neg	2	b_Il10neg	0.317169
Il10neg_AGTGATCCATCCAATG	1265.12	-37273.5	Il10neg	1	b_Il10neg	0.322367
Il10neg_AGTGATCGTTCAGTAC	64662	27194.5	Il10neg	4	LN_neg	0.672813
Il10neg_AGTGATCGTTCATCGA	14467.7	-2786.6	Il10neg	7	b_Il10neg	0.445071
Il10neg_AGTGCCGAGCGTGTCC	-6622.06	-31422.2	Il10neg	1	b_Il10neg	0.322369
Il10neg_AGTGCCGAGTTACGTC	7323.19	-26176.7	Il10neg	3	b_Il10neg	0.322364
Il10neg_AGTGCCGGTGTTTGCA	61302.1	26439.3	Il10neg	4	LN_neg	0.672813
Il10neg_AGTGCCGTCTAGCCTC	3397.02	-31704.5	Il10neg	1	b_Il10neg	0.322366
Il10neg_AGTGTTGAGACCATAA	47300.7	24920.2	Il10neg	6	LN_neg	0.667968
Il10neg_AGTGTTGAGCAGCACA	1992.84	-24705	Il10neg	2	b_Il10neg	0.322366
Il10neg_AGTGTTGAGCGGTAGT	5986.68	-25532.6	Il10neg	3	b_Il10neg	0.322357
Il10neg_AGTGTTGCAGGCTCTG	-10546.5	-87.5765	Il10neg	7	b_Il10neg	0.192513
Il10neg_AGTGTTGCATTCCTCG	42694	19227.9	Il10neg	6	LN_neg	0.688373
Il10neg_AGTGTTGGTCAGTTTG	1757.41	-14064.2	Il10neg	2	b_Il10neg	0.322485
Il10neg_AGTGTTGGTGCACGCT	60717.3	27045.6	Il10neg	4	LN_neg	0.672813
Il10neg_AGTGTTGTCAAACGTC	-1727.9	-38426.5	Il10neg	1	b_Il10neg	0.322366
Il10neg_AGTTAGCAGAAGAACG	10209.3	-25794.7	Il10neg	3	b_Il10neg	0.322354
Il10neg_AGTTAGCAGGAGTCTG	-1058.14	-21788.9	Il10neg	2	b_Il10neg	0.322367
Il10neg_AGTTAGCCAAGACTGG	-5751.53	-36183.7	Il10neg	1	b_Il10neg	0.322367
Il10neg_AGTTAGCCACTTGTCC	-7240.59	-26541.5	Il10neg	1	b_Il10neg	0.322163
Il10neg_AGTTAGCCATGCCATA	-3074.86	-33975.1	Il10neg	1	b_Il10neg	0.322365
Il10neg_AGTTAGCGTATTCTCT	64133.8	25753.3	Il10neg	4	LN_neg	0.672813
Il10neg_AGTTAGCTCAACTCTT	-1997.9	-24446.4	Il10neg	2	b_Il10neg	0.322177
Il10neg_AGTTAGCTCCTTGACC	1226.22	-38226.5	Il10neg	1	b_Il10neg	0.322367
Il10neg_AGTTCCCAGGTACCTT	10472.3	-25534.4	Il10neg	3	b_Il10neg	0.322361
Il10neg_AGTTCCCCAAGGCCTC	306.686	-18339.7	Il10neg	2	b_Il10neg	0.32237
Il10neg_AGTTCCCCACAGTCCG	-5822.81	-36273.3	Il10neg	1	b_Il10neg	0.322368
Il10neg_AGTTCCCCACTTGTCC	-5602.97	-19172.3	Il10neg	1	b_Il10neg	0.322128
Il10neg_AGTTCCCGTCTGTGTA	49029.1	22456.2	Il10neg	6	LN_neg	0.673398
Il10neg_AGTTCCCTCGAATGCT	-6604.08	-1279.94	Il10neg	7	b_Il10neg	0.193871
Il10neg_AGTTCGAAGCGTTACT	1234.13	-12893	Il10neg	2	b_Il10neg	0.322412
Il10neg_AGTTCGAAGGACAACC	-1787.81	-38317.3	Il10neg	1	b_Il10neg	0.322367
Il10neg_AGTTCGAAGTTCCTGA	-2559.98	-30630.1	Il10neg	1	b_Il10neg	0.322367
Il10neg_AGTTCGACAAAGGGCT	-5699.66	-30906.2	Il10neg	1	b_Il10neg	0.322296
Il10neg_AGTTCGACAACTACGT	-3650.59	-34851	Il10neg	1	b_Il10neg	0.322367
Il10neg_AGTTCGACAACTCGAT	10211.2	-29182.7	Il10neg	3	b_Il10neg	0.322361
Il10neg_AGTTCGATCGGTTGTA	5404.21	-7910.49	Il10neg	7	b_Il10neg	0.310282
Il10neg_ATACCGAAGACTTCAC	-1589.14	-19045.5	Il10neg	2	b_Il10neg	0.322368
Il10neg_ATACCGAAGCCTGTCG	30474.5	10740.5	Il10neg	6	LN_neg	0.681558
Il10neg_ATACCGAAGGAAGTGA	63613.9	26705.8	Il10neg	4	LN_neg	0.672813
Il10neg_ATACCGAAGGTACAAT	-13.2117	-38953.6	Il10neg	1	b_Il10neg	0.322367
Il10neg_ATACCGAGTCGATGCC	-41751.1	13594.7	Il10neg	0	b_Il10stable	0.00774884
Il10neg_ATACCGAGTCTGGTTA	49188.8	24488.9	Il10neg	6	LN_neg	0.672864
Il10neg_ATACCGAGTGTCCATA	-6039.63	-32789.2	Il10neg	1	b_Il10neg	0.322367
Il10neg_ATACCGAGTTTGTGGT	-4429.41	-33447.5	Il10neg	1	b_Il10neg	0.322367
Il10neg_ATACCGATCCGTGACG	22961.1	11083.4	Il10neg	7	b_Il10neg	0.8384
Il10neg_ATACCGATCCTTATCA	500.313	-23670.6	Il10neg	2	b_Il10neg	0.322366
Il10neg_ATACCGATCTGCGTCT	6907.77	-24807.8	Il10neg	3	b_Il10neg	0.322278
Il10neg_ATACCTTAGCTTAGTC	-843.086	-32744	Il10neg	1	b_Il10neg	0.322367
Il10neg_ATACCTTAGGGCTTCC	-4898.28	-33884.6	Il10neg	1	b_Il10neg	0.322368
Il10neg_ATACCTTCACGGGTAA	59399.1	28461.7	Il10neg	4	LN_neg	0.672813
Il10neg_ATACCTTCAGAGAAAG	61351.5	27640.1	Il10neg	4	LN_neg	0.672813
Il10neg_ATACCTTCAGCTGTTA	-1447.81	-33341.7	Il10neg	1	b_Il10neg	0.322367
Il10neg_ATACCTTGTACTCGAT	59678	26155	Il10neg	4	LN_neg	0.672813
Il10neg_ATACCTTTCAGAGTGG	1727.84	-3953.8	Il10neg	7	b_Il10neg	0.297314
Il10neg_ATACTTCAGACCCGCT	-6201.6	-33009.2	Il10neg	1	b_Il10neg	0.322369
Il10neg_ATACTTCAGACGGATC	3361.9	-19672.9	Il10neg	3	b_Il10neg	0.321609
Il10neg_ATACTTCAGGCGTTGA	58714.1	30488.3	Il10neg	4	LN_neg	0.672813
Il10neg_ATACTTCAGGCTCTAT	61560.6	28109.1	Il10neg	4	LN_neg	0.672813
Il10neg_ATACTTCCACACCTTC	-8685.47	-25268.2	Il10neg	1	b_Il10neg	0.316372
Il10neg_ATACTTCCACCGGTCA	58111.5	30537.5	Il10neg	4	LN_neg	0.672813
Il10neg_ATACTTCCATAACCCA	-7552.9	-25958.1	Il10neg	1	b_Il10neg	0.322024
Il10neg_ATACTTCGTAGCTTTG	10975.9	-15895.1	Il10neg	3	b_Il10neg	0.321089
Il10neg_ATACTTCGTATACGGG	-2100.15	-22667.5	Il10neg	2	b_Il10neg	0.322369
Il10neg_ATACTTCTCCGCGATG	-5099.84	-37636.5	Il10neg	1	b_Il10neg	0.322368
Il10neg_ATAGACCAGTGACACG	8288.47	-26082.4	Il10neg	3	b_Il10neg	0.322349
Il10neg_ATAGACCAGTGCTCAT	76.6943	-21226.5	Il10neg	2	b_Il10neg	0.322368
Il10neg_ATAGACCCAATATCCG	-2166.04	-33683.4	Il10neg	1	b_Il10neg	0.322368
Il10neg_ATAGACCGTCCCAAAT	659.201	-33159.8	Il10neg	1	b_Il10neg	0.322367
Il10neg_ATAGACCTCTGCCCTA	54607.2	28683.1	Il10neg	4	LN_neg	0.672813
Il10neg_ATAGAGACAATCCTAG	-64.6702	-36022.4	Il10neg	1	b_Il10neg	0.322367
Il10neg_ATAGAGACAGGTGTTT	1085.01	-34149.3	Il10neg	1	b_Il10neg	0.322367
Il10neg_ATAGAGATCAAGAAAC	60616.3	27147.9	Il10neg	4	LN_neg	0.672813
Il10neg_ATAGAGATCAGCGGAA	-319.993	-24722.2	Il10neg	1	b_Il10neg	0.322361
Il10neg_ATAGAGATCTTCGGTC	-15702.8	-9272.42	Il10neg	8	b_Il10neg	0.695475
Il10neg_ATAGGCTAGGCGACAT	2471.59	-26213.2	Il10neg	2	b_Il10neg	0.322366
Il10neg_ATAGGCTAGTAAGACT	62354.7	29394.9	Il10neg	4	LN_neg	0.672813
Il10neg_ATAGGCTCAAGAGGCT	59235.3	27568.4	Il10neg	4	LN_neg	0.672813
Il10neg_ATAGGCTCACGGATCC	10184.9	-30233.2	Il10neg	3	b_Il10neg	0.322362
Il10neg_ATAGGCTCACGTCGGT	48323.7	23877.1	Il10neg	6	LN_neg	0.672835
Il10neg_ATAGGCTGTTCCGTTC	-1067.86	-28238	Il10neg	2	b_Il10neg	0.322367
Il10neg_ATAGGCTTCACTCACC	-1782.28	-25218.7	Il10neg	1	b_Il10neg	0.322366
Il10neg_ATAGGCTTCATTCGGA	-1035.61	-35498.3	Il10neg	1	b_Il10neg	0.322367
Il10neg_ATATCCTAGAGGGTGG	2023.67	-38007.9	Il10neg	1	b_Il10neg	0.322367
Il10neg_ATATCCTAGCATTTGC	-4675.76	-37094.5	Il10neg	1	b_Il10neg	0.322367
Il10neg_ATATCCTCAGCCGGTT	40489.1	23324.9	Il10neg	6	LN_neg	0.519973
Il10neg_ATATCCTCAGTCAGCC	-14318.9	-6366.79	Il10neg	8	b_Il10neg	0.687225
Il10neg_ATATCCTCATGAAGGC	551.535	-32029.1	Il10neg	1	b_Il10neg	0.322368
Il10neg_ATATCCTGTCGGATTT	-3435.93	-34013.3	Il10neg	1	b_Il10neg	0.322368
Il10neg_ATATCCTGTTCGAACT	-8723.34	-24351.2	Il10neg	1	b_Il10neg	0.321118
Il10neg_ATATCCTTCAAATGCC	-135.844	-18139.9	Il10neg	2	b_Il10neg	0.322364
Il10neg_ATATCCTTCCGCGATG	63513.9	26346.4	Il10neg	4	LN_neg	0.672813
Il10neg_ATATCCTTCCTAACAG	-5986.5	-35908.2	Il10neg	1	b_Il10neg	0.322366
Il10neg_ATCACAGAGTTGCTGT	953.08	-14022.1	Il10neg	2	b_Il10neg	0.322389
Il10neg_ATCACAGCAGTAGTTC	10166.3	-25680.6	Il10neg	3	b_Il10neg	0.322326
Il10neg_ATCACAGCATCGGCCA	-1116.94	-37345.7	Il10neg	1	b_Il10neg	0.322367
Il10neg_ATCACAGGTAGGAGTC	-5919.42	-26958	Il10neg	1	b_Il10neg	0.32236
Il10neg_ATCACGAAGACTCAAA	-4379.49	-34063	Il10neg	1	b_Il10neg	0.322366
Il10neg_ATCACGAAGCCTCATA	42.2803	-21366.3	Il10neg	2	b_Il10neg	0.322369
Il10neg_ATCACGAAGGTGCTAG	4321.06	-13279.4	Il10neg	2	b_Il10neg	0.317219
Il10neg_ATCACGACAATAGTCC	-274.439	-34218.8	Il10neg	1	b_Il10neg	0.322368
Il10neg_ATCACGACACGTTGGC	3467.62	-24298.8	Il10neg	2	b_Il10neg	0.322366
Il10neg_ATCACGAGTAAGCTCT	63006.1	26946.8	Il10neg	4	LN_neg	0.672813
Il10neg_ATCACGAGTACACGTT	-5636.94	-35691.6	Il10neg	1	b_Il10neg	0.322367
Il10neg_ATCACGAGTACGATTC	52690.9	25325.4	Il10neg	6	LN_neg	0.672813
Il10neg_ATCACGAGTCCTCCAT	63973	26766.6	Il10neg	4	LN_neg	0.672813
Il10neg_ATCACGAGTCTTTCAT	10399	-28790.8	Il10neg	3	b_Il10neg	0.322362
Il10neg_ATCACGAGTGTAGGAC	1492.3	-34307.2	Il10neg	1	b_Il10neg	0.322367
Il10neg_ATCACGATCCAGCACG	5946.82	-23008.6	Il10neg	3	b_Il10neg	0.322355
Il10neg_ATCACGATCTCTTCAA	8766	-24174.3	Il10neg	3	b_Il10neg	0.322353
Il10neg_ATCACTTCAATTGCCA	1952.94	-33398.1	Il10neg	1	b_Il10neg	0.322368
Il10neg_ATCACTTTCAGTCAGT	63483.9	26121.2	Il10neg	4	LN_neg	0.672813
Il10neg_ATCACTTTCGAAATCC	-18664.5	4258.08	Il10neg	3	b_Il10neg	0.19417
Il10neg_ATCACTTTCTACTTCA	62755.6	27297.5	Il10neg	4	LN_neg	0.672813
Il10neg_ATCAGGTAGGATATGT	-5940.36	-35484	Il10neg	1	b_Il10neg	0.322367
Il10neg_ATCAGGTCAATTGAAG	-3442.33	-36535.6	Il10neg	1	b_Il10neg	0.322367
Il10neg_ATCAGGTCACGTTCGG	-2755.4	-35940.2	Il10neg	1	b_Il10neg	0.322368
Il10neg_ATCAGGTGTGTATTGC	-3065.6	-22758	Il10neg	2	b_Il10neg	0.322369
Il10neg_ATCAGGTTCGATTCCC	51998.2	27607.4	Il10neg	4	LN_neg	0.672813
Il10neg_ATCAGGTTCGCAGAGA	-2318.37	-5366.25	Il10neg	7	b_Il10neg	0.302376
Il10neg_ATCAGGTTCGGATAAA	-2490.66	-19999.8	Il10neg	2	b_Il10neg	0.322367
Il10neg_ATCAGGTTCGTGGGAA	1983.8	-37417.3	Il10neg	1	b_Il10neg	0.322367
Il10neg_ATCATTCAGAACGTGC	-796.55	-35458.5	Il10neg	1	b_Il10neg	0.322367
Il10neg_ATCATTCAGATACCAA	48745	24175.9	Il10neg	6	LN_neg	0.673111
Il10neg_ATCATTCCAAACGGCA	-4556.5	-4320.37	Il10neg	7	b_Il10neg	0.300364
Il10neg_ATCATTCCAGACCCGT	-4999.61	-37047.6	Il10neg	1	b_Il10neg	0.322367
Il10neg_ATCATTCCATCGTGCG	53604.6	28958	Il10neg	4	LN_neg	0.672813
Il10neg_ATCATTCCATGACAAA	45857.1	24048.9	Il10neg	6	LN_neg	0.670268
Il10neg_ATCATTCGTCAGTCCG	-5529.8	-35743.9	Il10neg	1	b_Il10neg	0.322368
Il10neg_ATCATTCTCTAGTACG	-26.7513	-29342.8	Il10neg	2	b_Il10neg	0.322367
Il10neg_ATCATTCTCTAGTGTG	52903.9	24647.8	Il10neg	6	LN_neg	0.672813
Il10neg_ATCCACCAGACGTCGA	15212.5	603.442	Il10neg	7	b_Il10neg	0.317791
Il10neg_ATCCACCAGCATCCCG	14740.7	-510.398	Il10neg	7	b_Il10neg	0.311336
Il10neg_ATCCACCCACGCTGCA	7201.79	-26241.4	Il10neg	3	b_Il10neg	0.322362
Il10neg_ATCCACCCAGCGAACA	-5113.49	-32700.2	Il10neg	1	b_Il10neg	0.322367
Il10neg_ATCCACCCAGGATCTT	-19879.9	-456.952	Il10neg	0	b_Il10stable	0.174054
Il10neg_ATCCACCCATACCAGT	92.81	-25892.7	Il10neg	2	b_Il10neg	0.322366
Il10neg_ATCCACCTCATTTGGG	1204.79	-37116	Il10neg	1	b_Il10neg	0.322367
Il10neg_ATCCATTCACAGTCAT	-854.897	-36069	Il10neg	1	b_Il10neg	0.322372
Il10neg_ATCCATTCACCTGAAT	-20354.9	-8276.64	Il10neg	8	b_Il10neg	0.000672736
Il10neg_ATCCATTCAGAGGGTT	-27114.7	7126.12	Il10neg	0	b_Il10stable	0.0463804
Il10neg_ATCCATTCAGCGACAA	-4129.3	-1390.5	Il10neg	7	b_Il10neg	0.18299
Il10neg_ATCCATTCAGGTGACA	9549.19	-27887.9	Il10neg	3	b_Il10neg	0.322363
Il10neg_ATCCATTCATGATAGA	-383.238	-35396.5	Il10neg	1	b_Il10neg	0.322367
Il10neg_ATCCATTCATGCCGGT	16683.8	1782.97	Il10neg	7	b_Il10neg	0.379536
Il10neg_ATCCATTTCGAACGCC	9641.42	-27332.3	Il10neg	3	b_Il10neg	0.322363
Il10neg_ATCCATTTCTCCGCAT	10053.7	-6676.38	Il10neg	3	b_Il10neg	0.31456
Il10neg_ATCCCTGAGCTACAAA	-4420.08	-36289.2	Il10neg	1	b_Il10neg	0.322367
Il10neg_ATCCCTGCAACGTTAC	1054.74	-21746.8	Il10neg	2	b_Il10neg	0.322367
Il10neg_ATCCCTGCAAGATGTA	64928.5	27206.4	Il10neg	4	LN_neg	0.672813
Il10neg_ATCCCTGCACCCGTAG	6033.41	-5765.55	Il10neg	7	b_Il10neg	0.30932
Il10neg_ATCCCTGCATAGGTTC	2080.41	-35348.2	Il10neg	1	b_Il10neg	0.322367
Il10neg_ATCCCTGCATGCGTGC	5042.22	-20855	Il10neg	3	b_Il10neg	0.321374
Il10neg_ATCCCTGGTCGGAACA	-32747.4	10732.4	Il10neg	0	b_Il10stable	0.0184889
Il10neg_ATCCCTGTCCCAATAG	-167.281	-39082.1	Il10neg	1	b_Il10neg	0.322367
Il10neg_ATCCCTGTCGAAACAA	-2221.84	-29509.9	Il10neg	1	b_Il10neg	0.322364
Il10neg_ATCCCTGTCTGTCGTC	6051.08	-17947.9	Il10neg	3	b_Il10neg	0.321914
Il10neg_ATCCGTCAGCGTCTCG	-2915.7	-32658.1	Il10neg	1	b_Il10neg	0.322368
Il10neg_ATCCGTCAGGCCATAG	-3693.58	-37698.1	Il10neg	1	b_Il10neg	0.322367
Il10neg_ATCCGTCCAACACACT	731.932	-30505.2	Il10neg	1	b_Il10neg	0.322378
Il10neg_ATCCGTCCACCGTACG	7605.31	-27060	Il10neg	3	b_Il10neg	0.322358
Il10neg_ATCCGTCGTCGTCGGT	45882.5	24296.3	Il10neg	6	LN_neg	0.659447
Il10neg_ATCCGTCGTCTTACTT	13715.6	-146.333	Il10neg	7	b_Il10neg	0.368585
Il10neg_ATCCGTCGTGAAAGTT	46744.8	24861.4	Il10neg	6	LN_neg	0.672695
Il10neg_ATCCGTCGTGTCTAAC	931.297	-35640.8	Il10neg	1	b_Il10neg	0.322368
Il10neg_ATCCGTCTCGTTATCT	50332.2	24928.7	Il10neg	6	LN_neg	0.672814
Il10neg_ATCCGTCTCGTTGCCT	-8425.66	-24692	Il10neg	1	b_Il10neg	0.322086
Il10neg_ATCCTATAGGCGTTGA	-3132.76	-32904.5	Il10neg	1	b_Il10neg	0.322368
Il10neg_ATCCTATAGGTTCACT	51202.4	24438.6	Il10neg	6	LN_neg	0.672813
Il10neg_ATCCTATAGTCGAGGT	50143.2	24340.1	Il10neg	6	LN_neg	0.672838
Il10neg_ATCCTATGTAGGATAT	2161.64	-17206.4	Il10neg	2	b_Il10neg	0.322365
Il10neg_ATCCTATGTATCGATC	16595.5	-85.1197	Il10neg	7	b_Il10neg	0.436173
Il10neg_ATCCTATGTGTCTAAC	-8453.52	-32682.9	Il10neg	1	b_Il10neg	0.322368
Il10neg_ATCCTATGTTGGTACT	60414.9	27333.8	Il10neg	4	LN_neg	0.672813
Il10neg_ATCCTATTCAAATAGG	52958.4	26930.2	Il10neg	6	LN_neg	0.672813
Il10neg_ATCCTATTCAAGATAG	1957.01	-32677.5	Il10neg	1	b_Il10neg	0.322366
Il10neg_ATCCTATTCTGAGAGG	-2761.8	-31647	Il10neg	1	b_Il10neg	0.322367
Il10neg_ATCGATGAGCGGGTAT	-3429.47	-2643.07	Il10neg	7	b_Il10neg	0.213214
Il10neg_ATCGATGAGCTCCCTT	373.992	-19601.3	Il10neg	2	b_Il10neg	0.322368
Il10neg_ATCGATGAGGGCAAGG	2484.51	-11440.7	Il10neg	2	b_Il10neg	0.319158
Il10neg_ATCGATGAGTAACAGT	4776.06	-29721.4	Il10neg	3	b_Il10neg	0.322363
Il10neg_ATCGATGCAACTCCAA	46215.8	23243.4	Il10neg	6	LN_neg	0.674002
Il10neg_ATCGATGCACACAGCC	4084.74	-31937.4	Il10neg	1	b_Il10neg	0.322369
Il10neg_ATCGATGCACAGAGCA	-1394.26	-25051.7	Il10neg	2	b_Il10neg	0.322368
Il10neg_ATCGATGCACCAGTAT	2547.44	-25277.9	Il10neg	2	b_Il10neg	0.322367
Il10neg_ATCGATGCACCCTGTT	7595.9	-29972.3	Il10neg	3	b_Il10neg	0.322363
Il10neg_ATCGATGCAGTTCTAG	568.897	-37154.9	Il10neg	1	b_Il10neg	0.322367
Il10neg_ATCGATGCATCAGTGT	-1267.88	-26598.4	Il10neg	1	b_Il10neg	0.322366
Il10neg_ATCGATGGTGCGTTTA	-817.248	-36821.9	Il10neg	1	b_Il10neg	0.322367
Il10neg_ATCGATGTCCATCAGA	-2225.98	-22522.8	Il10neg	2	b_Il10neg	0.322367
Il10neg_ATCGATGTCCTCTAGC	61632.4	27742.4	Il10neg	4	LN_neg	0.672813
Il10neg_ATCGATGTCGCATAGT	62466.8	25743.3	Il10neg	4	LN_neg	0.672813
Il10neg_ATCGATGTCGGTCTGG	2412.79	-32577.2	Il10neg	1	b_Il10neg	0.322367
Il10neg_ATCGATGTCTATTCGT	-2896.67	-35931.7	Il10neg	1	b_Il10neg	0.322366
Il10neg_ATCGATGTCTCGCTCA	64799.8	27128.5	Il10neg	4	LN_neg	0.672813
Il10neg_ATCGCCTAGAGCTTTC	41590	23482.8	Il10neg	6	LN_neg	0.64321
Il10neg_ATCGCCTAGGGCCCTT	-4143.12	-33052.6	Il10neg	1	b_Il10neg	0.322368
Il10neg_ATCGCCTGTCTTGCTC	-171.544	-35638.3	Il10neg	1	b_Il10neg	0.322367
Il10neg_ATCGCCTGTGCTGATT	4911.39	-5267.47	Il10neg	7	b_Il10neg	0.304953
Il10neg_ATCGCCTTCACTCTTA	8934.98	-26969.4	Il10neg	3	b_Il10neg	0.322361
Il10neg_ATCGCCTTCAGGAAAT	-6686.49	-32696.9	Il10neg	1	b_Il10neg	0.322368
Il10neg_ATCGGATAGCAGAAAG	53996.1	25647.3	Il10neg	6	LN_neg	0.672813
Il10neg_ATCGGATAGCTGCCTG	10303.7	-10690.1	Il10neg	3	b_Il10neg	0.312424
Il10neg_ATCGGATCACCGTGAC	-2596.38	-32521.5	Il10neg	1	b_Il10neg	0.322366
Il10neg_ATCGGATCACTGCATA	-5168.85	-35263.4	Il10neg	1	b_Il10neg	0.322366
Il10neg_ATCGGATCACTGTCGG	49143.3	25484.6	Il10neg	6	LN_neg	0.672823
Il10neg_ATCGGATGTGGCCTCA	31608.4	7221.56	Il10neg	7	b_Il10neg	0.778818
Il10neg_ATCGGATTCAGCACCG	-1170.73	-25854.3	Il10neg	2	b_Il10neg	0.322366
Il10neg_ATCGGCGCAGACGGAT	-5068.37	-31999.5	Il10neg	1	b_Il10neg	0.322368
Il10neg_ATCGGCGCAGCTGAGA	-6429.67	-31528.1	Il10neg	1	b_Il10neg	0.321931
Il10neg_ATCGGCGCATCTCCCA	250.848	-22049.1	Il10neg	2	b_Il10neg	0.322367
Il10neg_ATCGGCGGTTCTTAGG	9168.77	-23885.3	Il10neg	3	b_Il10neg	0.322355
Il10neg_ATCGGCGTCCGGTAAT	-5188.98	-35917.5	Il10neg	1	b_Il10neg	0.322368
Il10neg_ATCGGCGTCCTCATAT	1846.35	-31695.9	Il10neg	1	b_Il10neg	0.322367
Il10neg_ATCGGCGTCGGAAACG	30425.9	11007.2	Il10neg	6	LN_neg	0.757403
Il10neg_ATCGGCGTCTTCTGTA	47373.6	23413.7	Il10neg	6	LN_neg	0.673039
Il10neg_ATCGTAGAGCAATAGT	61850.7	26096.4	Il10neg	4	LN_neg	0.672813
Il10neg_ATCGTAGCACCGTACG	15747.9	1072.7	Il10neg	7	b_Il10neg	0.345595
Il10neg_ATCGTAGGTAGTCTGT	2994.21	-36174.8	Il10neg	1	b_Il10neg	0.322367
Il10neg_ATCGTAGGTTTACGAC	60104.8	26003.7	Il10neg	4	LN_neg	0.672813
Il10neg_ATCGTCCAGACATACA	-2719.58	-5711.51	Il10neg	7	b_Il10neg	0.306432
Il10neg_ATCGTCCAGCCTGGAA	-5939.65	-37178.5	Il10neg	1	b_Il10neg	0.322366
Il10neg_ATCGTCCAGGTGGCTA	-1138.86	-32497.5	Il10neg	1	b_Il10neg	0.322369
Il10neg_ATCGTCCAGTCCCAAT	-1190.63	-19458.5	Il10neg	2	b_Il10neg	0.322368
Il10neg_ATCGTCCCAATCCAGT	36392.5	33915.5	Il10neg	5	LN_pos	0.103798
Il10neg_ATCGTCCCAGAAATCA	7116.04	-29241.2	Il10neg	3	b_Il10neg	0.322365
Il10neg_ATCGTCCCAGTCTACA	-5225.1	-36887.6	Il10neg	1	b_Il10neg	0.322366
Il10neg_ATCGTCCCATAATGAG	-20250.8	-8376.83	Il10neg	8	b_Il10neg	0.000354157
Il10neg_ATCGTCCTCAACCGAT	58441.7	26560.9	Il10neg	4	LN_neg	0.672813
Il10neg_ATCGTCCTCGTAGTCA	-4283.15	-34117.8	Il10neg	1	b_Il10neg	0.322367
Il10neg_ATCGTCCTCTCGGTCT	-2485.21	-36557.2	Il10neg	1	b_Il10neg	0.322367
Il10neg_ATCGTGAAGGTGCATG	63108.1	25325.5	Il10neg	4	LN_neg	0.672813
Il10neg_ATCGTGACACTGTCGG	14520.8	735.384	Il10neg	7	b_Il10neg	0.316822
Il10neg_ATCGTGACAGCCGTTG	-2378.87	-30759.9	Il10neg	1	b_Il10neg	0.322367
Il10neg_ATCGTGACATTGTCGA	10281.8	-30503.3	Il10neg	3	b_Il10neg	0.322362
Il10neg_ATCGTGAGTATGCAAA	1749.55	-5675.66	Il10neg	7	b_Il10neg	0.298861
Il10neg_ATCGTGAGTGTTACAC	-7285.61	-34645.5	Il10neg	1	b_Il10neg	0.322367
Il10neg_ATCGTGATCCGAGTGC	63696.8	29531.2	Il10neg	4	LN_neg	0.672813
Il10neg_ATCGTGATCCTCCACA	-3691.52	-35692.6	Il10neg	1	b_Il10neg	0.322368
Il10neg_ATCTCTAAGCAAATGT	1376.9	-37058.7	Il10neg	1	b_Il10neg	0.322367
Il10neg_ATCTCTACAATGACCT	52654.7	26702.5	Il10neg	4	LN_neg	0.672813
Il10neg_ATCTCTAGTAGCGTTT	-6104.09	-30201.2	Il10neg	1	b_Il10neg	0.322368
Il10neg_ATCTCTAGTCCAAAGG	4645.59	-28592.8	Il10neg	2	b_Il10neg	0.322365
Il10neg_ATCTCTAGTCCATACA	-859.761	-19707.8	Il10neg	2	b_Il10neg	0.322367
Il10neg_ATCTTCAAGCATTGTC	2716.8	-32852.3	Il10neg	1	b_Il10neg	0.322366
Il10neg_ATCTTCAAGTGGTTGG	1796	-35198.8	Il10neg	1	b_Il10neg	0.322366
Il10neg_ATCTTCACAACATCGT	-36927.5	9053.68	Il10neg	0	b_Il10stable	0.0202983
Il10neg_ATCTTCACAACCGTGC	-6590.72	-35310	Il10neg	1	b_Il10neg	0.322367
Il10neg_ATCTTCAGTACCGGAA	1536.92	-5644.97	Il10neg	7	b_Il10neg	0.291635
Il10neg_ATCTTCAGTCCAAAGG	3748.73	-23601.4	Il10neg	2	b_Il10neg	0.322369
Il10neg_ATGAAAGAGCGCCTCA	6261.74	-25017.6	Il10neg	3	b_Il10neg	0.322429
Il10neg_ATGAAAGCAGATTAAG	-6949.25	-32407.7	Il10neg	1	b_Il10neg	0.322449
Il10neg_ATGAAAGGTATAGCTC	3795.05	-31763	Il10neg	1	b_Il10neg	0.322367
Il10neg_ATGAAAGGTGGCTGCT	-438.948	-26952.7	Il10neg	1	b_Il10neg	0.322365
Il10neg_ATGAAAGTCATTCGTT	3467.08	-27222.2	Il10neg	1	b_Il10neg	0.322366
Il10neg_ATGACCAAGACCAAGC	1734.61	-35117.9	Il10neg	1	b_Il10neg	0.322367
Il10neg_ATGACCAAGGATTTAG	10213.6	-23470.5	Il10neg	3	b_Il10neg	0.322342
Il10neg_ATGACCAAGGGCGAAG	21276.3	19087.1	Il10neg	5	LN_pos	0.592325
Il10neg_ATGACCAAGTGTTGTC	5479.16	-29207.9	Il10neg	3	b_Il10neg	0.322368
Il10neg_ATGACCACAACCGTAT	11864.9	-117.453	Il10neg	7	b_Il10neg	0.29247
Il10neg_ATGACCACACGTAACT	48463.6	25324.9	Il10neg	6	LN_neg	0.672813
Il10neg_ATGACCACAGTTCTAG	58767.8	31046.8	Il10neg	4	LN_neg	0.672813
Il10neg_ATGACCAGTCGAGATG	45006.3	21875.4	Il10neg	6	LN_neg	0.672933
Il10neg_ATGACCATCACGGACC	-1089.82	-20884.9	Il10neg	2	b_Il10neg	0.32237
Il10neg_ATGACCATCCAAGGGA	63355.8	28170.3	Il10neg	4	LN_neg	0.672813
Il10neg_ATGACCATCCGAAATC	9424.62	-22679.4	Il10neg	3	b_Il10neg	0.322358
Il10neg_ATGACCATCTTGGCTC	-5060.3	-2179.7	Il10neg	7	b_Il10neg	0.311269
Il10neg_ATGAGGGAGCTAAGTA	50224.7	24420.4	Il10neg	6	LN_neg	0.672813
Il10neg_ATGAGGGAGGTCCCGT	63255.2	29230.5	Il10neg	4	LN_neg	0.672813
Il10neg_ATGAGGGAGTGCAGGT	54051.8	28684.3	Il10neg	4	LN_neg	0.672813
Il10neg_ATGAGGGCAATTTCCT	-5094.59	-36984.7	Il10neg	1	b_Il10neg	0.322368
Il10neg_ATGAGGGGTAGCGTCC	-20194.3	-8225.92	Il10neg	8	b_Il10neg	0.00372118
Il10neg_ATGAGGGGTGTCCATA	33286.4	36614.5	Il10neg	5	LN_pos	0.0292999
Il10neg_ATGAGGGTCTCACGAA	2324.02	-21017.3	Il10neg	3	b_Il10neg	0.322362
Il10neg_ATGAGGGTCTTCTAAC	-1108.95	-25602	Il10neg	2	b_Il10neg	0.322368
Il10neg_ATGAGTCAGATTAGCA	-5510.23	-28953.2	Il10neg	1	b_Il10neg	0.322225
Il10neg_ATGAGTCAGGGTACGT	-2659.21	-21259.1	Il10neg	2	b_Il10neg	0.322356
Il10neg_ATGAGTCGTAACCCTA	2302.54	-23527.5	Il10neg	3	b_Il10neg	0.322366
Il10neg_ATGAGTCGTCTGTCCT	-3710.71	-32978.5	Il10neg	1	b_Il10neg	0.322369
Il10neg_ATGAGTCGTGGCAACA	54.9003	-38716.9	Il10neg	1	b_Il10neg	0.322367
Il10neg_ATGAGTCGTGGTCTAT	-1562.67	-37665.7	Il10neg	1	b_Il10neg	0.322367
Il10neg_ATGAGTCGTTCGGTAT	-6124.07	-36953.6	Il10neg	1	b_Il10neg	0.322366
Il10neg_ATGAGTCTCATTGAGC	3019.11	-22481	Il10neg	2	b_Il10neg	0.322368
Il10neg_ATGAGTCTCGACTCCT	-759.565	-19097.8	Il10neg	2	b_Il10neg	0.321257
Il10neg_ATGATCGAGAACCGCA	-2758.71	-32848.2	Il10neg	1	b_Il10neg	0.322367
Il10neg_ATGATCGAGACATCCT	-4456.07	-37405.7	Il10neg	1	b_Il10neg	0.322368
Il10neg_ATGATCGAGCAGGCTA	-5779.4	-32629.3	Il10neg	1	b_Il10neg	0.32237
Il10neg_ATGATCGAGTTCAACC	4296.61	-28538.7	Il10neg	3	b_Il10neg	0.322364
Il10neg_ATGATCGCACCCTTAC	1107.69	-32808.9	Il10neg	1	b_Il10neg	0.322366
Il10neg_ATGATCGCATCCCACT	3638.19	-23883.6	Il10neg	2	b_Il10neg	0.322365
Il10neg_ATGATCGGTACTGACT	-2398.28	-36281.4	Il10neg	1	b_Il10neg	0.322366
Il10neg_ATGATCGTCACGAACT	3171.42	-31136.7	Il10neg	1	b_Il10neg	0.322365
Il10neg_ATGATCGTCCTTCTAA	49623.9	24107.2	Il10neg	6	LN_neg	0.672814
Il10neg_ATGCATGAGGGCAGTT	51404	24493.5	Il10neg	6	LN_neg	0.672813
Il10neg_ATGCATGCAGGTTCCG	-400.722	-36509.9	Il10neg	1	b_Il10neg	0.322367
Il10neg_ATGCATGCATCATTGG	-2577.21	-35355.6	Il10neg	1	b_Il10neg	0.322367
Il10neg_ATGCATGGTAGGACTG	10143.6	-15003.9	Il10neg	3	b_Il10neg	0.314411
Il10neg_ATGCATGGTGTAAACA	2023.22	-33542.9	Il10neg	1	b_Il10neg	0.322366
Il10neg_ATGCATGGTTTGGGAG	-5006.07	-32842.6	Il10neg	1	b_Il10neg	0.322366
Il10neg_ATGCATGTCTAGTGTG	2564.23	-32703.5	Il10neg	1	b_Il10neg	0.322366
Il10neg_ATGCCTCAGGATTCCT	31233.7	7284.21	Il10neg	7	b_Il10neg	0.750795
Il10neg_ATGCCTCCACAGCTTA	-5183.91	-34396.6	Il10neg	1	b_Il10neg	0.322366
Il10neg_ATGCCTCCACCTGAAT	972.148	-36955.3	Il10neg	1	b_Il10neg	0.322367
Il10neg_ATGCCTCCAGACACAG	60536.3	27064.5	Il10neg	4	LN_neg	0.672813
Il10neg_ATGCCTCGTTAACCTG	-6137.63	-31223.7	Il10neg	1	b_Il10neg	0.322362
Il10neg_ATGCCTCGTTCCGGTG	35085.7	17632.9	Il10neg	6	LN_neg	0.825068
Il10neg_ATGCCTCTCTGGTCAA	1347.03	-33622.2	Il10neg	1	b_Il10neg	0.322366
Il10neg_ATGCGATCACAGACGA	-2789.72	-20111	Il10neg	2	b_Il10neg	0.322369
Il10neg_ATGCGATCAGGATGAC	9612.49	-29897.5	Il10neg	3	b_Il10neg	0.322361
Il10neg_ATGCGATGTCCATCTC	50750.7	24489.6	Il10neg	6	LN_neg	0.672813
Il10neg_ATGCGATGTGCCTAAT	-5564.98	-2800.15	Il10neg	7	b_Il10neg	0.206834
Il10neg_ATGCGATTCACGAACT	-29963.7	13679.9	Il10neg	0	b_Il10stable	0.0417462
Il10neg_ATGCGATTCCGAGGCT	-20182.3	-8400.05	Il10neg	8	b_Il10neg	0.000226721
Il10neg_ATGCGATTCGATGCTA	975.295	-33794.3	Il10neg	1	b_Il10neg	0.322366
Il10neg_ATGCGATTCGGCCAAC	7656.95	-26524.1	Il10neg	3	b_Il10neg	0.322362
Il10neg_ATGCGATTCGTCCATC	-6099.88	-32331.7	Il10neg	1	b_Il10neg	0.32237
Il10neg_ATGCGATTCTGAGTCA	3514.57	-32197.6	Il10neg	1	b_Il10neg	0.322368
Il10neg_ATGGAGGAGGTGCGAT	51366.7	27948.5	Il10neg	4	LN_neg	0.672862
Il10neg_ATGGAGGCAGTGGTGA	47213.9	24522.3	Il10neg	6	LN_neg	0.673935
Il10neg_ATGGAGGGTCGAAGCA	-3860.62	-33000.6	Il10neg	1	b_Il10neg	0.32237
Il10neg_ATGGAGGGTGCCGTAC	4275.86	-4138.98	Il10neg	7	b_Il10neg	0.281524
Il10neg_ATGGAGGGTGTATTGC	-1765.9	-36263.5	Il10neg	1	b_Il10neg	0.322367
Il10neg_ATGGAGGGTTCGGCCA	50614.9	24688.4	Il10neg	6	LN_neg	0.672813
Il10neg_ATGGAGGTCAGCGCAC	-5967.67	-34913.3	Il10neg	1	b_Il10neg	0.322367
Il10neg_ATGGAGGTCCATTTAC	-936.559	-18888.2	Il10neg	2	b_Il10neg	0.322369
Il10neg_ATGGAGGTCCTTACCG	56800.1	29641.9	Il10neg	4	LN_neg	0.672813
Il10neg_ATGGAGGTCTGTCGTC	931.686	-9953.75	Il10neg	2	b_Il10neg	0.311774
Il10neg_ATGGATCCATACAGCT	36825.7	28943.6	Il10neg	5	LN_pos	0.226623
Il10neg_ATGGATCGTCCATACA	561.639	-3154.53	Il10neg	7	b_Il10neg	0.229475
Il10neg_ATGGATCGTGGTCTAT	-17363	7159.65	Il10neg	0	b_Il10stable	0.0851277
Il10neg_ATGGATCGTTATCTGG	10770.5	-25023.2	Il10neg	3	b_Il10neg	0.32235
Il10neg_ATGGATCTCACCCTCA	1266.44	-13839.2	Il10neg	2	b_Il10neg	0.32239
Il10neg_ATGGATCTCTGTTGGA	51916	24493.8	Il10neg	6	LN_neg	0.672813
Il10neg_ATGGGAGAGACAAGCC	40522.9	18753.8	Il10neg	6	LN_neg	0.680577
Il10neg_ATGGGAGAGGATCACG	4740.35	-19678.2	Il10neg	3	b_Il10neg	0.321806
Il10neg_ATGGGAGAGGGCAGAG	1712.77	-36081.9	Il10neg	1	b_Il10neg	0.322368
Il10neg_ATGGGAGCACCGTGCA	5045.03	-6339.22	Il10neg	7	b_Il10neg	0.321924
Il10neg_ATGGGAGCAGTTACCA	50061.4	24901.3	Il10neg	6	LN_neg	0.672813
Il10neg_ATGGGAGCATCGCTGG	64199.3	26643.5	Il10neg	4	LN_neg	0.672813
Il10neg_ATGGGAGTCAACGTGT	-1350.08	-24815.2	Il10neg	1	b_Il10neg	0.324321
Il10neg_ATGGGTTCAAATGGCG	-1788.21	-34245.5	Il10neg	1	b_Il10neg	0.322368
Il10neg_ATGGGTTGTAATCAAG	55182.7	27696	Il10neg	4	LN_neg	0.672813
Il10neg_ATGGGTTGTCAACCTA	-4679.48	-35114.1	Il10neg	1	b_Il10neg	0.322369
Il10neg_ATGGGTTTCAGTGATC	-5296.72	-36524.4	Il10neg	1	b_Il10neg	0.322367
Il10neg_ATGGGTTTCCCTGTTG	-5890.73	-35812.3	Il10neg	1	b_Il10neg	0.322367
Il10neg_ATGGTTGAGCCTGCCA	-4970.04	-37473.4	Il10neg	1	b_Il10neg	0.322366
Il10neg_ATGGTTGAGGTCTGGA	10401.6	-28615.8	Il10neg	3	b_Il10neg	0.32236
Il10neg_ATGGTTGCATTGAAGA	8047.25	-17204.6	Il10neg	3	b_Il10neg	0.320977
Il10neg_ATGGTTGGTAACACCT	-902.579	-35007.5	Il10neg	1	b_Il10neg	0.322367
Il10neg_ATGGTTGGTGTCTTCC	-2971.64	-37130.1	Il10neg	1	b_Il10neg	0.322367
Il10neg_ATGTCCCAGACGGATC	7237.85	-25017.1	Il10neg	3	b_Il10neg	0.322352
Il10neg_ATGTCCCGTGTTTGCA	10623	-25749.7	Il10neg	3	b_Il10neg	0.32236
Il10neg_ATGTCCCTCAGCAATC	1534.58	-28887	Il10neg	2	b_Il10neg	0.322366
Il10neg_ATGTCCCTCCATTCAT	-43133.4	11685.3	Il10neg	0	b_Il10stable	0.00678377
Il10neg_ATGTCCCTCCGAGTGC	-642.456	-35255.6	Il10neg	1	b_Il10neg	0.322368
Il10neg_ATGTCCCTCGTGCATA	59307.4	28309.2	Il10neg	4	LN_neg	0.672813
Il10neg_ATGTCCCTCTATACTC	2557.74	-34553.8	Il10neg	1	b_Il10neg	0.322367
Il10neg_ATGTCTTAGAAGCGGG	3488.01	-19782.4	Il10neg	2	b_Il10neg	0.322307
Il10neg_ATGTCTTCAAAGCGTG	-13347.3	-11502.8	Il10neg	1	b_Il10neg	0.20176
Il10neg_ATGTCTTCACATTCGA	2993.29	-24137	Il10neg	3	b_Il10neg	0.322365
Il10neg_ATGTCTTCACTGAGTT	7835.63	-25908.4	Il10neg	3	b_Il10neg	0.322356
Il10neg_ATGTCTTGTAGACGTG	-1399.47	-35641.6	Il10neg	1	b_Il10neg	0.322367
Il10neg_ATGTCTTTCATGCCGG	8357.25	-23073.9	Il10neg	3	b_Il10neg	0.322359
Il10neg_ATGTCTTTCCACCCTA	111.787	-34629.8	Il10neg	1	b_Il10neg	0.322367
Il10neg_ATTACCTAGAAGAGCA	913.347	-24455.9	Il10neg	3	b_Il10neg	0.322364
Il10neg_ATTACCTAGAGCAGCT	8356.09	-26590	Il10neg	3	b_Il10neg	0.322354
Il10neg_ATTACCTAGAGTTGAT	-1540.65	-32787.2	Il10neg	1	b_Il10neg	0.32237
Il10neg_ATTACCTAGGCTCTAT	5042.42	-25767.4	Il10neg	3	b_Il10neg	0.322361
Il10neg_ATTACCTCAAGGCGTA	-5696.55	-37841.1	Il10neg	1	b_Il10neg	0.322366
Il10neg_ATTACCTGTACGATCT	-1636.78	-21409.3	Il10neg	1	b_Il10neg	0.323369
Il10neg_ATTACCTGTGAACGGT	2269.05	-26310.6	Il10neg	2	b_Il10neg	0.322366
Il10neg_ATTACCTGTTCGGGTC	-2503.85	-38363.1	Il10neg	1	b_Il10neg	0.322367
Il10neg_ATTACCTGTTGGCCTG	-31148.8	9219.5	Il10neg	0	b_Il10stable	0.0351165
Il10neg_ATTACCTGTTTGGCTA	49361.7	24430.2	Il10neg	6	LN_neg	0.672822
Il10neg_ATTACCTTCCCGAACG	62194.7	29745.6	Il10neg	4	LN_neg	0.672813
Il10neg_ATTACTCAGCACTTTG	624.133	-16181.1	Il10neg	2	b_Il10neg	0.322378
Il10neg_ATTACTCAGTGTACAA	64314	27817.5	Il10neg	4	LN_neg	0.672813
Il10neg_ATTACTCGTTGACGGA	54505.2	25729.8	Il10neg	6	LN_neg	0.672813
Il10neg_ATTACTCTCCTACGAA	52196.7	24711.3	Il10neg	6	LN_neg	0.672813
Il10neg_ATTACTCTCGACCCAG	-3271.39	-16866.6	Il10neg	2	b_Il10neg	0.32237
Il10neg_ATTACTCTCTGCGGCA	48515.6	24400.2	Il10neg	6	LN_neg	0.672994
Il10neg_ATTACTCTCTTGCAAG	-2608.3	-28171.3	Il10neg	1	b_Il10neg	0.322361
Il10neg_ATTATCCAGCCGCACT	5741.31	-26625.6	Il10neg	3	b_Il10neg	0.322361
Il10neg_ATTATCCAGGCTTCCG	5422.18	-3318.09	Il10neg	7	b_Il10neg	0.298961
Il10neg_ATTATCCGTCCATAGT	-4278.79	-34592.9	Il10neg	1	b_Il10neg	0.322367
Il10neg_ATTATCCTCAGTGATC	47228.6	24208.4	Il10neg	6	LN_neg	0.672181
Il10neg_ATTCACTAGCGATTCT	11116.2	-28387.7	Il10neg	3	b_Il10neg	0.322361
Il10neg_ATTCACTCAAACGAGC	-988.457	-22999.5	Il10neg	2	b_Il10neg	0.322361
Il10neg_ATTCACTCACCGTGGT	-1899.63	-32799	Il10neg	1	b_Il10neg	0.322364
Il10neg_ATTCACTTCCGTGTGG	-7503.66	-26452.5	Il10neg	1	b_Il10neg	0.32202
Il10neg_ATTCACTTCGCGTAGC	4576.05	-27591.8	Il10neg	3	b_Il10neg	0.322365
Il10neg_ATTCAGGAGGTCATAA	-2925.9	-20254.5	Il10neg	2	b_Il10neg	0.322368
Il10neg_ATTCAGGCAACGACTT	8838.92	-30046.3	Il10neg	3	b_Il10neg	0.322363
Il10neg_ATTCAGGCACAATCTG	-8316.84	-26100.1	Il10neg	1	b_Il10neg	0.320985
Il10neg_ATTCAGGCAGGCACTC	59127.8	25885	Il10neg	4	LN_neg	0.672813
Il10neg_ATTCAGGCATAGGTAA	10647.7	-28888.3	Il10neg	3	b_Il10neg	0.322361
Il10neg_ATTCAGGGTCTCGCGA	-1300.03	-26126.6	Il10neg	2	b_Il10neg	0.322366
Il10neg_ATTCAGGGTTAGAGAT	-2825.52	-29350.8	Il10neg	1	b_Il10neg	0.322366
Il10neg_ATTCAGGTCAGACCCG	46939.6	24653	Il10neg	6	LN_neg	0.675224
Il10neg_ATTCAGGTCCGGTAAT	-42619.3	10601.3	Il10neg	0	b_Il10stable	0.00656143
Il10neg_ATTCAGGTCTGTGCTC	-3996.16	-33992.1	Il10neg	1	b_Il10neg	0.322367
Il10neg_ATTCATCAGATGCGAC	-314.716	-36731.4	Il10neg	1	b_Il10neg	0.322367
Il10neg_ATTCATCAGCGTTCCG	7949.08	-30447.4	Il10neg	3	b_Il10neg	0.322363
Il10neg_ATTCATCAGCTAGCCC	31562	7136.1	Il10neg	7	b_Il10neg	0.78392
Il10neg_ATTCATCAGGAGCTGT	-2701.88	-31266.4	Il10neg	1	b_Il10neg	0.322371
Il10neg_ATTCATCCAACGAGGT	22866.2	1653.05	Il10neg	5	LN_pos	0.326309
Il10neg_ATTCATCTCTTGAGCA	48847.9	25505.4	Il10neg	6	LN_neg	0.672871
Il10neg_ATTCCATCAGACCTGC	7366.78	-976.512	Il10neg	7	b_Il10neg	0.265091
Il10neg_ATTCCATCAGGTGGAT	8254.61	-19680.7	Il10neg	3	b_Il10neg	0.322029
Il10neg_ATTCCATGTACGTGTT	9379.27	-20252.6	Il10neg	3	b_Il10neg	0.321241
Il10neg_ATTCCATGTAGGTTTC	2457.01	-30156	Il10neg	3	b_Il10neg	0.322365
Il10neg_ATTCCATGTCAACGCC	-6133.54	-35129.5	Il10neg	1	b_Il10neg	0.322367
Il10neg_ATTCCATTCACGGGCT	-7237.31	-31751.7	Il10neg	1	b_Il10neg	0.322366
Il10neg_ATTCCCGAGCAGAAAG	10603.8	-24808.9	Il10neg	3	b_Il10neg	0.322347
Il10neg_ATTCCCGAGCGAGTCA	5715.59	-28136.3	Il10neg	3	b_Il10neg	0.322361
Il10neg_ATTCCCGAGTGGGAAA	-8189.99	-25146.7	Il10neg	1	b_Il10neg	0.322018
Il10neg_ATTCCCGCAATGGGTG	9676.74	-26646.7	Il10neg	3	b_Il10neg	0.322354
Il10neg_ATTCCCGCAGGAGACT	50767.2	23099.3	Il10neg	6	LN_neg	0.672814
Il10neg_ATTCCCGGTACTGAGG	463.923	-16871.2	Il10neg	2	b_Il10neg	0.321964
Il10neg_ATTCCCGGTGCATGAG	63110.2	27968.1	Il10neg	4	LN_neg	0.672813
Il10neg_ATTCCCGTCCACGTCT	4209.91	-13611.7	Il10neg	2	b_Il10neg	0.317305
Il10neg_ATTCCTAAGGTGAGAA	8854.73	-29385.4	Il10neg	3	b_Il10neg	0.322361
Il10neg_ATTCCTACAAAGGTTA	-5549.24	-28142.7	Il10neg	1	b_Il10neg	0.322159
Il10neg_ATTCCTACAAGCACAG	7668.46	-28946.3	Il10neg	3	b_Il10neg	0.322325
Il10neg_ATTCCTAGTGAGCAGT	865.164	-38245.1	Il10neg	1	b_Il10neg	0.322367
Il10neg_ATTCGTTAGATGGTCG	-4008.55	-34716.8	Il10neg	1	b_Il10neg	0.322367
Il10neg_ATTCGTTCAAGTTCCA	1874.89	-31886.6	Il10neg	1	b_Il10neg	0.322367
Il10neg_ATTCGTTCAATCTAGC	4274.24	-27306.6	Il10neg	2	b_Il10neg	0.322365
Il10neg_ATTCGTTCACCAGCGT	-4607.65	-32290.9	Il10neg	1	b_Il10neg	0.322368
Il10neg_ATTCGTTCAGGTGTGA	2048.08	-26213.5	Il10neg	2	b_Il10neg	0.322366
Il10neg_ATTCGTTCATAGTCGT	268.453	-37854.9	Il10neg	1	b_Il10neg	0.322368
Il10neg_ATTCGTTCATGGGATG	61809.9	27379.8	Il10neg	4	LN_neg	0.672813
Il10neg_ATTCGTTTCGAACACT	3722.59	-27226.7	Il10neg	3	b_Il10neg	0.322365
Il10neg_ATTCGTTTCGGAGATG	-4023.11	-36110.7	Il10neg	1	b_Il10neg	0.322368
Il10neg_ATTCTACAGGCCTGCT	7217.87	-24546.5	Il10neg	3	b_Il10neg	0.322351
Il10neg_ATTCTACAGTACTGTC	5073.74	-24774.7	Il10neg	3	b_Il10neg	0.322366
Il10neg_ATTCTACAGTCTAACC	-5669.01	-34418.7	Il10neg	1	b_Il10neg	0.322367
Il10neg_ATTCTACCAGTTTCGA	3002.18	-27957.1	Il10neg	2	b_Il10neg	0.322365
Il10neg_ATTCTACTCACTACGA	-966.288	-18263.2	Il10neg	2	b_Il10neg	0.32237
Il10neg_ATTCTACTCATAAGGA	8356.05	-26330.1	Il10neg	3	b_Il10neg	0.322363
Il10neg_ATTCTACTCTGAATCG	-5495.65	-34232.3	Il10neg	1	b_Il10neg	0.322366
Il10neg_ATTCTTGAGCAAGGAA	-792.893	-23408.6	Il10neg	2	b_Il10neg	0.322367
Il10neg_ATTCTTGAGCATGGGT	-3026.28	-38275.6	Il10neg	1	b_Il10neg	0.322366
Il10neg_ATTCTTGAGCTGGAGT	-4020.63	-32489.3	Il10neg	1	b_Il10neg	0.322369
Il10neg_ATTCTTGCAGGATTCT	-2363.08	-21748.7	Il10neg	2	b_Il10neg	0.32237
Il10neg_ATTCTTGGTAAGCGGT	1035.28	-14110.5	Il10neg	2	b_Il10neg	0.322373
Il10neg_ATTCTTGGTGTCCGTG	-6713.9	-33211.3	Il10neg	1	b_Il10neg	0.322368
Il10neg_ATTCTTGGTTGACGGA	2187.39	-8365.32	Il10neg	2	b_Il10neg	0.311114
Il10neg_ATTCTTGTCGTTTACT	10444.5	-25153	Il10neg	3	b_Il10neg	0.322358
Il10neg_ATTCTTGTCTCGAGTA	-20183.6	-8036.75	Il10neg	8	b_Il10neg	0.0357444
Il10neg_ATTCTTGTCTCTGACC	514.802	-37622.3	Il10neg	1	b_Il10neg	0.322367
Il10neg_ATTGGGTAGAAGGGAT	870.281	-23722.8	Il10neg	2	b_Il10neg	0.322371
Il10neg_ATTGGGTAGTATTGCC	2356.81	-32483.5	Il10neg	1	b_Il10neg	0.32237
Il10neg_ATTGGGTCACAGTGTT	10226.5	-19595.1	Il10neg	3	b_Il10neg	0.321633
Il10neg_ATTGGGTCAGCAGAAC	63663.1	26008.4	Il10neg	4	LN_neg	0.672813
Il10neg_ATTGGGTGTGGCTTAT	62881.3	29233.3	Il10neg	4	LN_neg	0.672813
Il10neg_ATTGGGTTCAGCTTCC	4086.89	-28806.7	Il10neg	1	b_Il10neg	0.322367
Il10neg_ATTGGGTTCCATCGTC	5917.03	-26757.1	Il10neg	3	b_Il10neg	0.322363
Il10neg_ATTGGGTTCCGCCTAT	-6795.74	-35042	Il10neg	1	b_Il10neg	0.322369
Il10neg_ATTGTTCAGACATATG	-32268.9	9253.39	Il10neg	0	b_Il10stable	0.181453
Il10neg_ATTGTTCAGGTGGTTG	-6379.51	-35702.5	Il10neg	1	b_Il10neg	0.322367
Il10neg_ATTGTTCAGTGGATTA	35323.4	32114.7	Il10neg	5	LN_pos	0.195192
Il10neg_ATTGTTCCACACCTGG	-7993.76	-33541.4	Il10neg	1	b_Il10neg	0.322368
Il10neg_ATTGTTCCACTTTAGG	31220.5	7222.41	Il10neg	7	b_Il10neg	0.734514
Il10neg_ATTGTTCCATAGAAAC	54390.2	25455.4	Il10neg	6	LN_neg	0.672813
Il10neg_ATTGTTCGTCCGGTCA	2106.48	-19191.8	Il10neg	2	b_Il10neg	0.322348
Il10neg_ATTGTTCTCATCACAG	30842	6836.67	Il10neg	7	b_Il10neg	0.744224
Il10neg_ATTGTTCTCCACTTTA	47575.9	24687.8	Il10neg	6	LN_neg	0.673036
Il10neg_ATTGTTCTCCCGAGAC	-455.572	-23497.6	Il10neg	2	b_Il10neg	0.32237
Il10neg_ATTGTTCTCTCCATAT	30072.1	6388.7	Il10neg	7	b_Il10neg	0.724907
Il10neg_ATTTACCGTCGCACGT	-14175.9	-6475.29	Il10neg	8	b_Il10neg	0.693349
Il10neg_ATTTACCGTTACAGCT	9086.59	-24421.5	Il10neg	3	b_Il10neg	0.322356
Il10neg_ATTTACCTCAGAGCGA	-7558.35	-26954.4	Il10neg	1	b_Il10neg	0.321904
Il10neg_ATTTACCTCCATTTGT	-5788.19	-32735.1	Il10neg	1	b_Il10neg	0.322367
Il10neg_ATTTACCTCTGGGCGT	-260.338	-2725.96	Il10neg	7	b_Il10neg	0.265309
Il10neg_ATTTCACCACGCTATA	-32.6655	-38446.5	Il10neg	1	b_Il10neg	0.322367
Il10neg_ATTTCACGTGCCTATA	51082.4	24286	Il10neg	6	LN_neg	0.672813
Il10neg_ATTTCACTCGTTCAGA	1753.88	-23790.7	Il10neg	2	b_Il10neg	0.322368
Il10neg_ATTTCTGAGAGCCGAT	3749.98	-19993.4	Il10neg	3	b_Il10neg	0.322353
Il10neg_ATTTCTGCACCTCGTT	474.394	-15337.9	Il10neg	2	b_Il10neg	0.32237
Il10neg_ATTTCTGCAGAAGCTG	2635.08	-27172.4	Il10neg	2	b_Il10neg	0.322365
Il10neg_ATTTCTGGTAACATGA	-7484.29	-34020.2	Il10neg	1	b_Il10neg	0.322367
Il10neg_ATTTCTGGTTGTCCCT	739.026	-26796	Il10neg	3	b_Il10neg	0.322367
Il10neg_ATTTCTGTCACTGCTC	13070.8	-551.823	Il10neg	7	b_Il10neg	0.308562
Il10neg_ATTTCTGTCCACGGGT	320.768	-34807.5	Il10neg	1	b_Il10neg	0.322366
Il10neg_ATTTCTGTCCTTCTTC	29727.5	13248.3	Il10neg	6	LN_neg	0.82271
Il10neg_ATTTCTGTCGTTCTAT	2666.56	-31685.9	Il10neg	1	b_Il10neg	0.322367
Il10neg_CAAAGAAAGAGATGCC	63933.5	27646.4	Il10neg	4	LN_neg	0.672813
Il10neg_CAAAGAAAGGCGATAC	-7219.19	-34215.7	Il10neg	1	b_Il10neg	0.322368
Il10neg_CAAAGAAAGGTATTGA	62913.7	25648.2	Il10neg	4	LN_neg	0.672813
Il10neg_CAAAGAAAGGTGCTTT	2915.83	-30857.9	Il10neg	2	b_Il10neg	0.322366
Il10neg_CAAAGAAAGTTTCGAC	5345.2	-24611.7	Il10neg	3	b_Il10neg	0.322362
Il10neg_CAACAACAGAATAACC	54922.9	29249.5	Il10neg	4	LN_neg	0.672813
Il10neg_CAACAACAGCACGGAT	62607.8	25793.5	Il10neg	4	LN_neg	0.672813
Il10neg_CAACAACAGGCGACAT	-591.108	-28789.2	Il10neg	1	b_Il10neg	0.322368
Il10neg_CAACAACAGGTGCATG	1724.71	-33396.6	Il10neg	1	b_Il10neg	0.322367
Il10neg_CAACAACCAAGGAGTC	31599.4	7377.65	Il10neg	7	b_Il10neg	0.783996
Il10neg_CAACAACCACGGTGTC	52263.7	24297.1	Il10neg	6	LN_neg	0.672813
Il10neg_CAACAACCATTCATCT	1053.62	-24866.8	Il10neg	2	b_Il10neg	0.322367
Il10neg_CAACAACCATTCTGTT	-742.187	-30637.5	Il10neg	1	b_Il10neg	0.322371
Il10neg_CAACAACGTAGCTTTG	12970.3	-666.389	Il10neg	7	b_Il10neg	0.31104
Il10neg_CAACAACGTCACCGAC	31899.2	32525.4	Il10neg	5	LN_pos	0.203896
Il10neg_CAACAACTCGCTACAA	-7235.98	-26390.7	Il10neg	1	b_Il10neg	0.322118
Il10neg_CAACAGTAGATGAAGG	9926.85	-27747.5	Il10neg	3	b_Il10neg	0.322356
Il10neg_CAACAGTAGTTGTCGT	47239.2	23759.6	Il10neg	6	LN_neg	0.67374
Il10neg_CAACAGTCATAGCTGT	64158	27313.5	Il10neg	4	LN_neg	0.672813
Il10neg_CAACAGTGTGCACGCT	7511.72	-27327.8	Il10neg	3	b_Il10neg	0.322363
Il10neg_CAACAGTGTGCGACAA	58651.9	31013.3	Il10neg	4	LN_neg	0.672813
Il10neg_CAACAGTTCCTAAGTG	-2415.12	-32335.7	Il10neg	1	b_Il10neg	0.322368
Il10neg_CAACAGTTCGGAGATG	47615.9	27615.4	Il10neg	4	LN_neg	0.670963
Il10neg_CAACCAAGTACCGCGT	-5112.53	-32962.3	Il10neg	1	b_Il10neg	0.322368
Il10neg_CAACCAAGTAGCTTTG	51985	25171.1	Il10neg	6	LN_neg	0.672813
Il10neg_CAACCAAGTAGGCTCC	-41831.8	10915.9	Il10neg	0	b_Il10stable	0.0200714
Il10neg_CAACCAAGTGCGTGCT	62672.2	28203.6	Il10neg	4	LN_neg	0.672813
Il10neg_CAACCAATCATTGCTT	999.8	-23663.6	Il10neg	2	b_Il10neg	0.322366
Il10neg_CAACCAATCTGCACCT	-160.77	-37979	Il10neg	1	b_Il10neg	0.322367
Il10neg_CAACCTCAGGAAAGTG	-5591.82	-32116.1	Il10neg	1	b_Il10neg	0.32237
Il10neg_CAACCTCCAACACACT	-2426.26	-19724	Il10neg	2	b_Il10neg	0.322369
Il10neg_CAACCTCCAGGTCCCA	8616.37	-25637.2	Il10neg	3	b_Il10neg	0.322355
Il10neg_CAACCTCCAGGTGAGT	-6559.85	-36746.9	Il10neg	1	b_Il10neg	0.322367
Il10neg_CAACCTCGTGTCCAAT	-1422.65	-21788.1	Il10neg	2	b_Il10neg	0.322367
Il10neg_CAACCTCGTGTCTTAG	-41252.2	10604.2	Il10neg	0	b_Il10stable	0.00803626
Il10neg_CAACCTCGTTCGGTCG	2049.4	-33377.9	Il10neg	1	b_Il10neg	0.322367
Il10neg_CAACGATAGCGTGCCT	51766.1	23918.2	Il10neg	6	LN_neg	0.672813
Il10neg_CAACGATCAACCTATG	-1478.41	-21363.9	Il10neg	2	b_Il10neg	0.322368
Il10neg_CAACGATCAATGCAAA	-8453.9	-25609.4	Il10neg	1	b_Il10neg	0.322043
Il10neg_CAACGATCACCAACAT	342.115	-35530.5	Il10neg	1	b_Il10neg	0.322368
Il10neg_CAACGATCATGCGGTC	14813.6	831.294	Il10neg	7	b_Il10neg	0.314236
Il10neg_CAACGATTCAGAACCT	62296.4	26417.5	Il10neg	4	LN_neg	0.672813
Il10neg_CAACGATTCGACGTCG	10136.4	-1963.82	Il10neg	7	b_Il10neg	0.300405
Il10neg_CAACGATTCGTGCGAC	-3545.15	-21913.1	Il10neg	1	b_Il10neg	0.322441
Il10neg_CAACGATTCTACGCGG	63320.2	26623.7	Il10neg	4	LN_neg	0.672813
Il10neg_CAACGATTCTCCCAAC	20603.8	1189.62	Il10neg	7	b_Il10neg	0.56331
Il10neg_CAACGATTCTCTGCCA	-2646.96	-38735.7	Il10neg	1	b_Il10neg	0.322367
Il10neg_CAACGATTCTGGACCG	-9128.19	-24256.3	Il10neg	1	b_Il10neg	0.315629
Il10neg_CAACGGCAGCAAGGAA	-7702.12	-26314.1	Il10neg	1	b_Il10neg	0.32218
Il10neg_CAACGGCAGGTACAAT	38019.6	26714.5	Il10neg	6	LN_neg	0.361925
Il10neg_CAACGGCCAGGTACGA	-1483.78	-33136.2	Il10neg	1	b_Il10neg	0.322368
Il10neg_CAACGGCCATCGTTCC	8587.88	-28242.3	Il10neg	3	b_Il10neg	0.322362
Il10neg_CAACGGCCATGCCGCA	1562.91	-13280.2	Il10neg	2	b_Il10neg	0.322381
Il10neg_CAACGGCCATGCCGGT	15011.1	591.432	Il10neg	7	b_Il10neg	0.318748
Il10neg_CAACGGCGTCGTCATA	51825.4	25083.5	Il10neg	6	LN_neg	0.672813
Il10neg_CAACGGCGTGGACCTC	9490.18	-29888.5	Il10neg	3	b_Il10neg	0.322361
Il10neg_CAACGGCGTTTCGTTT	3207.12	-24914.2	Il10neg	2	b_Il10neg	0.322367
Il10neg_CAACGGCTCGGTTCAA	-2390.19	-28670.6	Il10neg	1	b_Il10neg	0.322366
Il10neg_CAACGGCTCTCTTAAC	55882.6	25855.6	Il10neg	4	LN_neg	0.672813
Il10neg_CAAGACTAGCAACTTC	7624.4	-27882.3	Il10neg	3	b_Il10neg	0.322365
Il10neg_CAAGACTAGCGCATCC	-5936.7	-31429	Il10neg	1	b_Il10neg	0.322371
Il10neg_CAAGACTAGGCAATGC	10011.1	-27028.1	Il10neg	3	b_Il10neg	0.322188
Il10neg_CAAGACTCAATCGAAA	-855.609	-34472.1	Il10neg	1	b_Il10neg	0.322367
Il10neg_CAAGACTGTACTAGCT	1824.65	-34151.7	Il10neg	1	b_Il10neg	0.322366
Il10neg_CAAGACTGTCATGACT	1825.52	-34603	Il10neg	1	b_Il10neg	0.322367
Il10neg_CAAGACTGTCGACTGC	36885.4	15629.6	Il10neg	6	LN_neg	0.842169
Il10neg_CAAGACTTCCACGTAA	-5127.93	-37510	Il10neg	1	b_Il10neg	0.322367
Il10neg_CAAGACTTCCCGTTCA	48952.6	25580.6	Il10neg	6	LN_neg	0.672828
Il10neg_CAAGAGGAGCATACTC	-18407.5	-6886.07	Il10neg	8	b_Il10neg	0.726703
Il10neg_CAAGAGGAGGCCCGTT	-3848.02	-32128.7	Il10neg	1	b_Il10neg	0.322369
Il10neg_CAAGAGGCACCTATCC	2953.92	-28252.1	Il10neg	2	b_Il10neg	0.322367
Il10neg_CAAGAGGCATAATCCG	1677.36	-33975.4	Il10neg	1	b_Il10neg	0.322367
Il10neg_CAAGAGGCATCGAGCC	587.031	-14916	Il10neg	2	b_Il10neg	0.32243
Il10neg_CAAGAGGGTGTCTAAC	45.4778	-30129.6	Il10neg	1	b_Il10neg	0.322366
Il10neg_CAAGAGGTCACATCAG	-4414.97	-35654.4	Il10neg	1	b_Il10neg	0.322367
Il10neg_CAAGAGGTCACGGACC	4924.75	-21298.3	Il10neg	3	b_Il10neg	0.322322
Il10neg_CAAGAGGTCGCGTGAC	719.323	-36290.5	Il10neg	1	b_Il10neg	0.322367
Il10neg_CAAGCTAGTCGCGGTT	6378.21	-24107.9	Il10neg	3	b_Il10neg	0.322318
Il10neg_CAAGCTATCACCGACG	-1837.46	-39049.5	Il10neg	1	b_Il10neg	0.322367
Il10neg_CAAGGGAAGATTGGGC	50027.6	28088.1	Il10neg	4	LN_neg	0.671485
Il10neg_CAAGGGACAATCGCAT	9336.06	-29281.3	Il10neg	3	b_Il10neg	0.322362
Il10neg_CAAGGGACACAACCGC	-26.3493	-13162.3	Il10neg	2	b_Il10neg	0.318714
Il10neg_CAAGGGACAGAGAAAG	64060.8	27976.4	Il10neg	4	LN_neg	0.672813
Il10neg_CAAGGGAGTCCAACGC	1571.92	-35063.3	Il10neg	1	b_Il10neg	0.322366
Il10neg_CAAGGGAGTGCATGAG	-3072.19	-30330.8	Il10neg	1	b_Il10neg	0.322372
Il10neg_CAAGGGAGTTATAGCC	57985	26338.2	Il10neg	4	LN_neg	0.672813
Il10neg_CAAGGGAGTTATGTCG	4581	-27690.8	Il10neg	2	b_Il10neg	0.322365
Il10neg_CAAGGGATCCACAGGC	-3282.37	-30025.6	Il10neg	1	b_Il10neg	0.322368
Il10neg_CAAGGGATCGTCCATC	39.3512	-3018.82	Il10neg	7	b_Il10neg	0.267651
Il10neg_CAATACGAGGCGCTTC	2588.36	-11332.2	Il10neg	2	b_Il10neg	0.320788
Il10neg_CAATACGAGTAATACG	2408.91	-38084.5	Il10neg	1	b_Il10neg	0.322366
Il10neg_CAATACGCACTACACA	-37.1986	-19625.3	Il10neg	2	b_Il10neg	0.322342
Il10neg_CAATACGGTCATTCCC	60109.3	30067.1	Il10neg	4	LN_neg	0.672813
Il10neg_CAATACGGTGCCGTAC	60023	25994.3	Il10neg	4	LN_neg	0.672813
Il10neg_CAATACGGTTCTAACG	535.622	-35175.2	Il10neg	1	b_Il10neg	0.322366
Il10neg_CAATACGTCTACTCAT	8265.13	-25910.6	Il10neg	3	b_Il10neg	0.322329
Il10neg_CAATACGTCTCAACCC	9208.72	-25838	Il10neg	3	b_Il10neg	0.322358
Il10neg_CAATCGACAACCCTAA	-3877.75	-35578	Il10neg	1	b_Il10neg	0.322367
Il10neg_CAATCGACAAGCCTGC	-848.623	-20108.7	Il10neg	2	b_Il10neg	0.32232
Il10neg_CAATCGACAAGGTCGA	-3833.2	-19276.6	Il10neg	2	b_Il10neg	0.322369
Il10neg_CAATCGACACATGACT	9126.58	-10129.4	Il10neg	3	b_Il10neg	0.312144
Il10neg_CAATCGACACGCGGTT	-1244.79	-32101.6	Il10neg	1	b_Il10neg	0.322368
Il10neg_CAATCGACACGGCACT	3280.96	-28859	Il10neg	2	b_Il10neg	0.322367
Il10neg_CAATCGAGTGATTCTG	33506.2	14982.3	Il10neg	6	LN_neg	0.646957
Il10neg_CAATCGAGTTACCCAA	63114.8	27012.7	Il10neg	4	LN_neg	0.672813
Il10neg_CAATCGAGTTGGTGTT	49209.2	25219.2	Il10neg	6	LN_neg	0.672845
Il10neg_CAATGACAGGTTCTAC	329.579	-33483.7	Il10neg	1	b_Il10neg	0.322367
Il10neg_CAATGACAGTGCTACT	15136.5	718.123	Il10neg	7	b_Il10neg	0.326462
Il10neg_CAATGACCAAGCACAG	1543.35	-35620.4	Il10neg	1	b_Il10neg	0.322368
Il10neg_CAATGACCAAGTGCTT	-2384.84	-24695.8	Il10neg	1	b_Il10neg	0.322373
Il10neg_CAATGACCATCTTAGG	14703.1	605.175	Il10neg	7	b_Il10neg	0.315828
Il10neg_CAATGACGTACAGGTG	-29935.1	11363.8	Il10neg	0	b_Il10stable	0.0325831
Il10neg_CAATGACGTGACAACG	-4526.68	-33994.8	Il10neg	1	b_Il10neg	0.322367
Il10neg_CAATGACTCAGCCTCT	-2305.53	-28920.6	Il10neg	1	b_Il10neg	0.32237
Il10neg_CAATTTCCAAAGGAGA	-350.968	-6361.43	Il10neg	7	b_Il10neg	0.298454
Il10neg_CAATTTCCAATCAAGA	-2015.97	-21968.6	Il10neg	2	b_Il10neg	0.322367
Il10neg_CAATTTCCAATTGCTG	-2873.04	-36796.6	Il10neg	1	b_Il10neg	0.322368
Il10neg_CAATTTCCAGCTACTA	-3109.39	-38065.8	Il10neg	1	b_Il10neg	0.322367
Il10neg_CAATTTCGTCTCACAA	2098.97	-33140.7	Il10neg	1	b_Il10neg	0.322366
Il10neg_CAATTTCTCGGACAAG	1406.13	-36013.3	Il10neg	1	b_Il10neg	0.322367
Il10neg_CAATTTCTCTCAGAAC	328.835	-35397.2	Il10neg	1	b_Il10neg	0.322367
Il10neg_CACAACAAGATCACTC	2868.49	-34529.4	Il10neg	1	b_Il10neg	0.322368
Il10neg_CACAACAAGGTTAGTA	-814.414	-32633.1	Il10neg	1	b_Il10neg	0.322367
Il10neg_CACAACAAGTTTGCTG	62929.3	29768.8	Il10neg	4	LN_neg	0.672813
Il10neg_CACAACACACAATGAA	-3566.74	-28780.1	Il10neg	1	b_Il10neg	0.322372
Il10neg_CACAACACACAGAAGC	51961.4	27666.8	Il10neg	4	LN_neg	0.672813
Il10neg_CACAACACACTTGGGC	-793.152	-28842.7	Il10neg	1	b_Il10neg	0.322367
Il10neg_CACAACACAGCGAGTA	-6428.26	-35249.2	Il10neg	1	b_Il10neg	0.322367
Il10neg_CACAACACATACAGGG	-17599.7	-8068.52	Il10neg	8	b_Il10neg	0.703603
Il10neg_CACAACAGTCAAATCC	15243.5	667.597	Il10neg	7	b_Il10neg	0.319447
Il10neg_CACAACAGTCCAGCGT	11023	-28968.5	Il10neg	3	b_Il10neg	0.322361
Il10neg_CACAACAGTTATAGCC	-32014.9	10191.9	Il10neg	0	b_Il10stable	0.0284914
Il10neg_CACAACAGTTGACGGA	3812.51	-4475.42	Il10neg	7	b_Il10neg	0.300217
Il10neg_CACAACATCACTGGTA	-185.802	-23482	Il10neg	2	b_Il10neg	0.322369
Il10neg_CACAACATCCACGTAA	-20293.2	-8123.39	Il10neg	8	b_Il10neg	0.0229446
Il10neg_CACACAAAGCTCCGAC	-6165.3	-34673	Il10neg	1	b_Il10neg	0.322367
Il10neg_CACACAAAGGCCTGAA	-301.18	-30990.5	Il10neg	1	b_Il10neg	0.322366
Il10neg_CACACAAAGTAGCAAT	-4875.42	-33717.6	Il10neg	1	b_Il10neg	0.322367
Il10neg_CACACAAAGTGATGGC	-29031	14770.9	Il10neg	0	b_Il10stable	0.0899566
Il10neg_CACACAACATGGCCCA	-21530.1	11125.3	Il10neg	0	b_Il10stable	0.0609217
Il10neg_CACACAAGTACGGCAA	7333.61	-16917.1	Il10neg	3	b_Il10neg	0.322171
Il10neg_CACAGATAGAGCTGCA	-1595.74	-35412.1	Il10neg	1	b_Il10neg	0.322367
Il10neg_CACAGATAGTAAGGGA	76.33	-28838.6	Il10neg	1	b_Il10neg	0.322368
Il10neg_CACAGATGTCGAATTC	17877.9	-1059.56	Il10neg	3	b_Il10neg	0.359803
Il10neg_CACAGATGTCGTCAGC	-6910.35	-34294.1	Il10neg	1	b_Il10neg	0.322367
Il10neg_CACAGATGTGCGGATA	2953.08	-24500.9	Il10neg	2	b_Il10neg	0.322366
Il10neg_CACAGATGTTACACAC	4694.64	-27669.1	Il10neg	2	b_Il10neg	0.322366
Il10neg_CACAGATTCCATATGG	4350.33	-23974	Il10neg	3	b_Il10neg	0.32236
Il10neg_CACAGATTCTCCCATG	-23.459	-24419.7	Il10neg	2	b_Il10neg	0.322367
Il10neg_CACAGATTCTCTCGCA	-1020.26	-21929.8	Il10neg	2	b_Il10neg	0.322368
Il10neg_CACAGATTCTTGTTAC	3307.15	-25090.6	Il10neg	2	b_Il10neg	0.322365
Il10neg_CACAGGCAGCTTCGTA	62866.2	27384.2	Il10neg	4	LN_neg	0.672813
Il10neg_CACAGGCCAGCGTAGA	-2049.62	-35711.6	Il10neg	1	b_Il10neg	0.322368
Il10neg_CACAGGCTCAGCGTCG	48409.5	25127.5	Il10neg	6	LN_neg	0.672881
Il10neg_CACAGGCTCGGTTAGT	-4845.23	-30113.2	Il10neg	1	b_Il10neg	0.322367
Il10neg_CACAGGCTCTATCACT	-1267.65	-27993.2	Il10neg	1	b_Il10neg	0.322367
Il10neg_CACATGAAGAGCAAGA	1748.43	-25880.4	Il10neg	2	b_Il10neg	0.322366
Il10neg_CACATGAAGAGTATAC	1854.46	-26378.2	Il10neg	1	b_Il10neg	0.322363
Il10neg_CACATGAAGGGTTAGC	9905.83	-24887.5	Il10neg	3	b_Il10neg	0.322359
Il10neg_CACATGAAGTCAGGGT	37939.4	20163.5	Il10neg	6	LN_neg	0.694745
Il10neg_CACATGACAATGTCTG	9669.96	-22603.5	Il10neg	3	b_Il10neg	0.322344
Il10neg_CACATGACACCAGTTA	-16778.2	-7185.72	Il10neg	8	b_Il10neg	0.344214
Il10neg_CACATGACACCCTTGT	-3451.99	-36753.2	Il10neg	1	b_Il10neg	0.322367
Il10neg_CACATGACATAACGGG	5090.57	-19227.9	Il10neg	3	b_Il10neg	0.321889
Il10neg_CACATGAGTACCCGAC	7303.67	-25206.1	Il10neg	3	b_Il10neg	0.322364
Il10neg_CACATGAGTCAACCAT	-3116.26	-37289.8	Il10neg	1	b_Il10neg	0.322368
Il10neg_CACATGAGTCCAGAAG	-1527.73	-18175.7	Il10neg	2	b_Il10neg	0.322369
Il10neg_CACATGATCGGACTTA	63541.3	26021	Il10neg	4	LN_neg	0.672813
Il10neg_CACATGATCGTGGTAT	-7959.58	-31922.7	Il10neg	1	b_Il10neg	0.322369
Il10neg_CACATGATCTAGGCCG	31242.4	7145.2	Il10neg	7	b_Il10neg	0.736501
Il10neg_CACCAAACAAGCAATA	-2527.24	-18408.3	Il10neg	2	b_Il10neg	0.32237
Il10neg_CACCAAACATCAACCA	-5456.4	-36431.1	Il10neg	1	b_Il10neg	0.322368
Il10neg_CACCAAACATGACGGA	-2983.4	-13479.9	Il10neg	2	b_Il10neg	0.328513
Il10neg_CACCAAATCTGGACCG	2024.84	-10649.8	Il10neg	2	b_Il10neg	0.319971
Il10neg_CACCGTTAGATGTAGT	-33459.8	10687.3	Il10neg	0	b_Il10stable	0.0253993
Il10neg_CACCGTTAGTGGTTAA	-6008.9	-27849	Il10neg	1	b_Il10neg	0.3223
Il10neg_CACCGTTCAAACAGGC	761.231	-3030.16	Il10neg	7	b_Il10neg	0.276279
Il10neg_CACCGTTCATCCCACT	60263.4	27294.4	Il10neg	4	LN_neg	0.672813
Il10neg_CACCGTTGTATAGCTC	-2764.35	-35117.9	Il10neg	1	b_Il10neg	0.322369
Il10neg_CACCGTTGTCAATGGG	254.899	-34386.9	Il10neg	1	b_Il10neg	0.322368
Il10neg_CACCGTTGTCGATTTG	-3687.71	-38126.3	Il10neg	1	b_Il10neg	0.322367
Il10neg_CACCGTTGTGGATCGA	-3792.2	-31585.7	Il10neg	1	b_Il10neg	0.322367
Il10neg_CACCGTTGTTCTCCAC	792.065	-30097.8	Il10neg	1	b_Il10neg	0.322366
Il10neg_CACCGTTGTTCTCGTC	53347.2	25211.1	Il10neg	6	LN_neg	0.672813
Il10neg_CACCGTTTCCCGATCT	-3888.68	-16917.9	Il10neg	2	b_Il10neg	0.202377
Il10neg_CACGAATCACACCAGC	41233.7	22641.6	Il10neg	6	LN_neg	0.690181
Il10neg_CACGAATCATAGAGGC	36479.6	19086.1	Il10neg	6	LN_neg	0.802272
Il10neg_CACGAATGTTCAATCG	30658	6771.62	Il10neg	7	b_Il10neg	0.735051
Il10neg_CACGGGTAGAGAGGTA	10152.7	-24915.6	Il10neg	3	b_Il10neg	0.322358
Il10neg_CACGGGTAGATGCCGA	6130.29	-22950.7	Il10neg	2	b_Il10neg	0.322365
Il10neg_CACGGGTAGGCTTTCA	-2123.21	-34298.1	Il10neg	1	b_Il10neg	0.322368
Il10neg_CACGGGTCAAGACGGT	-1843.5	-21423.5	Il10neg	2	b_Il10neg	0.322367
Il10neg_CACGGGTCAGAAGTGC	62551.9	27210.6	Il10neg	4	LN_neg	0.672813
Il10neg_CACGGGTCAGTCAACT	38595.5	19656.2	Il10neg	6	LN_neg	0.694291
Il10neg_CACGGGTCAGTCTCTC	62846.5	27479.5	Il10neg	4	LN_neg	0.672813
Il10neg_CACGGGTGTACAGAGC	5927.79	-24632.4	Il10neg	3	b_Il10neg	0.322345
Il10neg_CACGGGTGTGATACAA	61486.5	26431	Il10neg	4	LN_neg	0.672813
Il10neg_CACGGGTGTTGTCTAG	21.1591	-32226.4	Il10neg	1	b_Il10neg	0.322368
Il10neg_CACGGGTTCATTGCGA	-5462.34	-25034.3	Il10neg	1	b_Il10neg	0.322246
Il10neg_CACGGGTTCGACCAAT	60182.8	26828.1	Il10neg	4	LN_neg	0.672813
Il10neg_CACGGGTTCGGTATGT	30555.1	6716.45	Il10neg	7	b_Il10neg	0.722867
Il10neg_CACGGGTTCTCTAGGA	1587.18	-32088.9	Il10neg	1	b_Il10neg	0.322367
Il10neg_CACGGGTTCTGAGAAA	827.779	-12283.1	Il10neg	2	b_Il10neg	0.322525
Il10neg_CACGTGGAGACTCATC	4453.71	-16818	Il10neg	3	b_Il10neg	0.315004
Il10neg_CACGTGGCAAGTGGTG	-3353.76	-23574.6	Il10neg	1	b_Il10neg	0.329001
Il10neg_CACGTGGCACATTACG	-1106.35	-33102.4	Il10neg	1	b_Il10neg	0.322369
Il10neg_CACGTGGCATAGAAAC	46784.3	24077.9	Il10neg	6	LN_neg	0.672494
Il10neg_CACGTGGGTATAGCTC	44400.6	24619	Il10neg	6	LN_neg	0.638098
Il10neg_CACGTGGGTCCGGCAT	60046.7	26867.7	Il10neg	4	LN_neg	0.672813
Il10neg_CACGTGGGTGACCGAA	2217.1	-33046.7	Il10neg	1	b_Il10neg	0.322366
Il10neg_CACGTGGGTTACTCAG	-505.02	-34332	Il10neg	1	b_Il10neg	0.322368
Il10neg_CACGTGGGTTCTCAGA	-6712.61	-31408.9	Il10neg	1	b_Il10neg	0.322369
Il10neg_CACGTTCAGAGTCACG	63953	28703.6	Il10neg	4	LN_neg	0.672813
Il10neg_CACGTTCAGCTGAGTG	1031.63	-35351.5	Il10neg	1	b_Il10neg	0.322367
Il10neg_CACGTTCAGGCATGGT	10058	-14066.4	Il10neg	7	b_Il10neg	0.321186
Il10neg_CACGTTCCAATTCGTG	-1654.93	-33942.7	Il10neg	1	b_Il10neg	0.322369
Il10neg_CACGTTCCATCCTCAC	47993.8	23437.9	Il10neg	6	LN_neg	0.672842
Il10neg_CACGTTCGTACCTATG	-3064.14	-27638.6	Il10neg	1	b_Il10neg	0.322368
Il10neg_CACGTTCGTATCACCA	52373	24649.9	Il10neg	6	LN_neg	0.672813
Il10neg_CACGTTCGTGATTCTG	16532.8	1757.31	Il10neg	7	b_Il10neg	0.364514
Il10neg_CACGTTCGTGCCGAAA	77.2024	-19358.2	Il10neg	2	b_Il10neg	0.322368
Il10neg_CACGTTCGTTATTCTC	31940.2	7388.52	Il10neg	7	b_Il10neg	0.784557
Il10neg_CACGTTCGTTTCCCAC	-627.873	-35032.9	Il10neg	1	b_Il10neg	0.322369
Il10neg_CACGTTCTCGACCACG	11237.7	-29087.4	Il10neg	3	b_Il10neg	0.322362
Il10neg_CACTAAGGTCGTTGGC	584.456	-34599.1	Il10neg	1	b_Il10neg	0.322368
Il10neg_CACTAAGTCCATCCGT	-994.697	-26594.4	Il10neg	2	b_Il10neg	0.322366
Il10neg_CACTAAGTCCGTCAAA	3685.03	-30457.3	Il10neg	2	b_Il10neg	0.322366
Il10neg_CACTGAAAGCCGGAAT	3861.65	-25006.4	Il10neg	2	b_Il10neg	0.322367
Il10neg_CACTGAAAGTAGGGTC	5765.17	-19417.8	Il10neg	3	b_Il10neg	0.321867
Il10neg_CACTGAAAGTCAGCGA	-1123.61	-25318.6	Il10neg	2	b_Il10neg	0.322367
Il10neg_CACTGAACAAGTGGCA	-1564.6	-36495.2	Il10neg	1	b_Il10neg	0.322367
Il10neg_CACTGAAGTATCGATC	-3656.63	-23470	Il10neg	2	b_Il10neg	0.322338
Il10neg_CACTGAATCAACTGAC	59039.5	30484.3	Il10neg	4	LN_neg	0.672813
Il10neg_CACTGAATCAATCAGC	62590.6	29938.6	Il10neg	4	LN_neg	0.672813
Il10neg_CACTGAATCTCCGATC	31483.8	7114.43	Il10neg	7	b_Il10neg	0.784574
Il10neg_CACTGAATCTTCCCAG	50202.5	25102	Il10neg	6	LN_neg	0.672817
Il10neg_CACTGGGAGGGCAAGG	-20264.4	-8318.66	Il10neg	8	b_Il10neg	0.000298988
Il10neg_CACTGGGAGGTAAGAG	-4446.4	-33631	Il10neg	1	b_Il10neg	0.322368
Il10neg_CACTGGGCAGCTACTA	-1954.84	-17248.7	Il10neg	2	b_Il10neg	0.32237
Il10neg_CACTGGGCAGCTGAGA	50910.2	24869.3	Il10neg	6	LN_neg	0.672815
Il10neg_CACTGGGCATCGCCTT	-3252.15	-22327.7	Il10neg	2	b_Il10neg	0.321463
Il10neg_CACTGGGTCGTGGACC	-1948.14	-31342.4	Il10neg	1	b_Il10neg	0.322367
Il10neg_CACTGGGTCTGCCTCA	1584.53	-37559.7	Il10neg	1	b_Il10neg	0.322367
Il10neg_CACTGTCCAAGCTCTA	-37793.7	5178.28	Il10neg	0	b_Il10stable	0.103088
Il10neg_CACTGTCCAATCCTAG	-1475.73	-20186.6	Il10neg	2	b_Il10neg	0.32247
Il10neg_CACTGTCGTATCGAGG	-7995.19	-34795.9	Il10neg	1	b_Il10neg	0.322367
Il10neg_CACTGTCGTCGATGCC	10089.5	-29067.8	Il10neg	3	b_Il10neg	0.322361
Il10neg_CACTGTCTCAGACCTA	-1117.56	-37090	Il10neg	1	b_Il10neg	0.322368
Il10neg_CACTGTCTCCGCTTAC	-5981.84	-30175.9	Il10neg	1	b_Il10neg	0.32237
Il10neg_CACTTCGAGCCATTGT	-44472	14724.8	Il10neg	0	b_Il10stable	0.00614679
Il10neg_CACTTCGAGCCTTGAT	1295.45	-4923.52	Il10neg	7	b_Il10neg	0.276164
Il10neg_CACTTCGAGTCCTACA	-292.69	-29791.8	Il10neg	1	b_Il10neg	0.322367
Il10neg_CACTTCGCAAATCCCA	2338.54	-37844.1	Il10neg	1	b_Il10neg	0.322368
Il10neg_CACTTCGCAGATTTCG	-37214.7	13963.4	Il10neg	0	b_Il10stable	0.0303214
Il10neg_CACTTCGGTAGATCGG	7169.19	-18455.9	Il10neg	3	b_Il10neg	0.322139
Il10neg_CACTTCGGTGCCTGCA	-6439.71	-33717.7	Il10neg	1	b_Il10neg	0.322368
Il10neg_CACTTCGGTTAAACAG	-14276.6	-6382.61	Il10neg	8	b_Il10neg	0.692269
Il10neg_CACTTCGTCAAGAAAC	10092.4	-23481.7	Il10neg	3	b_Il10neg	0.322355
Il10neg_CACTTCGTCGCATGAT	52334.4	25091.3	Il10neg	6	LN_neg	0.672813
Il10neg_CAGAGCCAGGAGAATG	-86.5889	-10707	Il10neg	2	b_Il10neg	0.321515
Il10neg_CAGAGCCCAATCCTTT	183.451	-13774.1	Il10neg	2	b_Il10neg	0.317998
Il10neg_CAGAGCCCAGCGACAA	2945.38	-28323.3	Il10neg	1	b_Il10neg	0.322367
Il10neg_CAGAGCCCATCCCACT	63527.5	26582.9	Il10neg	4	LN_neg	0.672813
Il10neg_CAGAGCCGTCTCTCAC	50106.6	27231.6	Il10neg	4	LN_neg	0.672825
Il10neg_CAGAGCCTCGGCAGTC	-1801.47	-38215.6	Il10neg	1	b_Il10neg	0.322367
Il10neg_CAGATACAGCTAAGTA	-5142.06	-35758.5	Il10neg	1	b_Il10neg	0.322368
Il10neg_CAGATACAGCTTGTTG	-9468.18	-22159.7	Il10neg	1	b_Il10neg	0.305303
Il10neg_CAGATACCAATCCTAG	362.284	-38819.3	Il10neg	1	b_Il10neg	0.322367
Il10neg_CAGATACCAGAGGAAA	-5326.83	-32870.1	Il10neg	1	b_Il10neg	0.322367
Il10neg_CAGATACGTAGATGTA	-4566.88	-38155	Il10neg	1	b_Il10neg	0.322368
Il10neg_CAGATACGTGCTGATT	9170.67	-5390.74	Il10neg	7	b_Il10neg	0.311431
Il10neg_CAGATCAAGATTGAGT	-2121.93	-25210.6	Il10neg	1	b_Il10neg	0.322363
Il10neg_CAGATCAAGCCTCTGG	10640.5	-29754.1	Il10neg	3	b_Il10neg	0.322362
Il10neg_CAGATCAAGTATGCAA	2068.05	-9271.46	Il10neg	2	b_Il10neg	0.317006
Il10neg_CAGATCAAGTCATGCT	49446.2	24829.7	Il10neg	6	LN_neg	0.672829
Il10neg_CAGATCAAGTTGAAGT	-6507.38	-31948.3	Il10neg	1	b_Il10neg	0.322363
Il10neg_CAGATCACACCGCTAG	771.17	-13591.7	Il10neg	2	b_Il10neg	0.322414
Il10neg_CAGATCAGTCCACTCT	-3221.22	-38428.8	Il10neg	1	b_Il10neg	0.322367
Il10neg_CAGATCATCGGTTAGT	-3889.1	-17153.6	Il10neg	2	b_Il10neg	0.322369
Il10neg_CAGATCATCTAGCATG	-507.351	-30216.1	Il10neg	1	b_Il10neg	0.322367
Il10neg_CAGATCATCTCCACTG	-3462	-28027.3	Il10neg	1	b_Il10neg	0.322368
Il10neg_CAGATTGAGACTTGTC	47439.2	24317.9	Il10neg	6	LN_neg	0.672768
Il10neg_CAGATTGAGCGACATG	-49.4837	-3238.91	Il10neg	7	b_Il10neg	0.249714
Il10neg_CAGATTGAGGGACCAT	-3811.44	-30193	Il10neg	1	b_Il10neg	0.322375
Il10neg_CAGATTGCACAAATGA	43531.7	22851.4	Il10neg	6	LN_neg	0.664164
Il10neg_CAGATTGGTCAATCTG	46100.9	24853.7	Il10neg	6	LN_neg	0.670312
Il10neg_CAGATTGGTCTGTGAT	2442.03	-36370	Il10neg	1	b_Il10neg	0.322367
Il10neg_CAGATTGGTTTCGACA	-4096.73	-29890.2	Il10neg	1	b_Il10neg	0.322377
Il10neg_CAGATTGTCACCATAG	2667.7	-20457.4	Il10neg	3	b_Il10neg	0.322364
Il10neg_CAGATTGTCAGCGCGT	48022.7	25301.3	Il10neg	6	LN_neg	0.67276
Il10neg_CAGATTGTCTCTTAAC	9775.03	-29418.2	Il10neg	3	b_Il10neg	0.322361
Il10neg_CAGCAATAGTTGGAGC	-6662.62	-35384.9	Il10neg	1	b_Il10neg	0.322366
Il10neg_CAGCAATCATGAGGGT	61917.6	29398.1	Il10neg	4	LN_neg	0.672813
Il10neg_CAGCAATGTAGAGCTG	-9224.62	-23875.9	Il10neg	1	b_Il10neg	0.32179
Il10neg_CAGCAATGTCAGGCAA	9221.04	-27847.7	Il10neg	3	b_Il10neg	0.322358
Il10neg_CAGCAATGTGACTGAG	8040.08	-17763.7	Il10neg	3	b_Il10neg	0.321188
Il10neg_CAGCAATTCACTGATG	512.088	-32730.2	Il10neg	1	b_Il10neg	0.322367
Il10neg_CAGCAATTCACTGTCC	29471.5	6099.27	Il10neg	7	b_Il10neg	0.734214
Il10neg_CAGCAATTCTATCGCC	-14325.6	-6381.36	Il10neg	8	b_Il10neg	0.661905
Il10neg_CAGCAATTCTCAATCT	5543.29	-24101.7	Il10neg	2	b_Il10neg	0.322366
Il10neg_CAGCACGCACAAGCCC	-4846.74	-29612.1	Il10neg	1	b_Il10neg	0.322369
Il10neg_CAGCACGGTCTACACA	61615	25277.1	Il10neg	4	LN_neg	0.672813
Il10neg_CAGCACGGTGGTTTAC	8054.23	-29054.2	Il10neg	3	b_Il10neg	0.32234
Il10neg_CAGCACGGTTTCCATT	53981.7	28780.1	Il10neg	4	LN_neg	0.672813
Il10neg_CAGCACGTCCGATTAG	2028.1	-34564.3	Il10neg	1	b_Il10neg	0.322367
Il10neg_CAGCAGCAGTTTGTCG	4175.84	-3777.01	Il10neg	7	b_Il10neg	0.294795
Il10neg_CAGCAGCCAATCGTCA	39939.3	21642.8	Il10neg	6	LN_neg	0.648122
Il10neg_CAGCAGCCATAAGCAA	19279.2	2655.98	Il10neg	7	b_Il10neg	0.457887
Il10neg_CAGCAGCCATACTGAC	3430.25	-29269.6	Il10neg	2	b_Il10neg	0.322365
Il10neg_CAGCAGCCATGGGTTT	2261.97	-36773.4	Il10neg	1	b_Il10neg	0.322367
Il10neg_CAGCAGCGTCACTACA	47526.4	23775.7	Il10neg	6	LN_neg	0.672989
Il10neg_CAGCAGCGTTACAGCT	52898.9	25663.1	Il10neg	6	LN_neg	0.672813
Il10neg_CAGCAGCGTTGGTACT	4000.69	-9654.86	Il10neg	2	b_Il10neg	0.31404
Il10neg_CAGCAGCTCCGATTAG	-7725.66	-26689.9	Il10neg	1	b_Il10neg	0.322057
Il10neg_CAGCCAGAGACTCATC	1580.18	-28488.9	Il10neg	2	b_Il10neg	0.322366
Il10neg_CAGCCAGAGTAAAGCT	63286.8	29471.7	Il10neg	4	LN_neg	0.672813
Il10neg_CAGCCAGCAAACCGGA	-807.608	-33836.2	Il10neg	1	b_Il10neg	0.322368
Il10neg_CAGCCAGCAGCCTTCT	716.006	-28257.3	Il10neg	2	b_Il10neg	0.322366
Il10neg_CAGCCAGGTTCGTAAC	7591.92	-28567.3	Il10neg	3	b_Il10neg	0.322363
Il10neg_CAGCCAGGTTTCCCAC	8521.03	-21281.2	Il10neg	3	b_Il10neg	0.321736
Il10neg_CAGCCAGTCCGTGGGT	62901.1	27187.2	Il10neg	4	LN_neg	0.672813
Il10neg_CAGCGTGAGCTCGGCT	15212.1	1295.26	Il10neg	7	b_Il10neg	0.333665
Il10neg_CAGCGTGAGGAGATAG	-3151.32	-30048.2	Il10neg	1	b_Il10neg	0.322331
Il10neg_CAGCGTGAGTCTCCTC	-282.136	-26544.3	Il10neg	2	b_Il10neg	0.322368
Il10neg_CAGCGTGCATGGATCT	2590.41	-30525.9	Il10neg	1	b_Il10neg	0.32237
Il10neg_CAGCGTGGTTGCCGCA	1272.68	-35388.2	Il10neg	1	b_Il10neg	0.32237
Il10neg_CAGCGTGTCCTCAGGG	-4050.89	-32629.6	Il10neg	1	b_Il10neg	0.322366
Il10neg_CAGGCCAAGCGTCTCG	2898.24	-31681.3	Il10neg	1	b_Il10neg	0.322369
Il10neg_CAGGCCAAGCTTCGTA	-4734.47	-32653.6	Il10neg	1	b_Il10neg	0.322368
Il10neg_CAGGCCAAGGGCTTCC	-3723.09	-38699.9	Il10neg	1	b_Il10neg	0.322367
Il10neg_CAGGCCAAGTGACCTT	3803.95	-7234.64	Il10neg	7	b_Il10neg	0.313823
Il10neg_CAGGCCACAAATCGGG	63425.1	25800.2	Il10neg	4	LN_neg	0.672813
Il10neg_CAGGCCACACCTGAAT	1303.03	-23339.1	Il10neg	2	b_Il10neg	0.322366
Il10neg_CAGGCCACACGAGAAC	-38837.9	6310.64	Il10neg	0	b_Il10stable	0.0951083
Il10neg_CAGGCCATCAGATGCT	-2347.93	-36553.3	Il10neg	1	b_Il10neg	0.322368
Il10neg_CAGGGCTAGAGAGCGG	7905.36	-16610.7	Il10neg	3	b_Il10neg	0.321772
Il10neg_CAGGGCTAGCGTTAGG	-5135.3	-35646.9	Il10neg	1	b_Il10neg	0.322367
Il10neg_CAGGGCTGTACTCCCT	-637.663	-28276	Il10neg	1	b_Il10neg	0.322369
Il10neg_CAGGGCTGTAGCTCGC	33955.5	8869.78	Il10neg	7	b_Il10neg	0.8293
Il10neg_CAGGGCTGTCTGTAAC	-7126.93	-35016.7	Il10neg	1	b_Il10neg	0.322367
Il10neg_CAGGGCTGTTGTGGCC	10028.7	-12883.9	Il10neg	3	b_Il10neg	0.315618
Il10neg_CAGGGCTGTTTACGAC	42469.8	19277	Il10neg	6	LN_neg	0.687241
Il10neg_CAGGTATAGAAATGGG	63534.1	26842.2	Il10neg	4	LN_neg	0.672813
Il10neg_CAGGTATAGCCTGAGA	51688	25109.7	Il10neg	6	LN_neg	0.672813
Il10neg_CAGGTATAGTACAGCG	7825.83	-24806.1	Il10neg	3	b_Il10neg	0.322356
Il10neg_CAGGTATGTGCCTACG	396.4	-22078.2	Il10neg	2	b_Il10neg	0.322368
Il10neg_CAGGTATTCGGCATAT	6467.92	-18208.6	Il10neg	3	b_Il10neg	0.32234
Il10neg_CAGGTATTCGTAGGAG	9040.01	-26937.5	Il10neg	3	b_Il10neg	0.322361
Il10neg_CAGTGCGAGATGAACT	-4099.3	-33267	Il10neg	1	b_Il10neg	0.322368
Il10neg_CAGTGCGAGTGTTCCA	-356.358	-23036.1	Il10neg	2	b_Il10neg	0.322367
Il10neg_CAGTGCGCAAGAGGTC	-1889.05	-33932.1	Il10neg	1	b_Il10neg	0.322366
Il10neg_CAGTGCGCAATAGAGT	39570.3	22423.7	Il10neg	6	LN_neg	0.642765
Il10neg_CAGTGCGCAGGGACTA	-1477.02	-21608.6	Il10neg	2	b_Il10neg	0.322368
Il10neg_CAGTGCGGTCCTTTGC	-29.8907	-37661.3	Il10neg	1	b_Il10neg	0.322367
Il10neg_CAGTGCGGTCGACTTA	-1266.62	-21551.8	Il10neg	2	b_Il10neg	0.322368
[truncated: 12,023 more rows]

## Sheet: Figure3c
Bulk RNA-seq samples; neg = Il10neg; pos = Il10recent; stable = Il10stable				scRNA-seq samples
Sample (RNA_Mouse_Il10)	Bulk K-means cluster	Value (log2 transformed, DESeq FPKM counts, per cluster/sample mean, Z-score per cluster)		scRNA subset	Bulk K-means cluster	Value (mean per subset bulk gene cluster score, Z-score per gene cluster)
RNA_G1_neg	bI	1.13511		0_Il10neg	bI	-0.464133
RNA_G1_pos	bI	0.173919		1_Il10neg	bI	1.39193
RNA_G1_stable	bI	-1.2031		2_Il10neg	bI	1.54341
RNA_G2_neg	bI	1.18005		3_Il10neg	bI	1.79734
RNA_G2_pos	bI	0.169209		4_Il10neg	bI	0.0167634
RNA_G2_stable	bI	-1.18962		5_Il10neg	bI	-0.205152
RNA_G3_neg	bI	1.079		6_Il10neg	bI	0.0881961
RNA_G3_pos	bI	-0.26651		7_Il10neg	bI	0.382272
RNA_G3_stable	bI	-1.07806		8_Il10neg	bI	0.769745
RNA_G1_neg	bII	-1.12961		9_Il10neg	bI	1.44054
RNA_G1_pos	bII	-0.919968		10_Il10neg	bI	0.294834
RNA_G1_stable	bII	0.907413		0_Il10pos	bI	-1.30828
RNA_G2_neg	bII	-0.973602		1_Il10pos	bI	0.893129
RNA_G2_pos	bII	0.115072		2_Il10pos	bI	0.495881
RNA_G2_stable	bII	1.41501		3_Il10pos	bI	-0.998836
RNA_G3_neg	bII	-0.828287		4_Il10pos	bI	-0.391947
RNA_G3_pos	bII	0.256925		5_Il10pos	bI	-1.50516
RNA_G3_stable	bII	1.15705		6_Il10pos	bI	-0.650949
RNA_G1_neg	bIII	-0.384515		7_Il10pos	bI	-0.312047
RNA_G1_pos	bIII	1.00664		8_Il10pos	bI	-1.1736
RNA_G1_stable	bIII	-0.793349		9_Il10pos	bI	-1.04825
RNA_G2_neg	bIII	-0.529432		10_Il10pos	bI	-1.05568
RNA_G2_pos	bIII	1.51594		0_Il10neg	bII	0.423086
RNA_G2_stable	bIII	-1.34411		1_Il10neg	bII	-0.503856
RNA_G3_neg	bIII	-0.120365		2_Il10neg	bII	-0.558014
RNA_G3_pos	bIII	1.2188		3_Il10neg	bII	-1.10211
RNA_G3_stable	bIII	-0.569611		4_Il10neg	bII	-1.45596
RNA_G1_neg	bIV	-1.08429		5_Il10neg	bII	-0.703038
RNA_G1_pos	bIV	0.466753		6_Il10neg	bII	-1.3079
RNA_G1_stable	bIV	0.964288		7_Il10neg	bII	-0.441592
RNA_G2_neg	bIV	-1.33241		8_Il10neg	bII	-1.2538
RNA_G2_pos	bIV	0.322508		9_Il10neg	bII	-0.582263
RNA_G2_stable	bIV	0.7085		10_Il10neg	bII	1.62405
RNA_G3_neg	bIV	-1.47511		0_Il10pos	bII	1.51549
RNA_G3_pos	bIV	0.494361		1_Il10pos	bII	0.0787732
RNA_G3_stable	bIV	0.935397		2_Il10pos	bII	0.346575
RNA_G1_neg	bV	1.23526		3_Il10pos	bII	0.189092
RNA_G1_pos	bV	-1.00443		4_Il10pos	bII	-0.391224
RNA_G1_stable	bV	-0.80292		5_Il10pos	bII	0.906878
RNA_G2_neg	bV	1.0101		6_Il10pos	bII	-0.72074
RNA_G2_pos	bV	-0.505042		7_Il10pos	bII	0.272877
RNA_G2_stable	bV	-0.469475		8_Il10pos	bII	0.272163
RNA_G3_neg	bV	1.64119		9_Il10pos	bII	1.45143
RNA_G3_pos	bV	-0.655167		10_Il10pos	bII	1.94008
RNA_G3_stable	bV	-0.449517		0_Il10neg	bIII	-0.016717
RNA_G1_neg	bVI	0.457928		1_Il10neg	bIII	-0.254393
RNA_G1_pos	bVI	-2.0263		2_Il10neg	bIII	-0.287936
RNA_G1_stable	bVI	-0.160158		3_Il10neg	bIII	-0.209061
RNA_G2_neg	bVI	0.698236		4_Il10neg	bIII	-0.174362
RNA_G2_pos	bVI	-0.639656		5_Il10neg	bIII	-0.122344
RNA_G2_stable	bVI	0.701247		6_Il10neg	bIII	-0.174607
RNA_G3_neg	bVI	1.32385		7_Il10neg	bIII	-0.222033
RNA_G3_pos	bVI	-0.654376		8_Il10neg	bIII	2.9637
RNA_G3_stable	bVI	0.299223		9_Il10neg	bIII	-0.137243
RNA_G1_neg	bVII	-0.360459		10_Il10neg	bIII	-1.58594
RNA_G1_pos	bVII	1.74426		0_Il10pos	bIII	-0.236702
RNA_G1_stable	bVII	0.69122		1_Il10pos	bIII	-0.289858
RNA_G2_neg	bVII	-0.580151		2_Il10pos	bIII	-0.297936
RNA_G2_pos	bVII	0.496954		3_Il10pos	bIII	0.0811641
RNA_G2_stable	bVII	-0.345978		4_Il10pos	bIII	-0.363745
RNA_G3_neg	bVII	-1.76907		5_Il10pos	bIII	-0.297947
RNA_G3_pos	bVII	0.566291		6_Il10pos	bIII	-0.113325
RNA_G3_stable	bVII	-0.44306		7_Il10pos	bIII	-0.105352
				8_Il10pos	bIII	2.86815
				9_Il10pos	bIII	-0.251765
				10_Il10pos	bIII	-0.771743
				0_Il10neg	bIV	0.88455
				1_Il10neg	bIV	-0.594418
				2_Il10neg	bIV	-0.970497
				3_Il10neg	bIV	-1.2748
				4_Il10neg	bIV	-1.41045
				5_Il10neg	bIV	-0.27346
				6_Il10neg	bIV	-1.17246
				7_Il10neg	bIV	-0.945012
				8_Il10neg	bIV	-0.625524
				9_Il10neg	bIV	-0.174532
				10_Il10neg	bIV	-0.430242
				0_Il10pos	bIV	1.6075
				1_Il10pos	bIV	-0.0395849
				2_Il10pos	bIV	-0.0361525
				3_Il10pos	bIV	0.462289
				4_Il10pos	bIV	-0.388204
				5_Il10pos	bIV	1.6082
				6_Il10pos	bIV	-0.339769
				7_Il10pos	bIV	-0.313765
				8_Il10pos	bIV	1.28188
				9_Il10pos	bIV	1.67217
				10_Il10pos	bIV	1.4723
				0_Il10neg	bV	-0.239269
				1_Il10neg	bV	0.765732
				2_Il10neg	bV	1.23247
				3_Il10neg	bV	1.12852
				4_Il10neg	bV	-0.347665
				5_Il10neg	bV	-0.889023
				6_Il10neg	bV	-0.49358
				7_Il10neg	bV	0.741873
				8_Il10neg	bV	-0.730049
				9_Il10neg	bV	0.793393
				10_Il10neg	bV	2.53505
				0_Il10pos	bV	-0.662232
				1_Il10pos	bV	0.46592
				2_Il10pos	bV	0.410357
				3_Il10pos	bV	-1.37732
				4_Il10pos	bV	0.626985
				5_Il10pos	bV	-1.15832
				6_Il10pos	bV	-0.769838
				7_Il10pos	bV	0.0338924
				8_Il10pos	bV	-1.71704
				9_Il10pos	bV	-0.499472
				10_Il10pos	bV	0.149611
				0_Il10neg	bVI	-0.154362
				1_Il10neg	bVI	0.418953
				2_Il10neg	bVI	0.536749
				3_Il10neg	bVI	0.38307
				4_Il10neg	bVI	-0.983658
				5_Il10neg	bVI	-0.786153
				6_Il10neg	bVI	-0.689522
				7_Il10neg	bVI	0.313887
				8_Il10neg	bVI	-1.37689
				9_Il10neg	bVI	0.00933206
				10_Il10neg	bVI	3.00426
				0_Il10pos	bVI	0.165668
				1_Il10pos	bVI	0.339635
				2_Il10pos	bVI	0.534581
				3_Il10pos	bVI	-1.32709
				4_Il10pos	bVI	0.957178
				5_Il10pos	bVI	-0.272874
				6_Il10pos	bVI	-0.831072
				7_Il10pos	bVI	0.0736978
				8_Il10pos	bVI	-1.52389
				9_Il10pos	bVI	0.182481
				10_Il10pos	bVI	1.02601
				0_Il10neg	bVII	0.828456
				1_Il10neg	bVII	-0.306742
				2_Il10neg	bVII	-0.559773
				3_Il10neg	bVII	-0.592774
				4_Il10neg	bVII	-0.702985
				5_Il10neg	bVII	0.379067
				6_Il10neg	bVII	-0.676487
				7_Il10neg	bVII	-0.696442
				8_Il10neg	bVII	1.60001
				9_Il10neg	bVII	0.33855
				10_Il10neg	bVII	-2.44545
				0_Il10pos	bVII	0.654711
				1_Il10pos	bVII	-0.10343
				2_Il10pos	bVII	-0.25037
				3_Il10pos	bVII	1.1123
				4_Il10pos	bVII	-0.471398
				5_Il10pos	bVII	0.40111
				6_Il10pos	bVII	-0.170764
				7_Il10pos	bVII	-0.184355
				8_Il10pos	bVII	2.2754
				9_Il10pos	bVII	0.751246
				10_Il10pos	bVII	-1.17988

## Sheet: Bulk gene cluster scRNA scores
Per cell bulk gene cluster score used to determine per subset means
Cell ID	Cluster bI	Cluster bII	Cluster bIII	Cluster bIV	Cluster bV	Cluster bVI	Cluster bVII
Il10neg_AAACCCACAGTCGGAA	0.146651	-0.0235907	0.0504543	-0.0057719	0.106228	0.077807	0.290394
Il10neg_AAACCCAGTGGAAGTC	0.020561	0.0548391	0.140967	0.201206	-0.0500342	-0.0106298	0.603379
Il10neg_AAACCCAGTTGCTCGG	0.165257	0.0302549	0.037071	-0.0175098	0.067111	0.0791545	0.358855
Il10neg_AAACCCAGTTTCGATG	0.0473443	0.0582457	0.0855758	-0.057096	0.00762455	0.0843967	0.188094
Il10neg_AAACCCATCGTGGAAG	0.132778	-0.0250629	0.0591734	-0.0904001	0.071892	0.059104	0.177242
Il10neg_AAACCCATCTAGCAAC	0.149657	-0.0347332	0.0645098	-0.00737282	0.0545995	0.0826695	0.324764
Il10neg_AAACGAAAGCACACAG	0.0421458	-0.08613	0.0934274	0.0177581	0.0124139	0.0250039	0.335348
Il10neg_AAACGAAAGCGCAATG	0.076177	0.0300574	0.0827018	0.0319033	0.0997281	0.0542218	0.247931
Il10neg_AAACGAAAGCTCTGTA	0.153491	-0.0282408	0.127334	-0.0160508	0.056608	0.0453907	0.29784
Il10neg_AAACGAAAGTTGCGCC	0.118396	0.0609148	0.0991074	0.0312075	0.0465521	0.0294278	0.338289
Il10neg_AAACGAAAGTTGCTGT	0.136707	-0.0370232	0.0767159	-0.00440618	0.0477428	0.038376	0.364172
Il10neg_AAACGAACAAATCGGG	0.057208	-0.0445518	0.0919411	-0.00812639	-0.0202947	0.0440391	0.298494
Il10neg_AAACGAACATGAAGCG	0.0900315	0.0190024	0.0840219	0.0160587	0.112594	0.103304	0.251772
Il10neg_AAACGAACATGGAATA	0.067361	-0.0278245	0.0508771	0.0118339	-2.56347e-05	-0.0244366	0.229893
Il10neg_AAACGAAGTACGATGG	0.0424094	-0.0568207	0.0508712	-0.0222177	-0.00617213	0.0430944	0.260985
Il10neg_AAACGAAGTGGTAATA	0.0740208	-0.02946	0.0760121	0.0348124	-0.0700981	0.0432455	0.383056
Il10neg_AAACGAATCCGCAAAT	0.081505	-0.0354566	0.033958	0.00457183	0.0844916	0.0803102	0.265106
Il10neg_AAACGAATCTGCGGGT	0.201105	0.00869965	0.0415386	-0.0544713	0.0469578	0.0565176	0.31284
Il10neg_AAACGCTAGTATCCTG	0.151544	-0.00278075	0.0443499	0.0210053	0.0815526	0.110798	0.352551
Il10neg_AAACGCTCAGCAGAAC	-0.0101	0.0253937	0.0272493	0.00604479	-0.0193547	0.0725808	0.228242
Il10neg_AAACGCTCATGACTTG	0.0552909	-0.0439972	0.104376	-0.0628599	0.0261717	-0.000930864	0.259358
Il10neg_AAACGCTCATGGAAGC	0.109636	-0.0380984	0.169017	-0.0148684	0.044115	0.0440409	0.443164
Il10neg_AAACGCTGTGGGAGAG	0.0827413	-0.0271379	0.106093	-0.0329898	0.0015272	0.0320955	0.214121
Il10neg_AAACGCTGTTCTAACG	0.0329439	-0.0168736	0.0997284	-0.00723787	0.0190699	0.0634092	0.241384
Il10neg_AAACGCTTCATTCGGA	0.0268542	-0.0275148	0.0803032	-0.0469868	0.00915625	-0.0059775	0.289691
Il10neg_AAACGCTTCCGGCAGT	0.0424693	-0.0102125	0.124124	0.0264954	-0.0278103	0.0517214	0.420767
Il10neg_AAACGCTTCTCGTGAA	0.0128925	-0.0540041	0.085055	-0.029539	0.0177607	0.0263647	0.273582
Il10neg_AAAGAACAGGAATGTT	0.0815871	0.0406378	0.0526547	-0.000387368	0.051202	-0.00320709	0.307151
Il10neg_AAAGAACCACTCCTGT	0.0950666	0.0384243	0.077545	-0.0294944	0.0930817	0.100942	0.190589
Il10neg_AAAGAACGTAGGTACG	0.142221	-0.0264724	0.160216	0.044791	0.0188411	0.0510372	0.412725
Il10neg_AAAGAACTCTTTGCAT	0.11069	0.0158708	0.0589794	-0.00978191	0.115684	0.0658115	0.328445
Il10neg_AAAGGATGTCAAGGCA	0.0369381	-0.0736043	0.0915305	0.0386059	-0.00649277	-0.00674618	0.397431
Il10neg_AAAGGATGTGGCATCC	0.0922289	-0.0320409	0.0582411	-0.0030954	0.0731938	0.132913	0.126991
Il10neg_AAAGGATTCACGATCA	0.126096	0.0234301	0.101307	-0.023387	0.108305	0.102371	0.21935
Il10neg_AAAGGATTCTCTATGT	0.0731256	-0.000324078	0.0682166	-0.00353799	0.0401046	0.129334	0.28828
Il10neg_AAAGGATTCTGGAGAG	0.10771	0.0403861	0.0656514	0.0593255	0.0682151	0.0535759	0.405818
Il10neg_AAAGGGCCACACGGTC	0.114661	0.00803737	0.0308494	0.0280731	-0.00863015	0.0504742	0.19947
Il10neg_AAAGGGCCATAAGCGG	0.0555076	0.0300696	0.0594951	0.0343699	0.0149762	0.0785775	0.330926
Il10neg_AAAGGGCTCTGTGTGA	0.0407889	-0.0720806	0.105534	0.0110437	-0.0113618	0.0135413	0.352817
Il10neg_AAAGGGCTCTTCACGC	0.0553758	-0.0299224	0.0892429	-0.0258543	-0.00917536	0.0298385	0.231826
Il10neg_AAAGGTAAGGCTTTCA	0.14519	-0.0111102	0.0118421	-0.0332591	0.0475167	0.158638	0.173361
Il10neg_AAAGGTAAGGGTTGCA	0.0787032	0.000607134	0.0457305	-0.00426327	-0.0544015	0.0355518	0.348017
Il10neg_AAAGGTAAGTTCCGTA	0.0709176	-0.0554669	0.0876308	0.052477	0.0129105	0.0657033	0.329135
Il10neg_AAAGGTACAAATTGGA	0.0626883	-0.00978462	0.0767182	-0.0144402	0.101304	0.0520691	0.342566
Il10neg_AAAGGTAGTATTTCCT	0.158805	-0.00343534	0.163469	0.0194982	0.0855749	0.0709619	0.281661
Il10neg_AAAGGTAGTCCGGCAT	0.0993174	-0.00123593	0.0864731	0.042483	0.108724	0.156662	0.216959
Il10neg_AAAGGTAGTGACACAG	0.0788422	-0.0252023	0.087527	0.0832339	0.00711966	0.0158994	0.358498
Il10neg_AAAGGTAGTTTGTGGT	0.154213	0.0280428	0.00669381	-0.0241993	0.119561	0.108437	0.13271
Il10neg_AAAGGTATCTAGACAC	0.0423916	0.00883596	0.0486249	0.0342474	0.0492355	0.0885677	0.2446
Il10neg_AAAGTCCAGACTAAGT	0.0683375	-0.0233395	0.0769078	-0.00956226	-0.0196269	0.110812	0.235845
Il10neg_AAAGTCCAGGATATGT	0.0297016	-0.0662366	0.0688345	-0.026436	-0.0381668	-0.0300301	0.257129
Il10neg_AAAGTCCCAGGGAATC	0.114211	0.014524	0.0575473	0.000668086	0.00286593	0.0787682	0.229266
Il10neg_AAAGTCCGTCAGTCCG	0.0919648	0.00226294	0.0632611	0.0400811	-0.00482908	0.0724539	0.317932
Il10neg_AAAGTCCGTCGACTGC	0.122588	-0.0177134	0.11171	0.035008	0.0074607	-0.00961898	0.453595
Il10neg_AAAGTCCGTTCCCACT	0.117617	0.00230463	0.0951633	0.0187429	0.097892	0.132738	0.181317
Il10neg_AAAGTCCTCAAGTAAG	0.0805504	-0.0576795	0.0206528	-0.00601023	0.00255257	0.0816998	0.28525
Il10neg_AAAGTCCTCGCTTAAG	0.0708681	-0.00244862	0.0884199	-0.018681	0.0475188	0.0543552	0.375603
Il10neg_AAAGTCCTCTCCGATC	0.0974257	0.00354939	0.00847938	-0.0340696	0.0604798	0.117919	0.075296
Il10neg_AAAGTGAAGAAAGCGA	0.085428	0.0329001	0.0673249	0.0991096	-0.0270468	-0.021935	0.378732
Il10neg_AAAGTGAAGCCTTTGA	0.0871404	-0.00984533	0.121942	0.00411493	-0.00999969	0.0212086	0.395587
Il10neg_AAAGTGAAGCGCACAA	0.103123	0.0382646	0.110599	-0.0202384	0.0641352	0.0441951	0.283029
Il10neg_AAAGTGAAGTAGCTCT	0.0580505	0.0154914	0.0946972	0.0215845	0.0792612	0.0863831	0.246653
Il10neg_AAAGTGACATAATCGC	0.0548545	-0.0889335	0.141194	-0.00815585	-0.0208858	0.0370045	0.361377
Il10neg_AAAGTGACATTGACCA	0.1191	0.0240651	0.0888058	-0.0218762	0.0800242	0.0865057	0.238347
Il10neg_AAAGTGAGTAGTGCGA	0.0875603	0.0426209	0.0694936	0.0251266	0.0592843	0.028208	0.341771
Il10neg_AAAGTGAGTTCCGGTG	0.112338	-0.073105	0.0805269	-0.0232753	0.0933297	0.00395523	0.41119
Il10neg_AAAGTGATCCCTGGTT	0.103317	0.0469447	0.0665494	-0.0202295	0.079835	0.0831903	0.316863
Il10neg_AAAGTGATCTGTCAGA	0.0564425	-0.0665372	0.241009	-0.0189037	-0.0349386	-0.0101869	0.484362
Il10neg_AAATGGAAGACGGTCA	0.0661107	-0.0226685	0.0641248	0.0783871	-0.0143534	0.0212615	0.365847
Il10neg_AAATGGAAGCAAATGT	0.0365612	0.113972	0.122647	-0.025948	0.025936	0.0860699	0.173076
Il10neg_AAATGGACAAACTAGA	0.0803071	0.0567112	0.0609392	0.104946	0.0616032	0.0551471	0.231567
Il10neg_AAATGGACAACAAGAT	0.0352075	0.1196	0.107546	0.0295313	0.00655101	0.0364527	0.358238
Il10neg_AAATGGAGTAACATAG	0.0500259	0.0338602	0.0388977	0.0073528	-0.0163458	0.0380512	0.200429
Il10neg_AAATGGAGTCCTGGGT	0.100138	0.0557575	0.0263112	0.0671894	0.00482791	0.0928585	0.218804
Il10neg_AAATGGAGTGCACATT	0.0165647	0.0204433	0.107237	0.0231989	0.0450476	0.0584491	0.408161
Il10neg_AAATGGATCACTCACC	0.0635579	-0.0434594	0.142267	0.017789	-0.0116578	0.0036325	0.359734
Il10neg_AAATGGATCTAACGGT	0.101527	-0.0134853	0.0832527	-0.0285507	0.0714693	0.0834522	0.345513
Il10neg_AACAAAGAGTGGCAGT	0.154184	-0.078022	0.174708	0.0292762	-0.0661273	-0.0581039	0.526418
Il10neg_AACAAAGCACTGTGTA	0.0253048	-0.0509656	0.0913761	-0.0528315	-0.0412881	-0.0124613	0.329333
Il10neg_AACAAAGCAGGCATGA	0.130241	-0.0340926	0.0843871	0.0201963	0.0667288	0.0254298	0.386462
Il10neg_AACAAAGGTAATGCGG	-0.000746743	-0.084314	0.0694499	-0.0495168	-0.0400532	-0.0150498	0.302062
Il10neg_AACAAAGGTAGAATAC	-0.00441778	0.0836374	0.0960993	0.0475828	0.0645914	0.14169	0.213333
Il10neg_AACAAAGTCAGAATAG	0.0529291	-0.0331338	0.0626393	-0.00614186	0.0665768	0.0487335	0.266847
Il10neg_AACAAAGTCCTGATAG	0.0974051	0.090642	0.0807233	0.0588824	0.0362076	0.0543548	0.319878
Il10neg_AACAACCAGGTTAAAC	0.0691294	0.0174856	0.0806323	-0.00128054	0.0452869	0.101065	0.290635
Il10neg_AACAACCTCCAACTAG	0.0665983	0.0282589	-0.0133566	0.0121411	0.0442048	0.170988	0.101645
Il10neg_AACAACCTCGAACCTA	0.098462	0.0286916	0.024468	0.0489324	0.0757844	0.141345	0.285302
Il10neg_AACAAGAAGCAGCCTC	0.163305	0.0127069	0.0956498	0.00168935	0.00787286	0.0297453	0.388336
Il10neg_AACAAGAAGTTCCAGT	0.17415	0.0364945	0.0949732	-0.0138279	0.118183	0.0405305	0.314306
Il10neg_AACAAGACAATTGCTG	0.0261885	-0.0293365	0.0849354	-0.0195239	0.0126491	0.0326819	0.255345
Il10neg_AACAAGACATGGCTGC	0.132114	0.0178632	0.046101	0.00696056	0.0501831	0.0964879	0.213655
Il10neg_AACAAGAGTACTTCCC	0.0627248	-0.00398028	0.0960872	0.0113586	0.0214668	0.0261295	0.334226
Il10neg_AACAAGAGTGGCCCAT	0.0501174	0.0439796	0.125877	0.0286846	-0.00133006	0.0445514	0.418442
Il10neg_AACAAGATCAAGCCGC	0.166589	-0.0127613	0.0594715	-0.0419936	0.0162741	0.11207	0.23671
Il10neg_AACAAGATCCACTGAA	0.0715261	0.0440859	0.141953	0.0737363	0.0217958	0.0618823	0.259672
Il10neg_AACAAGATCCTGGCTT	0.0403289	0.0472955	0.124862	-0.0144137	0.0383221	0.0523319	0.299237
Il10neg_AACACACCAAGGACAC	0.11151	-0.00357005	0.0255422	-0.0109183	0.0311705	0.167419	0.286483
Il10neg_AACACACCAGCAGTTT	0.117328	0.00869349	0.0565281	-0.012982	0.100266	0.194975	0.191536
Il10neg_AACACACCAGTCAGCC	0.121578	0.0100209	0.0648355	0.0432188	0.0804988	0.141426	0.391277
Il10neg_AACACACCATAACCCA	0.031118	-0.0399767	0.093941	-0.0541352	-0.0050222	0.0370674	0.268831
Il10neg_AACACACCATAATCCG	0.123434	0.030747	0.00694399	0.00651598	0.0655144	0.0892215	0.321825
Il10neg_AACACACGTAGGCAGT	0.0641216	0.0834758	0.0872044	-0.0140232	0.0871741	0.0627378	0.266816
Il10neg_AACACACGTCCGGTGT	0.0101173	-0.0265501	0.0953505	-0.0472856	-0.0355604	0.0618392	0.262485
Il10neg_AACACACTCGCGAAGA	0.0583736	-0.00500215	0.124231	-0.04621	0.0283902	0.000990901	0.370587
Il10neg_AACACACTCGGTAGAG	-0.00380043	-0.0135103	0.144366	0.002505	-0.00845367	-0.0391049	0.498702
Il10neg_AACACACTCTGCGAGC	0.0585349	-0.0141595	0.073864	0.0186204	-0.0306259	0.0185602	0.405251
Il10neg_AACAGGGAGATTGAGT	-0.0141807	0.0174907	0.0665553	-0.00206088	0.0909055	0.0758272	0.298298
Il10neg_AACAGGGAGGAACGAA	0.115334	-0.0413693	0.133383	0.0558831	-0.0417083	-0.0317168	0.619482
Il10neg_AACAGGGAGTCGGCCT	0.0785773	0.0436433	0.049553	0.000758586	0.0278576	0.0960178	0.138212
Il10neg_AACAGGGGTATCGTGT	0.0726683	-0.00401603	0.0914141	-0.0371115	0.0668705	0.0745347	0.249466
Il10neg_AACAGGGGTGGAACAC	0.0813183	0.0165756	0.0563054	-0.0356068	0.0935655	0.0808449	0.265058
Il10neg_AACAGGGGTTTCGATG	0.0760068	0.0495998	0.0422029	-0.02001	0.0577752	0.143091	0.278295
Il10neg_AACAGGGTCACGGTCG	0.104954	-0.0570144	0.121518	-0.0592825	0.0182801	0.11078	0.309167
Il10neg_AACAGGGTCTGCATGA	0.0879431	-0.0291886	0.0755792	-0.0435685	0.0178222	0.0354147	0.236011
Il10neg_AACCAACAGAAATTGC	0.020179	-0.00544685	0.0938346	-0.0170957	-0.0174473	0.0254573	0.370268
Il10neg_AACCAACAGTAGGTTA	0.000268518	0.0419466	0.0247274	0.0707135	0.0449143	0.0933688	0.247515
Il10neg_AACCAACCACATACTG	0.139141	0.00714743	0.131907	0.0297311	0.0119764	0.0519568	0.395425
Il10neg_AACCAACGTATAATGG	0.0859031	-0.0241561	0.129819	-0.0310127	0.0825299	0.0997163	0.149965
Il10neg_AACCAACGTCGAATTC	0.0579467	-0.0212801	0.147556	0.0489726	0.0207354	0.0154652	0.345934
Il10neg_AACCAACTCCGCACTT	0.033385	-0.0249956	0.0774438	0.02192	-0.0430082	0.0418655	0.372916
Il10neg_AACCAACTCTGACCCT	0.140072	0.0521595	0.0103836	-0.0682556	0.166471	0.127106	0.215773
Il10neg_AACCACAAGGCTGTAG	0.113277	-0.0170062	0.075072	-0.0594228	0.0461677	0.0546713	0.207576
Il10neg_AACCACAAGGGTCACA	0.0521387	0.0729193	0.0634288	0.0289314	-0.0149098	0.0796063	0.246336
Il10neg_AACCACACATGACTGT	0.11594	-0.00371034	0.0806593	-0.0310904	0.0321751	0.110045	0.124493
Il10neg_AACCACAGTAACGTTC	0.106542	0.0014958	0.10247	-0.00671544	0.0188341	0.10081	0.34323
Il10neg_AACCACAGTCGATTTG	0.126532	-0.0269572	0.052208	0.0470142	0.0451395	0.0708536	0.365139
Il10neg_AACCACAGTGGATGAC	0.0753471	-0.0382237	0.497766	-0.0119913	-0.0371366	0.0675041	0.439704
Il10neg_AACCACAGTGTGTGTT	0.00539926	0.0679526	0.12835	0.11878	-0.0321458	-0.014123	0.450756
Il10neg_AACCACATCAAACGAA	0.0519966	-0.0220916	0.0633109	0.0253568	-0.0353346	0.0802807	0.24764
Il10neg_AACCATGAGATGAAGG	0.0468525	-0.0536774	0.115945	0.0140399	-0.00860736	0.0164918	0.417413
Il10neg_AACCATGCAATGAGCG	0.0685686	0.0755207	0.103961	0.0569084	0.0149953	-0.00272334	0.334583
Il10neg_AACCATGCAGAGGCTA	0.0152635	-0.0133719	0.0883137	-0.0275854	-0.0430115	0.0310452	0.267665
Il10neg_AACCATGGTCACTCAA	0.0745492	-0.015565	0.0078501	-0.0428356	0.0430805	0.080993	0.230063
Il10neg_AACCATGGTCCAGCGT	0.0821901	0.0176013	0.0834666	0.0327118	-0.0201325	0.0555306	0.397254
Il10neg_AACCATGGTCTTACTT	0.116007	0.00113609	0.0967956	0.00874927	0.0245784	0.119145	0.239748
Il10neg_AACCATGGTGAGGAAA	0.076036	0.0178263	0.061896	0.0516215	0.00349971	0.0243836	0.370186
Il10neg_AACCATGGTTGCCTAA	0.107692	-0.0197082	0.0542738	0.00881463	0.0502739	0.0225764	0.221274
Il10neg_AACCATGTCACCCATC	0.0437661	0.0644224	0.054661	-0.00460503	0.0766506	0.141383	0.227122
Il10neg_AACCATGTCCCTCATG	0.0360662	-0.0498239	0.0530485	-0.0419052	-0.00487173	0.0233841	0.165889
Il10neg_AACCCAAAGATGCAGC	0.0992205	-0.00716942	0.0667997	-0.0397301	0.0818883	0.0455224	0.287843
Il10neg_AACCCAAAGCAGCAGT	0.15373	-0.0307337	0.0970886	-0.000464481	0.0800174	0.100408	0.322226
Il10neg_AACCCAAAGTTAACAG	0.106533	-0.00105112	0.040858	0.0170728	0.0637502	0.1157	0.210012
Il10neg_AACCCAAAGTTCATGC	0.13006	-0.010096	0.0939953	0.05109	0.0491488	0.0259293	0.367394
Il10neg_AACCCAAAGTTTGGCT	0.162199	-0.00344062	-0.0632385	-0.0226514	0.167525	0.141649	0.0411412
Il10neg_AACCCAACAAGCGAGT	0.0595324	-0.00519708	0.0973642	-0.0335266	0.0717842	0.00192359	0.260854
Il10neg_AACCCAACAATTTCCT	0.0678552	0.0302894	0.0804653	-0.0481224	0.0278878	0.151224	0.194242
Il10neg_AACCCAACACGCAGTC	0.10567	-0.0237862	0.0747156	0.0115675	0.132214	0.115482	0.275716
Il10neg_AACCCAAGTTAGAAAC	0.0674005	-0.0075579	0.083221	0.00234943	0.0663726	0.0505201	0.321676
Il10neg_AACCTGAAGCGCCTCA	0.0943632	-0.0481338	0.0718795	-0.0385836	0.0095527	0.0425765	0.200038
Il10neg_AACCTGACACCGGCTA	0.130858	0.0104281	0.0972257	0.0110239	0.0438109	0.0542609	0.357335
Il10neg_AACCTGACAGAGTTGG	0.122043	-0.0656732	0.0968356	0.00307579	0.0440383	0.0181996	0.336936
Il10neg_AACCTGACAGCTGTTA	0.100858	0.0522503	0.0832801	0.0225521	0.0217245	0.00884516	0.332861
Il10neg_AACCTGAGTCAGCTTA	0.0726839	0.120024	0.0297615	-0.00721029	0.103444	0.188381	0.134736
Il10neg_AACCTGAGTGTAGGAC	0.119075	-0.0813308	0.0688539	-0.0124286	0.0326043	0.0351183	0.286259
Il10neg_AACCTGAGTTGTGGCC	0.0202817	-0.0118287	0.0428014	0.00348755	-0.0141547	0.00342871	0.208399
Il10neg_AACCTGATCCGTTTCG	0.020097	0.0100655	0.156405	0.0330024	0.0160849	-0.0180837	0.461171
Il10neg_AACCTGATCGGTGTTA	0.0938447	0.0570574	0.0370354	0.0287671	-0.0325214	0.0873552	0.214284
Il10neg_AACCTTTAGGCGCTCT	0.027183	0.00776191	0.107094	0.0223461	0.0153634	0.068845	0.394276
Il10neg_AACCTTTCACAACATC	0.112584	-0.0656845	0.0125029	-0.0449234	0.0923465	0.193999	0.203807
Il10neg_AACCTTTCATATCTGG	0.0938532	0.0552017	0.0757447	-0.0127743	0.0856937	0.00889875	0.306614
Il10neg_AACCTTTCATGTACGT	0.0724341	0.0448166	0.0290508	0.00536009	0.0283737	0.152071	0.18065
Il10neg_AACCTTTGTAGTGCGA	0.109614	-0.0112955	0.0612813	-0.019476	-0.0315272	0.0107745	0.343455
Il10neg_AACCTTTTCCAAATGC	0.0287936	0.0623455	0.120743	-0.0397315	0.0405302	0.0847575	0.29868
Il10neg_AACCTTTTCGTAACAC	-0.00171612	-0.0341589	0.0791039	-0.0262055	-0.0215417	0.0286537	0.2671
Il10neg_AACCTTTTCTAGACCA	0.0410075	-0.0338639	0.0638903	-0.0225011	-0.0239342	0.0599994	0.404585
Il10neg_AACGAAAAGAGAGGGC	0.0251513	-0.033268	0.0685125	-0.0356151	-0.0338673	-0.00784994	0.292575
Il10neg_AACGAAAAGCGCCATC	0.125625	-0.0222322	0.126994	-0.0107612	-0.0238574	0.0461827	0.394459
Il10neg_AACGAAAAGCTAATCC	0.120835	-0.0299747	0.0717618	0.0207201	-0.00430199	0.104565	0.391099
Il10neg_AACGAAAAGCTGAGTG	0.0783669	0.0143382	0.0700305	0.00760736	-0.0243343	0.0799763	0.183131
Il10neg_AACGAAAAGTCCCAGC	0.0921771	0.0149742	0.0473254	0.0173708	0.00461464	0.0735895	0.392712
Il10neg_AACGAAACAGGTGTTT	0.0194867	-0.0225841	0.0759539	-0.031086	-0.0199609	0.0339391	0.196048
Il10neg_AACGAAACATCTTCGC	0.0886966	-0.0804088	0.0890065	-0.0250653	-0.0185894	0.0462942	0.446034
Il10neg_AACGAAACATGGGATG	0.146368	-0.0158288	0.10212	-0.00225735	0.0727224	0.0592623	0.297564
Il10neg_AACGAAAGTCAGACGA	0.092313	0.0147463	0.108969	-0.0313775	0.0758532	0.103885	0.285785
Il10neg_AACGAAAGTCTAGGTT	-0.00751252	-0.0404505	0.099639	-0.0572139	-0.0482782	-0.0184033	0.263571
Il10neg_AACGAAATCATCCTAT	0.0920831	0.0536201	0.119592	0.00868978	0.0146137	0.0843993	0.289104
Il10neg_AACGAAATCCAAGCCG	0.0573932	-0.0191096	0.120735	0.0185798	0.0373341	0.0607548	0.313593
Il10neg_AACGAAATCGGTGAAG	0.0972704	0.0169738	0.0976949	0.0419293	-0.0299311	-0.0424709	0.391989
Il10neg_AACGAAATCTTGAACG	0.0063993	-0.0948018	0.0995025	-0.0268753	-0.037196	0.00445813	0.2924
Il10neg_AACGGGAAGGTTCCGC	0.100881	-0.0398509	0.0247067	0.0389384	0.104505	0.0812616	0.206583
Il10neg_AACGGGATCAAACCCA	0.179547	-0.036237	0.110108	0.0241542	-0.00945694	0.0812673	0.323774
Il10neg_AACGGGATCCCAGCGA	-0.0233454	-0.064843	0.0679616	-0.0306868	-0.0721974	-0.00768834	0.305146
Il10neg_AACGGGATCTCACCCA	0.0634638	-0.0430055	0.041793	-0.00615534	0.0112769	0.0575146	0.327195
Il10neg_AACGTCAAGAAGGCTC	0.0622137	0.0486799	0.0029029	-0.0103843	0.0270019	0.0733669	0.256988
Il10neg_AACGTCACAAAGCTAA	0.105112	0.0249972	0.0569688	0.0374806	0.0636003	0.044286	0.221005
Il10neg_AACGTCACACCTCTGT	0.0624435	0.0221155	0.0856208	-0.00893123	0.0569973	0.0707265	0.324933
Il10neg_AACGTCACAGGATTCT	0.0029502	-0.0188558	0.00828914	-0.0333157	0.00356939	0.0542262	0.240842
Il10neg_AACGTCACATGACGAG	0.015557	-0.0243632	0.0647301	-0.048826	-0.00976147	0.0107709	0.334386
Il10neg_AACGTCAGTAAGATCA	-0.00751742	-0.045517	0.123885	-0.0127889	-0.0489209	0.0298799	0.161558
Il10neg_AACGTCAGTTGTATGC	-0.0102042	0.0595275	0.103404	0.0943778	-0.0255399	-0.0446544	0.469963
Il10neg_AACGTCATCCCGATCT	0.0396948	0.0689339	0.0210301	0.0315196	0.0534592	0.172422	0.253284
Il10neg_AACGTCATCCTACACC	0.0146036	-0.0495882	0.0514433	-0.00778337	-0.00377064	0.0294271	0.310231
Il10neg_AACTTCTAGAGCTTTC	0.116546	0.0367851	0.0442347	0.0225631	0.0814925	0.0368037	0.292053
Il10neg_AACTTCTAGCACAAAT	0.111316	0.0137303	0.036035	0.0410939	0.0416043	0.0890624	0.377188
Il10neg_AACTTCTAGCACCCAC	-0.04396	0.124891	0.127273	0.134726	-0.0295677	0.0286477	0.489282
Il10neg_AACTTCTAGGAGTACC	0.107528	-0.0229166	0.0872683	-0.0291607	0.0601478	0.0617844	0.255959
Il10neg_AACTTCTAGGCACTCC	0.0313692	-0.0721308	0.0372755	-0.039094	0.00400955	0.088204	0.263238
Il10neg_AACTTCTCAGGCACTC	0.141588	0.0264143	0.0321523	0.0257398	0.105957	0.0968577	0.210006
Il10neg_AACTTCTGTAAGAACT	-0.00625286	-0.0475382	0.140045	-0.0394393	-0.0083328	0.00671629	0.262279
Il10neg_AAGAACACACCTGCTT	0.0932597	-0.00543826	0.0356951	-0.0546644	0.086489	0.113945	0.256762
Il10neg_AAGAACAGTTCTAACG	0.111618	0.0453629	0.121876	0.0406786	0.00223002	0.0286459	0.344209
Il10neg_AAGACAAAGAATCGTA	0.0792675	0.0598794	0.0991106	0.0231282	-0.00812386	0.013513	0.240707
Il10neg_AAGACAAAGACTCAAA	0.114294	-0.032977	0.0842974	-0.0284005	0.0587002	0.0665896	0.234538
Il10neg_AAGACAAAGGCGACAT	0.0506982	-0.061267	0.0588062	-0.00602592	0.00601221	4.85861e-05	0.298391
Il10neg_AAGACAAAGTTCATGC	0.196897	0.000185612	0.0472763	0.00867861	0.111042	0.0971869	0.293091
Il10neg_AAGACAACAATCAGCT	0.0675492	0.0749318	0.0389699	0.0282971	0.000894087	0.069215	0.330997
Il10neg_AAGACAACAATTGTGC	0.172569	-0.0864441	0.120392	0.0381611	0.0471274	0.0406403	0.409085
Il10neg_AAGACAATCTACCACC	0.016126	-0.0554753	0.0433314	-0.0137272	-0.0239464	0.0497036	0.270958
Il10neg_AAGACTCAGGCCTAGA	0.0893452	0.00293582	0.0766205	-0.00661605	0.00162986	0.0288691	0.306507
Il10neg_AAGACTCAGGTACTGG	0.0584506	0.0383789	0.0648679	-0.0182605	-0.00551736	0.0623206	0.292731
Il10neg_AAGACTCGTCCGGTCA	0.133983	-0.0149018	0.0373429	0.00238431	0.073729	0.00622719	0.387846
Il10neg_AAGACTCGTGATGTAA	0.0146814	-0.0220597	0.107257	0.00542918	-0.00681073	-0.000896784	0.291291
Il10neg_AAGACTCTCCTCACTG	0.101709	0.0323193	0.0745485	-0.0160629	0.0497588	0.0973152	0.250764
Il10neg_AAGACTCTCGATGGAG	0.0986183	0.0226904	0.0756723	0.0799433	0.0499978	0.062006	0.301681
Il10neg_AAGACTCTCGCTGATA	0.0742714	0.0283878	0.069977	-0.0309314	0.0359983	0.0520132	0.358401
Il10neg_AAGACTCTCGCTTAAG	0.020403	-0.01643	0.0433663	0.0253231	0.00473519	0.118533	0.115723
Il10neg_AAGATAGAGCCTCTTC	0.0038451	-0.089785	0.128578	-0.0288306	-0.0148635	-0.0241522	0.295002
Il10neg_AAGATAGCAAAGGCAC	0.110666	-0.0597345	0.135737	-0.00508849	0.0353689	0.0845056	0.294924
Il10neg_AAGATAGCAGCGGTCT	0.10311	0.00786586	0.0809333	0.0192867	0.0513263	0.0967031	0.330817
Il10neg_AAGATAGTCTGTCGCT	0.105637	-0.0176441	0.0675117	0.0336756	0.0491779	0.0407418	0.327359
Il10neg_AAGCATCAGACTGGGT	0.0876921	-0.0160374	0.096268	-0.0395699	0.0932059	0.0553242	0.145579
Il10neg_AAGCATCCAAAGGAGA	0.019152	-0.0463965	0.0484828	0.00472471	-0.026886	-0.00338259	0.263976
Il10neg_AAGCATCGTGTAACGG	0.0108129	-0.0632375	0.105179	-0.000607999	-0.0145999	-0.0338393	0.271175
Il10neg_AAGCATCGTTTCGTAG	0.045439	-0.0489974	0.0631422	-0.051919	-0.0230673	0.000976605	0.297113
Il10neg_AAGCATCTCGCTTTAT	0.113798	-0.0461338	0.0505642	-0.017863	0.0558965	0.0964706	0.302151
Il10neg_AAGCATCTCTGGCCGA	0.164512	-0.0236505	0.110808	-0.0439831	0.0899973	0.0723539	0.311054
Il10neg_AAGCCATAGAGATTCA	0.0845312	0.00459776	0.100579	0.0254324	0.00102714	0.0490516	0.352219
Il10neg_AAGCCATGTGAGTTGG	0.144033	0.00795863	0.0986006	0.0421565	0.0207069	0.00564755	0.354871
Il10neg_AAGCCATGTTCTAACG	0.0495169	-0.0931726	0.128696	-0.0135214	0.0326324	0.110059	0.379321
Il10neg_AAGCCATGTTTCGTGA	0.128266	-0.00601518	0.0845157	-0.0557845	0.0740344	0.128064	0.191763
Il10neg_AAGCCATTCATTACCT	0.153453	0.0086305	0.057803	0.0367071	0.077258	0.101607	0.412156
Il10neg_AAGCCATTCGTGGCTG	0.102739	-0.0129395	0.0641212	0.044378	0.035397	0.0469773	0.336836
Il10neg_AAGCGAGAGGACATCG	0.118843	-0.0246736	0.0583415	-0.0318144	0.102275	0.0580421	0.24098
Il10neg_AAGCGAGCACGCCAGT	0.0964792	0.00165347	0.122499	0.0305175	-0.0048749	0.00455874	0.489046
Il10neg_AAGCGAGCAGATTCGT	0.0438936	-0.0255706	0.0820584	-0.00914542	-0.00881008	-0.00236748	0.217976
Il10neg_AAGCGAGCATCCGAAT	-0.0212974	-0.0551121	0.150743	-0.0522893	-0.0399598	-0.000192178	0.263806
Il10neg_AAGCGAGGTCGTGTTA	0.0168074	0.0131351	0.0851459	-0.0240646	0.026095	-0.0134956	0.23652
Il10neg_AAGCGAGGTGTGCTTA	0.0959387	0.0497267	0.0975836	0.0840827	0.0124921	0.0213103	0.269051
Il10neg_AAGCGAGTCGCTCCTA	0.117615	-0.0159733	0.122079	0.00739306	0.0291929	0.0469319	0.230237
Il10neg_AAGCGTTAGGGCTGAT	0.0423558	-0.0140074	0.0581556	0.115148	-0.0276397	0.0452717	0.498523
Il10neg_AAGCGTTCAAATGCGG	0.126578	0.0128271	0.0518238	0.0434889	0.0156149	0.0563339	0.353904
Il10neg_AAGCGTTCAGCTTCGG	0.0635116	0.0123945	0.0363755	-0.0295844	0.0945205	0.119796	0.253706
Il10neg_AAGCGTTGTCAACCTA	0.0861579	-0.00256027	0.12549	0.037442	0.0384676	0.0876321	0.307067
Il10neg_AAGCGTTTCCGTGTCT	0.146445	0.0115081	0.0915578	0.0255092	0.0433449	0.0600458	0.448315
Il10neg_AAGCGTTTCGAGTACT	0.0636493	0.0162146	0.106532	0.0557425	0.0394747	0.0359021	0.288064
Il10neg_AAGCGTTTCTGGCCTT	0.133148	-0.00529604	0.103034	0.00336757	0.00619093	0.0371235	0.33887
Il10neg_AAGGAATAGCATACTC	0.117292	-0.0483029	0.0879057	0.0105066	0.0466029	0.124532	0.29169
Il10neg_AAGGAATAGGATCACG	0.0178908	-0.0136959	0.0558421	0.0235794	-0.0729562	-0.0142788	0.261253
Il10neg_AAGGAATCATAGCTGT	0.0894457	0.0156038	0.0861034	0.0570577	-0.0110628	0.0262783	0.454079
Il10neg_AAGGAATGTAGTAAGT	0.033167	-0.0519961	0.112406	-0.0163734	-0.0183754	-0.0270727	0.283114
Il10neg_AAGGAATGTAGTCACT	0.113174	0.0359829	0.0851117	0.0414688	0.0210418	0.0738678	0.426991
Il10neg_AAGGAATTCATACGGT	0.0974914	-0.0350907	0.111529	0.0365746	0.11035	0.079064	0.273767
Il10neg_AAGGAATTCCTCTAAT	0.0414081	-0.0231912	0.0969152	-0.0235382	0.00125834	0.0629886	0.282342
Il10neg_AAGGTAACACAGCTGC	-0.00395825	-0.024179	0.0582388	-0.0420243	0.00903142	0.0198628	0.285022
Il10neg_AAGGTAACACCCTGTT	0.0397541	-0.0309165	0.0873122	-0.0413594	0.0451493	0.0746536	0.252422
Il10neg_AAGGTAACAGGTTTAC	0.0903047	0.0247273	0.0516259	-0.00188404	0.0739596	0.0880609	0.274824
Il10neg_AAGGTAACATAATGAG	0.0601335	0.0355901	0.0616963	0.00277235	0.0128223	0.0723504	0.28476
Il10neg_AAGGTAACATCCAACA	0.0942521	0.0607495	0.0617438	-0.0162387	0.0945343	0.114229	0.143182
Il10neg_AAGGTAACATGTTCAG	0.0297338	-0.0253892	0.0738726	-0.030914	-0.0419279	0.0139295	0.251623
Il10neg_AAGGTAATCGCCGAAC	0.116074	-0.072446	0.00656728	-0.0425965	0.0707584	0.0340067	0.319649
Il10neg_AAGTACCAGCTACGTT	0.117295	0.0796998	0.124742	0.0450437	0.0828925	0.0933096	0.368125
Il10neg_AAGTACCAGTTGTCGT	0.0521725	0.0185478	0.0588018	0.0539569	0.0379975	0.0303715	0.114669
Il10neg_AAGTACCCATGAGAAT	0.0354057	0.0535513	0.0286078	-0.0155179	0.0177658	0.0811841	0.213237
Il10neg_AAGTACCGTGTCTCCT	0.113877	-0.0570354	0.123604	-0.0532591	0.0713207	0.0588436	0.393137
Il10neg_AAGTACCTCGTTGTAG	0.0507412	-0.0493021	0.0726988	-0.0159823	-0.0215443	0.0415232	0.286582
Il10neg_AAGTACCTCTTGCGCT	0.0808122	0.0408391	0.0314456	-0.00823522	0.0400073	0.091361	0.212108
Il10neg_AAGTCGTAGGCAGCTA	0.140755	0.0307739	0.0693077	0.0747479	0.0652012	0.0261712	0.309025
Il10neg_AAGTCGTCATCATCTT	0.0568548	0.0109108	0.152085	0.0103776	-0.00105759	0.0221962	0.444008
Il10neg_AAGTCGTTCAGCTCTC	0.0336264	0.0443972	0.0885094	-0.0541317	0.0387336	0.0872377	0.217946
Il10neg_AAGTCGTTCTTGGTCC	0.0789538	-0.0105881	0.0642848	0.00117885	0.0427844	0.0666204	0.332792
Il10neg_AAGTGAAAGAGGATGA	0.0214409	0.0216715	0.148215	0.041898	-0.0703765	-0.0196094	0.519761
Il10neg_AAGTGAAAGTTGCCTA	0.0601764	0.0191089	0.0723755	0.00214693	0.0398962	0.105123	0.297244
Il10neg_AAGTGAACAACTTCTT	0.101943	0.0530644	0.0654173	-0.0115498	0.0208393	0.0552756	0.322144
Il10neg_AAGTGAAGTCGACGCT	0.120142	-0.0628827	0.145128	0.00901096	0.0271221	0.0427509	0.386787
Il10neg_AAGTGAAGTGTCTTAG	0.0635613	0.0241456	0.117858	0.0158087	0.0384563	0.0904439	0.291515
Il10neg_AAGTGAATCGTTTACT	0.0282991	-0.0214922	0.0796437	-0.00490316	0.0195497	0.0310788	0.206405
Il10neg_AAGTTCGCAAGTACCT	0.0574707	-0.0778212	0.0670218	-0.0266945	-0.0616325	0.0300593	0.322902
Il10neg_AAGTTCGCAATGAGCG	0.00271918	-0.0664337	0.0609947	-0.0622608	-0.0295274	0.0608162	0.375254
Il10neg_AAGTTCGCACTACCCT	0.0128645	0.0405702	0.119602	0.0853951	0.000346929	0.041287	0.389781
Il10neg_AAGTTCGCAGACTGCC	0.105494	-0.0669837	0.0386089	-0.025924	0.031824	0.127909	0.258949
Il10neg_AAGTTCGGTCTGTCCT	0.0885987	-0.0210201	0.106095	0.00668244	0.0829948	0.148709	0.264239
Il10neg_AAGTTCGGTTCGGACC	0.0963431	0.00983851	0.137753	0.0072141	0.0581286	0.00804091	0.358755
Il10neg_AAGTTCGTCAGAGTTC	0.123629	-0.0455713	0.0778901	-0.0339832	0.0403502	0.0109241	0.409237
Il10neg_AAGTTCGTCATGAGTC	-0.056623	0.0610319	0.108458	0.0315775	-0.0448165	-0.00796265	0.395251
Il10neg_AAGTTCGTCTGTAAGC	0.12979	0.0380127	0.0988545	0.0596382	-0.0396269	-0.0259998	0.405981
Il10neg_AATAGAGAGCCAAGCA	0.0487976	0.0616858	0.0880478	0.0620904	0.00280683	0.0148874	0.393961
Il10neg_AATAGAGAGTTGCATC	0.0880653	0.0209032	0.0841705	-0.0269551	0.025854	0.114288	0.191212
Il10neg_AATAGAGCACAGCCAC	0.0964956	-0.0069378	0.0915873	0.0281063	0.00788119	0.0643822	0.352369
Il10neg_AATAGAGGTCCGTACG	0.0302054	-0.0363331	0.113544	-0.0264845	-0.0221427	-0.0514771	0.286961
Il10neg_AATAGAGGTCGATTTG	0.0206363	-0.063913	0.105093	-0.0235987	-0.0766155	-0.0326353	0.286864
Il10neg_AATAGAGGTGCATGAG	0.0770077	0.0160338	0.192006	0.0607981	-0.0755711	-0.0036806	0.473399
Il10neg_AATAGAGGTGGCTGAA	0.0283897	-0.0413482	0.113364	-0.0217853	-0.0187078	0.0262584	0.31241
Il10neg_AATAGAGGTTGTCTAG	-0.0275204	-0.0442102	0.0979124	-0.0446561	-0.0655446	-0.0269822	0.341543
Il10neg_AATAGAGTCAGTCATG	0.0445006	-0.019758	0.0315645	-0.058168	0.0511092	0.0264416	0.186966
Il10neg_AATCACGCAACCAACT	0.116665	0.0450256	0.112086	0.0216856	0.0871273	0.0735013	0.31515
Il10neg_AATCACGCAATTGTGC	0.134551	0.00210274	0.00315804	-0.00911108	0.116938	0.139858	0.295276
Il10neg_AATCACGCACTGTGTA	-0.0312844	-0.0805264	0.422256	0.0209011	-0.080855	-0.0561	0.545201
Il10neg_AATCACGGTGCGGTAA	0.138854	-0.0652949	0.0376397	0.0248929	0.0454066	0.0453774	0.375615
Il10neg_AATCACGGTGTAACGG	0.116507	-0.00893507	0.0682335	0.00459804	0.000223276	0.0618077	0.372081
Il10neg_AATCGACAGAGGCCAT	0.0857149	-0.0095253	0.0923156	0.00433015	0.0138047	0.0483678	0.298348
Il10neg_AATCGACAGCCGTTGC	0.1447	-0.0219217	0.0680408	-0.0224957	0.0645466	0.00875621	0.383991
Il10neg_AATCGACCAACTGTGT	0.0605415	-0.00878995	0.0446109	0.012626	0.0816377	0.0943864	0.277685
Il10neg_AATCGACGTACACGTT	0.0107967	-0.0439069	0.0356347	0.00877794	-0.00314526	0.0171907	0.278154
Il10neg_AATCGACGTAGAATAC	0.00229403	0.0566621	0.111341	0.056867	-0.0185191	-0.00640683	0.469862
Il10neg_AATCGTGAGTTAGAAC	0.129471	-0.0125078	0.0435863	-0.011877	0.0337152	0.0820276	0.341892
Il10neg_AATCGTGAGTTCCATG	0.123038	0.00827796	0.0476252	0.051394	0.0208959	0.0715796	0.354119
Il10neg_AATCGTGCAAAGGATT	0.124719	0.0144541	0.168762	0.0224166	0.0490624	0.0877226	0.378696
Il10neg_AATCGTGCAACTCCCT	0.13482	0.0243698	0.0662511	0.0269817	0.0952347	0.0796124	0.388647
Il10neg_AATGAAGAGACGGATC	0.089534	0.0398294	0.0945497	0.0440133	-0.034475	0.0344313	0.375741
Il10neg_AATGAAGAGAGGCGGA	0.084616	0.0564738	0.0771997	0.0474112	0.0481879	0.00354099	0.365428
Il10neg_AATGAAGAGAGTGAAG	0.0623234	-0.0424575	0.120576	-0.0603869	0.0362052	0.0529046	0.186073
Il10neg_AATGAAGAGCAACAAT	0.124078	-0.0326541	0.0671446	-0.00525073	0.0843868	0.100738	0.188887
Il10neg_AATGAAGAGCGGATCA	0.116573	-0.0602359	0.0731739	0.017655	0.0296993	0.0499515	0.37368
Il10neg_AATGAAGAGTGCCCGT	0.102384	-0.00409684	0.0946729	0.0182655	-0.00734322	0.0511297	0.309366
Il10neg_AATGAAGCACCAGCGT	0.0675037	-0.00875825	0.0722981	-0.0256416	0.144826	0.0768114	0.288255
Il10neg_AATGAAGCACTACAGT	0.0321336	-0.0537476	0.05299	-0.0123928	-0.0115234	0.0687505	0.197838
Il10neg_AATGAAGCATCGAACT	0.0349055	0.0202968	0.123748	0.0270566	0.0244596	0.0473398	0.302669
Il10neg_AATGAAGGTTGATGTC	0.144897	0.0398889	0.0382072	0.00832564	0.0543113	0.0781572	0.304939
Il10neg_AATGAAGTCGCGCTGA	0.0996271	0.0800445	0.107437	0.0866387	0.0151703	0.101358	0.47658
Il10neg_AATGAAGTCGGCAGTC	-0.0062146	-0.00652975	0.109106	0.0356498	-0.036125	0.0261502	0.253088
Il10neg_AATGAAGTCTACCAGA	0.123102	0.0390824	0.0614445	0.0126922	0.0579508	0.0673251	0.293311
Il10neg_AATGACCAGCTACTAC	0.02641	0.122749	0.0946162	0.0230237	0.0398565	0.0848586	0.327943
Il10neg_AATGACCCAAGCGAAC	0.125635	0.0583268	0.0611721	0.0211477	0.0845245	0.101402	0.332022
Il10neg_AATGACCCACCGTGGT	0.136115	0.0226372	0.0871187	0.00871214	0.0972281	0.164341	0.260748
Il10neg_AATGACCCACTAGAGG	0.0506182	-0.0790249	0.0868115	-0.00455377	-0.00485385	0.0964813	0.22551
Il10neg_AATGACCTCATTCGTT	0.17003	-0.0328172	0.0538896	-0.0279507	0.0524112	0.0931352	0.374165
Il10neg_AATGACCTCGATACAC	0.0807677	-0.0552722	0.129866	-0.0261799	-0.0512901	0.0181871	0.533407
Il10neg_AATGACCTCTTGGTGA	0.0126037	0.0456563	0.0136544	-0.0123483	0.0555313	0.163477	0.184018
Il10neg_AATGCCAAGAGATTCA	0.0285141	-0.0126337	0.135579	-0.0530263	-0.0166949	-0.031099	0.271668
Il10neg_AATGCCAAGCACGGAT	0.0777307	-0.00269817	0.0803785	0.092256	-0.0335851	0.0389363	0.388674
Il10neg_AATGCCAAGGGTTAAT	0.0778149	-0.0354207	0.0850913	-0.0150158	0.0510856	0.0804139	0.189432
Il10neg_AATGCCACAAGCCTGC	0.0602455	0.0885138	0.0847648	0.00497055	0.0279072	0.0744111	0.355514
Il10neg_AATGCCACAAGTGATA	0.107383	0.0436319	0.0721805	0.0328694	-0.0220272	0.0950641	0.303328
Il10neg_AATGCCACAGGCTACC	0.0967589	0.0133379	0.0610889	0.00217463	0.0363665	0.152248	0.228539
Il10neg_AATGCCAGTCCAGCAC	0.0308854	-0.0221532	0.0820512	-0.0541448	0.030865	0.0217442	0.190568
Il10neg_AATGCCAGTTGTTGTG	-0.0213408	-0.0850129	0.049609	-0.0092893	-0.0283903	-0.0410501	0.370079
Il10neg_AATGGAAAGTCTCTGA	0.0179003	-0.049065	0.157224	-0.0184626	-0.0503908	0.00690185	0.305834
Il10neg_AATGGAACATCACCAA	0.00766654	0.0615417	0.154756	0.137046	-0.0294943	0.049534	0.442031
Il10neg_AATGGAACATGCGGTC	0.0783868	0.0100566	0.062146	0.0389771	0.0151497	0.0595583	0.491951
Il10neg_AATGGCTAGTAGGGTC	0.0998984	-0.0213519	0.0399263	-0.0507223	0.0470389	0.0806455	0.198076
Il10neg_AATGGCTCAACTGATC	0.158664	0.00746869	0.0695838	0.00454014	0.10588	0.107101	0.161394
Il10neg_AATGGCTCATTGCCTC	0.102256	0.0418722	0.0543713	0.0339634	0.0999429	0.0900676	0.306283
Il10neg_AATGGCTGTCCGGACT	0.184907	0.010913	0.0626128	-7.21742e-05	0.0792035	0.0683074	0.400622
Il10neg_AATGGCTGTTGTCTAG	0.10689	0.0199121	0.073816	0.00409082	-0.00753414	0.0474479	0.312509
Il10neg_AATTCCTAGACGGATC	0.122516	0.0339733	0.0896594	-0.00885958	0.142389	0.0889218	0.2327
Il10neg_AATTCCTAGCTTACGT	-0.0123141	0.0845925	0.0559355	0.0468209	-0.0108102	0.0313015	0.309684
Il10neg_AATTCCTAGTCACAGG	0.0686612	0.00669931	0.0422514	0.000290532	0.0531771	0.0783171	0.239617
Il10neg_AATTCCTCAAGTGATA	0.0968597	0.00922663	0.0472523	0.0187636	0.0197463	0.152553	0.265926
Il10neg_AATTCCTCAGCCCAGT	0.136459	-0.0305137	0.0359817	0.0449421	0.0997323	0.111994	0.307771
Il10neg_AATTCCTGTAACAGTA	0.116113	-0.00936162	0.0587696	0.0222737	0.0290509	0.0692806	0.372442
Il10neg_AATTTCCCACAAGCTT	0.0835509	0.0221453	0.162069	0.0117657	0.0610147	0.0566161	0.390708
Il10neg_AATTTCCCACATATCG	0.0864176	0.0281565	0.0445659	0.0443224	0.0843185	0.128715	0.307362
Il10neg_AATTTCCCATTCTCTA	0.160538	0.0278523	0.123857	0.0801343	0.0372032	0.0552422	0.365573
Il10neg_AATTTCCGTAGAGATT	0.123365	0.00105182	0.0448188	0.0283453	0.011942	0.0620286	0.432121
Il10neg_AATTTCCGTCATGACT	0.0934558	0.00329709	0.0334464	-0.0317433	0.0441254	0.0759082	0.116749
Il10neg_AATTTCCGTCCGGATC	0.0805145	-0.0176296	0.0740651	-0.00931112	0.0653467	0.0849889	0.213629
Il10neg_AATTTCCTCAGGTAAA	0.100131	0.00760064	0.0893555	0.0129578	0.0323405	0.0311639	0.261825
Il10neg_AATTTCCTCCTACGGG	-0.00716671	-0.0678422	0.104269	-0.0150412	-0.0113054	0.0349909	0.266478
Il10neg_AATTTCCTCGTTCTAT	0.170938	0.0257759	0.0780792	0.0142081	0.115497	0.16783	0.211923
Il10neg_AATTTCCTCTGTACAG	0.130792	0.0698571	0.0664914	-0.00642921	0.0593353	0.132759	0.246954
Il10neg_ACAAAGAAGTGCGACA	0.0974983	0.0651812	0.0937321	0.0108962	0.0511161	0.0304021	0.40132
Il10neg_ACAAAGACACTTGTCC	0.125852	0.0222362	0.0458186	0.0328418	0.0705708	0.0774502	0.352841
Il10neg_ACAAAGACAGTATACC	0.126722	0.00514717	0.038043	0.00315595	0.109266	0.0912728	0.281283
Il10neg_ACAAAGAGTACATTGC	0.156248	-0.0671615	0.122722	-0.00760846	0.0341664	0.0413329	0.339501
Il10neg_ACAAAGAGTAGTGTGG	0.062682	-0.0633025	0.0767203	-0.0315229	-0.0531047	0.0132277	0.264959
Il10neg_ACAAAGAGTGACGCCT	0.0350789	0.0385373	0.0570645	0.0822117	0.00964427	-0.00523969	0.310675
Il10neg_ACAAAGATCTACGCGG	0.0865138	-0.0288437	0.0793476	-0.0153441	0.0448454	0.04347	0.40731
Il10neg_ACAAAGATCTCTGCTG	-0.0117634	-0.0205705	0.127039	-0.0102056	-0.0561908	0.0210934	0.275912
Il10neg_ACAAAGATCTGCATAG	0.000728793	-0.0818693	0.0901055	-0.0239947	0.0246986	0.0237993	0.234754
Il10neg_ACAACCAAGAAGCGGG	0.0904782	0.0287626	0.109791	0.0336487	0.0959578	0.0558817	0.379112
Il10neg_ACAACCACAAGATGGC	0.0399028	-0.0949439	0.0739812	-0.0304397	-0.0133156	0.0298569	0.219545
Il10neg_ACAACCACAATAGAGT	0.0757929	0.0599211	0.0667968	0.00213273	0.0278257	0.0992674	0.273477
Il10neg_ACAACCACACGCGCAT	0.121416	-0.0287693	0.0486598	0.0132304	0.0775668	0.107286	0.298903
Il10neg_ACAACCACATACACCA	0.116751	-0.000554117	0.088911	-0.0179844	0.0780857	0.0621899	0.233475
Il10neg_ACAACCAGTATCGAAA	0.013688	-0.0449659	0.113246	-0.0523807	0.00715774	0.0287859	0.293678
Il10neg_ACAACCAGTTGGGACA	0.0736169	0.0383416	0.0620079	0.0309015	0.0657504	0.0666797	0.371317
Il10neg_ACAAGCTAGAGTTGCG	0.116209	0.0447814	0.0815802	0.0254966	0.0325681	0.0763446	0.284766
Il10neg_ACAAGCTAGCTAATCC	0.141666	0.0836056	0.0592038	0.0723499	0.0598049	0.0425249	0.437298
Il10neg_ACAAGCTAGCTGAAGC	0.0984889	-0.00759794	0.100163	0.0172658	-0.016635	0.0894462	0.27948
Il10neg_ACAAGCTCAGTCCGTG	0.0471638	0.0175388	0.120601	-0.0384913	-0.0146071	-0.028364	0.341868
Il10neg_ACAAGCTGTCTGTAAC	0.0222976	-0.0242067	0.0516588	-0.0380904	-0.0363376	-0.0172411	0.160601
Il10neg_ACAAGCTGTGGTACAG	0.126278	0.0306584	0.122226	0.107207	-0.00630947	0.0685846	0.458163
Il10neg_ACAAGCTGTTGTTGCA	0.0767662	0.107579	0.0877076	-0.0191747	0.0453975	0.126685	0.218343
Il10neg_ACAAGCTTCAACGCTA	0.0826024	0.057417	0.11825	0.0329863	0.0663261	0.0794281	0.279695
Il10neg_ACAAGCTTCGAGTGAG	0.0587236	-0.0401031	0.0700183	-0.0281425	0.0440033	0.00959559	0.159246
Il10neg_ACAAGCTTCGGACCAC	0.0965104	-0.0488097	0.0534597	-0.0133561	0.0536543	0.0531472	0.284931
Il10neg_ACAAGCTTCTTGATTC	0.0999851	-0.000629852	0.0740148	-0.0459825	0.041242	0.0453627	0.271215
Il10neg_ACACAGTAGTTCCAGT	0.112535	0.0137885	0.0467305	-0.018633	0.0926602	0.0866528	0.252335
Il10neg_ACACAGTCACATAGCT	0.0331441	0.0693071	0.059479	-0.00059359	0.0703041	0.0658227	0.325235
Il10neg_ACACAGTCACTGATTG	0.079946	-0.007376	0.0402731	-0.0369671	0.0477967	0.0968618	0.0969473
Il10neg_ACACAGTCAGTTCACA	0.0463653	-0.0315855	0.112226	-0.0363497	-0.0226085	0.0269501	0.31222
Il10neg_ACACAGTCAGTTGTTG	0.100338	0.0304006	0.139118	0.0306272	-0.000706684	0.0775883	0.286343
Il10neg_ACACAGTCATGTACGT	0.0377061	-0.0498611	0.107816	-0.0351358	0.0120739	0.00249068	0.220659
Il10neg_ACACAGTGTGGAGGTT	-0.0125199	-0.0560353	0.157111	-0.0116266	-0.029201	0.000451818	0.289565
Il10neg_ACACAGTTCCAAACCA	0.0132353	-0.020597	0.0911963	-0.013644	-0.0591156	0.0325886	0.263993
Il10neg_ACACAGTTCGGATACT	-0.0505766	0.0769436	0.0816532	0.117677	0.0223318	0.0248984	0.399111
Il10neg_ACACCAAAGAGAATCT	0.0897018	-0.0275595	0.0839887	0.00791689	0.00353126	0.113769	0.33047
Il10neg_ACACCAAAGCATGAAT	0.162693	0.0200064	0.0833471	-0.0281168	0.0709401	0.0996331	0.257998
Il10neg_ACACCAACAAAGCGTG	0.0296859	-0.0358068	0.0748211	-0.0156641	-0.0108587	0.0327175	0.257173
Il10neg_ACACCAACAAGTACCT	0.0892672	0.0155407	0.0588693	-0.0341224	0.0685176	0.139428	0.170146
Il10neg_ACACCAACACATATCG	0.0682199	-0.0188403	0.102202	-0.00737379	-0.0228638	0.0410523	0.324389
Il10neg_ACACCAACAGCACAAG	0.124678	0.0437068	0.0339756	0.0258574	0.0732901	0.0787218	0.291523
Il10neg_ACACCAAGTAATGCTC	0.185324	0.0083507	0.0224102	-0.0360804	0.0965892	0.080397	0.278546
Il10neg_ACACCAAGTACTCGAT	0.0451355	-0.0220998	0.0381148	-0.0237516	-0.0303396	0.0168202	0.222909
Il10neg_ACACCAATCCTAAACG	0.0874708	-0.0528586	0.0394007	-0.0239754	0.0340302	0.0634691	0.285988
Il10neg_ACACCAATCTCACTCG	0.122183	0.0142914	0.0760961	-0.0255543	0.0521319	0.134089	0.290648
Il10neg_ACACCAATCTCCTGCA	0.101871	-0.0110208	0.128771	0.0364097	0.0529968	0.0738842	0.472
Il10neg_ACACGCGAGCACTGGA	0.103775	-0.0173269	0.131233	-0.0621429	-0.0101512	0.0632308	0.24339
Il10neg_ACACGCGAGTCGAGGT	0.0685852	-0.0120242	0.0324266	-0.0362037	-0.0155934	0.0105788	0.284829
Il10neg_ACACGCGCAATCGCAT	-0.0254756	0.0238029	0.00200634	-0.0170772	-0.00228587	0.0465437	0.245816
Il10neg_ACACGCGCAGAAGCGT	0.0999436	-0.0130431	0.0671007	-0.0145761	0.0387667	0.0380339	0.339125
Il10neg_ACACGCGGTGGCTTAT	0.106414	0.0174114	0.100378	0.0265359	0.0483384	0.0815201	0.309462
Il10neg_ACACGCGTCAGGCGAA	0.122245	-0.00902729	0.141419	-0.0202477	-0.0167289	0.021	0.461647
Il10neg_ACACGCGTCCCGAAAT	0.0190408	-0.0316254	0.11122	0.0118448	0.00997088	0.100203	0.410224
Il10neg_ACACTGAAGCCGATTT	0.0871882	-0.0178508	0.0530468	-0.0116711	0.100797	0.0912646	0.290424
Il10neg_ACACTGACAGCGTACC	0.0696578	-0.0106163	0.0332169	0.0329901	0.112253	0.150132	0.262239
Il10neg_ACACTGACATTCGGGC	0.0399225	0.0316702	0.0969204	0.0436421	0.0682457	0.068402	0.331081
Il10neg_ACACTGAGTACGATGG	0.146425	-0.0152767	0.0991261	0.0712053	0.04583	0.0641175	0.346446
Il10neg_ACACTGAGTAGCTTTG	0.0662775	-0.0229555	0.0430798	0.0264203	0.068118	0.13551	0.270632
Il10neg_ACACTGAGTCCCTGTT	0.100547	0.039224	0.04903	-0.00696843	0.102774	0.0971244	0.220065
Il10neg_ACACTGAGTTGCGAAG	0.0276569	-0.0514617	0.0811051	-0.0251256	-0.0560559	-0.0231167	0.283011
Il10neg_ACACTGATCAGGACGA	0.106973	-0.0302859	0.0541909	0.0246232	0.0277431	-0.0150836	0.289058
Il10neg_ACAGAAAAGCACGATG	0.0771133	0.0237231	0.0501607	-0.0319547	0.0573583	0.0440081	0.269747
Il10neg_ACAGAAAAGTCCGCGT	0.0553327	0.0227562	0.127468	0.0777342	0.0704871	-0.0277102	0.386589
Il10neg_ACAGAAAAGTTCCAGT	0.0762018	0.0141508	0.0550396	0.068065	-0.00267014	0.041929	0.388199
Il10neg_ACAGAAACACCTCTAC	0.126833	0.0390341	0.0392709	0.0376434	0.0980388	0.152615	0.325047
Il10neg_ACAGAAAGTAGCGTTT	-0.00146145	-0.0672209	0.0722472	-0.0131665	-0.0123695	0.0526392	0.340161
Il10neg_ACAGAAATCCGGTAAT	0.0959674	-0.0530908	0.0891372	0.0388299	-0.00962763	0.0326623	0.315191
Il10neg_ACAGAAATCCGTAGGC	0.067365	0.0316658	0.0363324	0.0339583	0.0406428	0.00985805	0.254417
Il10neg_ACAGAAATCTAATTCC	0.149225	0.0232993	0.0735833	0.00954068	0.0650555	0.0552077	0.335611
Il10neg_ACAGAAATCTCCGAGG	0.0276159	-0.0185177	0.163431	0.0309946	-0.0575683	0.0004799	0.561018
Il10neg_ACAGCCGAGATGACCG	0.0633369	-0.0224891	0.0975865	-0.023909	0.0112306	0.0430845	0.377023
Il10neg_ACAGCCGAGTATAGGT	0.0227608	-0.0419486	0.0778056	-0.0258625	-0.0189569	0.00478007	0.292368
Il10neg_ACAGCCGCATACTGTG	0.0552116	0.0539698	0.0428271	0.00532609	-0.00103671	0.102289	0.310482
Il10neg_ACAGCCGCATCACGGC	0.0181355	-0.0590931	0.0747114	-0.0284899	-0.0342416	0.0219401	0.252658
Il10neg_ACAGCCGCATGGATCT	0.0700902	0.0632769	0.0204034	-0.00355397	0.100416	0.142999	0.244926
Il10neg_ACAGCCGGTCTCTCTG	0.0589377	-0.00209293	0.084102	0.0319682	0.0609866	0.093615	0.304671
Il10neg_ACAGCCGTCCAGCCTT	0.124215	0.0688375	0.0842036	0.0681627	0.00349026	0.022876	0.503594
Il10neg_ACAGCCGTCTCTCTAA	0.0614454	-0.0631647	0.130511	-0.0480624	-0.0364749	0.0404132	0.237093
Il10neg_ACAGGGAAGCGGTAAC	0.0949102	-0.037843	0.0843367	-0.020866	0.0517416	0.0670577	0.378532
Il10neg_ACAGGGAAGGCGACAT	0.135952	0.0055281	0.0890563	0.0338325	0.0113261	0.101551	0.331814
Il10neg_ACAGGGACAATCTAGC	0.0290581	0.00520443	0.104678	-0.0177775	-0.0351993	0.0508466	0.415051
Il10neg_ACAGGGACAGCTATAC	0.0836753	0.0475717	0.0712803	0.0709871	0.0362577	0.0854193	0.364689
Il10neg_ACAGGGAGTACAGAAT	0.113293	-0.0344349	0.0540519	-0.0453611	0.0619001	0.0520366	0.263918
Il10neg_ACATCCCAGAAATCCA	0.0307575	0.16677	-0.0567949	0.0331618	0.125184	0.245894	0.0854589
Il10neg_ACATCCCAGAGTGTTA	0.0438388	-0.0374472	0.0522992	-0.0373545	0.0356069	0.0476454	0.173625
Il10neg_ACATCCCAGGGAGGAC	0.0833088	0.00526462	0.0614698	-0.032344	-0.0212778	0.0639973	0.263401
Il10neg_ACATCCCCAAGCCATT	0.0424884	0.0360077	0.0371787	-0.01533	0.00205947	0.128162	0.230242
Il10neg_ACATCCCCATACACCA	0.0663989	-0.0121654	0.0590087	0.0524069	0.0471133	0.101887	0.380246
Il10neg_ACATCCCGTTGTGTAC	0.130843	0.0158181	0.00596122	0.0171291	0.00758805	0.0193576	0.277659
Il10neg_ACATCCCTCAAGCTGT	0.161013	-0.0194943	0.0698209	-0.00822288	0.0578241	0.0684869	0.32765
Il10neg_ACATCCCTCACTTCTA	0.136265	0.0230253	0.0369294	-0.0515876	0.142842	0.137513	0.207117
Il10neg_ACATCCCTCGAAGCAG	0.0420774	0.0368962	0.0270103	0.029768	0.0696888	0.073803	0.265642
Il10neg_ACATCCCTCGACCATA	0.0836559	0.0382128	0.0756502	-0.0753094	0.103969	0.150468	0.193352
Il10neg_ACATCCCTCGGCATCG	0.0511676	0.00643074	0.049225	0.00337106	0.0688351	0.0890534	0.305601
Il10neg_ACATCCCTCGTGCTCT	-0.081882	-0.0342151	0.138181	0.0504735	-0.0475273	-0.0240689	0.45964
Il10neg_ACATCGAAGAATCTAG	0.0567189	-0.0415579	0.0744063	-0.0159833	-0.0466043	0.0382837	0.373947
Il10neg_ACATCGAAGCCAAGGT	0.04175	0.0277842	0.156842	0.0553949	0.0740867	0.0776869	0.313154
Il10neg_ACATCGAAGGTTGGAC	0.0866135	-0.0111347	0.119198	0.0532792	-0.0586491	-0.0452977	0.501729
Il10neg_ACATCGAAGTCATCCA	0.0366716	0.0386353	0.0417124	-0.0601749	0.0786046	0.0496838	0.310231
Il10neg_ACATCGACACTACACA	0.0616488	0.00570834	-0.0052085	-0.0341311	0.137573	0.238311	0.0684918
Il10neg_ACATCGACAGACCTAT	0.10002	0.00108397	0.144475	0.00512138	-0.0098373	0.0434482	0.40763
Il10neg_ACATCGACATTCGGGC	0.143254	0.00734314	0.0737368	-0.0596951	0.0807196	0.0547367	0.243636
Il10neg_ACATCGATCCACGTAA	0.113104	-0.00421234	0.101386	0.0357081	-0.0150502	0.0732761	0.367517
Il10neg_ACATCGATCGCGCCAA	0.0737456	0.0381841	0.0872433	0.0442907	0.0560919	0.0621588	0.322544
Il10neg_ACATCGATCGTTCTAT	0.0880079	-0.0689069	0.138004	-0.045016	0.0208917	0.0110324	0.404155
Il10neg_ACATCGATCTAGTACG	0.107084	-0.0123089	0.0570459	0.0119025	0.0634591	0.0770735	0.301408
Il10neg_ACATGCAAGATAGCAT	-0.00821616	-0.0379831	0.0713605	-0.042419	0.0281764	-0.00664965	0.29926
Il10neg_ACATGCAAGCTGTACT	0.0196256	0.0207076	0.0927954	-0.0278031	0.00876133	0.0490958	0.291893
Il10neg_ACATGCACACACGTGC	-0.00154748	0.131368	0.177926	0.187015	0.00801471	0.0503795	0.454727
Il10neg_ACATGCACAGTTCCAA	0.0810674	0.0179243	0.000958743	-0.016959	0.0405315	0.102143	0.199043
Il10neg_ACATGCACATCCTTGC	0.0954208	0.0264921	0.0575591	-0.0437461	0.0456549	0.113099	0.31732
Il10neg_ACATGCATCAAAGGAT	0.083101	0.00685181	0.101066	0.0280876	0.0316322	0.0339509	0.406904
Il10neg_ACATTTCAGAATTCAG	0.0159898	-0.0150392	0.0581574	-0.0508519	-0.0178127	0.0227825	0.239951
Il10neg_ACATTTCAGCGTGTTT	0.0789232	0.0132227	0.102194	0.0205282	0.0127054	0.0451967	0.341309
Il10neg_ACATTTCAGGTACAAT	0.0843133	-0.0676015	0.148884	-0.048436	-0.0595063	0.0140417	0.413009
Il10neg_ACATTTCCACCGCTAG	0.0262784	-0.085142	0.0476048	-0.0337214	-0.0162573	0.0217558	0.33097
Il10neg_ACATTTCCAGCCATTA	-0.01762	-0.0861143	0.10085	-0.00485082	0.0262559	0.0519561	0.303584
Il10neg_ACATTTCCATTCAGGT	0.111448	-0.0243162	0.0567254	-0.016132	0.0890414	0.0788696	0.364639
Il10neg_ACATTTCGTAGATGTA	0.111101	-0.0480139	0.0547692	-0.0242186	0.00855631	0.058431	0.253386
Il10neg_ACATTTCGTCTCCTGT	0.0942702	0.0810936	0.0474932	-0.048183	0.0968487	0.0611872	0.251492
Il10neg_ACATTTCGTTGCTAGT	0.106305	0.00766841	0.0616224	-0.0300653	0.12296	0.103625	0.178675
Il10neg_ACATTTCTCACCTCTG	0.11169	0.0111314	0.101196	-0.0104911	0.0358307	0.152436	0.243356
Il10neg_ACATTTCTCGAAGCAG	0.100496	-0.0318094	0.0870196	0.0304867	-0.0248158	0.0102911	0.396885
Il10neg_ACATTTCTCGCTCTCA	0.0417698	-0.0490759	0.0570352	-0.00474666	0.0239791	0.0124615	0.252887
Il10neg_ACCAAACAGAGAATCT	0.112974	0.040188	0.136055	-0.0208969	0.0953541	0.176522	0.248111
Il10neg_ACCAAACCAATTGTGC	0.0711363	0.0800707	0.0396739	0.0142417	0.0225273	0.0981641	0.202315
Il10neg_ACCAAACCAGAGGGTT	0.153081	0.0429604	0.131102	-0.0309131	0.0555052	0.073401	0.340941
Il10neg_ACCAAACGTAAGAACT	-0.038074	0.0372527	0.176349	0.146756	-0.0515207	-0.0165526	0.601533
Il10neg_ACCAAACGTTAAGGAT	0.0430358	0.0344297	0.0442296	-0.0375381	0.0321111	0.0567379	0.295495
Il10neg_ACCAAACTCATGGTAC	0.0843173	0.010109	0.0458089	0.0267839	0.0448601	0.0751119	0.383824
Il10neg_ACCAAACTCGGAATGG	0.143734	-0.033356	0.0568215	0.0336567	0.00427664	0.0368685	0.288796
Il10neg_ACCAACAAGAAATCCA	0.108772	-0.00191417	0.0734726	-0.027899	0.122474	0.0701834	0.218919
Il10neg_ACCAACAAGACCAAGC	0.0644931	0.00552929	0.0617752	0.0503174	0.056541	0.123421	0.27316
Il10neg_ACCAACAAGCTGACAG	0.0996837	-0.0113776	0.133835	0.0407589	0.0378425	0.0450362	0.394622
Il10neg_ACCAACAGTGGGCTCT	0.057621	-0.00595731	0.112257	0.0443413	0.00973152	-0.0128712	0.389616
Il10neg_ACCAACAGTGTTGAGG	0.0884873	-0.00587403	0.0576809	-0.0295132	0.0884951	0.0605682	0.223734
Il10neg_ACCAACAGTTTCGACA	0.125001	0.0311392	0.0598821	-0.0154668	0.0486299	0.121601	0.341441
Il10neg_ACCAACATCCTGGTCT	0.0925089	0.00159351	0.159602	0.032487	0.0169068	0.0395734	0.433769
Il10neg_ACCAACATCGTTCTAT	0.00974091	-0.0440966	0.122441	-0.0513204	0.0176494	0.0802716	0.307197
Il10neg_ACCACAAAGATAACGT	0.129502	-0.0352565	0.0457948	0.0365035	-0.00581846	0.0627501	0.266003
Il10neg_ACCACAAAGCGTGTTT	0.00136252	-0.0472618	0.103058	-0.0297815	-0.0194989	-0.0239945	0.284413
Il10neg_ACCACAACAAGTCCCG	0.0211339	-0.0477902	0.0747594	-0.0286412	-0.0388719	0.0199577	0.255644
Il10neg_ACCACAACATAGTCAC	0.128491	-0.0400392	0.0563587	-0.0524898	0.171398	0.118888	0.244682
Il10neg_ACCACAAGTCGTGTTA	-0.0109845	-0.0222858	0.135073	0.0997256	-0.058767	-0.0315356	0.536502
Il10neg_ACCACAAGTTACGATC	0.0654763	-0.0216055	0.0708625	-0.0635568	0.0509076	0.12898	0.148644
Il10neg_ACCATTTAGAGTCAGC	0.0443925	0.00417283	0.0436893	-0.0317881	-0.0393854	0.0316718	0.180921
Il10neg_ACCATTTCAGCAATTC	0.0587312	-0.0184312	0.0183572	0.0195773	0.0451613	0.16075	0.233294
Il10neg_ACCATTTGTATATGGA	-0.0294237	-0.0284928	0.0636046	0.055054	-0.0411582	0.0236686	0.317107
Il10neg_ACCATTTGTTCCGGTG	0.0854184	-0.0389395	0.081513	-0.0322311	0.0900614	0.118	0.243041
Il10neg_ACCATTTTCTCACCCA	0.0381869	0.027365	0.0677942	-0.011732	-0.0240773	0.137998	0.238286
Il10neg_ACCATTTTCTGCTTAT	0.00678001	0.0338647	0.125255	0.0913819	0.0306049	0.076308	0.349708
Il10neg_ACCCAAAAGCATCAGG	0.0875087	-0.0159239	0.10522	-0.0237637	0.026532	-0.0311745	0.55032
Il10neg_ACCCAAAAGGGTACAC	0.126211	0.0159481	0.0164121	-0.0241436	0.0490592	0.0833557	0.30996
Il10neg_ACCCAAAAGTATGATG	0.0216341	-0.0350629	0.0822442	-0.0595744	-0.018887	0.0345276	0.271944
Il10neg_ACCCAAACAGAAGCGT	0.106353	-0.00618496	0.130284	0.0197646	0.0255266	0.0106221	0.239458
Il10neg_ACCCAAAGTCATCACA	0.0973566	-0.045378	0.0988723	-0.00804178	0.0948872	0.128745	0.320126
Il10neg_ACCCAAAGTCGAGCAA	0.0988704	-0.0348551	0.078154	0.04856	0.0373244	0.018298	0.48377
Il10neg_ACCCAAAGTGAGTAAT	0.0577266	0.0711439	0.0515363	0.0683777	0.0175754	0.043486	0.370624
Il10neg_ACCCAAAGTGGTACAG	0.09001	-0.057434	0.105849	-0.0186464	-0.0124525	-0.0105431	0.426012
Il10neg_ACCCAAATCAAGCCCG	0.0763161	-0.0131249	0.0507886	0.0386404	0.0218836	0.0413293	0.220894
Il10neg_ACCCAAATCCATGAGT	0.0251911	-0.0682762	0.147274	-0.0186805	0.00181401	0.0363971	0.288328
Il10neg_ACCCAAATCGCTAGCG	0.0118175	-0.0165304	0.113892	-0.0154279	0.000256006	-0.0136589	0.265739
Il10neg_ACCCTCAAGGAAAGGT	-0.00178888	-0.03532	0.106243	-0.0102165	-0.0394807	0.0154492	0.296379
Il10neg_ACCCTCACAGCCTACG	0.0484613	-0.0410089	0.0716534	-0.0287586	-0.0192731	0.0446536	0.262717
Il10neg_ACCCTTGAGAAGTGTT	-0.0229765	-0.0106131	0.112759	0.0117827	-0.024796	0.00508521	0.265757
Il10neg_ACCCTTGCACTATCCC	0.147595	-0.0252747	0.0522658	0.042553	0.0526285	0.0690868	0.357816
Il10neg_ACCCTTGGTACGTTCA	0.101455	0.0152217	0.111868	0.0126246	0.0672616	0.160585	0.310024
Il10neg_ACCCTTGTCCGGTTCT	0.0169193	-0.0791175	0.081675	-0.015009	0.0303071	0.0783048	0.362031
Il10neg_ACCCTTGTCTCATTAC	0.101119	0.0439124	0.0739254	0.0214715	0.0503685	0.134745	0.251468
Il10neg_ACCGTTCCAATCTCTT	0.111012	-0.0258854	0.0505809	-0.0258731	0.071474	0.161266	0.205804
Il10neg_ACCGTTCCAGACCAAG	0.0559946	0.0189895	0.0596411	-0.0686933	0.0386812	0.134388	0.1676
Il10neg_ACCGTTCCAGAGGCTA	0.12606	-0.0343438	0.108081	-0.0294914	0.0897874	0.1073	0.159611
Il10neg_ACCGTTCCATAGAATG	0.0689215	-0.0363203	0.012607	-0.0443683	0.0191412	0.0565881	0.294038
Il10neg_ACCGTTCGTAGTTACC	0.0899832	0.0260263	0.0110853	0.0582039	0.0128569	0.113891	0.351117
Il10neg_ACCGTTCTCCAGTGCG	0.106654	-0.0677437	0.190141	0.0095268	-0.0446806	-0.0411245	0.586353
Il10neg_ACCGTTCTCCGAAATC	0.103399	-0.0112487	0.0537463	-0.00954704	0.133714	0.194364	0.140418
Il10neg_ACCTACCAGAGTCAAT	0.0398172	0.00222491	0.121587	0.0249014	-0.0332315	0.0403859	0.446888
Il10neg_ACCTACCAGTTGCCCG	0.131213	0.00284351	0.0303274	-0.0259976	0.127293	0.166307	0.179264
Il10neg_ACCTACCCAAGCTGTT	0.148685	0.0319405	0.0932468	-0.0353538	0.0494515	0.0714527	0.302195
Il10neg_ACCTACCCAATTCTCT	0.0987295	0.0297811	0.107195	0.0529607	0.0480831	0.0677708	0.427531
Il10neg_ACCTACCCACATTACG	0.0274883	0.0143742	0.0669484	-0.0374752	-0.0370025	0.0626865	0.185586
Il10neg_ACCTACCGTCAACGCC	0.0636454	0.0565487	0.0522111	0.020612	0.0801755	0.140383	0.274068
Il10neg_ACCTACCTCAGGAAAT	0.0757047	0.0376116	0.0236721	-0.0200635	0.111598	0.159911	0.154262
Il10neg_ACCTGAAGTACTAGCT	0.00335875	-0.0426198	0.0963697	-0.0379464	-0.00670483	-0.00386894	0.297473
Il10neg_ACCTGAAGTCTAACTG	0.0238752	-0.00280455	0.143929	0.0794409	0.0433497	0.00186017	0.453722
Il10neg_ACCTGAAGTGGTTTGT	0.015383	0.0677266	0.0803264	0.0283182	0.00747897	0.0712983	0.31375
Il10neg_ACCTGAATCACTTATC	0.0587291	-0.00344052	0.0879021	-0.00470228	0.056076	0.112173	0.248501
Il10neg_ACCTGTCAGACCCTTA	0.0817227	0.0252311	0.0795844	-0.000785034	0.0203601	0.127624	0.288282
Il10neg_ACCTGTCAGAGATGCC	0.128343	0.0498045	-0.0600215	0.00828812	0.113978	0.131845	0.087578
Il10neg_ACCTGTCAGCTGAGTG	0.0156898	-0.0151662	0.0463284	-0.0284295	-0.00168041	5.62812e-05	0.229455
Il10neg_ACCTGTCCAAAGCTCT	0.0451764	0.0730463	0.102599	-0.0294892	0.0662196	0.155154	0.0872039
Il10neg_ACCTGTCCATGGCTAT	0.123222	-0.00759511	0.0555437	0.0090898	0.0882802	0.0967399	0.259093
Il10neg_ACCTGTCGTCAGCTTA	0.133422	-0.0119068	0.122438	0.0110537	0.0707628	0.108119	0.247512
Il10neg_ACCTGTCGTGGGTATG	0.145566	-0.0068868	0.0492748	-0.0210692	0.00130718	0.0510421	0.358918
Il10neg_ACCTGTCTCATGAGAA	0.0616275	0.0195199	0.0875806	-0.0125635	0.0304506	0.0118249	0.249684
Il10neg_ACGATCAAGGGCTGAT	0.00254455	-0.00985362	0.102367	-0.0320152	-0.0394519	-0.0250434	0.348939
Il10neg_ACGATCAAGGGTTAAT	0.0957457	0.0987644	0.0412382	0.0447473	0.103641	0.147141	0.279338
Il10neg_ACGATCAAGTATGGAT	0.0927447	0.00620734	0.117532	-0.0232276	0.0618012	0.0835058	0.287458
Il10neg_ACGATCAAGTTCTACG	0.145379	-0.0101811	0.0482064	0.021285	0.0756264	0.0759827	0.384647
Il10neg_ACGATCACAACGATCT	0.158962	-0.0312785	0.0877581	0.0237956	0.028047	0.0447035	0.396649
Il10neg_ACGATCACAGAGGTTG	0.0197156	-0.0301077	0.102838	-0.0346139	0.0228145	-0.010732	0.294941
Il10neg_ACGATCACAGGTTACT	0.0997198	-0.0228594	0.0956545	-0.0285111	0.0687762	0.124582	0.28438
Il10neg_ACGATCACATGAGAAT	0.0156871	-0.0644158	0.105582	-0.0432592	-0.0281885	-0.000647889	0.230697
Il10neg_ACGATCAGTAGCGTAG	-0.0255673	-0.00338917	0.141152	0.130041	-0.0118447	0.0367184	0.437894
Il10neg_ACGATCATCAGTGCGC	0.142519	0.00831881	0.11011	0.000883161	0.0204302	0.0931421	0.299713
Il10neg_ACGATCATCGAAACAA	0.116702	0.0326878	0.139027	0.0120365	0.00804063	0.12549	0.196594
Il10neg_ACGATGTAGTTACTCG	0.0560948	0.0435702	0.0708715	0.0118644	0.0470394	0.0567023	0.315116
Il10neg_ACGATGTCAGGCCTGT	0.165035	0.064281	0.0923413	-0.0102724	0.0972498	0.103375	0.254837
Il10neg_ACGATGTCATGACGTT	0.036938	0.076829	0.0838719	-0.0294594	0.0647092	0.148377	0.297426
Il10neg_ACGATGTGTATGGAAT	0.0597058	0.00953378	0.0926174	0.0892935	-0.0466781	-0.00562665	0.461834
Il10neg_ACGATGTGTGACTGTT	0.170225	-0.00981779	0.0888169	0.0146965	0.0903036	0.079384	0.351948
Il10neg_ACGATGTTCCACGTAA	0.0976667	0.00383237	0.0855162	0.025116	0.0631736	0.0418854	0.434777
Il10neg_ACGATGTTCCATTTCA	0.049437	0.0675656	0.0638491	0.00279345	0.0483619	0.103959	0.296777
Il10neg_ACGATGTTCTCCGATC	0.0951198	0.0460904	-0.00719829	-0.00551344	0.0469432	0.0713264	0.222723
Il10neg_ACGCACGAGAGAATCT	0.0421411	-0.0587214	0.0879576	-0.0192499	0.0334059	0.0124238	0.244942
Il10neg_ACGCACGAGGTTGTTC	0.00192468	-0.0534554	0.0535782	-0.0303865	0.00502884	0.0148021	0.287572
Il10neg_ACGCACGCAAGATGTA	0.112243	0.0140394	0.121749	0.0156755	0.0313377	0.0877528	0.304824
Il10neg_ACGCACGCACAGAGCA	-0.0239384	0.0987147	0.139676	0.204852	-0.0430777	0.0406837	0.481162
Il10neg_ACGCACGCAGGCTTGC	0.0560268	0.0421178	0.0350106	0.0582514	0.0371565	0.140135	0.219639
Il10neg_ACGCACGGTACCTATG	0.0718368	0.00339974	0.0914867	-0.0258285	0.0234872	0.0674663	0.360296
Il10neg_ACGCACGGTCTAACTG	0.0138824	0.0232695	0.0903301	-0.016377	-0.00203229	0.077561	0.219423
Il10neg_ACGCACGGTGTTACTG	0.142401	0.00406088	0.0462927	0.015475	0.0447299	0.0694666	0.301506
Il10neg_ACGCACGGTTGAGGAC	0.156357	0.00411129	0.115142	0.0172017	-0.00310777	0.0330803	0.420338
Il10neg_ACGCACGTCACGGTCG	0.0716487	0.0181539	0.120442	-0.0272079	0.050817	0.0363211	0.342709
Il10neg_ACGGAAGAGGACACTG	0.151888	-0.0501782	0.109311	0.0267791	0.0461191	0.0333021	0.303369
Il10neg_ACGGAAGAGGTGCATG	-0.00694007	0.11749	0.130861	0.191675	-0.0744235	0.0223662	0.554658
Il10neg_ACGGAAGCACGCTATA	0.103005	-0.0321298	0.0267708	-0.0131839	-0.0348097	0.0152325	0.186441
Il10neg_ACGGAAGCAGCAGGAT	0.0728653	-0.0604116	0.08647	-0.000644492	0.00259682	0.0195772	0.342973
Il10neg_ACGGAAGGTATTCCTT	0.124398	0.026469	0.10179	-0.0280816	0.00681901	0.102229	0.266714
Il10neg_ACGGAAGGTCCTATAG	0.0943642	0.0390648	0.115619	-0.00141411	-0.00538279	0.0938882	0.33122
Il10neg_ACGGAAGTCGCGTTTC	0.0376761	0.0300859	0.101847	-0.0388016	0.0662797	0.0582166	0.254909
Il10neg_ACGGAAGTCGGCCTTT	0.120034	-0.0269296	0.0704282	-0.0119759	0.0158142	0.0345653	0.326251
Il10neg_ACGGAAGTCTGGGATT	0.15636	0.0282836	0.0404652	0.00479735	0.0878529	0.110326	0.293413
Il10neg_ACGGGTCAGTAAGAGG	0.141978	0.00996883	0.0562015	0.0251177	0.00205541	0.0210842	0.272532
Il10neg_ACGGGTCAGTAATCCC	0.0485114	0.0253671	0.151716	0.0615066	-0.0182409	0.0451715	0.450076
Il10neg_ACGGGTCCAACCCGCA	0.0763369	-0.000594007	0.107352	0.031141	0.0183075	0.0564213	0.486997
Il10neg_ACGGGTCCAATTCTTC	0.0166441	0.0665493	0.0409348	-0.0332763	0.0489047	0.0489913	0.306973
Il10neg_ACGGGTCCAATTTCCT	0.0225908	0.0102778	0.0556824	0.0425446	0.00862698	0.0983148	0.252804
Il10neg_ACGGGTCCACCCAAGC	0.0846965	-0.011719	0.0458349	0.0124235	0.047226	0.080212	0.262807
Il10neg_ACGGGTCGTAGGATAT	0.0570975	-0.038849	-0.00515993	-0.0225819	0.0145581	0.0289186	0.187736
Il10neg_ACGGGTCTCGTGGACC	0.088603	-0.0475761	0.131053	0.00500489	0.0276415	0.0700966	0.251933
Il10neg_ACGGTCGAGAGAGCCT	0.118954	-0.060941	0.099884	0.00137662	0.0120783	0.0596308	0.337765
Il10neg_ACGGTCGAGCCGATAG	0.113371	0.0220673	0.0819357	0.0308261	0.0382923	0.0110467	0.322308
Il10neg_ACGGTCGAGCTGGCCT	0.0303952	-0.00730371	0.0661954	-0.020165	0.0214664	0.0456183	0.362661
Il10neg_ACGGTCGAGGCATCAG	0.145956	0.0124273	0.0954207	-0.00749768	0.134282	0.120131	0.242589
Il10neg_ACGGTCGAGTCTGCAT	0.128948	0.02298	0.0517193	-0.0116076	0.0448304	0.0590584	0.350072
Il10neg_ACGGTCGGTCAAGCGA	0.0752445	0.0156114	0.0954044	0.0273853	0.067476	0.0222864	0.416979
Il10neg_ACGGTCGGTGACTCGC	0.0724853	-0.0238702	0.112338	0.0139849	-0.00900867	0.0233893	0.535692
Il10neg_ACGGTCGGTGTCTAAC	0.020301	-0.00383759	0.101735	0.0151861	-0.0682333	0.0245233	0.236868
Il10neg_ACGGTCGTCCACCTCA	-0.0184793	0.143023	0.0894511	0.196157	-0.0459127	0.0310164	0.55919
Il10neg_ACGGTTAAGCCTTCTC	0.0571125	0.0481542	0.0668464	0.0207011	0.0223395	0.0906495	0.326649
Il10neg_ACGGTTAAGCGTCAAG	0.0495849	-0.053086	0.107486	0.0235243	0.0768312	0.0205276	0.341123
Il10neg_ACGGTTACATTGAAAG	0.061876	-0.0043181	0.129686	0.0257623	0.035017	0.0709952	0.421296
Il10neg_ACGGTTAGTCAGCTTA	0.0643748	-0.00211598	0.0518898	0.0303634	-0.000291343	0.0570412	0.319077
Il10neg_ACGGTTAGTCGGATTT	0.146258	-0.04573	0.113684	-0.0510363	0.0625412	-0.0262125	0.418169
Il10neg_ACGGTTATCAACCCGG	0.0620306	0.0546964	0.0652389	0.017826	0.0100327	0.0926072	0.330702
Il10neg_ACGGTTATCTCGCTCA	0.0663008	0.0385592	0.115296	-0.0102882	0.0472597	0.0453365	0.240965
Il10neg_ACGTAACAGAAGCCAC	0.0998855	-0.0323325	0.0876406	-0.0182478	0.0909348	0.155445	0.286167
Il10neg_ACGTAACAGTAACGAT	0.098486	-0.0156882	0.0581399	0.0348065	0.0894333	0.0728252	0.311995
Il10neg_ACGTAACCACAAGTTC	0.157565	0.0328245	0.0753692	0.00788849	0.0648257	0.15792	0.293924
Il10neg_ACGTAACGTAACATAG	-0.0006218	-0.0233159	0.0666986	-0.0139544	-0.0416635	-0.00734503	0.311159
Il10neg_ACGTAACGTCGTTGCG	0.157426	0.0335402	0.0383351	0.0682139	0.0771809	0.0818988	0.337042
Il10neg_ACGTAACGTGCGGCTT	0.0129911	-0.0397351	0.0522152	-0.0572468	-0.00744554	0.0671861	0.197609
Il10neg_ACGTAACTCCGTATGA	0.11104	-0.0238201	0.0412325	0.00522244	0.0139862	0.0174196	0.378653
Il10neg_ACGTACACAAACACGG	0.0752483	-0.0112586	0.0777923	0.0194523	0.116465	0.0871822	0.26864
Il10neg_ACGTACACAATCGCAT	0.0432581	-0.0491402	0.0671823	-0.0454013	0.0380931	0.07352	0.242368
Il10neg_ACGTACACACCTGAAT	0.109677	-0.0281179	0.0701674	0.00732724	0.0907789	0.134241	0.368395
Il10neg_ACGTACACACTTCAGA	0.21536	-0.0173638	0.0912929	0.0168559	0.0276979	0.0129929	0.336753
Il10neg_ACGTACAGTGTACATC	0.110151	-0.0166781	0.0573078	-0.0336124	0.0496759	0.0413495	0.299333
Il10neg_ACGTACATCAGAGTGG	0.0946003	0.0624536	0.0702032	0.0534063	0.0140807	0.0806344	0.359795
Il10neg_ACGTACATCTTCCCAG	0.0753611	-0.0112824	0.0723734	0.0765506	-0.0150082	0.00593528	0.338451
Il10neg_ACGTAGTAGATAGTGT	0.0347085	-0.0298049	0.129852	-0.0270656	0.0035966	0.0290282	0.414125
Il10neg_ACGTAGTAGCCAAGCA	0.0179313	-0.0212278	0.0813785	-0.0400465	-0.0402823	-0.00361675	0.26956
Il10neg_ACGTAGTCACCAAAGG	0.13464	0.0462472	0.132392	0.0206729	0.0656636	0.0191431	0.342172
Il10neg_ACGTAGTCATCATCCC	0.00500049	0.0324619	0.0226603	0.0180882	0.0610859	0.13261	0.146813
Il10neg_ACGTAGTCATTGCCGG	0.0959546	0.00601952	0.0750117	-0.000829371	0.0443207	0.0743188	0.235777
Il10neg_ACGTAGTGTCAGATTC	0.110113	-0.004713	0.0554529	-0.00581592	0.00836297	-0.0070669	0.432298
Il10neg_ACGTAGTGTCCCTAAA	0.0686455	-0.0428603	0.0544039	-0.00617111	0.0125295	0.0664181	0.210365
Il10neg_ACGTAGTGTCCTGTTC	0.018616	-0.0352419	0.0766594	-0.0640414	-0.076878	-0.00142727	0.25783
Il10neg_ACGTAGTTCGTAACAC	0.0381495	-0.0584702	0.0665621	-0.0397986	-0.0176686	-0.0309685	0.311223
Il10neg_ACGTCCTAGAGATTCA	0.116535	0.00982621	0.0842419	0.0745955	-0.0067283	0.0871401	0.351768
Il10neg_ACGTCCTAGGGCATGT	0.0490084	0.0719017	0.10167	-0.000592454	0.0432534	0.0449007	0.292918
Il10neg_ACGTCCTAGTGGCCTC	0.0850638	0.0122015	0.0919005	-0.00959343	0.0725688	0.154191	0.348834
Il10neg_ACGTCCTCACACAGAG	0.0558144	0.0235989	0.124289	0.0745732	0.059828	0.0790086	0.361877
Il10neg_ACGTCCTGTACTGAGG	0.164989	-0.00975513	0.0899172	-0.0233349	0.0357194	0.107825	0.174171
Il10neg_ACGTCCTGTCCTTTGC	0.030136	-0.0355298	0.0725785	0.0163995	-0.0226319	0.0255009	0.45287
Il10neg_ACGTCCTGTGTCCAAT	0.0793754	0.0646786	0.0621673	0.0507064	0.00992594	0.0634935	0.257138
Il10neg_ACGTCCTTCCCGAAAT	-0.0217472	0.0902665	0.0668777	0.0226594	-0.0103548	0.115832	0.292855
Il10neg_ACGTTCCAGAATTCAG	0.190369	0.00394416	0.081522	-0.0126976	0.0772827	-0.0021711	0.346514
Il10neg_ACGTTCCCAACTGATC	0.0595861	0.0223203	0.0998957	-0.0164734	0.0105874	0.0605378	0.257127
Il10neg_ACGTTCCCAGCCATTA	-0.0461402	0.0526029	0.141859	0.0583258	-0.0269442	0.0229585	0.46052
Il10neg_ACGTTCCGTATGCGGA	0.0538562	0.00758384	0.0988941	0.14569	-0.0343628	0.0484521	0.34493
Il10neg_ACGTTCCTCTACTGAG	0.0653489	0.0160927	0.0525848	-0.00899941	0.0697844	0.0787658	0.294887
Il10neg_ACTACGAAGGACAAGA	0.136406	-0.0284017	0.0610404	-0.00545744	0.0351689	-0.00654377	0.316593
Il10neg_ACTACGACAATAAGGT	0.0640748	0.0110369	0.0647262	-0.00451584	-0.0231366	0.0668435	0.266921
Il10neg_ACTACGACACTCTGCT	0.0803591	0.0852023	0.0644003	-0.0361673	0.0174124	0.110219	0.227698
Il10neg_ACTACGAGTCGATTTG	0.13498	0.015451	0.0559125	0.0225092	0.0524811	0.0746002	0.314735
Il10neg_ACTATCTAGCAGAAAG	0.10224	0.0080237	0.0608671	0.0200572	-0.0212511	0.0774636	0.292455
Il10neg_ACTATCTAGGGAGGGT	0.0414407	0.0285648	0.097008	0.0192953	0.0330789	0.0620623	0.216604
Il10neg_ACTATCTAGGTGATAT	0.0672893	-0.0242268	0.0420122	-0.0298372	0.0589861	0.0497577	0.214509
Il10neg_ACTATCTCACGCTGAC	0.131288	0.041364	0.00399851	0.0203536	0.07682	0.113025	0.318057
Il10neg_ACTATCTCACTGCACG	0.0850712	0.0484364	0.0959705	0.0246336	-0.0116125	0.129954	0.234305
Il10neg_ACTATCTGTACGACAG	0.0934417	-0.0258254	0.0711622	-0.00683219	0.0353606	0.0833155	0.307721
Il10neg_ACTATCTGTCGTCGGT	0.037954	-0.035998	0.0948838	0.0333668	-0.0338577	0.0340513	0.481074
Il10neg_ACTATCTGTGTTTGCA	0.0808464	-0.0429475	0.0707543	-0.0045123	0.0116046	0.0647699	0.2115
Il10neg_ACTATCTGTTACCCAA	0.0546673	-0.0115778	0.0435593	-0.0854945	0.0674089	0.0967296	0.246361
Il10neg_ACTATGGAGCCTAGGA	0.0604851	-0.0360459	0.0995079	-0.0199825	-0.00853827	0.00348378	0.29121
Il10neg_ACTATGGCAGAGATTA	-0.00979677	-0.0670257	0.116542	-0.00265943	-0.0223726	-0.0174751	0.32824
Il10neg_ACTATGGGTCGATTAC	0.112996	-0.0356051	0.0301039	-0.0207358	0.0611665	0.0448508	0.402261
Il10neg_ACTATTCCAACACAAA	0.12608	-0.0398683	0.127273	0.0172391	0.00346811	0.0240221	0.369768
Il10neg_ACTATTCGTTGCTCAA	0.0218803	0.0193988	0.0623963	-0.0046002	0.0260029	0.0927675	0.225957
Il10neg_ACTATTCTCCATGAGT	0.031155	0.0275795	0.101111	0.0252901	0.016898	0.148956	0.414397
Il10neg_ACTATTCTCCTACTGC	0.0836205	0.0835584	0.0490546	0.0334544	0.0381955	0.0525799	0.268958
Il10neg_ACTCCCAAGTGTAGTA	0.0183136	-0.00608872	0.0521958	-0.0454354	-0.0327604	-0.0279509	0.242987
Il10neg_ACTCCCACAAAGACTA	0.0409366	0.0112997	0.0484673	0.0801734	-0.0578899	0.038767	0.455102
Il10neg_ACTCCCACAACCTAAC	0.147961	0.0163578	0.103136	0.060017	0.106022	0.111139	0.214233
Il10neg_ACTCCCACACCGCTGA	0.0879075	0.0294556	0.0893357	-0.00743778	0.10153	0.103294	0.335387
Il10neg_ACTCCCAGTACCTATG	0.0463787	0.0176507	-0.00988501	-0.0457374	-0.0088282	0.0268145	0.272307
Il10neg_ACTCCCAGTAGGAAAG	0.0469356	-0.0494977	0.0848565	-0.0511614	0.0176263	0.0211443	0.174431
Il10neg_ACTCCCAGTTGCTAGT	0.11256	-0.0370591	0.0592553	-0.0441567	0.0113138	0.0594846	0.28859
Il10neg_ACTCCCATCAAGATAG	0.0959562	0.0211372	0.0646408	0.00482186	0.122442	0.102662	0.244423
Il10neg_ACTCTCGGTAACACCT	0.0692986	-0.0443821	0.0855407	-0.00408902	-0.0175199	0.0649212	0.433004
Il10neg_ACTCTCGTCCTACCGT	0.100254	-0.0561212	0.0688738	-0.0027846	0.0178801	0.11582	0.22615
Il10neg_ACTGATGAGAAGTCTA	0.0104853	-0.0592725	0.102547	-0.0345782	-0.0390175	0.0190208	0.290854
Il10neg_ACTGATGAGATGTTAG	-0.024463	-0.000779746	0.0620527	0.0389261	-0.0236503	0.0681959	0.204163
Il10neg_ACTGATGAGCCGTAAG	0.00072017	-0.0340709	0.110415	0.00844158	0.0721175	-0.0143089	0.303788
Il10neg_ACTGATGAGCCTGTGC	0.0703998	-0.0310323	0.0234147	-0.0276664	0.0514044	0.087562	0.308524
Il10neg_ACTGATGAGTGTACCT	0.0709862	0.0448583	0.0308258	-0.0219154	-0.00699453	0.00708692	0.29556
Il10neg_ACTGATGGTCATCACA	0.122852	-0.0225379	0.0699763	0.0069086	0.0327157	0.0060984	0.382966
Il10neg_ACTGATGTCACTACTT	0.0245749	-0.0440348	0.115224	-0.0261877	0.0063881	0.0814783	0.170639
Il10neg_ACTGATGTCAGTGGGA	0.135867	0.0176114	-0.015515	0.0363396	-0.00768401	0.0842831	0.387653
Il10neg_ACTGATGTCGTTCCTG	0.0539301	-0.0437732	0.0554596	0.0130246	-0.0107498	-0.00283625	0.280216
Il10neg_ACTGCAACAAAGGGTC	0.104007	0.00168514	0.027525	0.0721064	0.0352044	0.0878074	0.4651
Il10neg_ACTGCAACAACTGCCG	0.0794326	-0.00756078	0.0580906	-0.0527472	0.0509469	0.129285	0.260894
Il10neg_ACTGCAAGTCGTACAT	0.0779859	-0.00167517	0.091217	0.0393642	0.00705657	-0.00660516	0.528422
Il10neg_ACTGCAATCAATCCAG	0.0959188	-0.0812732	0.104902	-0.00579114	0.070001	0.0150317	0.398773
Il10neg_ACTGCAATCCACGGAC	0.0693289	0.0065266	0.0853312	-0.0051076	0.112937	0.12565	0.232099
Il10neg_ACTGCAATCCGCTGTT	0.0793901	0.000891211	0.0792201	0.0389431	0.0317775	0.0718081	0.412592
Il10neg_ACTGCAATCCTAGCTC	0.140253	0.0454608	0.11446	-0.0400077	0.0987339	0.12765	0.209728
Il10neg_ACTGCAATCGAATGCT	0.0393591	0.0250495	0.0960765	0.0113449	0.0595146	0.133481	0.266713
Il10neg_ACTGCAATCTAGAACC	-0.00598893	-0.0722343	0.107033	-0.0299717	-0.0284311	-0.0153189	0.343346
Il10neg_ACTGCAATCTCCGAGG	0.103249	-0.0430013	0.0359201	0.0234473	0.0890963	0.064489	0.301955
Il10neg_ACTGTCCTCGAGAAGC	-0.00793156	0.0953224	0.106429	0.0921022	-0.0408259	0.0148415	0.467264
Il10neg_ACTGTGACAAATGCGG	0.0413482	0.0316545	0.0595704	0.0204303	0.0757035	0.0886313	0.197167
Il10neg_ACTGTGAGTGATGAAT	0.0929986	0.0120279	0.0611646	-0.0560918	0.126686	0.10715	0.29781
Il10neg_ACTGTGAGTTCTCCAC	0.0704147	-0.0188177	0.0706232	-0.0331642	0.0224867	0.0718755	0.169252
Il10neg_ACTTAGGAGGTTCTTG	0.093725	-7.68328e-05	0.0906511	-0.0109228	0.0209576	0.036381	0.313938
Il10neg_ACTTAGGCAACAAGTA	0.155614	0.0539495	0.0527925	0.0373972	0.0958283	0.0909154	0.293948
Il10neg_ACTTAGGCACGACAGA	0.098774	-0.00812083	0.111601	0.0480834	-0.0207962	0.0368971	0.338519
Il10neg_ACTTAGGCATAGGCGA	0.0500208	0.0482641	0.0691487	0.0334647	0.00187422	0.0659659	0.302768
Il10neg_ACTTATCAGAGTGAAG	0.123817	0.00546242	0.0829359	0.0142472	-0.0102122	6.40095e-05	0.420048
Il10neg_ACTTATCCAGGCATGA	0.137699	-0.0599694	0.0841665	0.017681	0.0617432	0.0847859	0.348641
Il10neg_ACTTATCGTACAAGCG	0.0743076	-0.0324013	0.0789321	-0.0273411	0.0109066	0.0697744	0.269626
Il10neg_ACTTATCGTCCGACGT	0.0958747	0.000387523	0.080854	0.00704766	-0.0122264	0.0966261	0.21547
Il10neg_ACTTATCTCACGGTCG	0.0832697	0.0337521	0.0878532	-0.0236823	0.0926118	0.0549033	0.296104
Il10neg_ACTTATCTCCCTCTAG	0.0275799	-0.01059	0.0626255	-0.0738442	0.0209796	0.0926512	0.168453
Il10neg_ACTTATCTCTAAGCGT	0.0126891	-0.0632663	0.122829	0.0424258	0.0489245	0.0339875	0.188119
Il10neg_ACTTCCGCAGGTGAGT	0.131501	0.00517011	0.0820358	-0.0181321	0.0717843	0.0629052	0.233253
Il10neg_ACTTCCGTCGGTAACT	0.091617	-0.0120282	0.0825576	-0.0131934	0.0488389	-0.0337902	0.355639
Il10neg_ACTTCGCAGGTTAAAC	0.0859901	0.024346	0.0723422	-0.054525	0.0493315	0.131764	0.129633
Il10neg_ACTTCGCAGTATAACG	0.078674	0.0281021	0.102666	0.0250068	-0.00580761	0.0957685	0.252741
Il10neg_ACTTCGCAGTGGTTGG	0.0194495	0.030965	0.109054	0.0393594	-0.0266551	0.0732836	0.312661
Il10neg_ACTTCGCCAGTCGGAA	-0.0356842	0.0423138	0.117611	0.0922768	-0.030599	0.02021	0.557161
Il10neg_ACTTCGCGTAATACCC	0.123499	-0.0939838	0.0861755	-0.0170064	0.0345813	0.0373153	0.370512
Il10neg_ACTTCGCGTAGATCGG	0.0969333	-0.00547578	0.0364267	-0.0169976	0.008146	0.0271377	0.262416
Il10neg_ACTTCGCGTTGTCCCT	0.12413	-0.00255986	0.062021	-0.0406902	0.0294882	0.101841	0.169973
Il10neg_ACTTCGCTCCGTGCGA	0.0663279	-0.0272578	0.0675581	-0.00305112	-0.0121764	0.0392154	0.237501
Il10neg_ACTTCGCTCTAAGCCA	0.0899578	0.0201467	0.0789405	0.00714927	0.0713621	0.0392118	0.28593
Il10neg_ACTTTCAAGAGCCGTA	0.0945721	-0.0169879	0.102773	0.0066499	0.0230115	0.0124411	0.37457
Il10neg_ACTTTCAAGCAGGCTA	0.0290462	0.0313315	0.0738756	0.00242034	-0.0228675	0.00815088	0.260765
Il10neg_ACTTTCAAGTGGACTG	0.102312	-0.0478106	0.121806	0.00700305	0.0157569	0.0377091	0.38547
Il10neg_ACTTTCACAAATCCCA	0.100963	-0.0451581	0.0961014	0.0748903	0.0363829	0.0999268	0.308084
Il10neg_ACTTTCAGTCTCAGGC	0.0606472	0.00125531	0.0640579	0.0118766	-0.0243327	0.0821176	0.315527
Il10neg_ACTTTGTAGCCATCCG	0.00712564	-0.0286384	0.0598342	-0.0324419	-0.0535428	0.0316968	0.279004
Il10neg_ACTTTGTCACACCGAC	-0.0141421	-0.0561973	0.0607527	-0.0183689	-0.0158091	0.0251812	0.349337
Il10neg_ACTTTGTCACCCTCTA	0.101942	-0.00300408	0.102729	0.00491039	0.0602953	0.0985163	0.185084
Il10neg_ACTTTGTCACGTACAT	0.0381871	-0.0179398	0.0433882	-0.0551471	-0.000212039	0.0244194	0.238893
Il10neg_ACTTTGTCAGAAACCG	0.0942222	0.0480131	0.0785246	0.028568	-0.0258918	0.0929695	0.416939
Il10neg_ACTTTGTCAGCACAGA	0.0438695	0.0632776	0.0471102	-0.0110004	0.0488765	0.112326	0.130576
Il10neg_ACTTTGTGTCGCTCGA	0.0351405	0.0540806	0.0766146	-0.0294068	0.0571534	0.149291	0.201277
Il10neg_ACTTTGTTCGAAGCAG	0.161145	0.00805826	0.0234466	0.0515482	0.0410097	0.0684585	0.32465
Il10neg_ACTTTGTTCTCAATCT	0.00323218	-0.0246887	0.0961485	-0.0524085	-0.0154196	0.0244177	0.185924
Il10neg_AGAAATGAGCTCTTCC	0.0188166	-0.0936106	0.0964564	-0.0355901	-0.081632	0.0235683	0.33602
Il10neg_AGAAATGCACCAACAT	0.141571	0.00698937	0.0988521	-0.0233382	0.0883031	0.144605	0.240745
Il10neg_AGAAATGCACCCTGAG	0.160617	-0.0303689	0.0708003	0.0156416	0.0608892	0.0403591	0.278076
Il10neg_AGAAATGGTGTTAAAG	0.0589406	-0.0108237	0.0804022	0.0533516	-0.0114132	0.0353451	0.408538
Il10neg_AGAAATGGTTCCCACT	0.107577	-0.00124073	0.129132	-0.023776	0.0961246	0.0563415	0.338299
Il10neg_AGAAATGTCATTACTC	0.0625883	0.0418379	0.0373225	-0.00535138	0.0183995	0.0471727	0.353981
Il10neg_AGAAATGTCATTGCTT	0.00535184	-0.0861106	0.106028	0.00288116	0.0113833	0.0358747	0.246603
Il10neg_AGAAATGTCTCTAAGG	0.0212497	0.0468514	0.0823831	0.0289284	0.0481946	0.102501	0.366597
Il10neg_AGAAATGTCTTCCACG	-0.0157375	-0.0478556	0.0824366	-0.00739479	-0.0572115	0.0143096	0.329672
Il10neg_AGAAATGTCTTTGATC	-0.00967261	0.121645	0.0127997	0.09803	-0.00246854	0.053416	0.279131
Il10neg_AGAACAACATCTAACG	0.0681733	-0.0076767	0.0609038	0.0638997	-0.0515658	0.0578613	0.510932
Il10neg_AGAACAATCTACACAG	0.203692	-0.0374301	0.105414	-0.0471012	0.0844588	0.0567064	0.273596
Il10neg_AGAACCTCACAAGCAG	0.0656132	-0.00736983	0.0833095	0.0238498	0.0794932	0.0703898	0.397459
Il10neg_AGAACCTCACGCGTCA	0.0775727	0.0344854	0.0521425	-0.00502703	0.0479827	0.0842612	0.24408
Il10neg_AGAACCTGTCAGGTAG	0.0723157	0.0139721	0.134637	-0.0333927	0.0562404	0.0942332	0.350653
Il10neg_AGAACCTGTGAGACGT	0.087728	0.00815841	0.147221	0.0870991	-0.0310144	0.00982721	0.340684
Il10neg_AGAAGCGCAATACCTG	0.106144	-0.0265931	0.628001	0.0124912	-0.0352248	-0.0270206	0.51343
Il10neg_AGAAGCGGTACGGCAA	0.124916	0.00949563	0.152218	-0.02236	0.0588555	0.0117189	0.343103
Il10neg_AGAAGCGGTAGGACTG	0.0286272	-0.0507902	0.0707892	-0.0321262	0.0396856	0.0387426	0.216898
Il10neg_AGAAGCGGTAGGATAT	0.131349	-0.00414165	0.11394	0.0213842	0.000804942	-0.00583559	0.457079
Il10neg_AGAAGCGGTCCGGCAT	0.107112	0.0151783	0.0421744	0.00676908	0.0268748	0.125851	0.338962
Il10neg_AGAAGCGGTCGGAACA	0.0522058	0.0725869	0.0322581	0.0140214	-0.00495948	0.0544435	0.176777
Il10neg_AGAAGCGTCACTGCTC	0.110548	-0.0305692	0.100444	-0.0071229	0.0431796	0.0394994	0.3617
Il10neg_AGAAGCGTCAGTGGGA	0.000192843	-0.0464557	0.0924578	-0.0194121	-0.00770246	-0.0223055	0.285035
Il10neg_AGAAGCGTCCTTCACG	0.135452	0.00859543	0.100542	0.00332174	0.0300652	0.00881072	0.371288
Il10neg_AGAAGCGTCTACGCGG	0.0826977	-0.0403433	0.107554	0.0112614	-0.0288364	0.0434851	0.299462
Il10neg_AGAAGTACAAGTACCT	0.0704896	-0.016368	0.0855747	-0.0218803	0.0131389	0.133647	0.198646
Il10neg_AGAAGTACAGCCTACG	0.12985	-0.0110615	0.125195	0.0387141	0.0448572	0.059086	0.352945
Il10neg_AGAAGTAGTCCCACGA	0.0346681	-0.0610614	0.0975136	-0.00814617	-0.066502	-0.0422632	0.353443
Il10neg_AGAAGTAGTGGGTTGA	0.0815071	-0.0391282	0.0963332	0.0237082	-0.00209014	0.00805644	0.272078
Il10neg_AGAAGTATCAAGTGTC	0.0842255	0.00167578	0.0854451	0.00620006	0.00340125	0.11042	0.305542
Il10neg_AGAAGTATCATCGCTC	0.145758	0.0682386	0.0637169	-0.00259163	0.106475	0.18255	0.177358
Il10neg_AGAAGTATCCCGAACG	0.0617463	0.0321676	0.0389506	-0.0054596	0.0186219	0.0641259	0.260156
Il10neg_AGAAGTATCTTACGGA	0.0100737	-0.0330901	0.0733629	-0.0424398	-0.0102224	0.000751397	0.309071
Il10neg_AGACAAAAGCGGCTCT	0.0405263	-0.0546247	0.0419381	-0.0183002	-0.0360872	-0.0067673	0.295583
Il10neg_AGACACTAGCGGATCA	0.164179	-0.0563645	0.12804	0.032383	0.00705523	0.0149942	0.375631
Il10neg_AGACACTCACGACAAG	0.135792	0.0134047	0.0498134	0.0116983	0.0760067	0.103781	0.347904
Il10neg_AGACACTCACTGGCCA	0.0170897	0.00706457	0.0900878	-0.0210307	0.0346814	0.158051	0.166406
Il10neg_AGACACTCAGCGGATA	0.108624	0.0272957	0.0583273	-0.0080463	0.00236695	0.100324	0.298407
Il10neg_AGACACTGTCTGTAAC	0.110451	0.0252096	0.0679703	0.0210369	-0.0277152	0.080431	0.332329
Il10neg_AGACACTGTTCTGACA	0.0796173	0.0278692	0.144963	0.0673098	-0.00607576	0.0834378	0.495979
Il10neg_AGACACTTCACATACG	0.0243382	-0.0087458	0.0173543	0.012593	-0.0110315	0.0957621	0.337964
Il10neg_AGACAGGCAATTTCCT	0.0771808	0.019057	0.0564349	-0.0199743	0.0857207	0.0911325	0.272536
Il10neg_AGACAGGGTACAAACA	0.00821143	-0.0532092	0.0846745	-0.0437324	-0.02913	-0.0252774	0.325418
Il10neg_AGACAGGGTAGACAGC	0.0749131	0.0531224	0.0494862	0.0280451	0.0069203	0.0650277	0.312199
Il10neg_AGACAGGGTATGTCCA	0.0941435	-0.028341	0.0485574	0.0199149	0.039954	0.0460167	0.30677
Il10neg_AGACAGGGTTAGGCCC	0.078278	0.00358985	0.0754729	0.00543832	0.0228785	0.0475349	0.3295
Il10neg_AGACAGGTCCGCCTAT	0.0979439	0.00427909	0.0658573	-0.00500797	0.0672495	0.0941457	0.240472
Il10neg_AGACAGGTCGCTTGAA	0.0796264	0.00226879	-0.00489544	0.0461155	0.0858979	0.0437071	0.156444
Il10neg_AGACCATGTACCGCGT	0.156951	-0.0492725	0.0840618	0.0149949	0.0776577	0.0803451	0.358254
Il10neg_AGACCATGTCCTCATC	0.0409081	-0.0418156	0.0237306	0.00638349	0.0196157	0.0612905	0.311568
Il10neg_AGACCATGTTACAGCT	0.133128	-0.012124	0.123468	0.0402759	0.00805987	0.0620014	0.394086
Il10neg_AGACCATTCACGGACC	-0.0125651	-0.00447745	0.121752	0.0677158	-0.0166869	-0.00100791	0.483578
Il10neg_AGACCCGAGACGGTTG	0.0920464	-0.0086461	0.101897	0.00748342	0.0254685	0.0265155	0.371668
Il10neg_AGACCCGAGTAAAGCT	-0.0640144	-0.0313858	0.111613	0.0210695	-0.0484854	0.0120827	0.35288
Il10neg_AGACCCGAGTGAACAT	0.00288308	-0.0770207	0.063089	-0.0313454	-0.00241216	0.0295705	0.297621
Il10neg_AGACCCGCAAGTGGGT	0.0704423	0.0741883	0.0517085	0.0425182	0.00284321	0.0856945	0.416456
Il10neg_AGACCCGCACCAGACC	0.0584977	0.022638	0.0784403	0.0176984	0.0507703	0.080012	0.273685
Il10neg_AGACCCGCACGGTGAA	0.0459293	-0.00330458	0.0787199	0.0907322	-0.0533953	0.0100383	0.451515
Il10neg_AGACCCGCATGTCGTA	-0.0198846	0.0137315	0.125539	0.0426682	-0.0356925	0.015359	0.44636
Il10neg_AGACCCGGTAGGAAAG	0.0792144	0.0219152	0.0909395	0.0698835	-0.0355674	0.0196339	0.433954
Il10neg_AGACCCGGTATCGCAT	-0.0215581	-0.101775	0.106178	-0.0443369	-0.0493854	-0.0111139	0.429571
Il10neg_AGACCCGGTCCTTTGC	0.120729	0.0552522	0.0543746	0.0132896	0.0139903	0.116438	0.267017
Il10neg_AGACCCGGTGACAGCA	0.146661	0.0234254	0.0740746	0.0150613	0.0406221	0.0813472	0.302102
Il10neg_AGACTCAAGATGAATC	-0.0111098	-0.0684792	0.180399	-0.0251375	-0.051002	-0.0626338	0.463957
Il10neg_AGACTCAGTGTGGTCC	0.0376467	-0.0469106	0.114881	-0.0143946	-0.0285679	0.00101557	0.257958
Il10neg_AGACTCAGTTCCTTGC	0.114017	0.00855253	0.116707	0.0300215	0.0814611	0.081446	0.269935
Il10neg_AGAGAATAGGAATTAC	0.0409554	0.0297076	0.0414507	0.0037843	0.0397388	0.0559472	0.233783
Il10neg_AGAGAATAGGCACGAT	0.0547917	0.0202099	0.0372675	0.0556117	0.0333478	0.0745483	0.307241
Il10neg_AGAGAATCAACAAGTA	0.102052	-0.0403286	0.0934708	-0.0264156	0.0587987	0.0922523	0.31382
Il10neg_AGAGAATCACCCTGTT	0.0464989	0.00297632	0.121907	-0.00193913	-0.0221171	0.0647649	0.291773
Il10neg_AGAGAATCATGAAAGT	0.0745643	0.0305259	0.0464904	0.0138878	0.0130156	-0.00811015	0.251948
Il10neg_AGAGAATCATTCTCTA	0.1494	-0.0360339	0.100694	-0.0377973	0.0778557	0.0648117	0.278841
Il10neg_AGAGAATTCCGCACTT	0.0571652	0.0248246	0.0384037	-0.00780007	0.0134879	0.132363	0.284597
Il10neg_AGAGAATTCTCATGGA	0.103971	0.0370421	0.100114	0.094177	-0.00539061	0.11552	0.261155
Il10neg_AGAGAGCAGACAGTCG	0.0153938	0.0233066	0.0581451	0.0288541	0.0475391	0.0522839	0.342014
Il10neg_AGAGAGCAGTAAATGC	0.0754799	-0.0312671	0.0708658	0.0102422	-0.0310656	0.0224865	0.380093
Il10neg_AGAGAGCCACAGTGTT	0.0721249	-0.00510496	0.0467955	-0.00562696	0.0537894	0.0774962	0.23376
Il10neg_AGAGAGCGTGATACCT	0.073457	-0.0219901	0.116743	0.0477446	0.00553885	-0.0144091	0.25808
Il10neg_AGAGAGCTCCTGTAAG	0.0253153	0.0338756	0.0287391	0.00818874	0.0316753	0.0215683	0.278115
Il10neg_AGAGCAGAGCCTCTCT	0.070502	0.0350777	0.0570656	0.035427	0.0265089	0.100184	0.290252
Il10neg_AGAGCAGCAGAGGCAT	0.0362473	-0.0497696	0.120392	-0.032197	-0.0379126	-0.0396507	0.13567
Il10neg_AGAGCAGGTAATGATG	0.0915847	-0.0197433	0.0363313	0.0690969	0.0423048	0.0844964	0.300559
Il10neg_AGAGCAGGTCACCGCA	0.0320123	-0.0491039	0.067486	-0.00361746	-0.00827487	0.0415383	0.203542
Il10neg_AGAGCAGGTTTCACTT	0.127789	0.0449321	0.0813829	0.0576783	0.048226	0.0657485	0.39453
Il10neg_AGAGCAGTCATAGGCT	-0.00198168	0.0601149	0.00652146	0.0796015	-0.045959	0.0637824	0.425159
Il10neg_AGAGCAGTCGCAGAGA	-0.00569349	0.0267297	0.107078	0.0998342	0.0239882	0.0888759	0.344884
Il10neg_AGAGCAGTCGCGTGCA	-0.00493378	-0.0532811	0.15615	-0.0238974	-0.0730314	-0.0522651	0.401416
Il10neg_AGAGCCCAGCTACGTT	-5.579e-05	0.143135	0.0634919	0.118208	-0.0222744	0.0877298	0.399389
Il10neg_AGAGCCCCAGAGAATT	0.0808628	-0.00515864	0.0179732	0.00954002	-0.0275105	0.0249475	0.185816
Il10neg_AGAGCCCTCAGGCGAA	0.00285843	-0.0824821	0.045637	-0.0359936	-0.0171272	-0.00692632	0.317289
Il10neg_AGAGCCCTCGAGAAGC	0.0883466	0.000688186	0.0425611	-0.0480243	0.00268866	0.0565026	0.231611
Il10neg_AGATAGAAGATGTTAG	0.162557	-0.0635214	0.0939226	0.0326389	0.0948877	0.0905622	0.191156
Il10neg_AGATAGAAGGGAACAA	0.0223931	-0.0593179	0.0866255	-0.0626765	-0.0139532	0.00174187	0.256767
Il10neg_AGATAGACAAACGTGG	0.0544274	0.0493064	0.1169	-0.00563997	0.00936831	0.126802	0.165015
Il10neg_AGATAGACACAAGGTG	0.039955	0.00486045	0.0966593	0.0602908	0.0410034	0.0974003	0.332809
Il10neg_AGATAGACATCGTTCC	0.0244413	-0.0638654	0.0850568	-0.0379129	-0.00622921	-0.00939623	0.273241
Il10neg_AGATAGATCATCCCGT	0.131259	-0.00779849	0.0782443	-0.0328089	0.0171364	0.0705969	0.281971
Il10neg_AGATAGATCCGCGATG	0.138974	0.0129586	0.0467095	0.00050555	0.06983	0.0650765	0.316561
Il10neg_AGATAGATCTCCGAGG	0.129805	-0.0727008	0.179853	-0.0395342	0.00404854	-0.011724	0.533988
Il10neg_AGATCCAAGAGATGCC	0.0750765	0.00940143	0.0913757	0.0524703	0.0017434	0.00416383	0.461725
Il10neg_AGATCCAAGAGTTGAT	0.123547	-0.060359	0.0531559	-0.022481	0.0834279	0.0518701	0.285987
Il10neg_AGATCCAGTAATGATG	0.115921	0.0596294	0.13825	0.0874908	-0.0163527	0.0812816	0.401532
Il10neg_AGATCCAGTCAATGGG	0.137412	0.0589971	0.0228064	-0.0451787	0.0503698	0.0742165	0.148027
Il10neg_AGATCGTAGTGAGTTA	0.0768604	0.0287792	0.024598	0.0305446	0.0117786	0.0712434	0.323366
Il10neg_AGATCGTCACTAACGT	-0.00384646	-0.0387783	0.0563874	0.0571513	-0.027365	0.03174	0.434484
Il10neg_AGATCGTGTCATAGTC	0.134287	0.0145238	0.0457613	0.0382591	0.0280515	0.0858428	0.164677
Il10neg_AGATCGTGTGAGATTA	0.118011	-0.00560564	0.0780032	0.0293514	0.0565906	0.0341445	0.317995
Il10neg_AGATCGTGTTTGGAAA	0.147575	0.0107188	-0.0117167	0.00346621	0.168855	0.184113	0.148278
Il10neg_AGATCGTTCCAAGGGA	0.120354	-0.0165353	0.0722974	0.0529628	0.0616045	0.0214569	0.346976
Il10neg_AGATGAACATGATGCT	0.0803702	0.00965975	-0.00500496	0.0440659	0.102112	0.080914	0.166668
Il10neg_AGATGAACATGTGTCA	0.0233839	-0.05919	0.104846	-0.0359798	-0.0446872	0.00753122	0.280034
Il10neg_AGATGAATCGCAACAT	0.125995	0.0388301	0.0663452	0.00636646	0.0709126	0.0639276	0.232754
Il10neg_AGATGCTAGTAAAGCT	-0.0165601	0.0060853	0.134168	0.111282	-0.0283209	-0.00579113	0.517984
Il10neg_AGATGCTGTCAGGTAG	0.100292	-0.00345027	0.039889	-0.0195409	0.0666289	0.121629	0.25591
Il10neg_AGATGCTGTTTGCCGG	0.144619	-0.0397161	0.0760471	0.0353728	-0.00541673	0.0636336	0.257803
Il10neg_AGATGCTTCGATTTCT	0.118268	0.0069122	0.0616564	0.00188983	0.0645912	0.139071	0.203211
Il10neg_AGCATCAAGGCGAACT	0.0168927	-0.031862	0.238956	0.0377998	-0.0470552	-0.0300589	0.515795
Il10neg_AGCATCACAACTCCAA	0.0708442	0.0731785	0.0550344	0.00599594	-0.0106577	0.0717501	0.404949
Il10neg_AGCATCACAAGACCTT	0.122588	-0.0236013	0.0429327	-0.0418658	0.110774	0.0646546	0.338579
Il10neg_AGCATCACACATGAAA	0.146488	-0.0137076	0.0707303	0.00944679	0.0226272	0.0861196	0.43601
Il10neg_AGCATCACAGACTGCC	0.0360058	-0.0595154	0.0789764	-0.00722774	-0.027367	0.0160905	0.272049
Il10neg_AGCATCACAGCATCTA	0.0676627	-0.0328698	0.104628	0.0500629	0.0407031	0.0770842	0.446178
Il10neg_AGCATCACAGTGACCC	0.13665	-0.036905	0.113887	-0.0455229	0.132113	0.0950811	0.297317
Il10neg_AGCATCAGTCTGCCTT	0.0178359	0.0410472	0.113853	0.118393	0.00412548	0.0450005	0.587352
Il10neg_AGCATCAGTTAGAGAT	0.0180575	0.0916203	0.121707	0.0944888	-0.0389941	0.0290877	0.334307
Il10neg_AGCATCATCATTACGG	0.0276866	0.060896	0.157112	0.0519108	-0.0249971	0.0432778	0.492176
Il10neg_AGCATCATCGAACCAT	0.0663024	-0.0167626	0.0259985	-0.0124608	0.0391959	0.136848	0.267488
Il10neg_AGCATCATCGGTGTAT	0.0690739	0.0192154	0.0608339	0.0916725	-0.0309576	0.00665778	0.310771
Il10neg_AGCATCATCTAATTCC	0.0318191	-0.0402498	0.0748565	-0.02131	-0.0172405	0.0616504	0.156989
Il10neg_AGCATCATCTACCAGA	0.0467641	0.120089	0.0890982	0.0882071	-0.00689807	0.0606443	0.2926
Il10neg_AGCCAATAGCCTTGAT	0.107725	0.00642803	0.0976318	0.0048276	0.0663296	0.101402	0.347723
Il10neg_AGCCAATAGGAAGTGA	0.0829663	-0.0714152	0.241615	0.00915365	-0.0800342	-0.0717239	0.588575
Il10neg_AGCCAATCACGCTATA	0.0257797	-0.046252	0.0540109	-0.0445092	0.00437878	0.085089	0.213214
Il10neg_AGCCAATGTTGAGAGC	0.0421373	-0.00319321	0.047119	-0.0135445	-0.033047	-0.00421695	0.309821
Il10neg_AGCCAATTCTTTCCAA	0.125226	0.0262851	0.0538058	0.018164	0.0411053	0.13	0.329453
Il10neg_AGCCACGAGACCAAAT	0.0855095	-0.0353133	0.0371058	0.0142695	-0.0142019	0.0124669	0.348989
Il10neg_AGCCACGCAAATCGTC	0.0655358	0.04522	0.108575	-0.00774318	0.0303026	0.0970292	0.261518
Il10neg_AGCCACGCAGAGGCAT	0.155509	0.0184216	0.108452	-0.0166946	0.0502039	0.0858722	0.36632
Il10neg_AGCCACGGTATCCTCC	0.0368022	0.040647	0.0890118	-0.0161561	0.0555028	0.0573183	0.180713
Il10neg_AGCCACGTCCCAGTGG	0.0675806	-0.0907934	0.114323	-0.0302513	-0.028009	-0.0623046	0.349148
Il10neg_AGCCACGTCCGGGACT	0.11478	0.0401212	0.0811774	0.0247722	0.0707411	0.136775	0.316871
Il10neg_AGCCAGCAGAAGCGGG	0.0349613	0.0661153	0.0364899	0.0063467	0.0424995	0.148739	0.19941
Il10neg_AGCCAGCCACGTATAC	-0.0190656	0.0569872	0.0501173	0.0814117	0.00215408	0.0506876	0.405086
Il10neg_AGCCAGCTCAGAATAG	0.0662054	0.0264577	0.0557493	-0.000999871	0.0117937	0.0978972	0.237983
Il10neg_AGCCAGCTCATTCACT	-0.000949109	0.0895802	0.133265	0.157727	-0.0557479	0.0155956	0.508204
Il10neg_AGCGATTAGCGAACTG	0.0542782	0.0189126	0.055313	0.00610331	-0.019662	0.0745463	0.378262
Il10neg_AGCGATTAGGTCGTGA	0.12523	0.0128189	0.0354319	5.12289e-05	0.0995743	0.139641	0.227514
Il10neg_AGCGATTGTAGGTACG	0.0265528	0.0281244	0.0504265	-0.0107614	0.0333482	0.0726502	0.315986
Il10neg_AGCGATTGTCGTTCAA	0.013026	-0.0574714	0.06044	-0.0370198	-0.0406807	0.00827857	0.28242
Il10neg_AGCGATTGTGAGCTCC	0.00155723	-0.014108	0.0717876	-0.0271499	-0.0474023	0.00838392	0.27402
Il10neg_AGCGATTGTTCTCGTC	0.0386007	0.0899308	0.0899368	0.084961	-0.0295887	0.00461463	0.361266
Il10neg_AGCGATTGTTGCCAAT	0.0353845	0.0516684	-0.00370284	0.0128994	0.065451	0.0116952	0.144484
Il10neg_AGCGCCACACGTCTCT	0.105185	0.00552237	0.102996	-0.0139603	0.111374	0.121141	0.245821
Il10neg_AGCGCTGAGTCATAGA	0.162603	0.0486267	0.0533947	-0.0341189	0.15093	0.154045	0.156552
Il10neg_AGCGCTGCAGTCCGTG	0.083114	0.0965566	0.066807	-0.0216571	0.0902446	0.0619019	0.256939
Il10neg_AGCGCTGTCATTGAGC	0.0841269	0.0257621	0.0738194	-0.0135245	-0.0135229	0.094341	0.374028
Il10neg_AGCGCTGTCTGACCCT	-9.73914e-05	-0.0199104	0.159011	0.0214487	-0.01212	-0.00735715	0.295189
Il10neg_AGCGTATCACTCGATA	0.0353106	0.0850743	0.0488001	0.0763389	0.00326753	0.0863688	0.32239
Il10neg_AGCGTATGTATACGGG	-0.00351654	0.00431304	0.090398	-0.0191421	-0.0194993	-0.0392209	0.228382
Il10neg_AGCGTATGTGTACGCC	0.129444	-0.00478978	0.115349	0.0398786	-0.0177586	-0.00713531	0.343497
Il10neg_AGCGTATGTGTGGACA	0.0418839	-0.0535046	0.0974047	0.00195665	-0.0164593	0.0345116	0.21531
Il10neg_AGCGTATGTTGATCGT	0.0983606	0.0148472	0.090632	0.0344478	0.103772	0.075263	0.344415
Il10neg_AGCGTATTCATTCGTT	0.0366761	-0.0445123	0.0781012	0.0162701	0.0527236	0.0368377	0.160158
Il10neg_AGCGTATTCCGTAATG	-0.0149287	0.123029	0.103285	0.136532	-0.0334323	0.0334349	0.470947
Il10neg_AGCGTATTCGGACTTA	0.0529574	0.0415402	0.0690779	0.0676669	0.0170384	-0.0185343	0.345005
Il10neg_AGCGTCGAGAGGTGCT	0.0880946	-0.0552136	0.0668779	-0.0306621	-0.00113276	0.0356988	0.367823
Il10neg_AGCGTCGCAGACCATT	0.0611841	-0.0248466	0.120765	-0.0251904	0.0474939	0.0250016	0.328808
Il10neg_AGCGTCGCAGAGAGGG	0.0382157	-0.0742199	0.0843606	-0.0538013	-0.0859775	-0.0552827	0.292225
Il10neg_AGCGTCGCATTCTCCG	0.060623	0.0193121	0.105702	-0.0197184	-0.0276043	0.00223398	0.237603
Il10neg_AGCTACAAGAACTGAT	0.0082491	0.0108089	0.090446	0.0274005	0.00189813	0.0531238	0.308521
Il10neg_AGCTACAAGCGCATCC	-0.00640119	0.0662078	0.0453884	0.0553548	0.0151567	0.0209436	0.209244
Il10neg_AGCTACACACAAGCTT	0.110643	-0.0192084	0.101469	0.0241514	0.0506051	0.0508234	0.363695
Il10neg_AGCTACACACTGAGTT	0.0361981	-0.0284822	0.0407994	-0.00250526	-0.0133512	0.070402	0.254607
Il10neg_AGCTACAGTACCGCGT	0.089068	0.0320262	0.0586458	0.0585178	0.0300977	0.0166825	0.429515
Il10neg_AGCTACAGTAGTCTTG	0.0644735	-0.0226629	0.0620086	-0.0441228	-0.047858	0.0294131	0.357033
Il10neg_AGCTACAGTCTAATCG	-0.013136	0.00830052	0.0533227	-0.0426611	0.113026	0.0317487	0.339036
Il10neg_AGCTACAGTTGACTAC	0.0429498	0.0271657	0.101137	-0.0166767	0.125847	0.170281	0.211226
Il10neg_AGCTACATCCATCACC	0.0201397	-0.0293624	0.0812384	-0.0508594	0.00608924	0.0476073	0.268007
Il10neg_AGCTCAAAGAGTCTTC	0.0103439	-0.0518628	0.089658	-0.0260705	0.00801382	-0.0187729	0.309434
Il10neg_AGCTCAACACTACGGC	0.0835298	-0.0186862	0.0756981	-0.0205515	0.0317623	0.10484	0.240496
Il10neg_AGCTCAACAGAAATTG	0.0867627	0.0133092	0.0485167	-0.0391667	0.0228567	0.1283	0.173177
Il10neg_AGCTCAACAGCGAGTA	0.0760704	0.019381	0.089619	0.0379549	0.013892	0.0803313	0.269899
Il10neg_AGCTCAAGTTTAGAGA	0.0638042	0.0443021	0.0354365	0.0395346	0.0687868	0.0533403	0.234888
Il10neg_AGCTCAATCGTGGACC	0.0678486	-0.0471327	0.0709297	-0.041995	-0.0174413	-0.038176	0.366778
Il10neg_AGCTCAATCTTGATTC	0.0525499	-0.0720765	0.115216	-0.043486	-0.0160579	-0.00411483	0.351692
Il10neg_AGCTTCCAGTGAGCCA	0.0640395	-0.0107701	0.054055	0.0632377	0.0542625	0.0472936	0.333387
Il10neg_AGCTTCCCAAGTGTCT	0.0266927	0.0558788	0.0917348	0.0180108	0.0109156	0.0807041	0.321836
Il10neg_AGCTTCCCAATTTCGG	0.0975311	0.0349515	0.101805	-0.00644874	0.0703454	0.119947	0.302694
Il10neg_AGCTTCCCACATGAAA	0.012576	-0.00473786	0.0522517	0.00950254	0.0254191	0.0509765	0.303065
Il10neg_AGCTTCCCATCATTTC	0.135505	-0.0426044	0.144195	0.0105183	0.0370605	0.0565291	0.355708
Il10neg_AGCTTCCGTACGGTTT	0.0329637	-0.0432039	0.0580772	-0.0372305	0.0110999	0.0647985	0.295404
Il10neg_AGCTTCCTCCGATCGG	0.203618	-0.00734273	0.106892	-0.0201754	0.0219397	0.0544495	0.343107
Il10neg_AGGAAATTCATCTGTT	-0.0166926	-0.0716195	0.102651	-0.00980805	-0.0825465	-0.0455208	0.47635
Il10neg_AGGAAATTCCATGATG	0.127225	-0.00024492	0.118025	0.0244491	-0.00350731	0.0263026	0.360199
Il10neg_AGGAAATTCCTCTCGA	0.0659129	-0.0361279	0.117512	-0.0145457	0.100232	0.0718802	0.277867
Il10neg_AGGAAATTCCTTCTTC	0.110633	0.0186849	0.0357476	0.0451691	-0.00343398	0.077583	0.184872
Il10neg_AGGAATAAGCAGTACG	0.123936	-0.00803906	0.100871	0.00920286	0.0920629	0.0899199	0.183912
Il10neg_AGGAATACATCTCATT	0.132728	0.0482959	0.105787	0.102417	0.0640769	0.0302222	0.356072
Il10neg_AGGAATACATGAAGGC	0.00136037	-0.0541548	0.131268	-0.0403863	-0.030609	0.0114102	0.260545
Il10neg_AGGAATACATTCATCT	0.130884	0.0158249	0.127545	0.0819811	-0.0341487	0.0479873	0.384572
Il10neg_AGGAATAGTAACGTTC	-0.00127797	0.0683864	0.119214	0.0476494	0.0176102	0.0453102	0.40994
Il10neg_AGGAATAGTGTTAACC	0.117783	-0.022687	0.140877	-0.0361993	0.0363207	0.0602957	0.335276
Il10neg_AGGAATATCCATGAGT	0.0666246	-0.013471	0.0503947	0.022513	0.0426152	0.0901869	0.336308
Il10neg_AGGAATATCGAGCTGC	0.0769462	-0.0049047	0.12151	-0.024945	0.0492417	0.0234721	0.288632
Il10neg_AGGACGAAGCATGCGA	0.103849	-0.00101489	0.123723	0.00330703	0.0589993	-0.000113374	0.385491
Il10neg_AGGACGAGTAACGATA	0.121565	-0.0128295	0.114757	0.0275067	-0.027328	-0.0607514	0.499154
Il10neg_AGGACGAGTCATGACT	0.0327899	-0.029916	0.070928	-0.0412678	-0.0230251	0.00623298	0.271101
Il10neg_AGGACGAGTCGTATGT	0.0567663	-0.0472679	0.0608164	-0.0123859	-0.0212033	0.0356872	0.21323
Il10neg_AGGACGAGTTCTATCT	0.0974783	0.021675	0.0536754	-0.0179613	-0.0104431	0.0621382	0.264463
Il10neg_AGGACGATCCACATAG	0.0939203	0.0123258	0.097331	0.0753309	0.0141962	0.022258	0.385028
Il10neg_AGGACTTAGAAGCTGC	0.0584932	-0.0115506	0.0847659	-0.0433345	0.0784535	-0.00471982	0.221073
Il10neg_AGGACTTAGAGACAAG	0.0651928	-0.0355435	0.108575	-0.00598402	0.0415605	0.0827887	0.242793
Il10neg_AGGACTTAGTTCCGGC	0.109711	0.00761774	0.0533743	0.0420327	0.0582691	0.029326	0.356642
Il10neg_AGGACTTCAACTCGTA	0.0841345	0.0467698	0.0630101	-0.0173959	-0.00244873	0.0531968	0.222628
Il10neg_AGGACTTCAGGCCTGT	0.0550763	-0.0510044	0.0444329	-0.00368734	-0.0221155	0.0796684	0.285343
Il10neg_AGGACTTGTGCCTTCT	-0.030985	0.0595675	0.0703016	0.0914521	-0.040274	0.00766475	0.368699
Il10neg_AGGACTTTCAACCTTT	0.0843177	0.0108133	0.0835177	0.035604	0.0814458	0.0901371	0.415542
Il10neg_AGGACTTTCGTGTTCC	0.149524	-0.00684663	0.0936717	0.0149876	0.042936	0.0561177	0.354786
Il10neg_AGGACTTTCTAGGCAT	0.00226521	-0.0255921	0.0926599	-0.0301932	-0.04258	-0.0233872	0.373506
Il10neg_AGGACTTTCTGAGAGG	0.0806507	0.0210647	0.0966216	0.00199756	0.0792197	0.0386723	0.228886
Il10neg_AGGAGGTAGGAAGTGA	0.107048	-0.0122901	0.0868783	-0.0657012	0.0272863	0.0285515	0.23006
Il10neg_AGGAGGTCACCCTTGT	0.0165327	0.00162619	0.0505232	-0.0284942	-0.00283014	0.0473883	0.211165
Il10neg_AGGAGGTCAGTCGAGA	0.126717	-0.0173958	0.0695958	0.00607169	-0.0130774	0.0592177	0.323736
Il10neg_AGGAGGTGTAGTGGCA	0.0626644	-0.0434414	0.0509368	-0.0839665	0.0838464	0.0830917	0.170619
Il10neg_AGGAGGTGTGCACAAG	0.0487996	-0.0199421	0.144418	0.00462975	-0.015604	0.0406586	0.353286
Il10neg_AGGAGGTGTGTCCATA	0.104729	-0.039836	0.0768599	-0.0285772	0.0710926	0.104254	0.245175
Il10neg_AGGAGGTTCTCTTGCG	0.102722	-0.017204	0.0865888	0.00908464	0.0240299	0.0315645	0.417721
Il10neg_AGGATAACACTAAACC	0.0553831	0.0454611	0.0869803	0.00706224	0.0616994	0.0666596	0.291902
Il10neg_AGGATAACAGGTCCGT	0.116756	-0.0635584	0.100779	-0.0719051	-0.00469602	-0.0112599	0.374419
Il10neg_AGGATAACAGTGTGCC	0.0312802	0.0135114	0.0274502	0.0306725	-0.0115492	0.0715132	0.298086
Il10neg_AGGATAAGTACAACGG	0.146232	-0.03158	0.117075	0.0398195	0.0592153	0.0262181	0.335963
Il10neg_AGGATAAGTACGGGAT	0.0740174	-0.0378292	0.21978	0.0363458	-0.0251017	0.018297	0.475213
Il10neg_AGGATAAGTGTGAGCA	0.0209405	0.0773531	0.113093	0.0195365	-0.02263	0.0362905	0.366197
Il10neg_AGGATAAGTTAAGAAC	0.0183092	0.0320585	0.0280746	0.0459902	0.0490308	0.0939738	0.27001
Il10neg_AGGATAATCGCGCTGA	0.0199263	-0.0476739	0.0673337	-0.0203728	-0.00218226	0.000754841	0.170034
Il10neg_AGGATCTCATGACTAC	0.103017	0.0362956	0.168325	-0.00442967	0.0223437	0.0784755	0.333668
Il10neg_AGGATCTGTCGAATGG	0.0287447	-0.019683	0.0476677	0.0808931	-0.0278504	0.0435589	0.425126
Il10neg_AGGATCTGTGCGAACA	0.0716797	-0.00526838	0.0956627	0.0561525	0.0513023	0.0849041	0.248774
Il10neg_AGGATCTTCGCCGAGT	0.0282486	-0.0210187	0.194214	0.0642869	-0.0111232	-0.00839139	0.356539
Il10neg_AGGATCTTCTTCTTCC	0.0472644	0.0656376	0.0869991	0.0489354	0.0673708	0.134948	0.413873
Il10neg_AGGCATTAGAGTTGCG	0.0199965	-0.0397775	0.0530646	-0.0315867	-0.049556	-0.0275206	0.338047
Il10neg_AGGCATTAGATCGACG	0.091652	-0.0362123	0.0643514	0.000628932	0.0708419	0.16046	0.20257
Il10neg_AGGCATTAGGGCTTCC	0.122279	0.00805587	0.0406924	-0.0145681	0.0258037	0.0762831	0.334846
Il10neg_AGGCATTCAGACAAAT	0.109914	0.00833452	0.0543574	-0.0322043	0.0404238	0.0655921	0.249703
Il10neg_AGGCATTCATCCGTTC	0.12048	-0.0421554	0.0608301	-0.00271743	0.0159825	0.0934612	0.351697
Il10neg_AGGCATTCATTCTGTT	0.0383309	-0.0649905	0.0757606	-0.064669	0.00831362	0.00477675	0.249614
Il10neg_AGGCATTGTATAATGG	0.138427	-0.0524503	0.15684	-0.0100362	0.0486172	0.0129744	0.425462
Il10neg_AGGCCACAGGAAGTAG	0.0543344	-0.0568265	0.107848	0.00532948	0.00974619	0.057582	0.283212
Il10neg_AGGCCACCACGATAGG	0.0779458	0.0446934	0.0317382	-0.0327555	-0.0033413	0.0585829	0.288367
Il10neg_AGGCCACCAGTTGAAA	0.0961551	0.0180286	0.0804509	-0.0646442	0.066858	0.0778893	0.212477
Il10neg_AGGCCACTCCACAGCG	0.0396742	0.00527164	0.103237	0.00229949	-0.00593958	0.0946931	0.237864
Il10neg_AGGCCACTCGACGAGA	0.061682	-0.0028598	0.0775812	0.0747989	0.0315645	0.0725172	0.378619
Il10neg_AGGCCACTCTTAGGAC	0.0124834	0.0544864	0.0572195	0.0404263	0.0396966	0.0852009	0.371144
Il10neg_AGGCTGCAGCGGTAAC	0.0361265	-0.00884935	0.127007	0.0771252	-0.00676253	0.0452585	0.458936
Il10neg_AGGCTGCCATCTAGAC	0.113839	-0.0580622	0.0513372	-0.0498615	0.124575	0.0972897	0.201166
Il10neg_AGGCTGCGTTGTAAAG	0.134671	-0.0270735	0.02897	-0.037614	0.0103886	0.0563886	0.280903
Il10neg_AGGGAGTAGACTGTTC	-0.00797253	0.0305423	0.129769	0.0255076	0.0390765	0.0921522	0.290649
Il10neg_AGGGAGTAGATACTGA	0.0190233	0.0196053	0.00624947	0.0221381	0.0411241	0.0387404	0.13602
Il10neg_AGGGAGTAGCTCTATG	-0.00842708	-0.0345502	0.102787	-0.000677106	-0.0111852	0.030628	0.245183
Il10neg_AGGGAGTAGGTGGTTG	0.062384	0.0227914	0.0907538	0.0702724	0.0381224	0.043964	0.32134
Il10neg_AGGGAGTCACCTGATA	0.179798	0.0134198	0.0160277	0.00752462	0.125561	0.193084	0.162656
Il10neg_AGGGAGTCACGGCACT	0.138826	-0.062661	0.0266314	0.00638636	0.0546651	0.0560937	0.267644
Il10neg_AGGGAGTCAGTAACCT	0.0463742	-0.0465038	0.109229	-0.0179248	-0.0077646	-0.0568865	0.331666
Il10neg_AGGGAGTCATAGAGGC	0.0598811	0.0309295	0.0420727	0.000290552	0.041612	0.0250527	0.263665
Il10neg_AGGGAGTGTTGCGGCT	0.0642121	-0.0337461	0.11654	7.74349e-05	0.000421453	0.0265345	0.355849
Il10neg_AGGGAGTTCTGACCCT	0.0208677	-0.0471883	0.0896493	-0.0470112	-0.0267225	-0.00183369	0.257298
Il10neg_AGGGAGTTCTTACACT	0.134112	-0.00770326	-0.0242562	0.0364145	0.0624822	0.117293	0.102703
Il10neg_AGGGCCTAGCGATTCT	0.0987379	0.0349962	0.0714926	0.00216922	0.0631034	0.0825248	0.324196
Il10neg_AGGGCCTAGGATAATC	0.12341	-0.0197018	0.0965735	-0.0383586	0.0208671	0.0489103	0.34546
Il10neg_AGGGCCTAGGTTGGAC	0.107155	-0.00870385	0.0811102	-0.0314258	-0.00161625	0.0511983	0.381041
Il10neg_AGGGCCTCAGCCTACG	0.0556896	0.0673165	0.0877837	0.0533359	0.0284912	0.115912	0.379973
Il10neg_AGGGCCTGTACCGCGT	0.0148777	0.00882869	0.108325	0.0691244	0.0153396	0.0289751	0.420658
Il10neg_AGGGCCTGTAGCGATG	0.000922652	-0.035147	0.035911	-0.0156288	-0.0269876	0.0554364	0.146881
Il10neg_AGGGCCTGTCAATGGG	0.0725085	0.0377683	0.0561691	-0.00605853	0.0323933	0.00538443	0.344116
Il10neg_AGGGCTCGTCGATGCC	0.135436	0.0220442	0.0705241	-0.0222145	0.0270522	0.100307	0.300337
Il10neg_AGGGCTCGTGACTATC	0.0195378	-0.0628029	0.176165	-0.00194388	-0.0406337	-0.0450115	0.296738
Il10neg_AGGGCTCTCAGAGTGG	0.158259	0.033034	0.0302443	-0.0358954	0.10056	0.0669125	0.107388
Il10neg_AGGGTCCAGACCATGG	-0.0146309	-0.000753627	0.156935	0.0651107	-0.0642432	-0.00599932	0.522098
Il10neg_AGGGTCCAGTGCTCGC	0.120934	0.0252535	0.105047	0.0343455	0.0767122	0.0468981	0.324134
Il10neg_AGGGTCCAGTTACGGG	0.164109	-0.00418576	0.0812174	0.0301214	0.0918469	0.155553	0.255026
Il10neg_AGGGTCCCACGCTGCA	0.0576391	-0.0553016	0.131496	0.0638909	0.0128626	0.0535657	0.376316
Il10neg_AGGGTCCGTCCACACG	0.0807388	0.0770952	0.00189693	-0.0105809	0.100853	0.172714	0.194705
Il10neg_AGGGTCCTCCGAACGC	0.0597032	0.0955055	0.15304	0.0309121	0.0303528	0.00642346	0.370142
Il10neg_AGGGTCCTCGCCGAGT	0.0403494	0.0534139	0.0831126	0.0535292	0.0110286	0.0874904	0.419141
Il10neg_AGGGTCCTCTTTGCTA	0.131625	0.0166427	0.115405	0.000565366	0.101112	0.0976246	0.0853239
Il10neg_AGGGTGACAGCTTTGA	0.0193893	-0.0266295	0.0495619	-0.0117331	0.00719712	-0.0198229	0.291977
Il10neg_AGGGTGACAGTCGAGA	-0.0345079	0.0270706	0.077741	0.0766241	-0.0419252	0.014862	0.210534
Il10neg_AGGGTGACATAGGTAA	0.0514284	-0.030929	0.103773	-0.00188691	-0.000284616	0.0487201	0.3598
Il10neg_AGGGTGAGTCCCTAAA	0.104546	-0.0635994	0.0898294	0.00363853	0.0161996	0.0572725	0.272026
Il10neg_AGGGTGAGTCCTTGTC	0.0474895	-0.0186705	0.120381	-0.0255215	0.00989175	0.0237618	0.309288
Il10neg_AGGGTGAGTTCCCACT	0.134726	-0.0482308	0.0490925	0.000686859	0.0229329	0.0262101	0.283227
Il10neg_AGGGTGATCCGTCCTA	0.06502	-0.00197269	0.119471	-0.0117105	0.0397892	0.0610246	0.386799
Il10neg_AGGGTGATCGTAACCA	0.115986	0.0155384	0.0868426	-0.0247619	0.00185838	0.0856896	0.245906
Il10neg_AGGGTTTCAACCCTCT	0.127045	-0.00335941	0.120099	-0.0162122	0.0336174	0.0744141	0.288381
Il10neg_AGGGTTTCAGGTATGG	-0.0113861	-0.0814737	0.112095	0.0140192	-0.12592	-0.0734928	0.494571
Il10neg_AGGGTTTGTCAACGCC	0.122645	0.0142015	0.0920037	-0.0250452	0.0817522	0.0802241	0.242656
Il10neg_AGGGTTTTCAACTCTT	0.0308293	-0.0433287	0.088257	-0.0269366	-0.00222486	0.0951146	0.155566
Il10neg_AGGGTTTTCAGTCAGT	0.0874028	0.00615018	0.0335012	0.0337597	0.0366985	0.0717697	0.262644
Il10neg_AGGGTTTTCGAATGCT	0.223625	-0.0353733	0.105003	-0.0501316	0.124169	0.146747	0.222025
Il10neg_AGGGTTTTCGTGTGGC	-0.016129	0.0433094	0.125019	0.113626	-0.0341742	-0.000749325	0.519732
Il10neg_AGGGTTTTCTGGCCAG	0.147639	0.0463002	0.0475267	0.00404394	0.0921728	0.154826	0.233609
Il10neg_AGGTAGGCACAAATAG	0.0509706	-0.0193935	0.0913019	0.0443587	-0.0318034	-0.00312835	0.33144
Il10neg_AGGTAGGCACCAACAT	0.0887337	0.00923429	0.0234231	-0.00915853	0.0749914	0.0776491	0.255866
Il10neg_AGGTAGGCATGTTTGG	0.0857123	0.0479262	0.110993	0.0551263	0.0508974	0.0403977	0.346729
Il10neg_AGGTAGGGTGCCTATA	0.121666	-0.0278336	0.136675	0.00770252	0.0259727	0.00659581	0.477475
Il10neg_AGGTAGGTCGTGGCGT	0.0777588	0.021123	0.0776385	0.0243217	0.0336572	0.0774557	0.291079
Il10neg_AGGTAGGTCTAGTGTG	0.021828	-0.002843	0.0992699	-0.0110514	-0.0202634	0.116477	0.207869
Il10neg_AGGTCATAGCACGTCC	0.134409	-0.0420519	0.103534	0.0345893	0.0480677	0.0405917	0.420272
Il10neg_AGGTCATAGGTAGCCA	0.0823132	0.0083635	0.0856398	0.051174	-0.0128839	0.0976176	0.287902
Il10neg_AGGTCATAGTATGGAT	0.0683295	0.00431217	0.0647607	0.032095	0.0840126	0.0938668	0.214007
Il10neg_AGGTCATTCGAATGCT	0.010009	-0.0159227	0.0553864	-0.0431065	-0.0492783	0.0244463	0.262553
Il10neg_AGGTCTAAGAGTCAGC	0.0544984	-0.0883711	0.081219	-0.0409958	-0.00906721	-0.00835767	0.274542
Il10neg_AGGTCTAAGTAGCATA	0.0427912	0.065714	0.130121	0.142478	-0.0436042	0.0673707	0.428095
Il10neg_AGGTCTAAGTTATGGA	0.0260898	-0.0261452	0.0280331	0.0309048	0.00700262	0.0405596	0.248216
Il10neg_AGGTCTACACGTACAT	0.128428	0.0311589	0.0247459	0.00842728	-0.0154903	0.106233	0.293709
Il10neg_AGGTCTAGTACTTCCC	0.0494032	0.0418969	0.135661	0.0107955	0.00978042	0.0159575	0.419877
Il10neg_AGGTCTAGTGAATTGA	0.0136269	0.0171029	0.095681	0.0628157	-0.0260128	0.0574748	0.34815
Il10neg_AGGTCTAGTGAGACGT	0.163824	-0.0908818	0.0556328	-0.00308815	-0.00839339	0.0356032	0.405816
Il10neg_AGGTCTATCATGGAGG	0.103827	-0.0626933	0.133901	0.0200339	-0.0226788	0.0530614	0.452864
Il10neg_AGGTCTATCGCCTTGT	0.120901	0.00472325	0.0718345	-0.0161372	0.0351323	0.147504	0.205085
Il10neg_AGGTCTATCGGACCAC	0.155846	0.0607424	0.0962581	0.0840744	-0.0114366	0.0940021	0.284593
Il10neg_AGGTCTATCGGTCAGC	0.102792	-0.0523956	0.101443	0.0266006	0.0294701	0.0114888	0.390396
Il10neg_AGGTGTTCACAATGTC	0.145702	-0.0173425	0.0986281	-0.0244199	0.0602195	0.08869	0.343296
Il10neg_AGGTGTTCACGAAGAC	0.026972	-0.0479116	0.0381827	-0.0477257	0.0105137	0.0047409	0.222075
Il10neg_AGGTGTTGTAACTTCG	0.136643	-0.0477242	0.0390873	0.00209549	0.0363829	-0.0306621	0.320147
Il10neg_AGGTTACAGCATGCAG	0.0507093	-0.0546469	0.128496	0.0119419	-0.0545783	0.0118524	0.325748
Il10neg_AGGTTACAGCTCTGTA	0.144393	0.0493057	-0.0118846	0.0140167	0.00466393	0.0802949	0.128843
Il10neg_AGGTTACCAGACGGAT	0.0460777	-9.35177e-05	0.129991	0.0309092	0.0339259	-0.0043594	0.320035
Il10neg_AGGTTACTCTAGTGAC	0.0800238	-0.0515745	0.0452491	-0.0484356	0.0417784	0.0451369	0.175723
Il10neg_AGGTTGTAGCCTTCTC	-0.0209453	-0.0287058	0.0872955	0.000766854	-0.0108396	0.0883606	0.270228
Il10neg_AGGTTGTAGTAGCATA	0.0367973	-0.0681939	0.385757	0.00803644	-0.0460191	-0.0244768	0.437207
Il10neg_AGGTTGTAGTAGGATT	0.0135086	-0.0693562	0.140443	-0.022917	-0.0216401	0.0813083	0.313144
Il10neg_AGGTTGTGTCGACGCT	0.161045	-0.0732282	0.0914083	-0.0602822	0.0288935	0.0234117	0.338518
Il10neg_AGGTTGTTCTGAGGCC	0.111237	0.0434275	0.101524	-0.0164187	0.0158723	-0.00243843	0.26041
Il10neg_AGTAACCAGGGATGTC	0.0833497	0.0678216	0.0892724	0.0402768	0.0403246	0.122971	0.306301
Il10neg_AGTAACCCAACGCCCA	0.0214941	0.00978414	0.0804156	0.0503809	0.0452483	0.0661929	0.297831
Il10neg_AGTAACCCAATGTCTG	-0.0438799	0.0358882	0.0911887	0.0329271	-0.108931	-0.0381883	0.36972
Il10neg_AGTAACCCACCATTCC	0.091044	0.00865977	0.0696533	-0.0225364	0.0632809	0.0365965	0.246106
Il10neg_AGTAACCGTACCAGAG	0.11677	-0.0157056	0.140308	0.0172515	0.0214419	0.029989	0.420722
Il10neg_AGTAACCGTACCTATG	0.0943249	-0.0752224	0.102451	-0.0497067	0.0668187	0.00293266	0.337201
Il10neg_AGTAACCGTCTTACAG	0.0266301	-0.0581151	0.11124	-0.00338878	-0.0342874	0.0224295	0.381422
Il10neg_AGTAACCGTGAAAGTT	0.061247	0.0308818	0.0347291	-0.0277355	0.0446863	0.100411	0.212019
Il10neg_AGTAACCGTGAGCCAA	0.0185905	0.0195454	0.0766253	0.000457418	0.0542233	0.159437	0.286498
Il10neg_AGTAACCTCAGGTGTT	0.0679805	-0.00347529	0.0724186	-0.0162141	0.0460056	0.0809087	0.280266
Il10neg_AGTACCACACCATATG	0.159092	-0.0280645	0.036112	-0.0267727	0.087269	0.138539	0.183341
Il10neg_AGTACCAGTAAGATAC	0.0469275	-0.000145766	0.064094	-0.00375404	0.0137725	0.0744694	0.432605
Il10neg_AGTACCAGTACAGTTC	0.126113	-0.00321486	0.0650102	0.0183463	0.0732875	0.0820281	0.363255
Il10neg_AGTACCAGTGCCTTCT	0.0736041	0.0333964	0.0515001	0.00304981	0.0864676	0.0642585	0.333182
Il10neg_AGTACCATCATCACTT	0.171896	-0.00354183	0.0841097	0.0833319	-0.0302226	0.0641881	0.264474
Il10neg_AGTACCATCGGTCGGT	0.0637806	0.0191037	0.0204606	0.0471231	0.073392	0.0747535	0.324521
Il10neg_AGTACTGAGTAATCCC	0.0456086	0.043915	0.0896603	-0.0324148	0.0369889	0.0502368	0.293561
Il10neg_AGTACTGAGTCGGCAA	0.0843951	0.0435	0.0608604	-0.0166273	0.05849	0.128016	0.25317
Il10neg_AGTACTGCAACGGCCT	0.0107258	0.0286211	0.101103	0.0676363	0.0362732	0.0845483	0.404579
Il10neg_AGTACTGCACTGTGTA	0.0143027	-0.0139173	0.0464552	0.0259794	-0.0245497	0.013257	0.206511
Il10neg_AGTACTGCATAGAATG	-0.00203145	-0.0322778	0.0687605	-0.0150496	0.00204165	0.00393972	0.262969
Il10neg_AGTACTGCATTGCCGG	0.0654808	0.107376	0.0268788	-0.0202622	0.0299325	0.140039	0.263774
Il10neg_AGTACTGGTCCTGGTG	0.164663	-0.0531447	0.0620598	0.02781	0.0422953	0.0571415	0.340108
Il10neg_AGTACTGTCTTCTAAC	0.0310556	-0.0312926	0.0405009	-0.0266414	-0.00290606	0.0736821	0.203499
Il10neg_AGTAGCTCAAAGGCAC	0.0202809	-0.00583539	0.0741314	-0.0180929	-0.0133893	0.0421551	0.264663
Il10neg_AGTAGCTCAAATGCGG	0.0856905	-0.0375023	0.118214	-0.0371225	0.0578427	0.0900504	0.276388
Il10neg_AGTAGCTCACAACGCC	0.124834	-0.0622298	0.0987263	-0.00466434	0.0682783	0.0795176	0.364914
Il10neg_AGTAGCTGTAATGCTC	0.0135226	-0.0220362	0.0616061	-0.0170442	0.033416	0.0381505	0.162785
Il10neg_AGTAGCTTCATAGGCT	0.0317562	-0.045932	0.0438097	-0.0281948	0.0024545	0.0302123	0.213752
Il10neg_AGTAGCTTCGTGGACC	0.112236	0.0599448	0.0909925	0.0356449	-0.00897227	0.000108087	0.309316
Il10neg_AGTAGCTTCTCGCAGG	0.118671	0.0555649	0.00829054	-0.00272788	0.0338446	0.130856	0.310562
Il10neg_AGTAGTCAGCCTGACC	0.132788	-0.053565	0.0799255	0.0134936	0.0886218	0.0422217	0.335514
Il10neg_AGTAGTCAGGAGCTGT	0.0527504	0.00535884	0.09801	-0.00659991	-0.00774029	0.0372188	0.219112
Il10neg_AGTAGTCCAATCGCCG	0.0800807	-0.071654	0.0998863	0.00973404	-0.0151355	-0.0157865	0.416351
Il10neg_AGTAGTCGTGATAGAT	0.142518	0.0280496	0.0937924	0.031251	0.0223845	0.118942	0.300954
Il10neg_AGTAGTCGTTTCCAAG	0.0243767	-0.0369423	0.0657606	-0.0130517	-0.0350815	-0.00817431	0.235278
Il10neg_AGTAGTCTCACCCTTG	0.156611	0.0450054	0.114677	-0.0264881	0.058981	0.0930242	0.285186
Il10neg_AGTCAACCATCAGCTA	0.0625355	0.00756759	0.0895599	-0.00222098	0.000560183	0.0153645	0.245821
Il10neg_AGTCAACGTCCTCAGG	0.0712151	0.0503096	0.0969931	0.00348539	0.0151852	0.117358	0.278516
Il10neg_AGTCAACGTGTCATGT	0.0653535	-0.0552233	0.0427961	-0.0110665	0.0780377	0.0641022	0.269093
Il10neg_AGTCAACTCACCGGTG	0.0538009	-0.0151647	0.0843392	-0.00699817	0.0271433	0.10511	0.220809
Il10neg_AGTCACAAGTCAGGGT	0.106976	-0.0495175	0.12943	0.000603181	0.00785965	0.0403739	0.286346
Il10neg_AGTCACACACAGCCTG	0.104627	-0.0207037	0.0895224	0.0209338	0.0512427	0.10424	0.32849
Il10neg_AGTCACACACGCGCAT	-0.00652555	0.0443914	0.114687	0.0807409	-0.0106034	0.0567513	0.479698
Il10neg_AGTCACACACTCTAGA	0.0872059	0.110162	0.0927072	0.120315	0.0363462	0.0717424	0.446391
Il10neg_AGTCACACATCCCACT	0.0271085	-0.0417792	0.0537852	-0.0307498	0.0034566	0.0245572	0.261788
Il10neg_AGTCACAGTATCGTGT	-0.0144579	-0.0844627	0.139438	-0.0246877	-0.0871147	-0.0091656	0.45965
Il10neg_AGTCATGAGCACCGTC	0.0214104	-0.0662361	0.0810749	-0.0021847	-0.0108257	-0.0185356	0.326614
Il10neg_AGTCATGAGTGTAGAT	0.199485	-0.0365905	0.138199	0.00418467	0.0367165	-0.00340511	0.413266
Il10neg_AGTCATGAGTTACGAA	0.0261977	-0.0721507	0.0412842	-0.0258545	-0.021198	0.00173215	0.282989
Il10neg_AGTCATGAGTTGGAAT	0.18079	0.0032616	0.0646817	-0.0183077	0.0379903	0.0626063	0.233217
Il10neg_AGTCATGCACGGTGCT	0.0704082	0.107767	0.0809488	0.0243679	-0.0164622	0.0275356	0.255892
Il10neg_AGTCATGCATGGAAGC	0.0847531	-0.0209345	0.391518	0.00715935	-0.0243953	-0.0423697	0.519883
Il10neg_AGTCATGGTGACGCCT	0.0263603	0.0597421	0.0417913	0.00980818	-0.00540561	0.0900428	0.274801
Il10neg_AGTCATGTCAGAGTGG	0.0779562	0.0174188	0.130136	0.0406047	-0.0213352	0.0281089	0.436627
Il10neg_AGTCATGTCTACCACC	0.0741337	0.0521566	0.0441133	0.0194454	0.00367111	0.0960998	0.296593
Il10neg_AGTCTCCAGATACCAA	-0.0146761	0.0175958	0.116968	0.0814578	-0.0252004	0.0211956	0.451565
Il10neg_AGTCTCCAGATGACAT	0.00126143	0.0141542	0.101796	-0.0152897	-0.0395195	0.00859033	0.366075
Il10neg_AGTCTCCAGCTATCCA	-0.0171896	0.0356577	0.0526685	0.0654549	-0.00946903	0.0535059	0.386452
Il10neg_AGTCTCCAGTTACGTC	0.0419913	0.0600549	0.0435778	0.0532439	0.0519664	0.163971	0.232524
Il10neg_AGTCTCCCACGTCTCT	0.0983877	0.0104309	0.0572581	-0.0391635	0.0702991	0.0426219	0.343106
Il10neg_AGTCTCCGTCATCCGG	0.0658763	0.0845062	0.0739905	0.00691162	0.0788678	0.0961336	0.136187
Il10neg_AGTCTCCGTGCCTATA	-0.0100009	-0.0290397	0.112447	0.0215845	0.000759203	0.0656117	0.238992
Il10neg_AGTCTCCGTGGGTCAA	0.117821	-0.0327068	0.115925	0.0134808	0.0665378	0.0646177	0.408209
Il10neg_AGTGACTAGATGTTCC	0.0381369	0.0370102	0.0891381	-0.00859084	0.0186573	0.0528065	0.35983
Il10neg_AGTGACTAGATTAGTG	0.0685831	0.0203867	0.0873639	0.079466	0.00452186	0.041211	0.437056
Il10neg_AGTGACTAGCCTCTCT	0.115548	-0.030244	0.0624676	-0.0421721	0.100676	0.116516	0.223669
Il10neg_AGTGACTAGCCTGACC	0.114873	-0.0448223	0.0709695	0.0103564	0.0607585	0.089146	0.27844
Il10neg_AGTGACTCACCCTATC	0.0980288	-0.0598844	0.101235	-0.00644251	0.0500794	0.110572	0.291918
Il10neg_AGTGACTCACTCGATA	0.106935	0.0153286	0.0407501	0.0113698	0.14147	0.121988	0.0676122
Il10neg_AGTGACTGTAACACCT	0.044871	-0.028554	0.110607	0.0456928	0.00423699	0.0352608	0.436211
Il10neg_AGTGACTGTCCACTTC	0.0246842	-0.0388564	0.102302	-0.0579867	-0.0108567	0.0583802	0.227768
Il10neg_AGTGACTGTTAGTTCG	0.0369498	-0.0685817	0.121265	-0.0110478	-0.0712173	-0.0304479	0.443528
Il10neg_AGTGACTTCAAACCTG	0.0694345	0.0543611	0.06839	0.0145556	0.0729105	0.0637098	0.328664
Il10neg_AGTGATCAGACCAAAT	0.0362859	-0.0613829	0.0749836	-0.0160676	-0.0440755	0.00285226	0.300769
Il10neg_AGTGATCAGACGGAAA	0.0482917	-0.0400379	0.557544	-0.00906893	-0.0666722	0.00993831	0.495534
Il10neg_AGTGATCAGAGCAGCT	0.0218297	-0.0847656	0.119041	-0.0505453	-0.0395381	0.00764884	0.27903
Il10neg_AGTGATCAGGGTAATT	0.09027	0.01115	0.0982385	0.0126349	-0.00641092	0.0626166	0.310245
Il10neg_AGTGATCAGTCGGCAA	0.140962	-0.00859818	0.115992	0.0497514	0.0834193	0.112388	0.258563
Il10neg_AGTGATCCAACCGCTG	0.0890756	-0.0345533	0.083058	-0.0209925	0.0637671	0.100786	0.286138
Il10neg_AGTGATCCATCCAATG	0.123715	-0.0125089	0.0602492	0.0590869	0.0603011	0.0750564	0.340437
Il10neg_AGTGATCGTTCAGTAC	0.0102492	-0.0332926	0.094061	-0.0238087	-0.0295198	0.0282494	0.198372
Il10neg_AGTGATCGTTCATCGA	0.0935398	0.0113336	0.0871617	-0.0691934	0.0502082	0.0303471	0.242819
Il10neg_AGTGCCGAGCGTGTCC	0.0519055	0.038806	0.0765228	0.00650403	-0.00844749	0.0589825	0.330019
Il10neg_AGTGCCGAGTTACGTC	0.122285	0.0239653	0.0974404	0.00489741	0.0517435	0.0683753	0.282628
Il10neg_AGTGCCGGTGTTTGCA	0.0121071	-0.0280611	0.0583565	-0.0483688	-0.0562016	0.027792	0.183649
Il10neg_AGTGCCGTCTAGCCTC	0.104309	-0.00668055	0.0151202	0.0255005	0.0595714	0.0735857	0.319725
Il10neg_AGTGTTGAGACCATAA	0.0613692	-0.0860895	0.0782057	-0.00368256	-0.0638449	-0.0106808	0.300582
Il10neg_AGTGTTGAGCAGCACA	0.150796	-0.00326212	0.128266	0.0256709	0.0664828	-0.00781753	0.391717
Il10neg_AGTGTTGAGCGGTAGT	0.121379	0.00465655	0.0999594	-0.0123787	0.0287513	0.0278349	0.263247
Il10neg_AGTGTTGCAGGCTCTG	0.0294639	0.0492721	0.103137	0.0693462	0.0205801	0.0444647	0.447524
Il10neg_AGTGTTGCATTCCTCG	0.00255952	-0.0499171	0.160412	-0.0234492	-0.0650554	-0.0563966	0.450278
Il10neg_AGTGTTGGTCAGTTTG	0.101656	-0.0303974	0.0929672	-0.00985036	0.0382669	0.101306	0.403815
Il10neg_AGTGTTGGTGCACGCT	0.0220993	-0.054816	0.0836515	-0.0384892	-0.0328805	0.017407	0.295385
Il10neg_AGTGTTGTCAAACGTC	0.135794	0.0261896	0.105107	0.0861516	0.00557311	0.0030277	0.404974
Il10neg_AGTTAGCAGAAGAACG	0.12007	0.00306174	0.092965	-0.0234641	0.0104737	0.0551788	0.306493
Il10neg_AGTTAGCAGGAGTCTG	0.0780761	0.00431164	0.103371	0.0823383	0.0180659	0.0141843	0.274423
Il10neg_AGTTAGCCAAGACTGG	0.100909	0.0893039	0.081026	0.0152402	0.109588	0.172077	0.177965
Il10neg_AGTTAGCCACTTGTCC	0.0357825	0.0127945	0.0928907	0.0134719	-0.00977814	0.0863305	0.461047
Il10neg_AGTTAGCCATGCCATA	0.0415457	0.0179805	0.0585004	-0.0181551	0.0193988	0.0901914	0.31267
Il10neg_AGTTAGCGTATTCTCT	0.0102417	-0.0453286	0.0595588	-0.0352203	0.00923141	0.0412613	0.248507
Il10neg_AGTTAGCTCAACTCTT	0.0589987	0.0256076	0.07394	0.0664426	0.00321148	0.0209822	0.465786
Il10neg_AGTTAGCTCCTTGACC	0.189841	-0.0741639	0.0675709	-0.0168275	0.0778756	0.0900657	0.358224
Il10neg_AGTTCCCAGGTACCTT	0.167775	-0.00330056	0.150557	-0.020189	-0.00595382	0.071605	0.281507
Il10neg_AGTTCCCCAAGGCCTC	0.0712388	-0.0404944	0.0871069	-0.0104996	0.0260075	0.0173537	0.349012
Il10neg_AGTTCCCCACAGTCCG	0.109978	0.0364967	0.0236625	0.0426578	0.0675586	0.103175	0.281306
Il10neg_AGTTCCCCACTTGTCC	0.0168754	0.0746255	0.0543869	0.0189353	0.0261909	0.0932645	0.417379
Il10neg_AGTTCCCGTCTGTGTA	-0.0269746	-0.10871	0.191785	-0.0207225	-0.0828229	-0.0153609	0.456258
Il10neg_AGTTCCCTCGAATGCT	0.00819572	0.0426752	0.135798	0.0798573	-0.0622965	0.018514	0.526473
Il10neg_AGTTCGAAGCGTTACT	0.0963638	0.0840136	0.0626835	-0.018166	0.0693136	0.0791897	0.334291
Il10neg_AGTTCGAAGGACAACC	0.0585788	-0.030516	0.144566	0.0131585	0.0155905	0.0696621	0.337124
Il10neg_AGTTCGAAGTTCCTGA	0.102792	0.0643601	0.047723	0.0406372	0.027426	0.0895558	0.264198
Il10neg_AGTTCGACAAAGGGCT	0.0624379	-0.0488922	0.0670318	0.0642404	-0.00463422	0.00336458	0.452906
Il10neg_AGTTCGACAACTACGT	0.120974	-0.0274129	0.0920149	0.00694576	0.0289645	0.0677557	0.330003
Il10neg_AGTTCGACAACTCGAT	0.128338	-0.0218503	0.0854122	-0.0164327	0.0553247	0.0776576	0.238311
Il10neg_AGTTCGATCGGTTGTA	0.0147487	0.0192339	0.0585484	-0.00514542	-0.00634357	0.076266	0.205435
Il10neg_ATACCGAAGACTTCAC	0.0303593	-0.0496634	0.0567878	-0.0406245	0.0547052	0.107479	0.238098
Il10neg_ATACCGAAGCCTGTCG	0.0185027	-0.0648096	0.0882112	-0.0278555	-0.0646556	-0.0519835	0.29127
Il10neg_ATACCGAAGGAAGTGA	0.0257974	-0.0377574	0.113446	-0.0109323	-0.0403325	-0.0193399	0.365685
Il10neg_ATACCGAAGGTACAAT	0.109938	0.0751459	0.0759816	0.0411508	0.0854699	0.112704	0.290252
Il10neg_ATACCGAGTCGATGCC	-0.0533927	0.170643	0.0659811	0.146872	-0.0684021	0.0705288	0.368086
Il10neg_ATACCGAGTCTGGTTA	0.0728315	-0.0316364	0.0467286	-0.0186551	-0.0170552	0.0103515	0.316874
Il10neg_ATACCGAGTGTCCATA	0.0549039	-0.0111005	0.0645597	0.00682157	0.00190212	0.0628588	0.219522
Il10neg_ATACCGAGTTTGTGGT	0.0930755	0.0381293	0.112338	0.0121993	-0.014369	0.0666313	0.273905
Il10neg_ATACCGATCCGTGACG	0.00952673	0.0326849	0.0933824	-0.000169672	-0.0357206	0.0676143	0.269379
Il10neg_ATACCGATCCTTATCA	0.1112	0.0605402	0.0651316	0.0282467	0.10002	0.154592	0.160325
Il10neg_ATACCGATCTGCGTCT	0.0948462	0.0024255	0.117166	-0.0443651	0.0177629	0.115192	0.25023
Il10neg_ATACCTTAGCTTAGTC	0.142125	0.0524111	-0.0562627	0.00367897	0.091066	0.0791659	0.19084
Il10neg_ATACCTTAGGGCTTCC	0.0291896	0.00205057	0.0845406	0.0357415	0.0229693	0.0379587	0.342928
Il10neg_ATACCTTCACGGGTAA	0.00100522	-0.0362727	0.0845593	-0.0211824	-0.0187978	0.0701772	0.198264
Il10neg_ATACCTTCAGAGAAAG	0.0221743	-0.0301106	0.122994	-0.011099	-0.0321156	-0.0277377	0.292641
Il10neg_ATACCTTCAGCTGTTA	0.0990525	0.000998911	0.0816629	0.00279093	0.0222678	0.135568	0.229397
Il10neg_ATACCTTGTACTCGAT	0.00686399	-0.0268115	0.108916	-0.0234226	-0.0380528	0.0144454	0.228262
Il10neg_ATACCTTTCAGAGTGG	0.044846	0.0213485	0.106078	0.0479953	0.00302796	0.054767	0.403136
Il10neg_ATACTTCAGACCCGCT	0.0913286	0.00961751	0.0594064	0.0251308	-0.0156276	0.0671413	0.329988
Il10neg_ATACTTCAGACGGATC	0.0287391	-0.0510724	0.10363	0.00944508	0.0720836	0.0202994	0.232454
Il10neg_ATACTTCAGGCGTTGA	0.0293313	0.0224868	0.0935391	-0.00385953	0.0249599	0.0287365	0.272437
Il10neg_ATACTTCAGGCTCTAT	0.0230453	-0.0665523	0.0702812	0.00431109	0.0326772	0.0360164	0.372534
Il10neg_ATACTTCCACACCTTC	0.0506829	0.0376876	0.125479	0.0632522	0.0211599	0.0449125	0.441247
Il10neg_ATACTTCCACCGGTCA	0.0197787	-0.000540038	0.0464587	-0.00746173	-0.0107655	0.0778623	0.271019
Il10neg_ATACTTCCATAACCCA	0.0630764	0.0586448	0.084417	0.0662943	0.0317575	0.0655686	0.376974
Il10neg_ATACTTCGTAGCTTTG	0.139462	0.0293511	0.119011	-0.0369215	0.115766	0.0548635	0.258737
Il10neg_ATACTTCGTATACGGG	0.0716977	0.0306765	0.0222526	0.0393086	0.0622888	0.0204186	0.334135
Il10neg_ATACTTCTCCGCGATG	0.0443769	0.0122083	0.0352107	0.0655573	0.0706732	0.098172	0.276072
Il10neg_ATAGACCAGTGACACG	0.0978829	-0.0192124	0.0628906	-0.0334686	0.034769	0.0624819	0.228235
Il10neg_ATAGACCAGTGCTCAT	0.0705637	0.0300873	0.0195285	0.0378661	0.0313654	0.103924	0.370875
Il10neg_ATAGACCCAATATCCG	0.141368	-0.0213523	0.110691	0.0502261	0.0356455	0.0118718	0.352171
Il10neg_ATAGACCGTCCCAAAT	0.0757571	0.0344369	0.0753026	0.0361083	-0.0133686	0.0363104	0.384702
Il10neg_ATAGACCTCTGCCCTA	0.0703519	-0.0541985	0.0774464	-0.000401896	0.0259506	0.0214883	0.272394
Il10neg_ATAGAGACAATCCTAG	0.0335068	-0.00679966	0.0110526	0.0283409	0.0898535	0.129776	0.213053
Il10neg_ATAGAGACAGGTGTTT	0.0896227	-0.0725362	0.030255	0.0534397	0.0813663	0.0792098	0.272805
Il10neg_ATAGAGATCAAGAAAC	0.0404801	-0.0563514	0.100258	-0.0170334	0.0120271	-0.0456659	0.385038
Il10neg_ATAGAGATCAGCGGAA	0.0641424	0.0199068	0.0967526	0.0215106	-0.0338911	0.0347634	0.465751
Il10neg_ATAGAGATCTTCGGTC	0.137579	-0.0222022	0.291423	0.0151577	0.048707	-0.0143391	0.431697
Il10neg_ATAGGCTAGGCGACAT	0.08596	-0.045613	0.106315	-0.00531163	0.00104806	0.0729044	0.319906
Il10neg_ATAGGCTAGTAAGACT	0.0617606	-0.0371413	0.104609	-0.0124803	0.022371	0.0525845	0.232469
Il10neg_ATAGGCTCAAGAGGCT	0.00186169	-0.0943676	0.0820432	-0.0174048	-0.0413856	0.0103429	0.301925
Il10neg_ATAGGCTCACGGATCC	0.158833	-0.00772542	0.138463	-0.00868947	0.101379	0.0940413	0.256756
Il10neg_ATAGGCTCACGTCGGT	0.0280541	-0.0177306	0.0853835	-0.0105472	-0.017378	0.0258328	0.325928
Il10neg_ATAGGCTGTTCCGTTC	0.0868607	0.120567	0.0336615	-0.000379991	0.0677333	0.0615436	0.166018
Il10neg_ATAGGCTTCACTCACC	0.0425387	-0.0288804	0.0751851	-0.0354306	0.036123	0.0630654	0.274516
Il10neg_ATAGGCTTCATTCGGA	0.130656	-0.0523257	0.0716025	0.0196404	0.026569	0.0854648	0.358904
Il10neg_ATATCCTAGAGGGTGG	0.121667	-0.0772182	0.0622451	0.0248522	0.0488381	0.0483129	0.326025
Il10neg_ATATCCTAGCATTTGC	0.0706166	0.0795248	0.0365837	0.0114452	0.108484	0.0971928	0.249799
Il10neg_ATATCCTCAGCCGGTT	-0.0387445	0.0302138	0.0993437	0.0357469	0.0353412	0.0616273	0.175025
Il10neg_ATATCCTCAGTCAGCC	0.0853549	-0.0683483	0.411408	0.00515627	0.0207715	0.0389474	0.439463
Il10neg_ATATCCTCATGAAGGC	0.116401	-0.0483218	0.121575	-0.015888	0.0297865	0.0545743	0.450605
Il10neg_ATATCCTGTCGGATTT	0.045048	0.0494895	0.0682269	0.0447363	0.0321724	0.0254208	0.264574
Il10neg_ATATCCTGTTCGAACT	0.0690016	0.0889552	0.0521856	-0.00874822	0.0273745	0.137979	0.266994
Il10neg_ATATCCTTCAAATGCC	0.0912298	0.00141856	0.045299	-0.068852	0.0677714	0.0636291	0.183192
Il10neg_ATATCCTTCCGCGATG	0.0428774	-0.056434	0.0771236	-0.0599925	-0.00443362	0.0301489	0.226404
Il10neg_ATATCCTTCCTAACAG	0.130314	-0.00139769	0.0516362	-0.0361778	0.0918314	0.116154	0.193307
Il10neg_ATCACAGAGTTGCTGT	0.11747	-0.00340586	0.0651196	0.0159607	0.082585	0.107869	0.329685
Il10neg_ATCACAGCAGTAGTTC	0.146091	-0.0124749	0.107363	-0.0108812	0.0624735	0.136073	0.285575
Il10neg_ATCACAGCATCGGCCA	0.0983259	0.0112274	0.047187	0.0185946	0.0275227	0.100632	0.305762
Il10neg_ATCACAGGTAGGAGTC	0.0643774	0.0179016	0.07696	-0.0017593	-0.0225197	0.0727138	0.337585
Il10neg_ATCACGAAGACTCAAA	0.135813	0.0212206	0.0405657	0.0427706	0.0118178	0.0748482	0.303802
Il10neg_ATCACGAAGCCTCATA	0.0989871	0.058832	0.0407299	-0.034881	0.0784827	0.102237	0.250206
Il10neg_ATCACGAAGGTGCTAG	0.0752582	-0.04911	0.0996483	-0.0410567	0.0546247	0.0677896	0.294937
Il10neg_ATCACGACAATAGTCC	0.0974824	-0.0103662	0.0871728	0.0183526	0.0328816	0.0709455	0.40334
Il10neg_ATCACGACACGTTGGC	0.113674	0.0369009	0.0900051	-0.00676378	0.0838525	0.0698156	0.289653
Il10neg_ATCACGAGTAAGCTCT	0.0142054	-0.0549282	0.069224	-0.0301831	-0.03366	0.0194151	0.318668
Il10neg_ATCACGAGTACACGTT	0.103665	0.0527034	0.0794349	0.0418522	0.0369813	0.175111	0.196593
Il10neg_ATCACGAGTACGATTC	0.0345152	-0.0269451	0.0596148	-0.0255079	0.0400913	0.0848414	0.131734
Il10neg_ATCACGAGTCCTCCAT	0.00805231	-0.0809658	0.0583356	-0.0280941	-0.0402071	-0.0554756	0.375724
Il10neg_ATCACGAGTCTTTCAT	0.138241	0.0084349	0.043858	-0.0230507	0.0629303	0.0517044	0.164995
Il10neg_ATCACGAGTGTAGGAC	0.13245	0.00341036	0.128622	-0.00803471	0.0280418	-0.0167818	0.337753
Il10neg_ATCACGATCCAGCACG	0.0709637	-0.0779912	0.0552293	-0.0491102	0.0688585	0.0300951	0.184349
Il10neg_ATCACGATCTCTTCAA	0.157987	-0.0298526	0.0875945	-0.0456612	0.0782517	0.0121799	0.241474
Il10neg_ATCACTTCAATTGCCA	0.0949066	0.00655517	0.063481	0.0053857	0.0782452	0.100963	0.379894
Il10neg_ATCACTTTCAGTCAGT	0.023736	-0.0365471	0.0614366	-0.0353422	-0.0297646	0.0034685	0.269336
Il10neg_ATCACTTTCGAAATCC	0.0135016	-0.0422233	0.11883	0.0617544	0.0143406	0.0532655	0.319393
Il10neg_ATCACTTTCTACTTCA	0.0239888	-0.0437878	0.0278667	-0.0282488	0.0213256	0.0550998	0.189046
Il10neg_ATCAGGTAGGATATGT	0.062203	-0.000948761	0.141286	0.00886922	0.00314005	0.0660068	0.326377
Il10neg_ATCAGGTCAATTGAAG	0.0926693	-0.0209863	0.111408	-0.00524616	0.0554073	0.0475156	0.179388
Il10neg_ATCAGGTCACGTTCGG	0.136017	-0.042137	0.13212	0.035756	0.0544301	0.00796348	0.333384
Il10neg_ATCAGGTGTGTATTGC	0.0222383	0.0171105	0.0255952	-0.00333865	0.00935876	0.0567269	0.328379
Il10neg_ATCAGGTTCGATTCCC	0.0125952	-0.0369974	0.0988405	-0.0159184	-0.00908284	0.0114683	0.29027
Il10neg_ATCAGGTTCGCAGAGA	0.04163	-0.0597798	0.175512	0.000256687	-0.0393305	-0.013225	0.571478
Il10neg_ATCAGGTTCGGATAAA	0.0589231	0.00142086	0.114672	0.00734728	0.0240103	0.0365364	0.282227
Il10neg_ATCAGGTTCGTGGGAA	0.0608845	-0.0670144	0.130236	0.00326509	0.0324993	0.0530037	0.389656
Il10neg_ATCATTCAGAACGTGC	0.081234	-0.00586225	-0.0150945	0.00597482	0.115213	0.110943	0.203023
Il10neg_ATCATTCAGATACCAA	0.0120915	-0.0575841	0.132756	-0.00467738	-0.0799511	0.000188519	0.363775
Il10neg_ATCATTCCAAACGGCA	0.0389891	0.052844	0.0626428	0.00245472	0.0349127	0.0985663	0.287775
Il10neg_ATCATTCCAGACCCGT	0.0637478	0.0636999	0.0571291	0.000749173	0.0553696	0.084556	0.201252
Il10neg_ATCATTCCATCGTGCG	0.0609942	-0.0197433	0.0857681	0.0250325	0.0211184	0.0296515	0.392622
Il10neg_ATCATTCCATGACAAA	0.0662233	-0.0631906	0.0360513	-0.0533278	-0.032187	0.0593781	0.229081
Il10neg_ATCATTCGTCAGTCCG	0.0986314	-0.0409171	0.0486152	0.0457358	0.0253954	0.0406634	0.33109
Il10neg_ATCATTCTCTAGTACG	0.109554	0.0293472	0.0182581	0.00826066	0.145367	0.125473	0.0871678
Il10neg_ATCATTCTCTAGTGTG	0.0457646	-0.0561111	0.11788	-0.0246017	-0.0289213	0.0165931	0.327023
Il10neg_ATCCACCAGACGTCGA	0.069275	0.00733782	0.0639784	0.0107678	0.0698339	0.0503516	0.250342
Il10neg_ATCCACCAGCATCCCG	0.0736265	0.0609436	0.0282407	0.020262	0.0490134	0.135422	0.205843
Il10neg_ATCCACCCACGCTGCA	0.129903	-0.0381151	0.0627365	-0.0413599	0.1159	0.124396	0.324758
Il10neg_ATCCACCCAGCGAACA	0.0760276	0.0272038	0.0568878	0.0062753	-0.0379672	0.0504834	0.263345
Il10neg_ATCCACCCAGGATCTT	-0.0268971	0.0681543	0.110306	0.075817	0.0543476	0.10157	0.3642
Il10neg_ATCCACCCATACCAGT	0.054405	-0.0178064	0.0651111	-0.0248505	0.0243379	0.114141	0.33932
Il10neg_ATCCACCTCATTTGGG	0.165757	0.00225271	0.0888775	0.0335769	0.0324041	0.0942422	0.261733
Il10neg_ATCCATTCACAGTCAT	0.0675712	0.00588583	0.0640872	0.0671319	0.0142465	0.0704937	0.363401
Il10neg_ATCCATTCACCTGAAT	0.0357649	-0.0124671	0.615757	-0.0397127	-0.0278099	0.0637577	0.435007
Il10neg_ATCCATTCAGAGGGTT	0.0407511	0.0769364	0.0908184	0.0337164	0.00453984	0.0481516	0.428266
Il10neg_ATCCATTCAGCGACAA	0.0131252	0.15914	0.0620364	0.0588123	0.0161261	0.0842565	0.385777
Il10neg_ATCCATTCAGGTGACA	0.145711	-0.0897746	0.0542702	-0.00183227	0.145173	0.109786	0.248878
Il10neg_ATCCATTCATGATAGA	0.0947683	-0.0288894	0.0759922	0.0037825	0.0179753	0.0568423	0.340563
Il10neg_ATCCATTCATGCCGGT	0.045173	0.0305363	0.101376	-0.0204106	0.0401928	0.10688	0.225133
Il10neg_ATCCATTTCGAACGCC	0.154567	0.0179714	-0.00177699	0.00997472	0.168024	0.192825	0.142449
Il10neg_ATCCATTTCTCCGCAT	0.0134034	-0.0187881	0.123986	-0.0391544	-0.01915	0.00422686	0.439044
Il10neg_ATCCCTGAGCTACAAA	0.0971091	0.0288042	0.0488148	0.0824797	0.00920572	0.0497517	0.238119
Il10neg_ATCCCTGCAACGTTAC	0.0837702	0.0243134	0.0278897	-0.0118583	0.0104297	0.082154	0.263024
Il10neg_ATCCCTGCAAGATGTA	0.00917715	-0.0598081	0.0992549	-0.00641466	-0.00865363	0.0185927	0.319519
Il10neg_ATCCCTGCACCCGTAG	0.0837971	0.0223596	0.0484849	-0.0260683	0.128253	0.200586	0.175422
Il10neg_ATCCCTGCATAGGTTC	0.119283	-0.0402019	0.0675889	0.038348	0.0182297	0.0882189	0.343194
Il10neg_ATCCCTGCATGCGTGC	0.0671878	-0.0483569	0.102567	-0.0519048	0.0651808	0.062427	0.108186
Il10neg_ATCCCTGGTCGGAACA	-0.00726995	0.0385516	0.119822	0.160421	-0.0588857	-0.0167362	0.565111
Il10neg_ATCCCTGTCCCAATAG	0.0819239	0.00960972	0.0587651	0.010735	0.0539073	0.0857339	0.38825
Il10neg_ATCCCTGTCGAAACAA	0.00928636	0.0279487	0.0626186	-0.00147618	0.00925215	0.114062	0.270246
Il10neg_ATCCCTGTCTGTCGTC	0.0752417	0.00997919	0.0604153	-0.0710291	0.056882	0.122459	0.264263
Il10neg_ATCCGTCAGCGTCTCG	0.0689105	-0.0119968	0.0408965	0.00759184	-0.0127171	0.0611337	0.320571
Il10neg_ATCCGTCAGGCCATAG	0.068759	0.0591451	0.0790884	0.0240407	0.0538429	0.0899701	0.393631
Il10neg_ATCCGTCCAACACACT	0.135458	0.0294103	0.0962519	0.000685399	0.0326325	0.10178	0.354084
Il10neg_ATCCGTCCACCGTACG	0.096756	0.00495465	0.108591	-0.0411231	0.0975577	0.107614	0.254014
Il10neg_ATCCGTCGTCGTCGGT	-0.0030961	-0.0253694	0.0554566	0.0427064	-0.0451015	0.0247696	0.255433
Il10neg_ATCCGTCGTCTTACTT	0.0382956	0.0390682	0.0882781	-0.0141372	0.0380457	0.0825026	0.168133
Il10neg_ATCCGTCGTGAAAGTT	0.0748258	-0.0845018	0.115024	-0.0499217	-0.0333501	0.00115849	0.217099
Il10neg_ATCCGTCGTGTCTAAC	0.106771	0.041951	0.066975	0.0393629	0.0650771	0.133664	0.279737
Il10neg_ATCCGTCTCGTTATCT	0.0205639	-0.0113312	0.0882604	-0.0149666	-0.0137454	0.0274252	0.206401
Il10neg_ATCCGTCTCGTTGCCT	0.0468575	0.0247742	0.121602	-0.0198064	0.0879319	0.116214	0.302303
Il10neg_ATCCTATAGGCGTTGA	0.141983	-0.025635	0.0860732	0.0617158	-0.0258766	-0.0184193	0.463234
Il10neg_ATCCTATAGGTTCACT	0.0261865	0.00338799	0.0581547	-0.0458245	0.000222241	0.030069	0.271095
Il10neg_ATCCTATAGTCGAGGT	0.0131835	0.0154813	0.0844438	-0.0108941	-0.0528425	0.0329254	0.212777
Il10neg_ATCCTATGTAGGATAT	0.151668	-0.0420461	0.0941456	-0.0670434	0.121368	0.110502	0.290426
Il10neg_ATCCTATGTATCGATC	0.0745713	0.0177815	0.0820403	-0.0137309	0.0348904	0.0820158	0.218059
Il10neg_ATCCTATGTGTCTAAC	0.0910522	0.000221743	0.0490251	0.016614	0.0583836	0.112974	0.246771
Il10neg_ATCCTATGTTGGTACT	0.00837053	-0.0503778	0.0784514	-0.0248262	-0.0383534	0.0407205	0.287488
Il10neg_ATCCTATTCAAATAGG	0.053816	-0.0249588	0.0497371	-0.000254942	0.0137106	0.0264169	0.267302
Il10neg_ATCCTATTCAAGATAG	0.147705	0.0137403	0.0620659	0.060682	0.0508979	0.0818262	0.259063
Il10neg_ATCCTATTCTGAGAGG	0.0903294	0.0329037	0.104979	-0.00734205	0.000800162	0.0128229	0.257293
Il10neg_ATCGATGAGCGGGTAT	-0.0281611	0.0836285	0.0432879	0.0526987	0.0294036	0.038677	0.288253
Il10neg_ATCGATGAGCTCCCTT	0.146168	-0.0364667	0.112192	-0.0166784	0.0753526	0.130803	0.187434
Il10neg_ATCGATGAGGGCAAGG	0.101181	-0.0396476	0.0185674	-0.0344846	0.0565074	0.0207424	0.342228
Il10neg_ATCGATGAGTAACAGT	0.141913	0.034921	0.0898527	-0.0109086	0.0664377	0.0970861	0.189642
Il10neg_ATCGATGCAACTCCAA	0.0864655	-0.071713	0.132448	-0.00942656	0.000527251	0.00209821	0.367168
Il10neg_ATCGATGCACACAGCC	0.0967513	0.0149995	0.105801	0.023016	0.0118623	0.0384599	0.399071
Il10neg_ATCGATGCACAGAGCA	0.11272	0.00621517	0.0761497	0.0308254	0.00599604	0.0428647	0.307201
Il10neg_ATCGATGCACCAGTAT	0.142893	0.034377	0.0742364	0.0262841	0.0653707	0.0737798	0.359302
Il10neg_ATCGATGCACCCTGTT	0.114008	0.0414394	0.0389215	0.00401428	0.121077	0.17229	0.138036
Il10neg_ATCGATGCAGTTCTAG	0.0691138	0.0178153	0.0822981	0.00318019	-0.011112	0.0751015	0.371929
Il10neg_ATCGATGCATCAGTGT	0.0756328	-0.000564021	0.0895555	0.00127432	0.00391698	0.118197	0.323393
Il10neg_ATCGATGGTGCGTTTA	0.149321	-0.0191594	0.00834553	0.0148365	0.0489045	0.00765123	0.331435
Il10neg_ATCGATGTCCATCAGA	0.0875578	0.0131243	0.0299998	0.0108272	0.0220164	0.0845564	0.275341
Il10neg_ATCGATGTCCTCTAGC	0.0562816	-0.0453913	0.0972148	-0.0575323	-0.00715673	0.0405578	0.293043
Il10neg_ATCGATGTCGCATAGT	0.0112507	-0.0629051	0.0961798	-0.0415986	-0.0370863	-0.0150309	0.295489
Il10neg_ATCGATGTCGGTCTGG	0.102255	-0.00564946	0.0712955	0.0113817	0.00463375	0.00956153	0.369726
Il10neg_ATCGATGTCTATTCGT	0.0798865	-0.0128646	0.0535609	0.0300511	0.0144597	0.0605629	0.317347
Il10neg_ATCGATGTCTCGCTCA	0.029758	-0.0498158	0.0742482	-0.0432465	-0.000476755	0.0326263	0.264524
Il10neg_ATCGCCTAGAGCTTTC	-0.00346459	-0.0473471	0.0815301	0.0167102	-0.00561911	0.0345066	0.363805
Il10neg_ATCGCCTAGGGCCCTT	0.0726757	0.0119144	0.0770569	0.0185493	-0.0190567	0.0870028	0.239623
Il10neg_ATCGCCTGTCTTGCTC	0.0802573	0.086173	0.0105144	0.00754264	0.0611	0.133719	0.280158
Il10neg_ATCGCCTGTGCTGATT	0.0338279	0.0530547	0.0883272	0.0133666	0.014013	0.120387	0.235171
Il10neg_ATCGCCTTCACTCTTA	0.118919	-0.0310866	0.0153162	-0.0751736	0.0949179	0.132407	0.238381
Il10neg_ATCGCCTTCAGGAAAT	0.0320657	0.0630679	0.0849888	-0.00451068	0.0621658	0.0843424	0.254937
Il10neg_ATCGGATAGCAGAAAG	-0.0103126	-0.0145616	0.0876963	0.00633051	-0.0326651	0.00195079	0.223788
Il10neg_ATCGGATAGCTGCCTG	0.056051	-0.0843016	0.116236	-0.0176081	-0.0751487	-0.0331158	0.49258
Il10neg_ATCGGATCACCGTGAC	0.0699261	0.0189338	0.131288	0.00543227	0.0219597	0.049497	0.200212
Il10neg_ATCGGATCACTGCATA	0.107655	-0.0762095	0.0581957	-0.0130504	-0.0298925	0.0284998	0.281965
Il10neg_ATCGGATCACTGTCGG	0.0670474	-0.0147889	0.111348	0.0271027	-0.0229877	0.0375035	0.324277
Il10neg_ATCGGATGTGGCCTCA	0.0419484	-0.0362211	0.0822136	-0.0366608	0.0709703	0.0181073	0.174431
Il10neg_ATCGGATTCAGCACCG	0.104255	0.0122678	0.108163	-0.0284919	0.0429809	0.158435	0.165926
Il10neg_ATCGGCGCAGACGGAT	0.073375	-0.017338	0.134256	-0.0166477	0.010907	0.111667	0.298927
Il10neg_ATCGGCGCAGCTGAGA	0.0401295	0.0787839	0.0473917	0.079268	-0.0253157	0.0357518	0.428614
Il10neg_ATCGGCGCATCTCCCA	0.124492	0.0500836	0.0645684	-0.0118403	0.0746571	0.102691	0.283234
Il10neg_ATCGGCGGTTCTTAGG	0.120462	-0.0608605	0.0461211	-0.0318258	0.0926782	0.0398365	0.280412
Il10neg_ATCGGCGTCCGGTAAT	0.0728614	0.00391164	0.0973224	0.0987561	-0.0235024	0.130427	0.309484
Il10neg_ATCGGCGTCCTCATAT	0.129072	-0.00527065	0.0982522	0.0135682	0.091308	0.0648464	0.313698
Il10neg_ATCGGCGTCGGAAACG	-0.0359591	-0.115895	0.147497	-0.0304648	-0.110288	-0.100736	0.525426
Il10neg_ATCGGCGTCTTCTGTA	-0.00506886	-0.0480345	0.0824491	0.0015755	-0.0436283	0.05534	0.361658
Il10neg_ATCGTAGAGCAATAGT	0.046185	-0.0260566	0.0266151	-0.0110918	-0.00641077	0.0402534	0.265769
Il10neg_ATCGTAGCACCGTACG	0.0303799	-0.0364742	0.076651	-0.0350012	0.0106761	0.0630446	0.205618
Il10neg_ATCGTAGGTAGTCTGT	0.142529	0.0255505	0.0484145	0.0494717	0.0779923	0.120318	0.24405
Il10neg_ATCGTAGGTTTACGAC	0.0337287	-0.0464031	0.0664202	-0.0060675	0.00160384	0.0331775	0.268541
Il10neg_ATCGTCCAGACATACA	0.031614	-0.0220004	0.144525	0.0265349	-0.00906647	0.0210384	0.594496
Il10neg_ATCGTCCAGCCTGGAA	0.110722	0.0528468	0.104077	-0.0213847	0.0869547	0.125536	0.198315
Il10neg_ATCGTCCAGGTGGCTA	0.0983146	0.0327261	0.127178	0.0371292	0.0224396	0.0546461	0.370027
Il10neg_ATCGTCCAGTCCCAAT	0.100192	0.0158284	0.0487454	-0.0197834	0.0259228	0.131488	0.165836
Il10neg_ATCGTCCCAATCCAGT	-0.037655	0.05324	0.0723367	0.0311256	-0.0589403	0.037244	0.32252
Il10neg_ATCGTCCCAGAAATCA	0.114644	-0.0295532	0.125433	0.00456982	0.0460145	0.133883	0.377923
Il10neg_ATCGTCCCAGTCTACA	0.0658738	0.0444746	0.0423556	0.0542021	0.0406046	0.129641	0.310495
Il10neg_ATCGTCCCATAATGAG	0.0457206	-0.0558917	0.528902	-0.0301092	-0.023537	-0.0168534	0.411642
Il10neg_ATCGTCCTCAACCGAT	-0.0182198	-0.0437192	0.085618	-0.0176043	-0.00815768	0.0229848	0.233455
Il10neg_ATCGTCCTCGTAGTCA	0.0824855	0.00195026	-0.000139968	-0.00684956	0.0894267	0.102288	0.107056
Il10neg_ATCGTCCTCTCGGTCT	0.0677372	0.040085	0.0086432	0.0217153	0.0600981	0.161582	0.303419
Il10neg_ATCGTGAAGGTGCATG	0.0306541	-0.0442404	0.0440388	-0.0401419	-0.00301999	0.0254402	0.232708
Il10neg_ATCGTGACACTGTCGG	0.0207465	-0.0128496	0.129267	0.0256319	0.0150953	0.0141848	0.267734
Il10neg_ATCGTGACAGCCGTTG	0.0592352	8.87535e-05	0.0526634	0.0185728	0.00240097	0.0859563	0.270005
Il10neg_ATCGTGACATTGTCGA	0.125256	-0.0428029	0.14889	-0.0234523	0.0692895	0.100073	0.267585
Il10neg_ATCGTGAGTATGCAAA	0.044828	-0.0398082	0.125344	0.0204452	-0.0167817	0.0230496	0.507243
Il10neg_ATCGTGAGTGTTACAC	0.0611718	0.00355115	0.0779699	-0.0123029	-0.00778452	0.06964	0.326761
Il10neg_ATCGTGATCCGAGTGC	0.0126366	-0.0309225	0.115799	-0.0184892	0.00950533	-0.000599599	0.318374
Il10neg_ATCGTGATCCTCCACA	0.0558826	0.0453313	0.128339	0.0394164	0.0167831	0.0343854	0.408748
Il10neg_ATCTCTAAGCAAATGT	0.0954721	0.0136342	0.0531279	0.0117166	0.0683471	0.00424376	0.390677
Il10neg_ATCTCTACAATGACCT	0.0414121	-0.0324096	0.0503485	-0.00952408	-0.0367243	0.0431536	0.361198
Il10neg_ATCTCTAGTAGCGTTT	0.0837709	-0.0355871	0.0366532	0.00831858	0.0451027	0.0880204	0.105106
Il10neg_ATCTCTAGTCCAAAGG	0.0818955	-0.0326895	0.0788523	-0.0287292	0.0491361	0.0850002	0.256054
Il10neg_ATCTCTAGTCCATACA	0.0690416	0.0229864	0.0196608	-0.0809867	0.101195	0.133366	0.213965
Il10neg_ATCTTCAAGCATTGTC	0.134676	-0.0111993	0.0586296	0.0163215	0.0665423	0.143772	0.136106
Il10neg_ATCTTCAAGTGGTTGG	0.128577	-0.00948023	0.0222836	-0.00560433	0.0596922	0.0372738	0.310445
Il10neg_ATCTTCACAACATCGT	0.00306243	0.0358402	0.115558	0.109318	-0.00640619	0.0137688	0.511879
Il10neg_ATCTTCACAACCGTGC	0.0473215	0.017083	0.06791	-0.0184921	0.0264759	0.118058	0.30225
Il10neg_ATCTTCAGTACCGGAA	-0.00900787	0.0490306	0.0453097	0.028577	-0.0124737	0.0277697	0.278251
Il10neg_ATCTTCAGTCCAAAGG	0.087155	0.0292716	0.124861	-0.0133676	0.0401	0.0344932	0.412601
Il10neg_ATGAAAGAGCGCCTCA	0.083948	-0.0216873	0.174018	0.0277844	0.0188889	0.0280378	0.42153
Il10neg_ATGAAAGCAGATTAAG	0.041382	0.0577506	0.064401	0.0276431	0.0994803	0.103793	0.211198
Il10neg_ATGAAAGGTATAGCTC	0.165333	-0.0235376	0.0979065	0.0414629	0.0478519	0.0650863	0.269727
Il10neg_ATGAAAGGTGGCTGCT	0.0595363	0.0218181	0.021742	-0.0384785	0.0710459	0.0627153	0.235431
Il10neg_ATGAAAGTCATTCGTT	0.130782	0.0390878	0.126607	0.019835	-0.0168699	-0.0118455	0.491305
Il10neg_ATGACCAAGACCAAGC	0.0311019	-0.00307416	0.110933	0.0619466	-0.016001	0.01158	0.4574
Il10neg_ATGACCAAGGATTTAG	0.192406	-0.0703402	0.113656	-0.0661117	-0.00495399	0.0201085	0.426282
Il10neg_ATGACCAAGGGCGAAG	-0.0224137	0.0100962	0.11701	0.0495138	-0.0855916	-0.00282026	0.497894
Il10neg_ATGACCAAGTGTTGTC	0.125662	-0.0318448	0.0641248	-0.0323306	0.0664096	0.0789609	0.339222
Il10neg_ATGACCACAACCGTAT	0.00299945	0.0449498	0.0633292	0.0342414	0.0250298	0.118456	0.288678
Il10neg_ATGACCACACGTAACT	0.0506308	-0.00454622	0.0254837	-0.0643141	0.0500259	0.0790849	0.170173
Il10neg_ATGACCACAGTTCTAG	0.0132872	0.00827713	0.0516047	-0.0374276	0.0279221	0.0343244	0.268073
Il10neg_ATGACCAGTCGAGATG	0.0489429	-0.00340911	0.128595	-0.0399981	0.00647295	-0.0308135	0.333907
Il10neg_ATGACCATCACGGACC	0.0533196	0.00588836	0.0445649	0.0192322	0.0348367	0.045171	0.37111
Il10neg_ATGACCATCCAAGGGA	0.0348684	-0.0268846	0.0799105	-0.0317956	-0.0470369	0.0216867	0.287107
Il10neg_ATGACCATCCGAAATC	0.133882	-0.0463773	0.11843	-0.0238675	0.0124192	0.0255011	0.309821
Il10neg_ATGACCATCTTGGCTC	0.0400285	0.0511555	0.0775389	0.00739996	0.00568808	0.0421661	0.347529
Il10neg_ATGAGGGAGCTAAGTA	-0.0024663	-0.0833033	0.0676257	-0.0540617	-0.0448786	0.00653248	0.250034
Il10neg_ATGAGGGAGGTCCCGT	0.0275634	-0.104788	0.115035	-0.0139806	-0.0310211	-0.00368151	0.32735
Il10neg_ATGAGGGAGTGCAGGT	0.0533556	-0.0311026	0.113004	-0.0190811	-0.0172034	-0.0105249	0.306619
Il10neg_ATGAGGGCAATTTCCT	0.0620838	0.0233074	0.0981619	0.0301248	0.00119115	0.0356113	0.415771
Il10neg_ATGAGGGGTAGCGTCC	0.0368337	-0.0211104	0.529079	0.0381221	-0.0799111	-0.0391458	0.590857
Il10neg_ATGAGGGGTGTCCATA	-0.0433741	0.0746584	0.0678981	0.12356	-0.0761857	-0.0454117	0.367255
Il10neg_ATGAGGGTCTCACGAA	0.0832736	-0.0240603	0.136999	-0.00928082	0.0124752	0.0276686	0.337003
Il10neg_ATGAGGGTCTTCTAAC	0.128818	0.0751663	0.0516958	-0.00179427	0.0655129	0.158899	0.313271
Il10neg_ATGAGTCAGATTAGCA	0.0814542	-0.000275086	0.0676958	-0.000502554	-0.00212642	0.00963822	0.459663
Il10neg_ATGAGTCAGGGTACGT	0.0861745	0.0702779	0.0574885	0.0104586	0.0957001	0.0852545	0.295265
Il10neg_ATGAGTCGTAACCCTA	0.0515032	-0.0706106	0.0965233	0.0436185	0.0364099	0.0373156	0.271229
Il10neg_ATGAGTCGTCTGTCCT	0.0816531	0.030571	0.098613	0.02302	0.0494009	0.0558018	0.318159
Il10neg_ATGAGTCGTGGCAACA	0.159863	-0.0313962	0.124901	0.0300114	0.026212	0.0236345	0.274844
Il10neg_ATGAGTCGTGGTCTAT	0.0982142	-0.0281029	0.051004	0.0205557	0.0876578	0.0249191	0.361155
Il10neg_ATGAGTCGTTCGGTAT	0.0603319	0.0129656	0.0199069	0.0398899	0.0371461	0.0516794	0.326766
Il10neg_ATGAGTCTCATTGAGC	0.0926029	0.0237038	0.146893	0.0147253	-0.0251652	0.0047017	0.525884
Il10neg_ATGAGTCTCGACTCCT	0.0703611	-0.0255096	0.120477	0.0486907	-0.0439306	-0.00680354	0.468734
Il10neg_ATGATCGAGAACCGCA	0.0690454	-0.00208294	0.0688784	-0.0223398	0.0763258	0.023194	0.3687
Il10neg_ATGATCGAGACATCCT	0.0969101	0.0351011	0.0889563	0.00879781	0.00627069	0.14956	0.287738
Il10neg_ATGATCGAGCAGGCTA	0.062056	0.0384044	0.00493572	0.0591681	0.00137726	0.0643213	0.275844
Il10neg_ATGATCGAGTTCAACC	0.0585795	0.0401656	0.0741873	0.01966	0.0260101	0.0819266	0.279102
Il10neg_ATGATCGCACCCTTAC	0.0917037	0.0377697	0.0798764	-0.0137201	0.0500499	0.092914	0.32073
Il10neg_ATGATCGCATCCCACT	0.121465	-0.0015626	0.088709	-0.0481106	0.0935216	0.0501077	0.338282
Il10neg_ATGATCGGTACTGACT	0.173061	0.00171199	0.0673305	0.0170276	0.0893482	0.105885	0.190269
Il10neg_ATGATCGTCACGAACT	0.102945	0.00400319	0.0810692	0.0102295	0.0649577	0.0509267	0.350816
Il10neg_ATGATCGTCCTTCTAA	0.0409851	-0.0473278	0.0894852	-0.0109454	-0.00189822	0.0582923	0.213244
Il10neg_ATGCATGAGGGCAGTT	0.0398213	-0.00562808	0.102487	-0.00622612	0.0164275	0.0622424	0.297726
Il10neg_ATGCATGCAGGTTCCG	0.103938	-0.00691122	0.107246	0.0253596	0.0453478	0.0820608	0.289063
Il10neg_ATGCATGCATCATTGG	0.10897	-0.0452312	0.0638309	0.0167581	0.0508396	0.0897683	0.317426
Il10neg_ATGCATGGTAGGACTG	0.0824078	-0.0650251	0.0920656	-0.0390216	0.0985746	0.0745299	0.235805
Il10neg_ATGCATGGTGTAAACA	0.156134	0.0040703	0.0777558	0.00490617	0.0962008	0.0978115	0.266477
Il10neg_ATGCATGGTTTGGGAG	0.0419688	0.0307023	0.104387	0.0195723	0.00904852	0.0936309	0.171881
Il10neg_ATGCATGTCTAGTGTG	0.151508	0.0560377	0.0385653	0.0411737	0.0960463	0.128227	0.343507
Il10neg_ATGCCTCAGGATTCCT	0.0718018	0.0144822	0.0879392	-0.0535363	0.0353967	0.0408859	0.220778
Il10neg_ATGCCTCCACAGCTTA	0.0554282	-0.0325191	0.0596667	-0.0201951	0.0473009	0.0974929	0.224147
Il10neg_ATGCCTCCACCTGAAT	0.136809	-0.00227993	0.0062446	-0.0115554	0.109129	0.188405	0.333837
Il10neg_ATGCCTCCAGACACAG	0.0307368	-0.0518857	0.0850202	-0.00634123	0.0111801	0.0100187	0.241299
Il10neg_ATGCCTCGTTAACCTG	0.0211714	0.0700444	0.0677844	0.0175284	0.0810834	0.102858	0.316666
Il10neg_ATGCCTCGTTCCGGTG	-0.0189852	0.0241258	0.0667253	-0.0421296	-0.00596442	0.0154419	0.200211
Il10neg_ATGCCTCTCTGGTCAA	0.11968	-0.0366752	0.0559434	0.00738029	0.0544993	0.0908792	0.331296
Il10neg_ATGCGATCACAGACGA	0.10352	0.00595957	0.100891	0.0204874	0.0520866	0.0901528	0.331065
Il10neg_ATGCGATCAGGATGAC	0.180624	-0.01138	0.0656382	-0.0221597	0.0822575	0.0474201	0.264835
Il10neg_ATGCGATGTCCATCTC	-0.00406808	0.0203133	0.0757951	0.0139488	-0.0557186	0.0328585	0.298227
Il10neg_ATGCGATGTGCCTAAT	0.0220292	-0.0219336	0.128372	0.0633064	0.040175	-0.000115651	0.387913
Il10neg_ATGCGATTCACGAACT	0.00317109	0.0914924	0.123708	0.0999903	-0.0441216	0.0482009	0.401936
Il10neg_ATGCGATTCCGAGGCT	0.0386356	-0.0799369	0.600116	-0.0417149	-0.016627	0.0640702	0.383763
Il10neg_ATGCGATTCGATGCTA	0.118482	0.0511421	0.0748539	-0.00761489	-0.0335584	0.0557682	0.263767
Il10neg_ATGCGATTCGGCCAAC	0.0990549	-0.0290114	0.0256466	-0.0337533	0.0669552	0.0670474	0.309581
Il10neg_ATGCGATTCGTCCATC	0.0510642	0.0610819	0.085101	0.0316039	0.030326	0.0589009	0.302725
Il10neg_ATGCGATTCTGAGTCA	0.122359	-0.0466586	0.110836	0.0530883	-0.0114501	0.0423649	0.440392
Il10neg_ATGGAGGAGGTGCGAT	0.0733671	-0.0707956	0.0823129	0.037702	-0.0506938	-0.00500997	0.467
Il10neg_ATGGAGGCAGTGGTGA	0.0793747	0.0315191	0.0922203	0.00605192	0.0125847	0.0651495	0.289775
Il10neg_ATGGAGGGTCGAAGCA	0.0778537	-0.0395172	0.146224	0.00196666	-0.022125	0.0216513	0.329136
Il10neg_ATGGAGGGTGCCGTAC	0.0190701	0.0624182	0.125217	0.056366	0.000186743	0.0337482	0.331505
Il10neg_ATGGAGGGTGTATTGC	0.0971506	-0.0344188	0.132919	-0.0028046	0.0952507	0.095503	0.229097
Il10neg_ATGGAGGGTTCGGCCA	0.087197	-0.0164263	0.0979224	-0.0468618	-0.048102	0.0379099	0.197275
Il10neg_ATGGAGGTCAGCGCAC	0.0665946	0.0436331	0.0273828	0.0715944	0.0555707	0.0574112	0.261249
Il10neg_ATGGAGGTCCATTTAC	0.0452951	0.0517596	0.0786841	-0.00975753	0.0835707	0.0964047	0.263914
Il10neg_ATGGAGGTCCTTACCG	0.0463843	-0.033912	0.10754	0.00217835	0.00428096	0.0290471	0.247253
Il10neg_ATGGAGGTCTGTCGTC	0.0368743	0.0305547	0.115645	0.0288269	0.0181712	-0.026007	0.451568
Il10neg_ATGGATCCATACAGCT	-0.00841233	-0.014267	0.138145	0.0257805	-0.0563839	0.0280598	0.454377
Il10neg_ATGGATCGTCCATACA	0.0485121	0.0182907	0.0509519	0.034605	0.0171272	0.0900991	0.390361
Il10neg_ATGGATCGTGGTCTAT	-0.0212906	0.0374778	0.0645884	0.0939955	-0.00657417	0.0191903	0.490525
Il10neg_ATGGATCGTTATCTGG	0.148152	-0.037052	0.103668	-0.0302665	0.0419743	0.0455941	0.306802
Il10neg_ATGGATCTCACCCTCA	0.117121	0.0268328	-0.010327	-0.0258812	0.126069	0.106175	0.246467
Il10neg_ATGGATCTCTGTTGGA	0.00972197	-0.00123821	0.0881906	-0.0225788	-0.040154	0.00474007	0.316704
Il10neg_ATGGGAGAGACAAGCC	0.0190112	-0.100607	0.163652	-0.0179098	-0.0662774	-0.0220597	0.164169
Il10neg_ATGGGAGAGGATCACG	0.0413793	-0.0040436	0.111	-0.0489812	0.0368498	0.0513868	0.182418
Il10neg_ATGGGAGAGGGCAGAG	0.101115	-0.00654029	0.11392	0.0182846	0.0307614	0.0410729	0.37509
Il10neg_ATGGGAGCACCGTGCA	0.0378743	-0.0348254	0.106364	0.0132405	0.0194194	0.0455989	0.363409
Il10neg_ATGGGAGCAGTTACCA	0.0209557	-0.0415276	0.0501072	-0.0217319	-0.01552	0.0327186	0.136426
Il10neg_ATGGGAGCATCGCTGG	0.0612932	-0.0561854	0.143161	-0.00758617	-0.0399604	-0.0226235	0.341813
Il10neg_ATGGGAGTCAACGTGT	0.0675834	-0.0524	0.139608	0.0020176	-0.00117115	0.00514797	0.44551
Il10neg_ATGGGTTCAAATGGCG	0.0929314	0.0492973	0.0483697	0.0629894	0.0413935	0.0565399	0.324665
Il10neg_ATGGGTTGTAATCAAG	0.0821085	-0.078027	0.13098	-0.0229562	0.0265112	0.0539066	0.34344
Il10neg_ATGGGTTGTCAACCTA	0.10591	0.0388901	0.053003	0.000465491	-0.0272075	0.0899801	0.302004
Il10neg_ATGGGTTTCAGTGATC	0.094182	0.00881521	0.0807974	0.0155268	0.0420117	0.0906144	0.300299
Il10neg_ATGGGTTTCCCTGTTG	0.109314	0.0784804	0.0814467	-0.0176355	0.0407559	0.11333	0.249847
Il10neg_ATGGTTGAGCCTGCCA	0.0711155	0.00226328	0.0825407	0.0108023	0.0452185	0.0510125	0.332395
Il10neg_ATGGTTGAGGTCTGGA	0.0856566	-0.0707635	0.0825963	-0.0129657	0.011702	0.0124648	0.315185
Il10neg_ATGGTTGCATTGAAGA	0.0717831	-0.0418834	0.112898	-0.0425881	-0.0218873	0.0178187	0.428973
Il10neg_ATGGTTGGTAACACCT	0.0890686	-0.0011901	0.0896094	0.0661651	0.0395815	0.0492814	0.290018
Il10neg_ATGGTTGGTGTCTTCC	0.114501	0.0518862	0.0528729	0.0577117	0.0678514	0.115615	0.297114
Il10neg_ATGTCCCAGACGGATC	0.156451	-0.0180771	0.137492	-0.0710172	0.0941414	0.111286	0.229781
Il10neg_ATGTCCCGTGTTTGCA	0.128215	-0.0412244	0.139406	-0.0347713	0.0329302	0.0541172	0.331281
Il10neg_ATGTCCCTCAGCAATC	0.10858	0.085587	0.0441554	-0.00433024	0.0910892	0.126503	0.200694
Il10neg_ATGTCCCTCCATTCAT	-0.0617572	0.135537	0.140126	0.187861	-0.0482741	0.0281267	0.622688
Il10neg_ATGTCCCTCCGAGTGC	0.0803828	-0.0208562	0.0789243	0.0382215	0.0706839	0.0694852	0.401855
Il10neg_ATGTCCCTCGTGCATA	0.0340138	-0.0427604	0.0701388	-0.0252524	0.0133502	0.0268257	0.2556
Il10neg_ATGTCCCTCTATACTC	0.132755	0.0218755	-0.00575407	0.0166141	0.0588448	0.0487842	0.390549
Il10neg_ATGTCTTAGAAGCGGG	0.101891	-0.044836	0.117395	0.0037624	0.0325731	0.0368045	0.246621
Il10neg_ATGTCTTCAAAGCGTG	0.0269629	0.0649186	0.103198	0.0446149	0.00568101	0.0630153	0.313752
Il10neg_ATGTCTTCACATTCGA	0.137567	0.0482967	0.103111	-0.0207934	0.0459824	0.0674983	0.233056
Il10neg_ATGTCTTCACTGAGTT	0.101868	0.012635	0.018876	-0.075708	0.130807	0.145098	0.177242
Il10neg_ATGTCTTGTAGACGTG	0.134238	0.0199863	0.105561	0.000267373	0.0806755	0.0991231	0.29733
Il10neg_ATGTCTTTCATGCCGG	0.215031	-0.0791801	0.074883	-0.0394178	0.038796	0.0567776	0.284395
Il10neg_ATGTCTTTCCACCCTA	0.0975826	-0.00107616	0.0424719	0.0342845	0.0781786	0.0307592	0.291443
Il10neg_ATTACCTAGAAGAGCA	0.0661945	0.0325982	0.0433807	-0.0370427	0.0427664	0.0137516	0.202475
Il10neg_ATTACCTAGAGCAGCT	0.128619	0.0131005	0.081663	-0.0061681	0.0535798	0.084358	0.387872
Il10neg_ATTACCTAGAGTTGAT	0.0938398	-0.0262599	0.0783189	0.033544	0.0211858	0.0522038	0.417139
Il10neg_ATTACCTAGGCTCTAT	0.105453	-0.0142311	0.10524	-0.0369298	-0.00014797	0.0221453	0.394604
Il10neg_ATTACCTCAAGGCGTA	0.175753	0.000887679	0.0485585	0.0136402	0.0958377	0.0701227	0.249078
Il10neg_ATTACCTGTACGATCT	0.0534164	-0.0107224	0.150794	0.0297467	0.0228696	0.0540337	0.462708
Il10neg_ATTACCTGTGAACGGT	0.145069	-0.0048201	0.0386812	-0.00814062	0.0702785	0.0759503	0.254968
Il10neg_ATTACCTGTTCGGGTC	0.103603	-0.00900336	0.121407	0.00314696	0.0314242	0.125049	0.276644
Il10neg_ATTACCTGTTGGCCTG	-0.00122472	0.0860966	0.0842282	0.0692358	0.0489094	0.132574	0.390237
Il10neg_ATTACCTGTTTGGCTA	0.0344965	-0.0385626	0.0923502	0.0214918	-0.0299753	0.121059	0.235433
Il10neg_ATTACCTTCCCGAACG	0.0269387	-0.0364285	0.0665037	-0.04824	0.0253689	0.0220672	0.191785
Il10neg_ATTACTCAGCACTTTG	0.0652991	-0.00969045	0.0311756	-0.0684368	0.0538931	0.0719493	0.271787
Il10neg_ATTACTCAGTGTACAA	-0.0185199	-0.0456861	0.119402	0.00807833	-0.0110359	0.0159058	0.259674
Il10neg_ATTACTCGTTGACGGA	0.033592	-0.0849312	0.110645	-0.0296351	-0.00655513	0.0243497	0.161246
Il10neg_ATTACTCTCCTACGAA	0.00569248	-0.0666266	0.0659271	-0.0398142	0.000126155	0.0350311	0.295675
Il10neg_ATTACTCTCGACCCAG	0.0453731	0.0168778	0.0718737	0.00632327	0.0962805	0.118835	0.273557
Il10neg_ATTACTCTCTGCGGCA	0.000572416	-0.0421951	0.143204	-0.0234115	-0.0683495	0.0190037	0.404661
Il10neg_ATTACTCTCTTGCAAG	0.0644209	0.0318628	0.0602017	-0.0071127	0.00293355	0.0897267	0.239017
Il10neg_ATTATCCAGCCGCACT	0.091235	-0.00933194	0.0746328	-0.0106895	0.0395306	0.091889	0.309197
Il10neg_ATTATCCAGGCTTCCG	0.0453497	0.0485054	0.102984	-0.00701693	0.0270563	0.0945506	0.199168
Il10neg_ATTATCCGTCCATAGT	0.0813954	0.0980107	0.0856294	0.0047302	0.0420564	0.0768542	0.315832
Il10neg_ATTATCCTCAGTGATC	-0.0319865	-0.0650697	0.0827373	-0.0185531	-0.0413834	0.0486465	0.2866
Il10neg_ATTCACTAGCGATTCT	0.152269	-0.0702714	0.127763	-0.0304114	0.0480996	0.0617225	0.322118
Il10neg_ATTCACTCAAACGAGC	0.0568883	0.0745265	0.104243	0.0725129	0.0348872	0.107176	0.384375
Il10neg_ATTCACTCACCGTGGT	0.0701029	0.0457004	0.101345	0.0416403	0.00820078	0.107667	0.453957
Il10neg_ATTCACTTCCGTGTGG	0.0382242	-0.0161653	0.0911515	0.0467146	0.0453219	0.0685859	0.403503
Il10neg_ATTCACTTCGCGTAGC	0.119547	-0.00511247	0.0766671	0.00802355	0.0867966	0.0695511	0.326535
Il10neg_ATTCAGGAGGTCATAA	0.0796288	0.000168186	0.0614244	-0.000111983	0.0100713	0.0915683	0.154786
Il10neg_ATTCAGGCAACGACTT	0.105145	0.0562526	0.0743429	-0.00622606	0.100894	0.124288	0.168742
Il10neg_ATTCAGGCACAATCTG	0.0386305	0.0407015	0.033549	-0.00480858	0.0776902	0.131562	0.343195
Il10neg_ATTCAGGCAGGCACTC	-0.0029471	-0.043338	0.074035	-0.031046	-0.0370815	0.0037915	0.255358
Il10neg_ATTCAGGCATAGGTAA	0.085235	-0.0641358	0.0896599	-0.00518205	0.029091	0.089098	0.364409
Il10neg_ATTCAGGGTCTCGCGA	0.117065	-0.010617	0.000507963	0.034305	0.0183617	0.0661914	0.303195
Il10neg_ATTCAGGGTTAGAGAT	0.0406528	-0.00842185	0.0308189	0.031598	-0.040636	0.0219542	0.14821
Il10neg_ATTCAGGTCAGACCCG	0.106008	-0.0291761	0.113353	-0.0228651	0.00133871	0.0640615	0.312676
Il10neg_ATTCAGGTCCGGTAAT	-0.00210062	0.120271	0.0745361	0.115329	-0.0165226	0.0598017	0.364553
Il10neg_ATTCAGGTCTGTGCTC	0.0946453	-0.0315248	0.0826313	-0.00140072	0.0393262	0.101256	0.250204
Il10neg_ATTCATCAGATGCGAC	0.150863	0.0466936	0.05604	0.0409343	0.0828507	0.106675	0.257257
Il10neg_ATTCATCAGCGTTCCG	0.0794925	-0.0058484	0.0200949	0.00115242	0.0824841	0.0548739	0.223954
Il10neg_ATTCATCAGCTAGCCC	0.0859546	-0.0464177	0.0692429	-0.0669821	0.0615534	0.106411	0.165487
Il10neg_ATTCATCAGGAGCTGT	0.106415	-0.0208059	0.119509	0.00887749	0.00614813	0.00488459	0.38477
Il10neg_ATTCATCCAACGAGGT	0.0828098	-0.0574076	0.028266	0.0348593	-0.0286814	0.00926358	0.382856
Il10neg_ATTCATCTCTTGAGCA	0.0690706	-0.069936	0.107595	-0.00179672	0.000244221	0.0522392	0.325143
Il10neg_ATTCCATCAGACCTGC	-0.0156191	-0.021409	0.120623	0.0193466	0.0167987	0.0800517	0.382463
Il10neg_ATTCCATCAGGTGGAT	0.140415	-0.0271582	0.105528	-0.0369334	0.0353556	0.00812494	0.352507
Il10neg_ATTCCATGTACGTGTT	0.105073	-0.022961	0.051636	-0.00728849	0.0578959	0.0723727	0.305078
Il10neg_ATTCCATGTAGGTTTC	0.0735571	-0.0279776	0.0964286	-0.0328065	0.0876395	0.0850273	0.304828
Il10neg_ATTCCATGTCAACGCC	0.111584	0.0629995	0.0944445	0.021381	0.0182738	0.0857021	0.129978
Il10neg_ATTCCATTCACGGGCT	0.0104526	0.0675374	0.0991601	0.0278849	-0.0227402	0.0281051	0.323923
Il10neg_ATTCCCGAGCAGAAAG	0.0933722	-0.0765347	0.16511	-0.00207211	-0.03154	0.00991114	0.402754
Il10neg_ATTCCCGAGCGAGTCA	0.0928617	-0.00454001	0.127465	-0.0346551	0.0586748	0.0359485	0.192221
Il10neg_ATTCCCGAGTGGGAAA	0.0114015	0.0494914	0.0960543	0.0373088	0.014579	0.0352876	0.308342
Il10neg_ATTCCCGCAATGGGTG	0.130243	-0.0511588	0.0712845	0.00789628	0.040662	0.073412	0.276094
Il10neg_ATTCCCGCAGGAGACT	-0.00627854	-0.0676042	0.135857	-0.0451465	-0.0362932	-0.0265493	0.32383
Il10neg_ATTCCCGGTACTGAGG	0.0370401	0.0148173	0.0687961	-0.0298017	0.0560076	0.0880341	0.27582
Il10neg_ATTCCCGGTGCATGAG	0.0235712	-0.0334356	0.0726804	-0.0156457	-0.0125581	0.00322737	0.354361
Il10neg_ATTCCCGTCCACGTCT	0.0757618	0.0176453	0.0569694	-0.0303012	0.091304	0.184006	0.185606
Il10neg_ATTCCTAAGGTGAGAA	0.111369	0.0227648	0.0190216	-0.0353543	0.0238707	0.0664351	0.292739
Il10neg_ATTCCTACAAAGGTTA	0.0545423	-0.0113679	0.0850165	0.0122019	0.0466223	0.0441532	0.329452
Il10neg_ATTCCTACAAGCACAG	0.079119	-0.0237981	0.06817	-0.0161234	0.0612148	0.11798	0.245409
Il10neg_ATTCCTAGTGAGCAGT	0.155563	0.0168387	0.089833	0.0884991	-0.0208096	0.0704853	0.417705
Il10neg_ATTCGTTAGATGGTCG	0.117245	-0.0131188	0.0851052	0.0191532	0.0109734	0.0655213	0.369405
Il10neg_ATTCGTTCAAGTTCCA	0.0970016	-0.00261216	0.0762099	-0.0109044	0.00196618	0.0578369	0.339619
Il10neg_ATTCGTTCAATCTAGC	0.135729	0.000642641	0.0853733	0.0015424	0.0190475	0.030999	0.315391
Il10neg_ATTCGTTCACCAGCGT	0.0643775	0.0455537	0.0581359	-0.0138877	-0.0443271	0.0800816	0.27461
Il10neg_ATTCGTTCAGGTGTGA	0.100628	-0.0365921	0.0748059	-0.00977552	0.0566275	0.0883307	0.222048
Il10neg_ATTCGTTCATAGTCGT	0.136469	0.0183523	0.100611	0.0714259	-0.0272494	0.0539935	0.377563
Il10neg_ATTCGTTCATGGGATG	-0.0186569	0.013899	0.103699	-0.0367252	-0.0127473	-0.0213864	0.36797
Il10neg_ATTCGTTTCGAACACT	0.0973924	-0.014279	0.0909082	-0.0132033	0.0585953	0.121825	0.207064
Il10neg_ATTCGTTTCGGAGATG	0.0842877	0.0438859	0.0868165	0.0711161	0.00455528	0.0107526	0.423798
Il10neg_ATTCTACAGGCCTGCT	0.118836	0.0196857	0.0612647	-0.0585351	0.0603684	0.0806527	0.169981
Il10neg_ATTCTACAGTACTGTC	0.127258	-0.00732898	0.069541	0.00486159	0.0658548	0.118643	0.353248
Il10neg_ATTCTACAGTCTAACC	0.0985822	0.00932681	0.0504894	0.0304331	0.0429006	0.104737	0.230223
Il10neg_ATTCTACCAGTTTCGA	0.183934	-0.0326343	0.078645	0.0172873	0.0352634	0.0526625	0.260412
Il10neg_ATTCTACTCACTACGA	0.0845995	-0.0115548	0.0592951	-0.0116838	0.0604206	0.054699	0.360251
Il10neg_ATTCTACTCATAAGGA	0.147986	0.00699993	0.0254675	-0.056541	0.0661148	0.0766813	0.183255
Il10neg_ATTCTACTCTGAATCG	0.0810742	-0.0116626	0.0440511	0.00516173	0.04837	0.111938	0.223269
Il10neg_ATTCTTGAGCAAGGAA	0.0791984	0.0382931	0.0909688	-0.000414317	0.0227669	0.0184139	0.380978
Il10neg_ATTCTTGAGCATGGGT	0.117974	-0.0358559	0.0512776	0.0211561	0.0811432	0.0344073	0.284994
Il10neg_ATTCTTGAGCTGGAGT	0.0637379	0.0399837	0.0507671	0.00610101	0.0370015	0.0666543	0.405424
Il10neg_ATTCTTGCAGGATTCT	0.0895768	0.037914	0.109237	-0.0524691	0.0338375	0.0936398	0.255007
Il10neg_ATTCTTGGTAAGCGGT	0.139555	0.019811	0.000701609	-0.0324175	0.0766094	0.0915626	0.210775
Il10neg_ATTCTTGGTGTCCGTG	0.0676988	0.0187795	0.0415648	-0.029402	0.0370598	0.0662132	0.254503
Il10neg_ATTCTTGGTTGACGGA	0.140501	-0.00474804	0.0710133	-0.0136322	-0.0430934	-0.0070325	0.44653
Il10neg_ATTCTTGTCGTTTACT	0.124734	-0.0710517	0.110504	0.00922939	0.0501791	0.0199538	0.318937
Il10neg_ATTCTTGTCTCGAGTA	0.0954319	-0.0186264	0.572218	0.0294243	-0.048359	-0.00638801	0.511039
Il10neg_ATTCTTGTCTCTGACC	0.0646752	-0.0582192	0.0624149	0.027449	0.115001	0.0831206	0.384151
Il10neg_ATTGGGTAGAAGGGAT	0.053799	0.0282063	0.0556897	-0.0091843	-0.0465906	0.0151352	0.448138
Il10neg_ATTGGGTAGTATTGCC	0.0991187	-0.0147897	0.0357184	0.0306404	-0.0714331	0.0126201	0.353863
Il10neg_ATTGGGTCACAGTGTT	0.0871396	-0.0982856	0.121633	-0.0126555	-0.0186446	0.0181362	0.466028
Il10neg_ATTGGGTCAGCAGAAC	-0.00500917	-0.0277117	0.0755839	-0.0333563	0.0129325	0.0245092	0.268631
Il10neg_ATTGGGTGTGGCTTAT	0.0488314	-0.0489857	0.118491	-0.0419507	0.0241554	0.0175157	0.269611
Il10neg_ATTGGGTTCAGCTTCC	0.1182	-0.0836305	0.0848176	-0.00860799	0.0088911	0.016605	0.375539
Il10neg_ATTGGGTTCCATCGTC	0.16275	-0.0501637	0.0453824	-0.00666032	0.0654374	0.0803768	0.3006
Il10neg_ATTGGGTTCCGCCTAT	0.0256409	0.0855023	0.0612911	0.00282518	0.0222756	0.095261	0.225334
Il10neg_ATTGTTCAGACATATG	-0.0198889	0.0106255	0.114232	0.147168	-0.0567523	-0.00305765	0.526652
Il10neg_ATTGTTCAGGTGGTTG	0.0819583	-0.00168865	0.093449	0.027635	-0.0105909	0.110684	0.297554
Il10neg_ATTGTTCAGTGGATTA	-0.0439662	-0.0225698	0.133534	0.0835582	-0.103976	-0.00387708	0.477302
Il10neg_ATTGTTCCACACCTGG	0.10815	-0.0144286	0.0161922	-0.00696182	0.0506926	0.160036	0.288846
Il10neg_ATTGTTCCACTTTAGG	0.0617343	-0.00545373	0.0447109	-0.0196072	0.0742022	0.0701004	0.184904
Il10neg_ATTGTTCCATAGAAAC	-0.000853538	0.0130786	0.0221286	0.0145821	-0.0146409	0.0429117	0.185268
Il10neg_ATTGTTCGTCCGGTCA	0.109962	0.0214173	0.0905458	-0.0705738	0.123931	0.114138	0.236801
Il10neg_ATTGTTCTCATCACAG	0.105161	-0.00216767	0.0605933	-0.0415601	0.0781485	0.108604	0.103032
Il10neg_ATTGTTCTCCACTTTA	0.0800675	-0.061055	0.0222115	-0.0682387	0.00460657	0.134589	0.241795
Il10neg_ATTGTTCTCCCGAGAC	0.118589	0.0415208	0.0302198	0.0169384	0.0788475	0.0846334	0.233942
Il10neg_ATTGTTCTCTCCATAT	0.0792447	0.0463471	0.0551797	-0.028552	0.0730035	0.120097	0.272154
Il10neg_ATTTACCGTCGCACGT	0.090056	-0.0440013	0.386767	-0.0350234	-0.0275283	0.0329617	0.378516
Il10neg_ATTTACCGTTACAGCT	0.0583107	-0.0228661	0.0636741	-0.0452755	0.0397743	0.0616919	0.282411
Il10neg_ATTTACCTCAGAGCGA	0.0863559	0.017872	0.0915031	0.109899	-0.00839263	0.0570828	0.448772
Il10neg_ATTTACCTCCATTTGT	0.0450482	0.0371038	0.0909767	-0.00779637	0.0644131	0.0825958	0.193649
Il10neg_ATTTACCTCTGGGCGT	-0.0128317	-0.0134138	0.139905	0.0276458	0.00279924	0.0101972	0.454074
Il10neg_ATTTCACCACGCTATA	0.0945253	-0.0457604	0.023343	0.0623053	0.0344231	0.068048	0.21515
Il10neg_ATTTCACGTGCCTATA	0.0330293	-0.0736651	0.0589044	-0.0301656	0.0050608	0.0357867	0.261706
Il10neg_ATTTCACTCGTTCAGA	0.139209	-0.0074652	0.128867	0.0599227	0.0196378	0.0585428	0.489271
Il10neg_ATTTCTGAGAGCCGAT	0.0321921	-0.0349998	0.0617812	0.0145903	0.0961995	0.116337	0.223414
Il10neg_ATTTCTGCACCTCGTT	0.0907966	0.0505837	0.080438	-0.0298667	0.144928	0.120137	0.22307
Il10neg_ATTTCTGCAGAAGCTG	0.181429	-0.0204241	0.0633102	0.0272649	0.0859394	0.0699217	0.284847
Il10neg_ATTTCTGGTAACATGA	0.0518195	0.00332178	0.0121404	-0.0396532	0.0465827	0.104104	0.221089
Il10neg_ATTTCTGGTTGTCCCT	0.101005	0.0260967	0.0452745	-0.0183063	0.0207631	0.1478	0.258801
Il10neg_ATTTCTGTCACTGCTC	0.0683428	-0.0250342	0.0667216	-0.0450844	0.0812137	0.136022	0.240932
Il10neg_ATTTCTGTCCACGGGT	0.0759564	-0.0162563	0.0394368	-0.00659171	0.0811896	0.155362	0.332363
Il10neg_ATTTCTGTCCTTCTTC	0.0476717	0.00890406	0.0831785	-0.00800071	0.0436859	0.101138	0.242368
Il10neg_ATTTCTGTCGTTCTAT	0.105936	-0.039048	0.113874	0.0177977	0.0613685	0.0410852	0.368932
Il10neg_CAAAGAAAGAGATGCC	0.0312951	0.00184026	0.0623842	-0.0284217	-0.0160789	0.00591049	0.269656
Il10neg_CAAAGAAAGGCGATAC	0.0186151	-0.00606265	0.117732	-0.00575088	-0.0132369	0.0801575	0.347535
Il10neg_CAAAGAAAGGTATTGA	0.0523678	-0.0379226	0.0864311	-0.0499515	-0.0328436	-0.0230188	0.285163
Il10neg_CAAAGAAAGGTGCTTT	0.109727	0.0342083	0.0479446	0.011761	0.105338	0.0309913	0.285655
Il10neg_CAAAGAAAGTTTCGAC	0.0970197	-0.00692957	0.101684	-0.0421197	0.0662121	0.105404	0.309159
Il10neg_CAACAACAGAATAACC	0.082031	-0.0148114	0.0728615	-0.0322893	0.00969198	-0.00244661	0.32227
Il10neg_CAACAACAGCACGGAT	0.00167734	-0.0698808	0.0891954	-0.0414991	-0.0289255	0.0148165	0.227965
Il10neg_CAACAACAGGCGACAT	0.104291	-0.0105397	0.0939028	0.0347729	0.0138247	0.0204416	0.368191
Il10neg_CAACAACAGGTGCATG	0.170155	-0.0104991	0.129105	0.044845	0.103002	0.0693373	0.350871
Il10neg_CAACAACCAAGGAGTC	0.041876	-0.0699895	0.058986	-0.0457652	-0.0390592	0.0483077	0.214926
Il10neg_CAACAACCACGGTGTC	0.0219558	0.00389918	0.0568167	-0.0248077	-0.00861681	0.0189519	0.254895
Il10neg_CAACAACCATTCATCT	0.103329	0.0673758	0.023222	-0.0184246	0.0892847	0.0756099	0.342362
Il10neg_CAACAACCATTCTGTT	0.0741426	-0.0205491	0.111127	0.0197316	0.0262418	0.00947576	0.443095
Il10neg_CAACAACGTAGCTTTG	0.0669336	0.00997283	0.0364179	-0.0310349	0.050898	0.136002	0.210522
Il10neg_CAACAACGTCACCGAC	-0.0415432	0.0570994	0.125366	0.112563	-0.0926245	-0.0384357	0.528459
Il10neg_CAACAACTCGCTACAA	0.0432542	-0.0260934	0.113652	-0.00114494	0.0498036	0.0625639	0.44783
Il10neg_CAACAGTAGATGAAGG	0.11931	-0.0120601	0.152311	-0.0187194	0.022361	0.013256	0.421575
Il10neg_CAACAGTAGTTGTCGT	-0.00391099	-0.0808193	0.104998	-0.0173974	-0.0694977	-0.0381324	0.353359
Il10neg_CAACAGTCATAGCTGT	0.00662207	-0.0711794	0.0722531	-0.0362943	0.0280694	0.0527781	0.223571
Il10neg_CAACAGTGTGCACGCT	0.146412	-0.0175681	0.0474985	-0.0397383	0.138432	0.0572613	0.159108
Il10neg_CAACAGTGTGCGACAA	0.022947	-0.0547137	0.100012	-0.0140172	-0.00498237	-0.00558562	0.316128
Il10neg_CAACAGTTCCTAAGTG	0.0802483	-0.0385927	0.104239	0.0466029	0.0378713	0.120581	0.418524
Il10neg_CAACAGTTCGGAGATG	0.021559	-0.0581898	0.16569	0.0283448	-0.0471156	-0.0066786	0.516658
Il10neg_CAACCAAGTACCGCGT	0.0792172	0.0364897	0.0365847	0.00574348	0.0824512	0.0843041	0.0879477
Il10neg_CAACCAAGTAGCTTTG	0.066266	-0.0325865	0.06226	-0.0157693	-0.0394368	0.0405807	0.257854
Il10neg_CAACCAAGTAGGCTCC	0.0303713	0.106087	0.0422339	0.0182239	0.00411294	0.027312	0.386421
Il10neg_CAACCAAGTGCGTGCT	0.0262973	-0.0103219	0.0847139	-0.0165298	-0.0205931	0.0394056	0.179597
Il10neg_CAACCAATCATTGCTT	0.0780275	0.0152141	0.0426415	0.00696234	0.0812193	0.0942804	0.308601
Il10neg_CAACCAATCTGCACCT	0.0782478	-0.00397345	0.0805838	0.0532847	0.0467411	0.1525	0.303676
Il10neg_CAACCTCAGGAAAGTG	0.0545597	-0.00440969	0.023201	-0.0373142	-0.0268781	0.0334393	0.319261
Il10neg_CAACCTCCAACACACT	0.0762018	0.121178	-0.00190666	-0.012639	0.0948766	0.137728	0.20602
Il10neg_CAACCTCCAGGTCCCA	0.108341	-0.0151978	0.0180839	-0.0519707	0.125967	0.101374	0.167588
Il10neg_CAACCTCCAGGTGAGT	0.0656098	0.123756	0.0513573	0.00517464	0.0109153	0.089881	0.285313
Il10neg_CAACCTCGTGTCCAAT	0.094918	0.00684279	0.0482659	-0.00531394	0.079259	0.0614466	0.223971
Il10neg_CAACCTCGTGTCTTAG	0.00841251	0.0317528	0.125495	0.109062	0.0104728	0.0404639	0.400108
Il10neg_CAACCTCGTTCGGTCG	0.0935052	-0.0170511	0.0910128	0.0358761	-0.0141688	0.00915164	0.297872
Il10neg_CAACGATAGCGTGCCT	0.0328737	-0.0452945	0.111103	-0.0392395	-0.0158133	0.00164277	0.300639
Il10neg_CAACGATCAACCTATG	0.047489	0.0474326	0.0690659	0.000445616	0.0250163	0.112353	0.184799
Il10neg_CAACGATCAATGCAAA	0.0309907	0.00791542	0.066053	0.0375649	0.00717267	0.110727	0.230983
Il10neg_CAACGATCACCAACAT	0.126093	0.0302684	0.0585009	0.0749433	0.0762685	0.0935176	0.236929
Il10neg_CAACGATCATGCGGTC	0.000457685	0.0264631	0.106984	0.00858418	-0.0151994	0.0834768	0.222446
Il10neg_CAACGATTCAGAACCT	0.0347439	-0.0456158	0.0452224	-0.0166825	-0.0237605	0.0134986	0.227164
Il10neg_CAACGATTCGACGTCG	0.106912	0.0986545	0.0617712	0.0325726	0.0778378	0.113682	0.205022
Il10neg_CAACGATTCGTGCGAC	0.043705	-0.0302633	0.102398	0.0482946	0.0207862	0.0487892	0.295467
Il10neg_CAACGATTCTACGCGG	0.0295584	-0.0254776	0.0725798	-0.000371585	-0.0296659	-0.017493	0.331386
Il10neg_CAACGATTCTCCCAAC	0.0664817	-0.0288222	0.0438178	-0.0655464	0.119677	0.120629	0.151597
Il10neg_CAACGATTCTCTGCCA	0.0681075	0.0349133	0.0325923	0.0211006	0.0436647	0.121721	0.304937
Il10neg_CAACGATTCTGGACCG	0.0278642	0.0246258	0.128823	0.0899935	-0.0474518	0.0210352	0.556505
Il10neg_CAACGGCAGCAAGGAA	0.0513284	0.0464255	0.211161	0.080479	-0.0443664	-0.000526402	0.553816
Il10neg_CAACGGCAGGTACAAT	-0.00323971	0.0506586	0.0841705	0.0541946	0.0119315	0.0170274	0.280381
Il10neg_CAACGGCCAGGTACGA	0.0821296	0.0462201	0.0822331	0.0507367	0.0854528	0.109893	0.251044
Il10neg_CAACGGCCATCGTTCC	0.130048	0.0139333	0.0598303	-0.0530362	0.0462967	0.0990669	0.257547
Il10neg_CAACGGCCATGCCGCA	0.126751	5.84135e-05	0.113071	-0.0396202	0.050103	0.112971	0.222934
Il10neg_CAACGGCCATGCCGGT	0.0269165	-0.0198523	0.0521166	0.031494	0.0329449	0.12675	0.248808
Il10neg_CAACGGCGTCGTCATA	0.0184575	-0.00552721	0.101354	-0.0206626	-0.0204605	0.00877818	0.241774
Il10neg_CAACGGCGTGGACCTC	0.0832994	0.00249779	0.12665	0.0141459	-0.0117813	0.0405202	0.292538
Il10neg_CAACGGCGTTTCGTTT	0.115967	-0.0276918	0.0679048	-0.00120898	0.102464	0.0383791	0.34311
Il10neg_CAACGGCTCGGTTCAA	0.141069	-0.0062218	0.102877	0.00742171	0.0400954	0.0684107	0.272756
Il10neg_CAACGGCTCTCTTAAC	0.0387413	-0.0446274	0.0903934	-0.021395	-0.00966202	0.0475426	0.31659
Il10neg_CAAGACTAGCAACTTC	0.214583	-0.029532	0.0293145	0.000560036	0.12974	0.116635	0.246855
Il10neg_CAAGACTAGCGCATCC	0.0691646	-0.0239974	0.0758022	0.0143138	-0.00125615	0.0334351	0.383461
Il10neg_CAAGACTAGGCAATGC	0.0537559	-0.0218437	0.0817583	0.0106839	0.027502	0.0680336	0.497839
Il10neg_CAAGACTCAATCGAAA	0.108131	-0.0418679	0.0997217	-0.0300988	0.0479289	0.114842	0.386901
Il10neg_CAAGACTGTACTAGCT	0.11136	0.0135122	0.0354577	0.00912771	0.0336014	0.0498437	0.297424
Il10neg_CAAGACTGTCATGACT	0.0926805	0.0291308	0.0787688	0.0595539	0.0818401	0.081091	0.314978
Il10neg_CAAGACTGTCGACTGC	0.0499127	-0.0814963	0.0900321	-0.0502536	-0.0631584	-0.0319084	0.236464
Il10neg_CAAGACTTCCACGTAA	0.0887857	0.117464	0.0773592	-0.0201776	0.0420583	0.113864	0.293616
Il10neg_CAAGACTTCCCGTTCA	0.0670669	0.061351	0.0415866	-0.0466177	0.0747053	0.0763751	0.187819
Il10neg_CAAGAGGAGCATACTC	-0.0239255	-0.0131035	0.291069	0.023731	-0.0596889	-0.00434737	0.474125
Il10neg_CAAGAGGAGGCCCGTT	0.0489688	0.0172054	0.0417849	0.0380131	0.0441349	0.0369898	0.397452
Il10neg_CAAGAGGCACCTATCC	0.120442	0.0321277	0.0757548	0.0434012	-0.00142262	0.0430733	0.370111
Il10neg_CAAGAGGCATAATCCG	0.176833	0.0420804	0.0542455	0.047125	0.0605798	0.0947054	0.337364
Il10neg_CAAGAGGCATCGAGCC	0.00669645	0.0210486	0.107738	0.0075455	0.053759	0.0814375	0.277064
Il10neg_CAAGAGGGTGTCTAAC	0.121458	-0.0281494	0.102554	0.0225609	-0.0147841	0.0475159	0.383108
Il10neg_CAAGAGGTCACATCAG	0.14643	0.0315413	0.0809254	0.0539952	0.0465054	0.0635811	0.19151
Il10neg_CAAGAGGTCACGGACC	0.0833243	-0.0261908	0.094201	-0.0221258	0.0543675	0.0800416	0.181418
Il10neg_CAAGAGGTCGCGTGAC	0.116632	0.043509	0.0746778	0.0511102	0.114054	0.0479204	0.365687
Il10neg_CAAGCTAGTCGCGGTT	0.0849548	-0.0760295	0.0600629	-0.051438	0.062347	0.0279065	0.201789
Il10neg_CAAGCTATCACCGACG	0.0997039	0.0462708	0.0502848	0.0096943	0.0876909	0.136357	0.284275
Il10neg_CAAGGGAAGATTGGGC	0.0353067	-0.0198426	0.0837433	0.0211412	0.00838661	0.0245569	0.483351
Il10neg_CAAGGGACAATCGCAT	0.166853	-0.0098676	0.0360185	-0.00440237	0.0419519	0.0723699	0.297615
Il10neg_CAAGGGACACAACCGC	0.0395008	-0.0248057	0.0425172	0.00735599	0.0271015	0.073733	0.197465
Il10neg_CAAGGGACAGAGAAAG	0.0331835	-0.0410635	0.106443	-0.0139488	-0.0559186	-0.0129751	0.337125
Il10neg_CAAGGGAGTCCAACGC	0.121422	0.0208678	0.0877157	0.0260839	0.0472155	0.0409159	0.327239
Il10neg_CAAGGGAGTGCATGAG	0.132223	0.0170565	0.129677	0.0139577	0.0530012	-0.00839517	0.38882
Il10neg_CAAGGGAGTTATAGCC	0.0502894	-0.0405841	0.0962376	-0.01369	-0.0228945	0.0328085	0.293368
Il10neg_CAAGGGAGTTATGTCG	0.141839	0.00708535	0.103614	0.0150729	0.0483735	0.0377284	0.40239
Il10neg_CAAGGGATCCACAGGC	0.0414795	0.100213	0.0483139	0.015682	0.0405035	0.0925585	0.273978
Il10neg_CAAGGGATCGTCCATC	0.0418385	0.0437629	0.0510783	0.0327782	0.0308332	0.0200978	0.434666
Il10neg_CAATACGAGGCGCTTC	0.106322	-0.00209353	0.084364	-0.0265771	0.0913996	0.0794922	0.325504
Il10neg_CAATACGAGTAATACG	0.081611	0.00762803	0.0759921	-0.00271011	-0.0259133	0.0951576	0.317306
Il10neg_CAATACGCACTACACA	0.0525534	0.0515924	0.082803	0.00194878	0.0243142	0.0765212	0.333276
Il10neg_CAATACGGTCATTCCC	0.0241318	-0.0472811	0.112348	-0.0576726	0.0241067	0.0145209	0.240063
Il10neg_CAATACGGTGCCGTAC	0.000234651	-0.0425373	0.0662238	-0.0446981	0.024606	0.00737183	0.239305
Il10neg_CAATACGGTTCTAACG	0.0966088	0.0397698	0.128435	-0.0437092	0.088194	0.0881003	0.32265
Il10neg_CAATACGTCTACTCAT	0.117012	0.0135311	0.0271383	0.00380775	0.0788165	0.083287	0.269219
Il10neg_CAATACGTCTCAACCC	0.136624	-0.00652911	0.0686337	-0.0283846	0.112657	0.0867625	0.176004
Il10neg_CAATCGACAACCCTAA	0.0847886	-0.0146312	0.0848811	0.0115663	0.0444574	0.113894	0.31314
Il10neg_CAATCGACAAGCCTGC	0.0737343	0.00855385	0.0742728	-0.0218646	0.0213747	0.0741236	0.212798
Il10neg_CAATCGACAAGGTCGA	0.0543922	0.0505289	0.0833068	0.052048	-0.00311736	0.0464103	0.309685
Il10neg_CAATCGACACATGACT	0.0546016	-0.0215853	0.0848123	-0.0407918	-0.0529147	0.0147918	0.486468
Il10neg_CAATCGACACGCGGTT	0.116306	0.00102124	0.0522244	0.0568481	-0.0149195	0.054491	0.426679
Il10neg_CAATCGACACGGCACT	0.148274	-0.046756	0.0413644	0.00590233	0.0489434	-0.0195145	0.365073
Il10neg_CAATCGAGTGATTCTG	0.0105893	0.0205038	0.0531462	-0.0250518	-0.0322578	0.0410638	0.239167
Il10neg_CAATCGAGTTACCCAA	0.0332856	-0.0511827	0.0830904	-0.0518419	-0.0254381	-0.000699764	0.277171
Il10neg_CAATCGAGTTGGTGTT	0.0256104	-0.0556599	0.0707476	-0.0410648	0.0263088	0.0437411	0.269531
Il10neg_CAATGACAGGTTCTAC	0.0677532	-0.0242273	0.150973	0.0240424	0.0927567	0.11548	0.265764
Il10neg_CAATGACAGTGCTACT	0.032294	0.0164778	0.00133539	-0.0121316	0.0989287	0.107613	0.128036
Il10neg_CAATGACCAAGCACAG	0.109811	-0.0102573	0.0536685	0.0244281	0.0427341	0.0841573	0.289829
Il10neg_CAATGACCAAGTGCTT	0.041041	0.00365289	0.0776106	-0.0160208	0.0194525	0.126567	0.245806
Il10neg_CAATGACCATCTTAGG	0.0288098	0.0674697	0.0288425	0.0180704	0.0992543	0.170615	0.247778
Il10neg_CAATGACGTACAGGTG	-0.031406	0.093812	0.0600751	0.123973	-0.000619628	0.0879558	0.473646
Il10neg_CAATGACGTGACAACG	0.127834	0.0528427	0.0674297	0.0254606	0.0492272	0.0550675	0.307472
Il10neg_CAATGACTCAGCCTCT	0.0390597	0.0711671	0.0515452	0.00509118	-0.00792019	0.141473	0.320928
Il10neg_CAATTTCCAAAGGAGA	0.0396937	0.0270391	0.0753594	0.0233618	-0.0270721	0.0452427	0.423088
Il10neg_CAATTTCCAATCAAGA	0.0683735	-0.0141868	0.0694997	-0.0197756	0.0467868	0.0769924	0.221435
Il10neg_CAATTTCCAATTGCTG	0.102687	-0.0274183	0.0854398	-0.0174246	0.0470343	0.0306326	0.336223
Il10neg_CAATTTCCAGCTACTA	0.0740955	0.0446301	0.0408132	-0.00850994	0.0911209	0.133815	0.264687
Il10neg_CAATTTCGTCTCACAA	0.150301	0.0420454	0.0335564	0.0545043	0.126782	0.0806656	0.341099
Il10neg_CAATTTCTCGGACAAG	0.114621	-0.0539522	0.0695784	-0.000774278	0.050728	0.0139968	0.40069
Il10neg_CAATTTCTCTCAGAAC	0.113259	-0.00730939	0.0634951	-0.019921	0.0750117	0.113073	0.223023
Il10neg_CACAACAAGATCACTC	0.15729	0.0192546	0.0869331	0.0851906	0.0919104	0.0888145	0.326775
Il10neg_CACAACAAGGTTAGTA	0.122526	-0.0266432	0.0280095	0.00166478	0.0263373	0.0623138	0.338642
Il10neg_CACAACAAGTTTGCTG	0.0162847	-0.0136606	0.0729119	-0.0132685	0.036414	-0.000906127	0.264608
Il10neg_CACAACACACAATGAA	0.0300827	0.00786156	0.108552	0.055635	0.00234982	0.0386253	0.384789
Il10neg_CACAACACACAGAAGC	0.0578983	-0.0345026	0.0673976	0.0221732	0.0424793	0.146681	0.323279
Il10neg_CACAACACACTTGGGC	0.0831813	0.00658393	0.0608713	-0.0340552	0.0352988	0.125068	0.237754
Il10neg_CACAACACAGCGAGTA	0.0911878	0.0603779	0.103941	0.0588668	0.0907838	0.0899485	0.183916
Il10neg_CACAACACATACAGGG	0.0443693	0.0123449	0.262295	0.00360167	0.0291451	0.0801302	0.343721
Il10neg_CACAACAGTCAAATCC	0.058825	0.0114097	0.0488132	-0.0211282	0.028259	0.120094	0.172714
Il10neg_CACAACAGTCCAGCGT	0.148865	0.000903319	0.0884868	-0.0361644	0.0958504	0.118783	0.319619
Il10neg_CACAACAGTTATAGCC	-0.0235955	0.130306	0.0925412	0.0558777	0.0173977	0.0569015	0.386361
Il10neg_CACAACAGTTGACGGA	0.0240434	0.0465967	0.0770711	0.00254928	-0.00904123	0.0512997	0.342877
Il10neg_CACAACATCACTGGTA	0.089678	0.0434958	0.0339243	-0.0590008	0.0866825	0.0901651	0.27265
Il10neg_CACAACATCCACGTAA	-0.0325293	0.0232234	0.561611	0.110499	-0.0903643	0.0366668	0.608425
Il10neg_CACACAAAGCTCCGAC	0.0533178	-0.0115495	0.0441486	0.0627178	0.0927683	0.124571	0.28156
Il10neg_CACACAAAGGCCTGAA	0.0431933	-0.0408033	0.0619624	0.0267055	0.12756	0.16484	0.266555
Il10neg_CACACAAAGTAGCAAT	0.0728232	0.0146029	0.0279367	-0.00273383	0.0148671	0.0601381	0.277957
Il10neg_CACACAAAGTGATGGC	0.0384299	0.030059	0.122013	0.122776	-0.017405	0.00799334	0.486134
Il10neg_CACACAACATGGCCCA	0.00789208	0.0896809	0.0527186	0.0612077	0.0146308	0.00557166	0.285091
Il10neg_CACACAAGTACGGCAA	0.0816407	0.0185295	0.03892	-0.0271709	0.0264414	0.0862906	0.299487
Il10neg_CACAGATAGAGCTGCA	0.0711572	0.0706396	0.0649574	0.00715938	0.0432183	0.103685	0.348421
Il10neg_CACAGATAGTAAGGGA	0.116558	-0.0438603	0.0223979	0.042701	0.0143686	0.0648072	0.35344
Il10neg_CACAGATGTCGAATTC	-0.000366161	-0.0855304	0.194342	-0.0225796	-0.13156	-0.0575215	0.536701
Il10neg_CACAGATGTCGTCAGC	0.00767939	0.0566763	0.0477456	0.0169569	0.0473612	0.109986	0.327633
Il10neg_CACAGATGTGCGGATA	0.174697	0.0372752	0.104822	0.0763804	0.0777852	0.0393369	0.258295
Il10neg_CACAGATGTTACACAC	0.130907	-0.0333396	0.11867	-0.00306104	0.00305116	0.0464162	0.330315
Il10neg_CACAGATTCCATATGG	0.089979	0.0334543	0.099452	0.00379915	0.0747942	0.0936957	0.245727
Il10neg_CACAGATTCTCCCATG	0.112626	0.00906148	0.0459914	0.0187455	0.0904582	0.0643588	0.351742
Il10neg_CACAGATTCTCTCGCA	0.0432903	0.0605293	0.0169762	-0.0418111	0.0404677	0.103465	0.174802
Il10neg_CACAGATTCTTGTTAC	0.164364	0.0134972	0.0820222	-0.0301238	0.0693738	0.0686136	0.268899
Il10neg_CACAGGCAGCTTCGTA	0.00965091	-0.0835591	0.0994628	-0.0446171	-0.0109478	-0.0247249	0.281721
Il10neg_CACAGGCCAGCGTAGA	0.116222	0.0214542	0.0921876	0.0379073	0.0229087	0.0892403	0.302225
Il10neg_CACAGGCTCAGCGTCG	0.0290671	-0.0594139	0.137953	-0.0309627	-0.0261488	-0.0546233	0.149041
Il10neg_CACAGGCTCGGTTAGT	0.0834764	-0.0231059	0.050435	-0.0296354	0.0139322	0.119755	0.143736
Il10neg_CACAGGCTCTATCACT	0.108107	0.0100373	-0.00554543	-0.0417386	0.110197	0.129958	0.167914
Il10neg_CACATGAAGAGCAAGA	0.128316	0.0409	0.00784395	0.00839058	0.0311283	0.0640648	0.265563
Il10neg_CACATGAAGAGTATAC	0.138259	0.0138116	0.113943	0.0247415	0.0262819	0.0309163	0.329403
Il10neg_CACATGAAGGGTTAGC	0.115371	-0.0416667	0.102454	-0.00164219	0.0165624	-0.00456969	0.330631
Il10neg_CACATGAAGTCAGGGT	0.00544747	0.0428572	0.0915593	0.00824013	-0.0671431	0.02999	0.289316
Il10neg_CACATGACAATGTCTG	0.122092	-0.0161038	0.0983204	-0.0589308	0.0366792	0.0494229	0.395887
Il10neg_CACATGACACCAGTTA	0.0743669	0.00262558	0.470879	-0.00879206	0.00225329	0.0319954	0.3685
Il10neg_CACATGACACCCTTGT	0.0797775	0.0958095	0.0527677	-0.0566683	0.0274273	0.117674	0.319373
Il10neg_CACATGACATAACGGG	0.139615	-0.0364838	0.0762402	-0.0251343	0.0895634	0.0773314	0.222125
Il10neg_CACATGAGTACCCGAC	0.186195	-0.0910595	0.105588	-0.00933025	0.031052	0.0607884	0.338186
Il10neg_CACATGAGTCAACCAT	0.0450874	0.0475244	0.0344721	0.0515855	-0.0241833	0.106113	0.337439
Il10neg_CACATGAGTCCAGAAG	0.11917	0.0306307	0.110194	-0.0330772	0.0316783	0.0912508	0.262849
Il10neg_CACATGATCGGACTTA	0.0141536	-0.0433066	0.0879901	-0.0649864	0.00282579	-0.00661357	0.200391
Il10neg_CACATGATCGTGGTAT	0.0271563	0.0832341	0.0469088	0.0473333	-0.00902602	0.0909689	0.278132
Il10neg_CACATGATCTAGGCCG	0.0339027	-0.0292907	0.0861527	-0.0351518	0.0317387	0.0536181	0.180404
Il10neg_CACCAAACAAGCAATA	0.0463376	0.0341254	0.0532429	-0.0237895	0.040257	0.0410708	0.244134
Il10neg_CACCAAACATCAACCA	0.0961608	0.042207	0.0407599	0.015144	0.0180866	0.0819002	0.267073
Il10neg_CACCAAACATGACGGA	0.0237782	-0.0462109	0.153736	0.0395466	-0.0328125	-0.0225085	0.546403
Il10neg_CACCAAATCTGGACCG	0.107866	0.0203831	0.112438	-0.0271207	0.0588084	0.0605481	0.396505
Il10neg_CACCGTTAGATGTAGT	-0.0307935	0.122928	0.107707	0.0907209	0.0110853	0.0632426	0.414821
Il10neg_CACCGTTAGTGGTTAA	0.0531881	-0.0327036	0.0939389	0.0764847	-0.0263108	0.0271565	0.394263
Il10neg_CACCGTTCAAACAGGC	0.00978781	0.0778942	0.0769965	0.039358	-0.0116402	0.0828493	0.315564
Il10neg_CACCGTTCATCCCACT	0.0330608	-0.0214829	0.0670881	-0.045777	-0.00135114	0.0370216	0.234165
Il10neg_CACCGTTGTATAGCTC	0.0946886	-0.000561773	0.118643	0.00538361	0.0605633	0.052161	0.354114
Il10neg_CACCGTTGTCAATGGG	0.0690154	-0.00633143	0.0825677	0.0344776	0.0879012	0.0714727	0.343845
Il10neg_CACCGTTGTCGATTTG	0.064022	0.00250274	0.0899997	-0.0100334	0.0913713	0.0396198	0.402352
Il10neg_CACCGTTGTGGATCGA	0.10731	-0.00160649	0.056652	-0.000479574	0.0700251	0.0765802	0.168215
Il10neg_CACCGTTGTTCTCCAC	0.0214713	0.0547706	0.0186042	-0.00318247	0.0810195	0.148167	0.27111
Il10neg_CACCGTTGTTCTCGTC	0.0226889	-0.039963	0.0731876	-0.0229979	-0.00900287	0.0378151	0.248609
Il10neg_CACCGTTTCCCGATCT	0.0461157	0.0634367	0.144923	0.0426698	0.0221089	0.122039	0.362673
Il10neg_CACGAATCACACCAGC	0.0397412	-0.0256089	0.103054	0.0329267	-0.0108211	0.0393567	0.378477
Il10neg_CACGAATCATAGAGGC	-0.00632831	-0.0112916	0.119168	0.0610514	-0.0284978	-0.00668204	0.370946
Il10neg_CACGAATGTTCAATCG	0.0836943	0.00354803	0.0602349	-0.0615606	0.0582283	0.0583045	0.188587
Il10neg_CACGGGTAGAGAGGTA	0.151402	-0.0266875	0.109043	-0.029467	-0.00139531	-0.00850405	0.398279
Il10neg_CACGGGTAGATGCCGA	0.115883	-0.000728997	0.0761637	-0.0201062	0.0718429	0.117585	0.272953
Il10neg_CACGGGTAGGCTTTCA	0.0637062	0.0100674	0.0839502	0.0231955	0.0380125	0.087224	0.276021
Il10neg_CACGGGTCAAGACGGT	0.0750259	-0.0240164	0.0940528	-0.000383858	0.0217833	0.0164702	0.334743
Il10neg_CACGGGTCAGAAGTGC	0.0837745	-0.090291	0.0809936	-0.0154834	-0.0212307	-0.026781	0.302752
Il10neg_CACGGGTCAGTCAACT	-0.0257008	-0.0158947	0.0926952	0.0220794	-0.065873	0.004215	0.402916
Il10neg_CACGGGTCAGTCTCTC	-0.0105414	-0.0229471	0.114168	-0.00785368	-0.024668	0.0252688	0.215427
Il10neg_CACGGGTGTACAGAGC	0.0656919	-0.0654584	0.0643639	0.00213692	0.111811	0.0812531	0.191171
Il10neg_CACGGGTGTGATACAA	-0.00848518	-0.0746482	0.110441	-0.00559643	-0.0422802	0.00879291	0.293443
Il10neg_CACGGGTGTTGTCTAG	0.055116	0.00517711	0.0246791	-0.0040523	0.0764808	0.104276	0.24873
Il10neg_CACGGGTTCATTGCGA	0.013473	-0.0021137	0.11832	0.0068013	-0.00405951	0.00164778	0.532988
Il10neg_CACGGGTTCGACCAAT	0.0147423	0.00195014	0.0665442	-0.0889567	0.0363029	0.0424758	0.182818
Il10neg_CACGGGTTCGGTATGT	0.04258	-0.0301163	0.0274182	-0.0676384	0.0530293	0.048097	0.10738
Il10neg_CACGGGTTCTCTAGGA	0.0840135	0.0353113	0.111234	0.0232856	0.0726967	0.0743225	0.321628
Il10neg_CACGGGTTCTGAGAAA	0.0685235	-0.0146256	0.102268	-0.0107183	0.0126854	0.0719577	0.310423
Il10neg_CACGTGGAGACTCATC	0.0191597	-0.0225772	0.0938939	-0.0290574	0.0742018	0.046933	0.227532
Il10neg_CACGTGGCAAGTGGTG	0.037446	-0.0275787	0.21093	0.0648562	-0.0361208	-0.00583956	0.580201
Il10neg_CACGTGGCACATTACG	0.0728768	0.0357137	0.0682614	0.0674296	-0.000448498	0.0924681	0.46979
Il10neg_CACGTGGCATAGAAAC	0.0844672	-0.0543958	0.0732159	-0.0404973	-0.0125353	0.00402395	0.262345
Il10neg_CACGTGGGTATAGCTC	0.0734159	-0.0308857	0.0731079	0.0273265	-0.0351837	0.0176423	0.357724
Il10neg_CACGTGGGTCCGGCAT	0.0422931	-0.0424066	0.0744337	-0.0261117	-0.0101075	0.00900773	0.273453
Il10neg_CACGTGGGTGACCGAA	0.177831	-0.0174184	0.0510303	0.0431908	0.0478152	0.116721	0.298102
Il10neg_CACGTGGGTTACTCAG	0.149527	0.0261093	0.0930294	-0.00667155	0.0578283	0.0621406	0.345125
Il10neg_CACGTGGGTTCTCAGA	0.106486	0.0617872	0.0650538	0.0200554	0.012658	0.102704	0.184746
Il10neg_CACGTTCAGAGTCACG	0.0414673	-0.0486901	0.0341448	-0.0514043	-0.0412989	0.0213762	0.277209
Il10neg_CACGTTCAGCTGAGTG	0.111955	0.0174058	0.0749273	0.0369699	0.028151	0.0324312	0.310336
Il10neg_CACGTTCAGGCATGGT	0.0745759	-0.00812919	0.076379	0.00565745	0.139073	0.118885	0.225839
Il10neg_CACGTTCCAATTCGTG	0.107527	0.00063321	0.098284	0.0378232	0.0369989	0.0373444	0.45185
Il10neg_CACGTTCCATCCTCAC	0.0215984	-0.0464519	0.050203	0.00348459	-0.0321621	0.0572634	0.260566
Il10neg_CACGTTCGTACCTATG	0.0987782	0.0748852	0.0273409	0.0077915	0.0210424	0.112902	0.314229
Il10neg_CACGTTCGTATCACCA	0.02303	-0.0544947	0.0787437	0.00533709	-0.0339135	0.00312566	0.324656
Il10neg_CACGTTCGTGATTCTG	0.0578899	-0.01503	0.0799356	0.00133271	0.0260606	0.0530288	0.366707
Il10neg_CACGTTCGTGCCGAAA	0.164717	-0.0167064	0.0755935	0.0182396	0.0513151	0.0812093	0.215529
Il10neg_CACGTTCGTTATTCTC	0.0592417	-0.0326259	0.0614415	-0.0484287	0.0894431	0.101523	0.167209
Il10neg_CACGTTCGTTTCCCAC	0.0818809	0.0631838	0.0852468	0.0875679	0.0113121	-0.00277273	0.428082
Il10neg_CACGTTCTCGACCACG	0.149685	-0.0265658	0.0955559	0.0460452	0.0706296	0.051822	0.313315
Il10neg_CACTAAGGTCGTTGGC	0.0807736	0.021235	0.0694077	0.120991	0.0246415	-0.00581296	0.420209
Il10neg_CACTAAGTCCATCCGT	0.114208	-0.0102737	0.100465	-0.00989161	0.0304291	0.045843	0.276899
Il10neg_CACTAAGTCCGTCAAA	0.155946	-0.0734623	0.048847	0.0136264	0.0693681	0.096139	0.297932
Il10neg_CACTGAAAGCCGGAAT	0.0923277	0.0200893	0.0993849	0.0518885	0.0642648	0.0450265	0.279451
Il10neg_CACTGAAAGTAGGGTC	0.0255719	0.000251431	0.0330882	-0.0558333	0.0433553	0.130944	0.186739
Il10neg_CACTGAAAGTCAGCGA	0.0951848	0.00285891	0.0902953	-0.016719	0.045567	0.0772768	0.241225
Il10neg_CACTGAACAAGTGGCA	0.191251	0.00835101	0.0557572	-0.0258008	0.0810788	0.0643167	0.279889
Il10neg_CACTGAAGTATCGATC	0.0293377	0.0470857	0.0895252	0.0183817	0.00153101	0.0686516	0.371784
Il10neg_CACTGAATCAACTGAC	0.0349088	0.0661437	0.0973422	-0.0291225	0.0352148	0.0561258	0.304803
Il10neg_CACTGAATCAATCAGC	0.0306508	-0.0178184	0.0329289	-0.00672046	-0.025685	-0.00422924	0.209544
Il10neg_CACTGAATCTCCGATC	0.0675707	0.0409333	0.0821109	-0.0468572	0.0887356	0.0782036	0.151846
Il10neg_CACTGAATCTTCCCAG	0.0157815	-0.0396947	0.0860864	-0.0499129	-0.0217543	0.0494378	0.253456
Il10neg_CACTGGGAGGGCAAGG	0.1098	-0.0163077	0.637315	-0.0263545	-0.0321081	-0.000259808	0.458902
Il10neg_CACTGGGAGGTAAGAG	0.0754983	0.00770773	0.0623524	0.0793811	-0.0149896	0.102146	0.29284
Il10neg_CACTGGGCAGCTACTA	0.0671445	0.00599422	0.0718727	-0.000224691	0.0604884	0.093208	0.236136
Il10neg_CACTGGGCAGCTGAGA	0.0460174	-0.0720658	0.119088	-0.00677818	-0.0466619	0.000974496	0.330254
Il10neg_CACTGGGCATCGCCTT	0.0931774	0.0754378	0.0366709	0.0139651	0.0344854	0.206387	0.244693
Il10neg_CACTGGGTCGTGGACC	0.0738242	0.0245653	0.0798788	0.0594865	-0.0294878	0.0390568	0.403611
Il10neg_CACTGGGTCTGCCTCA	0.147251	-0.0647807	0.0888678	-0.0121121	0.0891829	0.0683541	0.378979
Il10neg_CACTGTCCAAGCTCTA	0.0921027	0.0469938	0.0336862	0.119359	0.110351	0.114116	0.307196
Il10neg_CACTGTCCAATCCTAG	-0.00515366	-0.0365301	0.0892699	0.00593639	0.0500603	0.074356	0.356867
Il10neg_CACTGTCGTATCGAGG	0.066215	0.00534124	0.0711464	0.0404965	0.00545998	0.0882817	0.331627
Il10neg_CACTGTCGTCGATGCC	0.0947822	-0.0204405	0.129573	-0.00690207	0.0239175	0.0684265	0.279568
Il10neg_CACTGTCTCAGACCTA	0.123802	0.0726878	0.00778079	0.00162388	0.146268	0.154565	0.32124
Il10neg_CACTGTCTCCGCTTAC	0.0303609	0.025491	0.118727	0.0653197	-0.0106465	0.0159449	0.422998
Il10neg_CACTTCGAGCCATTGT	-0.00900344	0.142739	0.0690106	0.205557	0.0199903	0.101918	0.452698
Il10neg_CACTTCGAGCCTTGAT	0.0347075	0.0621291	0.09074	0.0410914	-0.0256815	0.0411363	0.243699
Il10neg_CACTTCGAGTCCTACA	0.0307329	-0.00632967	0.0375915	-0.0192789	0.0448511	0.0749559	0.276242
Il10neg_CACTTCGCAAATCCCA	0.0495794	0.0166349	0.042992	0.0307416	0.109319	0.106689	0.37975
Il10neg_CACTTCGCAGATTTCG	0.012359	0.136126	0.1682	0.0996699	0.0101363	0.0819773	0.313026
Il10neg_CACTTCGGTAGATCGG	0.0442019	-0.0502382	0.120373	-0.0456422	-0.0206132	-0.00570097	0.418079
Il10neg_CACTTCGGTGCCTGCA	0.0959786	0.0164227	0.105568	0.00561826	0.072943	0.0867457	0.151972
Il10neg_CACTTCGGTTAAACAG	0.0063411	-0.0389563	0.464487	0.0245254	-0.0653033	-0.0585586	0.518003
Il10neg_CACTTCGTCAAGAAAC	0.155524	-0.0781995	0.0732323	-0.00547447	0.039205	0.0496823	0.302936
Il10neg_CACTTCGTCGCATGAT	0.00541547	-0.017968	0.124362	-0.0403368	-0.0473766	0.0367471	0.24036
Il10neg_CAGAGCCAGGAGAATG	0.0762596	-0.0183708	0.128525	0.00157438	0.00827246	-0.0121309	0.584765
Il10neg_CAGAGCCCAATCCTTT	0.00853792	0.046912	0.0682751	0.0299979	0.0820257	0.0884833	0.24948
Il10neg_CAGAGCCCAGCGACAA	0.109413	0.00575138	0.0945202	0.01539	0.0138663	0.00865064	0.358837
Il10neg_CAGAGCCCATCCCACT	0.0485623	-0.0190963	0.0803382	-0.0241779	-0.00736266	0.0129003	0.248563
Il10neg_CAGAGCCGTCTCTCAC	0.0811725	-0.0458152	0.118924	-0.0134167	-0.0102342	0.0682561	0.346664
Il10neg_CAGAGCCTCGGCAGTC	0.10718	0.000926337	0.110867	0.0302106	0.0470291	0.0932081	0.395593
Il10neg_CAGATACAGCTAAGTA	0.0615172	-0.00510999	0.131523	0.107176	-0.0687396	0.0402664	0.421776
Il10neg_CAGATACAGCTTGTTG	0.0330443	0.0564875	0.120725	0.0369408	0.0232846	0.0638275	0.380173
Il10neg_CAGATACCAATCCTAG	0.077744	0.0962959	0.0761876	0.0648455	0.00985519	0.0604401	0.349139
Il10neg_CAGATACCAGAGGAAA	0.112586	-0.0158731	0.115834	0.0680191	-0.0310033	0.019134	0.35088
Il10neg_CAGATACGTAGATGTA	0.0364314	0.0284999	0.0974825	0.0501652	0.0246521	0.126248	0.301836
Il10neg_CAGATACGTGCTGATT	0.121917	0.0122239	0.142892	-0.0620419	0.062118	0.0973058	0.157241
Il10neg_CAGATCAAGATTGAGT	0.022587	-0.0532097	0.100429	0.00499172	-0.0124941	0.0725631	0.309892
Il10neg_CAGATCAAGCCTCTGG	0.160817	-0.00831761	0.036392	-0.011924	0.0867339	0.127153	0.276506
Il10neg_CAGATCAAGTATGCAA	0.0749332	0.00760701	0.0454427	0.0302897	0.0626325	0.0941898	0.332629
Il10neg_CAGATCAAGTCATGCT	0.0185075	-0.051815	0.0538057	-0.0381213	-0.0359905	0.00872653	0.257119
Il10neg_CAGATCAAGTTGAAGT	0.0790648	0.0170354	0.123517	0.0453874	-0.0132584	0.0649148	0.288212
Il10neg_CAGATCACACCGCTAG	0.114829	0.103543	0.0865144	0.020228	0.0733236	0.122313	0.300647
Il10neg_CAGATCAGTCCACTCT	0.125055	0.0420965	0.0370495	0.0320434	0.00764316	0.123627	0.386377
Il10neg_CAGATCATCGGTTAGT	0.0886201	0.0464524	0.109565	0.0049398	0.0265313	0.0318235	0.269908
Il10neg_CAGATCATCTAGCATG	0.0847342	-0.0555139	0.0876416	-0.0422782	0.00103351	0.0377277	0.29148
Il10neg_CAGATCATCTCCACTG	0.0806861	0.0235597	0.151868	0.0131762	0.0533862	0.151199	0.225687
Il10neg_CAGATTGAGACTTGTC	0.0323147	-0.00609998	0.0372439	-0.0232475	0.0126971	0.0675179	0.245069
Il10neg_CAGATTGAGCGACATG	-0.0029422	0.0564198	0.0747141	0.010449	0.03055	0.0960344	0.319284
Il10neg_CAGATTGAGGGACCAT	0.0772814	-0.0130392	0.0781787	0.0278098	0.00780488	0.0547648	0.465492
Il10neg_CAGATTGCACAAATGA	0.0236114	-0.0473144	0.10822	-0.0533895	-0.0521262	-0.0270198	0.377902
Il10neg_CAGATTGGTCAATCTG	0.0523299	-0.0338206	0.0466571	0.0435369	0.00886947	0.0693823	0.196842
Il10neg_CAGATTGGTCTGTGAT	0.112887	-0.0152306	0.104448	0.0314092	0.0301742	0.0415447	0.408531
Il10neg_CAGATTGGTTTCGACA	0.121274	-0.012642	0.0811111	0.0450831	0.00729294	0.0103885	0.434043
Il10neg_CAGATTGTCACCATAG	0.0730567	-0.0253763	0.0795038	-0.0375397	0.0344693	0.121731	0.217577
Il10neg_CAGATTGTCAGCGCGT	0.106741	-0.0651539	0.0770972	0.0319009	-0.0167763	0.0160768	0.395774
Il10neg_CAGATTGTCTCTTAAC	0.118936	-0.00590887	0.135188	-0.0129649	0.104254	0.140013	0.231702
Il10neg_CAGCAATAGTTGGAGC	0.0858749	0.0667473	0.0839412	0.0107893	-0.00731529	0.0792343	0.254143
Il10neg_CAGCAATCATGAGGGT	-0.00694508	-0.0835919	0.0843741	-0.0209171	-0.0225295	0.00702984	0.295705
Il10neg_CAGCAATGTAGAGCTG	0.0200658	0.0759276	0.0412617	0.0822563	0.0198046	0.0754103	0.344134
Il10neg_CAGCAATGTCAGGCAA	0.161626	-0.0491009	0.0541659	-0.0316115	0.05608	0.105852	0.196561
Il10neg_CAGCAATGTGACTGAG	0.12126	-0.068318	0.0689635	-0.000692194	0.0361065	-0.0140366	0.3125
Il10neg_CAGCAATTCACTGATG	0.142113	0.0502664	0.044695	0.0161918	0.0853294	0.159377	0.332145
Il10neg_CAGCAATTCACTGTCC	0.0687404	-0.0181978	0.0676411	-0.0874186	0.116572	0.139829	0.124772
Il10neg_CAGCAATTCTATCGCC	-0.007186	0.0371432	0.432449	0.0303271	-0.0397746	0.044402	0.412413
Il10neg_CAGCAATTCTCAATCT	0.106745	0.0338415	0.0999114	-0.0145036	0.0537769	0.0514592	0.309108
Il10neg_CAGCACGCACAAGCCC	0.0339738	-0.00278867	0.0467311	-0.0188054	-0.00985949	0.140051	0.350982
Il10neg_CAGCACGGTCTACACA	0.0338837	-0.0436618	0.102622	-0.0125443	0.00370652	0.0313541	0.151149
Il10neg_CAGCACGGTGGTTTAC	0.0689563	-0.0509697	0.0882385	-0.0107211	0.0344026	0.106712	0.310843
Il10neg_CAGCACGGTTTCCATT	0.0606798	-0.0260726	0.133165	-0.0448353	0.0401018	0.063319	0.299257
Il10neg_CAGCACGTCCGATTAG	0.143437	0.019729	0.105846	0.0683061	0.0486712	-0.00437024	0.397984
Il10neg_CAGCAGCAGTTTGTCG	0.020512	0.0990179	0.0463348	0.000985886	0.0597291	0.105076	0.207727
Il10neg_CAGCAGCCAATCGTCA	-0.00835567	-0.00852926	0.106403	0.000815118	-0.0169369	0.0588337	0.288486
Il10neg_CAGCAGCCATAAGCAA	0.0568988	-0.0166235	0.105592	-0.0228533	0.0564446	0.0509902	0.224845
Il10neg_CAGCAGCCATACTGAC	0.18452	0.0414966	0.0868736	0.022313	0.0563505	0.0859171	0.314296
Il10neg_CAGCAGCCATGGGTTT	0.109964	0.00895575	0.107163	0.0122155	0.0702256	0.114022	0.328303
Il10neg_CAGCAGCGTCACTACA	0.0258872	-0.0252373	0.0580622	-0.0537217	-0.0177233	-0.000477234	0.230465
Il10neg_CAGCAGCGTTACAGCT	0.0471065	-0.0185226	0.103508	-0.0173164	-0.0562131	0.0139067	0.191386
Il10neg_CAGCAGCGTTGGTACT	0.0776473	-0.0331344	0.0595621	-0.0134751	0.020992	0.0885417	0.317224
Il10neg_CAGCAGCTCCGATTAG	0.0119132	0.00745503	0.103364	0.0603804	0.0259919	0.0224186	0.420923
Il10neg_CAGCCAGAGACTCATC	0.0981124	0.00872473	0.0431571	-0.05377	0.0795078	0.150202	0.198745
Il10neg_CAGCCAGAGTAAAGCT	0.0271349	-0.0632603	0.0780971	-0.0284202	-0.0080472	0.00996326	0.25511
Il10neg_CAGCCAGCAAACCGGA	0.126918	0.0215918	0.101899	0.0600066	0.0386721	0.0394996	0.432534
Il10neg_CAGCCAGCAGCCTTCT	0.109514	0.0192995	0.0812682	-0.0268151	0.0884662	0.162131	0.205017
Il10neg_CAGCCAGGTTCGTAAC	0.113718	-0.0323034	0.0217362	-0.0263337	0.112072	0.151316	0.222705
Il10neg_CAGCCAGGTTTCCCAC	0.129944	-0.00843736	0.0622789	-0.0594879	0.0691438	0.0631235	0.170627
Il10neg_CAGCCAGTCCGTGGGT	0.0287404	-0.0296794	0.0778758	-0.024954	-0.0417932	0.0201118	0.242727
Il10neg_CAGCGTGAGCTCGGCT	-0.000987322	-0.0363424	0.131976	-0.0180722	-0.0400765	0.0592409	0.347008
Il10neg_CAGCGTGAGGAGATAG	0.0342061	-0.00181313	0.0356471	0.0167239	0.00326792	0.086838	0.276693
Il10neg_CAGCGTGAGTCTCCTC	0.112572	-0.0063154	0.0771684	0.00171214	0.125314	0.0854487	0.290946
Il10neg_CAGCGTGCATGGATCT	0.0940001	0.0259614	0.0872483	0.0376691	-0.00257582	0.0630562	0.353749
Il10neg_CAGCGTGGTTGCCGCA	0.0751716	-0.0650095	0.0847802	0.00583564	0.00250023	-0.00316223	0.432636
Il10neg_CAGCGTGTCCTCAGGG	0.104026	-0.0195532	0.046328	0.0154525	0.0199321	0.0811994	0.331752
Il10neg_CAGGCCAAGCGTCTCG	0.079358	0.0254662	0.059334	0.0239011	0.00388948	0.0498795	0.325301
Il10neg_CAGGCCAAGCTTCGTA	0.0396925	0.0359767	0.0870344	0.00319609	0.0530315	0.00489955	0.277512
Il10neg_CAGGCCAAGGGCTTCC	0.128636	-0.0243506	0.0415341	-0.0309685	0.0683932	0.099989	0.235468
Il10neg_CAGGCCAAGTGACCTT	0.0456301	0.0324533	0.0227012	-0.025055	0.0138202	0.0643938	0.328332
Il10neg_CAGGCCACAAATCGGG	0.0260867	-0.0520851	0.12183	-0.021869	-0.0187727	0.0319518	0.222497
Il10neg_CAGGCCACACCTGAAT	0.0907393	-0.011416	0.0549441	-0.0143089	0.0768394	0.0350979	0.287423
Il10neg_CAGGCCACACGAGAAC	0.088031	0.0755936	0.052054	0.101213	0.0427087	0.0975456	0.422549
Il10neg_CAGGCCATCAGATGCT	0.118423	0.0282969	0.0637571	0.0241993	0.0506859	0.116679	0.380281
Il10neg_CAGGGCTAGAGAGCGG	0.171086	-0.0544129	0.108118	-0.0164765	0.00304371	-0.032968	0.348845
Il10neg_CAGGGCTAGCGTTAGG	0.0506792	0.0222615	0.0441955	-0.0228005	-0.0321861	0.0610726	0.372562
Il10neg_CAGGGCTGTACTCCCT	0.165575	0.0651904	0.104163	-0.000853743	0.0305203	0.0397853	0.282307
Il10neg_CAGGGCTGTAGCTCGC	0.0169598	-0.0420949	0.0451462	-0.067524	0.0817318	0.0632024	0.162994
Il10neg_CAGGGCTGTCTGTAAC	0.186308	0.00194918	0.020966	0.0316522	0.0116999	0.0318109	0.193251
Il10neg_CAGGGCTGTTGTGGCC	0.133972	-0.0923863	0.156182	-0.0351425	-0.0399554	-0.033033	0.413986
Il10neg_CAGGGCTGTTTACGAC	0.0411282	-0.0856284	0.103413	-0.013333	-0.0379107	-0.00201333	0.336561
Il10neg_CAGGTATAGAAATGGG	0.0057365	-0.0671245	0.0766643	-0.0175928	-0.0365135	-0.0113899	0.326662
Il10neg_CAGGTATAGCCTGAGA	0.0178474	-0.0583219	0.111019	-0.0206582	-0.0515414	-0.000555981	0.304212
Il10neg_CAGGTATAGTACAGCG	0.0640147	-0.0115317	0.0251867	-0.028319	0.120491	0.111978	0.180944
Il10neg_CAGGTATGTGCCTACG	0.130301	0.0157067	0.0790797	0.012275	0.0174358	0.0993151	0.36293
Il10neg_CAGGTATTCGGCATAT	0.116378	-0.0812258	0.155144	-0.00832127	0.0224071	-0.0381719	0.530158
Il10neg_CAGGTATTCGTAGGAG	0.150234	0.0147879	0.166936	0.00780329	0.0341398	0.0903467	0.293112
Il10neg_CAGTGCGAGATGAACT	0.0758462	0.0341152	0.0487988	0.0154928	0.0162304	0.0266397	0.375171
Il10neg_CAGTGCGAGTGTTCCA	0.114063	-0.0204433	0.115421	0.0342789	0.0396333	0.0927732	0.288081
Il10neg_CAGTGCGCAAGAGGTC	0.124775	0.0318901	0.0283655	-0.000701219	0.0350088	0.0470937	0.258125
Il10neg_CAGTGCGCAATAGAGT	0.0430846	0.0186876	0.0185301	0.00506832	-0.0363691	0.106102	0.37148
Il10neg_CAGTGCGCAGGGACTA	0.0613924	0.0607888	0.083737	0.0106419	-0.029835	0.0376648	0.380908
Il10neg_CAGTGCGGTCCTTTGC	0.0784987	0.0153041	0.110839	0.0461201	0.0264099	0.0752295	0.393317
[truncated: 12,024 more rows]
