# Supplementary material for: Terminal differentiation and persistence of effector regulatory T cells essential for preventing intestinal inflammation
Source: Nat Immunol. 2025 Feb 4;26(3):444–58. doi: 10.1038/s41590-024-02075-6 (PMC11876075; doi:10.1038/s41590-024-02075-6)
Supplement: Supplementary file 6 — Statistical Source Data. [file 41590_2024_2075_MOESM6_ESM.xlsx]

## Sheet: Figure4a
Cell ID	FDG dim 1	FDG dim 2	S phase genes score
Il10neg_AAACCCACAGTCGGAA	1908.9	-33828	0.0123525
Il10neg_AAACCCAGTGGAAGTC	-41026.6	10327.2	0.0495423
Il10neg_AAACCCAGTTGCTCGG	3745.99	-32420.7	-0.0491452
Il10neg_AAACCCAGTTTCGATG	29913.3	6536.45	-0.0231729
Il10neg_AAACCCATCGTGGAAG	7177.94	-27361.3	0.0275942
Il10neg_AAACCCATCTAGCAAC	5045.39	-32905.8	0.00466101
Il10neg_AAACGAAAGCACACAG	42097.4	23472.3	0.00640841
Il10neg_AAACGAAAGCGCAATG	-1314.87	-36142.3	0.0945535
Il10neg_AAACGAAAGCTCTGTA	516.214	-22208.1	-0.00448136
Il10neg_AAACGAAAGTTGCGCC	-2638.27	-35996.7	-0.0394874
Il10neg_AAACGAAAGTTGCTGT	2654.05	-27280.9	-0.0190096
Il10neg_AAACGAACAAATCGGG	3088.07	-6193.74	0.0069128
Il10neg_AAACGAACATGAAGCG	-2026.5	-33869.3	0.0161084
Il10neg_AAACGAACATGGAATA	61960.8	29948.1	0.00655316
Il10neg_AAACGAAGTACGATGG	60042.6	28214.4	-0.0265351
Il10neg_AAACGAAGTGGTAATA	-1595.5	-34602.7	0.00329891
Il10neg_AAACGAATCCGCAAAT	-184.43	-19894.2	-0.0001892
Il10neg_AAACGAATCTGCGGGT	6659.94	-26405.4	0.000870816
Il10neg_AAACGCTAGTATCCTG	1150.24	-23886.1	-0.0286229
Il10neg_AAACGCTCAGCAGAAC	40553.7	22529.2	0.0172991
Il10neg_AAACGCTCATGACTTG	31192.7	7449.71	0.0378072
Il10neg_AAACGCTCATGGAAGC	843.929	-12782.3	0.0280357
Il10neg_AAACGCTGTGGGAGAG	31090.3	7083.51	0.0385691
Il10neg_AAACGCTGTTCTAACG	55531.9	26042.1	0.0428813
Il10neg_AAACGCTTCATTCGGA	62494.4	28556.5	-0.0262326
Il10neg_AAACGCTTCCGGCAGT	-6829.14	-27335.9	0.0172202
Il10neg_AAACGCTTCTCGTGAA	61455	27713.8	-0.015145
Il10neg_AAAGAACAGGAATGTT	-762.626	-24346.3	-0.0704155
Il10neg_AAAGAACCACTCCTGT	6908.44	-26064.1	0.080229
Il10neg_AAAGAACGTAGGTACG	-2058.77	-31745.9	0.028445
Il10neg_AAAGAACTCTTTGCAT	4190.16	-24216.4	-0.01486
Il10neg_AAAGGATGTCAAGGCA	48470.4	25955.1	-0.048787
Il10neg_AAAGGATGTGGCATCC	7476.8	-27722.3	-0.00546602
Il10neg_AAAGGATTCACGATCA	-2622.02	-38488.6	-0.0176409
Il10neg_AAAGGATTCTCTATGT	-1787.13	-35813.5	-0.0356987
Il10neg_AAAGGATTCTGGAGAG	-507.284	-34598.1	-0.0712668
Il10neg_AAAGGGCCACACGGTC	-2226.14	-28268.3	-0.0808098
Il10neg_AAAGGGCCATAAGCGG	-4152.64	-32253.8	0.00619648
Il10neg_AAAGGGCTCTGTGTGA	51121.7	24805.3	-0.00381177
Il10neg_AAAGGGCTCTTCACGC	55133.4	25751.3	-0.0189013
Il10neg_AAAGGTAAGGCTTTCA	9253.79	-30105.8	-0.0779611
Il10neg_AAAGGTAAGGGTTGCA	1547.71	-28638.1	0.0246998
Il10neg_AAAGGTAAGTTCCGTA	-5433.59	-34337	-0.0547437
Il10neg_AAAGGTACAAATTGGA	6.65876	-16977.5	-0.0841334
Il10neg_AAAGGTAGTATTTCCT	3262.14	-28291.9	-0.00286432
Il10neg_AAAGGTAGTCCGGCAT	-672.336	-26332.6	0.0134468
Il10neg_AAAGGTAGTGACACAG	-688.39	-31879.2	-0.0729705
Il10neg_AAAGGTAGTTTGTGGT	-243.535	-25816.2	-0.0802284
Il10neg_AAAGGTATCTAGACAC	-5058.11	-27154.2	-0.00619341
Il10neg_AAAGTCCAGACTAAGT	-3981.27	-27917.7	-0.0555129
Il10neg_AAAGTCCAGGATATGT	57617.9	27228.2	-0.0181564
Il10neg_AAAGTCCCAGGGAATC	-4742.65	-37633	-0.0173462
Il10neg_AAAGTCCGTCAGTCCG	-2919.99	-25453.5	-0.0420996
Il10neg_AAAGTCCGTCGACTGC	2667.2	-31890.3	-0.0869142
Il10neg_AAAGTCCGTTCCCACT	511.838	-19688.4	0.0305814
Il10neg_AAAGTCCTCAAGTAAG	-2367.03	-38363.2	0.00912466
Il10neg_AAAGTCCTCGCTTAAG	-1020.5	-25893.5	-0.0428904
Il10neg_AAAGTCCTCTCCGATC	-8835.94	-30389.5	0.111191
Il10neg_AAAGTGAAGAAAGCGA	575.539	-33342.1	-0.0738005
Il10neg_AAAGTGAAGCCTTTGA	3570.12	-28644.9	-0.0483488
Il10neg_AAAGTGAAGCGCACAA	316.109	-15817.1	0.00214437
Il10neg_AAAGTGAAGTAGCTCT	-2537.27	-38171.5	-0.0329322
Il10neg_AAAGTGACATAATCGC	46642.9	23232.4	0.0161433
Il10neg_AAAGTGACATTGACCA	2085.69	-8990.24	-0.0364421
Il10neg_AAAGTGAGTAGTGCGA	-146.081	-31770.9	-0.0257191
Il10neg_AAAGTGAGTTCCGGTG	7876.02	-29383.2	-0.0188162
Il10neg_AAAGTGATCCCTGGTT	-2948.89	-37019.9	-0.0167575
Il10neg_AAAGTGATCTGTCAGA	-11226.1	-7132.62	0.00300423
Il10neg_AAATGGAAGACGGTCA	-3801.91	-33079.2	0.158429
Il10neg_AAATGGAAGCAAATGT	-6658.32	-32932.8	0.0726477
Il10neg_AAATGGACAAACTAGA	-36895.2	8980.34	-0.0172574
Il10neg_AAATGGACAACAAGAT	-12764.9	-7234.69	0.109128
Il10neg_AAATGGAGTAACATAG	51179.6	25375	-0.0513697
Il10neg_AAATGGAGTCCTGGGT	-9039.15	-32050.1	-0.0214592
Il10neg_AAATGGAGTGCACATT	-8135.66	-2370.7	0.0824556
Il10neg_AAATGGATCACTCACC	42028.6	23210.7	0.0547707
Il10neg_AAATGGATCTAACGGT	2082.87	-12059.1	0.0503257
Il10neg_AACAAAGAGTGGCAGT	10345.5	-24769	0.217249
Il10neg_AACAAAGCACTGTGTA	60981.6	27599.8	-0.0565508
Il10neg_AACAAAGCAGGCATGA	2469.31	-11605.5	-0.0173612
Il10neg_AACAAAGGTAATGCGG	59343.8	28012.6	-0.0454247
Il10neg_AACAAAGGTAGAATAC	-1243.22	-4345.09	0.0219897
Il10neg_AACAAAGTCAGAATAG	58620.1	31058.7	-0.0333802
Il10neg_AACAAAGTCCTGATAG	-3126.14	-33717.3	-0.010022
Il10neg_AACAACCAGGTTAAAC	4158.41	-6119.58	-0.0537281
Il10neg_AACAACCTCCAACTAG	-4519.01	-32475.1	-0.0178431
Il10neg_AACAACCTCGAACCTA	-2309.52	-35589.7	-0.0280865
Il10neg_AACAAGAAGCAGCCTC	10934.3	-25915.8	-0.0302695
Il10neg_AACAAGAAGTTCCAGT	2786.85	-26072	-0.0544759
Il10neg_AACAAGACAATTGCTG	55315.5	25408.2	-0.0101342
Il10neg_AACAAGACATGGCTGC	4745.55	-22441	-0.0446412
Il10neg_AACAAGAGTACTTCCC	-1591.84	-34518.7	-0.00758906
Il10neg_AACAAGAGTGGCCCAT	-2669.48	-3708.17	0.0047955
Il10neg_AACAAGATCAAGCCGC	297.852	-32775.3	0.074102
Il10neg_AACAAGATCCACTGAA	-2805.48	-30909.5	0.066405
Il10neg_AACAAGATCCTGGCTT	-1846.72	-34782.5	-0.0404062
Il10neg_AACACACCAAGGACAC	-1482.2	-32466.8	-0.0278787
Il10neg_AACACACCAGCAGTTT	9479.96	-30047.1	-0.0315913
Il10neg_AACACACCAGTCAGCC	1668.04	-37590.5	-0.0140306
Il10neg_AACACACCATAACCCA	64530.7	27695.1	-0.0019204
Il10neg_AACACACCATAATCCG	1736.44	-24214.7	-0.0334348
Il10neg_AACACACGTAGGCAGT	-6733.51	-35252.1	-0.0576377
Il10neg_AACACACGTCCGGTGT	50803.2	23888.8	-0.0553197
Il10neg_AACACACTCGCGAAGA	5347.97	-23311.9	0.0024664
Il10neg_AACACACTCGGTAGAG	-120.408	-3949.76	-0.0600905
Il10neg_AACACACTCTGCGAGC	3100.8	-26928.7	-0.0650266
Il10neg_AACAGGGAGATTGAGT	4941.46	-5772.4	0.116749
Il10neg_AACAGGGAGGAACGAA	-2888.87	-31140.9	-0.0272154
Il10neg_AACAGGGAGTCGGCCT	5670.34	-22823.1	-0.0209681
Il10neg_AACAGGGGTATCGTGT	-428.546	-18328	0.0131165
Il10neg_AACAGGGGTGGAACAC	7509.82	-27141.7	-0.0329952
Il10neg_AACAGGGGTTTCGATG	-43.222	-24616.7	-0.0209913
Il10neg_AACAGGGTCACGGTCG	17001.8	383.321	-0.0744522
Il10neg_AACAGGGTCTGCATGA	63657.9	29271.6	0.00880036
Il10neg_AACCAACAGAAATTGC	12039.7	-4785.57	-0.00629144
Il10neg_AACCAACAGTAGGTTA	-18252.2	-17392.2	-0.0141108
Il10neg_AACCAACCACATACTG	1917.8	-33929.7	0.00891851
Il10neg_AACCAACGTATAATGG	929.773	-29413.8	-0.0652238
Il10neg_AACCAACGTCGAATTC	351.47	-34987.4	0.0356633
Il10neg_AACCAACTCCGCACTT	53256.2	28163.6	-0.0360363
Il10neg_AACCAACTCTGACCCT	-479.711	-22675.7	-0.0252056
Il10neg_AACCACAAGGCTGTAG	6007.44	-26147.9	0.0382986
Il10neg_AACCACAAGGGTCACA	-4656.05	-28419.1	-0.00130337
Il10neg_AACCACACATGACTGT	8122.23	-26936.7	-0.00366527
Il10neg_AACCACAGTAACGTTC	3758.23	-24770	-0.0310277
Il10neg_AACCACAGTCGATTTG	458.642	-29805.7	0.00840755
Il10neg_AACCACAGTGGATGAC	-20210.9	-8298.29	0.366092
Il10neg_AACCACAGTGTGTGTT	-517.244	-1348.03	0.0513939
Il10neg_AACCACATCAAACGAA	45370.1	24119.7	-0.0305222
Il10neg_AACCATGAGATGAAGG	52184.3	28200.2	-0.0480669
Il10neg_AACCATGCAATGAGCG	16586.5	1960.92	0.123547
Il10neg_AACCATGCAGAGGCTA	60648.8	29562.4	-0.0656225
Il10neg_AACCATGGTCACTCAA	58796.4	30780	-0.0385566
Il10neg_AACCATGGTCCAGCGT	-3202.28	-32045.9	0.0146997
Il10neg_AACCATGGTCTTACTT	6175.6	-23062.6	-0.0396237
Il10neg_AACCATGGTGAGGAAA	-6008.47	-33610.1	-0.00462074
Il10neg_AACCATGGTTGCCTAA	3423.57	-28278.3	-0.0531173
Il10neg_AACCATGTCACCCATC	-5310.38	-34325	-0.00990768
Il10neg_AACCATGTCCCTCATG	63756	26684.6	-0.00606158
Il10neg_AACCCAAAGATGCAGC	-334.367	-19026.2	-0.0614377
Il10neg_AACCCAAAGCAGCAGT	4737.92	-28934	0.0225074
Il10neg_AACCCAAAGTTAACAG	6618.77	-26050.4	0.0320666
Il10neg_AACCCAAAGTTCATGC	3764.41	-31617.4	0.0216704
Il10neg_AACCCAAAGTTTGGCT	-4753.46	-29032.7	-0.0697786
Il10neg_AACCCAACAAGCGAGT	14917.3	270.438	0.0210555
Il10neg_AACCCAACAATTTCCT	-2972.24	-32932.8	-0.0457852
Il10neg_AACCCAACACGCAGTC	-397.047	-19979.8	0.0122478
Il10neg_AACCCAAGTTAGAAAC	8664.17	-28320.4	0.00576377
Il10neg_AACCTGAAGCGCCTCA	57058.7	25641.3	-0.0745274
Il10neg_AACCTGACACCGGCTA	3338.55	-25510.6	0.0532378
Il10neg_AACCTGACAGAGTTGG	2439.26	-25330.5	-0.0319042
Il10neg_AACCTGACAGCTGTTA	2505.62	-29842.3	-0.027201
Il10neg_AACCTGAGTCAGCTTA	-4350.17	-31233.5	-0.0271367
Il10neg_AACCTGAGTGTAGGAC	-890.555	-17931.8	-0.0405272
Il10neg_AACCTGAGTTGTGGCC	49087.3	24843.7	0.0280087
Il10neg_AACCTGATCCGTTTCG	-3405.78	-21052.5	0.0329794
Il10neg_AACCTGATCGGTGTTA	-6422.92	-36053.3	-0.0641311
Il10neg_AACCTTTAGGCGCTCT	570.869	-32563.7	-0.0231926
Il10neg_AACCTTTCACAACATC	9352.86	-29467.2	0.000538083
Il10neg_AACCTTTCATATCTGG	-2605.84	-18205.9	-0.000830392
Il10neg_AACCTTTCATGTACGT	-3869.86	-35927.6	-0.0222949
Il10neg_AACCTTTGTAGTGCGA	-4255.5	-32647.9	-0.0102973
Il10neg_AACCTTTTCCAAATGC	-3644.21	-32285.4	-0.0666497
Il10neg_AACCTTTTCGTAACAC	63349.1	26985.5	-0.0780716
Il10neg_AACCTTTTCTAGACCA	55382.8	28098.6	-0.0857043
Il10neg_AACGAAAAGAGAGGGC	61601.2	27212.5	-0.0364819
Il10neg_AACGAAAAGCGCCATC	-2566.37	-31492.2	0.0650171
Il10neg_AACGAAAAGCTAATCC	269.231	-34705.4	-0.0531037
Il10neg_AACGAAAAGCTGAGTG	-2323.43	-29561.7	0.00788499
Il10neg_AACGAAAAGTCCCAGC	-2522.86	-32921.9	-0.0285929
Il10neg_AACGAAACAGGTGTTT	61781.9	28206.4	-0.0548217
Il10neg_AACGAAACATCTTCGC	9749.39	-22811.9	0.0287077
Il10neg_AACGAAACATGGGATG	514.877	-18916.1	-0.0195364
Il10neg_AACGAAAGTCAGACGA	54.7868	-23405.4	-0.00422251
Il10neg_AACGAAAGTCTAGGTT	61680.3	26306.9	0.0333371
Il10neg_AACGAAATCATCCTAT	1228.29	-22948.5	-0.0392106
Il10neg_AACGAAATCCAAGCCG	-5254.42	-31889.5	-0.0201896
Il10neg_AACGAAATCGGTGAAG	2442.77	-36147.5	-0.0689888
Il10neg_AACGAAATCTTGAACG	64771.3	27277.1	-0.0210889
Il10neg_AACGGGAAGGTTCCGC	1720.65	-36465.6	0.0989669
Il10neg_AACGGGATCAAACCCA	1519.86	-33174.5	0.0288433
Il10neg_AACGGGATCCCAGCGA	62535.4	27909.5	-0.0167452
Il10neg_AACGGGATCTCACCCA	55029.2	29287.6	-0.0590371
Il10neg_AACGTCAAGAAGGCTC	1748.86	-12003.9	-0.0224066
Il10neg_AACGTCACAAAGCTAA	-2201.24	-34599.6	-0.00754529
Il10neg_AACGTCACACCTCTGT	-2252.76	-16494.6	9.09633e-05
Il10neg_AACGTCACAGGATTCT	62714.9	28593.7	-0.00687421
Il10neg_AACGTCACATGACGAG	63817.7	27959.7	-0.0702593
Il10neg_AACGTCAGTAAGATCA	62135.5	26914.1	0.0235507
Il10neg_AACGTCAGTTGTATGC	-3093.8	-1452.73	-0.0914266
Il10neg_AACGTCATCCCGATCT	-9700.32	-23219.4	-0.0164813
Il10neg_AACGTCATCCTACACC	48704.8	23368.5	0.0436522
Il10neg_AACTTCTAGAGCTTTC	-1968.35	-30251.4	-0.00467446
Il10neg_AACTTCTAGCACAAAT	-1060.06	-35216.9	0.0602844
Il10neg_AACTTCTAGCACCCAC	-29827.4	10132.1	0.0259611
Il10neg_AACTTCTAGGAGTACC	2377.74	-28894.6	0.0401588
Il10neg_AACTTCTAGGCACTCC	62351.2	28082.1	-0.0673934
Il10neg_AACTTCTCAGGCACTC	790.629	-13399.2	0.020034
Il10neg_AACTTCTGTAAGAACT	62845.8	26579.9	-0.0330918
Il10neg_AAGAACACACCTGCTT	6862.18	-27415.6	-0.0224889
Il10neg_AAGAACAGTTCTAACG	1111.76	-32015.9	-0.0308625
Il10neg_AAGACAAAGAATCGTA	-2230.27	-18271.8	0.00868874
Il10neg_AAGACAAAGACTCAAA	6620.01	-25286.6	0.0554384
Il10neg_AAGACAAAGGCGACAT	62306.2	29664.4	0.0786297
Il10neg_AAGACAAAGTTCATGC	4020.45	-27534.9	-0.0411297
Il10neg_AAGACAACAATCAGCT	1144.66	-33055.7	-0.00703191
Il10neg_AAGACAACAATTGTGC	10967.3	-28320.8	0.0403136
Il10neg_AAGACAATCTACCACC	63800	27167.4	0.00774244
Il10neg_AAGACTCAGGCCTAGA	-3901.77	-34210.4	-0.0146656
Il10neg_AAGACTCAGGTACTGG	129.075	-17060.3	-0.0127081
Il10neg_AAGACTCGTCCGGTCA	495.813	-32146.4	-0.0520994
Il10neg_AAGACTCGTGATGTAA	48378.4	24359.7	-0.00468728
Il10neg_AAGACTCTCCTCACTG	-3755.99	-31364.8	-0.0275986
Il10neg_AAGACTCTCGATGGAG	1523.46	-38083.5	-0.0127412
Il10neg_AAGACTCTCGCTGATA	3850.61	-9604.95	-0.0417174
Il10neg_AAGACTCTCGCTTAAG	48723.7	24795.8	0.0204517
Il10neg_AAGATAGAGCCTCTTC	61515.7	30242.7	0.0137952
Il10neg_AAGATAGCAAAGGCAC	1171.78	-26009.7	0.0975514
Il10neg_AAGATAGCAGCGGTCT	8416.45	-29860.8	-0.0525996
Il10neg_AAGATAGTCTGTCGCT	-9995.16	-26207.9	-0.0459637
Il10neg_AAGCATCAGACTGGGT	-1702.93	-36141.9	-0.00134769
Il10neg_AAGCATCCAAAGGAGA	43621	22946.1	-0.0494308
Il10neg_AAGCATCGTGTAACGG	60437.8	25742.7	-0.0503611
Il10neg_AAGCATCGTTTCGTAG	63834.2	27023.1	-0.0346972
Il10neg_AAGCATCTCGCTTTAT	7170.42	-27037.9	0.00808252
Il10neg_AAGCATCTCTGGCCGA	9916.74	-24504.5	-0.0887017
Il10neg_AAGCCATAGAGATTCA	2793.21	-24509	-0.0057105
Il10neg_AAGCCATGTGAGTTGG	1737.43	-36754.2	0.0389009
Il10neg_AAGCCATGTTCTAACG	49947.2	27465	0.017497
Il10neg_AAGCCATGTTTCGTGA	5683.78	-29551.1	0.0033473
Il10neg_AAGCCATTCATTACCT	932.514	-36522.6	0.080176
Il10neg_AAGCCATTCGTGGCTG	504.127	-36906.4	0.0507335
Il10neg_AAGCGAGAGGACATCG	630.748	-17763.7	0.0185046
Il10neg_AAGCGAGCACGCCAGT	2690.86	-25834.4	-0.0559788
Il10neg_AAGCGAGCAGATTCGT	63481.4	27078.3	0.0904511
Il10neg_AAGCGAGCATCCGAAT	60986.1	27086.7	-0.0255776
Il10neg_AAGCGAGGTCGTGTTA	3838.33	-26788.1	-0.0363625
Il10neg_AAGCGAGGTGTGCTTA	-5833.56	-37479.4	-0.0113943
Il10neg_AAGCGAGTCGCTCCTA	-443.373	-26126.6	0.0774113
Il10neg_AAGCGTTAGGGCTGAT	-2837.07	-32066.9	-0.0200672
Il10neg_AAGCGTTCAAATGCGG	-2387.4	-36073.3	-0.0272928
Il10neg_AAGCGTTCAGCTTCGG	-575.795	-18635.8	0.0467907
Il10neg_AAGCGTTGTCAACCTA	-2639.32	-36903.4	-0.0306667
Il10neg_AAGCGTTTCCGTGTCT	-31697.5	-8300.71	0.0724323
Il10neg_AAGCGTTTCGAGTACT	-1561.65	-38310.2	-0.0132941
Il10neg_AAGCGTTTCTGGCCTT	1510.13	-23787	0.00956529
Il10neg_AAGGAATAGCATACTC	11098	-29339.8	0.0493793
Il10neg_AAGGAATAGGATCACG	51525.1	25353.1	0.0412835
Il10neg_AAGGAATCATAGCTGT	-3292.58	-32774.5	0.110019
Il10neg_AAGGAATGTAGTAAGT	64178.2	28522	-0.0274793
Il10neg_AAGGAATGTAGTCACT	1177.38	-33865.5	-0.062874
Il10neg_AAGGAATTCATACGGT	823.399	-32292.2	0.0517982
Il10neg_AAGGAATTCCTCTAAT	63134.6	28568.3	-0.0622169
Il10neg_AAGGTAACACAGCTGC	58532.7	27185.4	0.010192
Il10neg_AAGGTAACACCCTGTT	9059.08	-25506	-0.0398379
Il10neg_AAGGTAACAGGTTTAC	-681.593	-21753.1	0.0949479
Il10neg_AAGGTAACATAATGAG	-5413.91	-35545.3	0.0650587
Il10neg_AAGGTAACATCCAACA	-1116.7	-32290.6	0.02087
Il10neg_AAGGTAACATGTTCAG	60559.3	27631.3	-0.0834446
Il10neg_AAGGTAATCGCCGAAC	4830.04	-8950.12	-0.0412488
Il10neg_AAGTACCAGCTACGTT	498.709	-37739.7	0.0247255
Il10neg_AAGTACCAGTTGTCGT	13310.4	-2917.7	-0.0509826
Il10neg_AAGTACCCATGAGAAT	-2396.67	-20195.5	-0.0245597
Il10neg_AAGTACCGTGTCTCCT	9073.01	-17008.5	0.0629315
Il10neg_AAGTACCTCGTTGTAG	50098.9	24705.8	-0.0594367
Il10neg_AAGTACCTCTTGCGCT	-3091.04	-20612.3	0.0559389
Il10neg_AAGTCGTAGGCAGCTA	3673.25	-31469.9	-0.0135702
Il10neg_AAGTCGTCATCATCTT	-2925.41	-26805.8	0.0371879
Il10neg_AAGTCGTTCAGCTCTC	-812.518	-24454.1	-0.0694605
Il10neg_AAGTCGTTCTTGGTCC	-1842.91	-18883.1	-0.0280903
Il10neg_AAGTGAAAGAGGATGA	34234.1	30236.7	0.0169579
Il10neg_AAGTGAAAGTTGCCTA	-951.522	-24384.8	-0.0386405
Il10neg_AAGTGAACAACTTCTT	-4178.5	-36460.3	0.124957
Il10neg_AAGTGAAGTCGACGCT	2173.82	-36018.1	-0.0601525
Il10neg_AAGTGAAGTGTCTTAG	-1961.01	-31972.9	0.066169
Il10neg_AAGTGAATCGTTTACT	62626	29427.7	-0.0369745
Il10neg_AAGTTCGCAAGTACCT	63018.2	29623.1	-0.0127022
Il10neg_AAGTTCGCAATGAGCG	57586.9	29849	-0.0341508
Il10neg_AAGTTCGCACTACCCT	-7627.88	-26680.4	-0.00609112
Il10neg_AAGTTCGCAGACTGCC	46279.3	25314.1	-0.0421543
Il10neg_AAGTTCGGTCTGTCCT	9615.35	-29454.5	-0.021341
Il10neg_AAGTTCGGTTCGGACC	-1093.98	-35105.2	0.0327593
Il10neg_AAGTTCGTCAGAGTTC	10530.7	-28575.1	-0.0208419
Il10neg_AAGTTCGTCATGAGTC	37203.1	19639.6	0.0123432
Il10neg_AAGTTCGTCTGTAAGC	-781.183	-33257.4	-0.0854395
Il10neg_AATAGAGAGCCAAGCA	-20171.6	4078.63	-0.0534717
Il10neg_AATAGAGAGTTGCATC	3832.59	-23175.4	-0.032273
Il10neg_AATAGAGCACAGCCAC	-2111.61	-18134	-0.0665025
Il10neg_AATAGAGGTCCGTACG	61581.3	26317.8	0.000648377
Il10neg_AATAGAGGTCGATTTG	62512.9	26295	0.042185
Il10neg_AATAGAGGTGCATGAG	-11706.2	-13155.2	0.302932
Il10neg_AATAGAGGTGGCTGAA	53764	26033.9	0.0264893
Il10neg_AATAGAGGTTGTCTAG	55272.7	24815	-0.0192735
Il10neg_AATAGAGTCAGTCATG	31593.2	7276.81	-0.0116334
Il10neg_AATCACGCAACCAACT	-384.822	-17100.2	0.0572958
Il10neg_AATCACGCAATTGTGC	-1836.53	-19765.3	-0.0486204
Il10neg_AATCACGCACTGTGTA	-13056.9	-6483.22	0.233011
Il10neg_AATCACGGTGCGGTAA	3601.27	-33284.9	-0.02906
Il10neg_AATCACGGTGTAACGG	9486.32	-27096.6	-0.018069
Il10neg_AATCGACAGAGGCCAT	184.781	-26545	-0.0377383
Il10neg_AATCGACAGCCGTTGC	10659.2	-25988.6	-0.0701113
Il10neg_AATCGACCAACTGTGT	-6284.75	-36364.8	-0.00757622
Il10neg_AATCGACGTACACGTT	61677.8	27414.9	-0.0453837
Il10neg_AATCGACGTAGAATAC	-1771.95	-1811.77	-0.010116
Il10neg_AATCGTGAGTTAGAAC	675.378	-35490.1	-0.0479736
Il10neg_AATCGTGAGTTCCATG	422.65	-35456.6	-0.016659
Il10neg_AATCGTGCAAAGGATT	-3559.28	-36330.1	0.105814
Il10neg_AATCGTGCAACTCCCT	3384.22	-32004.4	-0.00135634
Il10neg_AATGAAGAGACGGATC	-4261.25	-36333.5	-0.0133508
Il10neg_AATGAAGAGAGGCGGA	-2538.13	-34304.5	-0.00923292
Il10neg_AATGAAGAGAGTGAAG	53743.5	25820.7	-0.0193263
Il10neg_AATGAAGAGCAACAAT	9406.25	-30277	0.0116197
Il10neg_AATGAAGAGCGGATCA	195.941	-37385.7	-0.0355433
Il10neg_AATGAAGAGTGCCCGT	-1695.62	-26952.6	-0.0397259
Il10neg_AATGAAGCACCAGCGT	1297.37	-16749.6	0.0144363
Il10neg_AATGAAGCACTACAGT	53035.7	25178.7	-0.0307094
Il10neg_AATGAAGCATCGAACT	-1280.75	-18311.1	-0.0138674
Il10neg_AATGAAGGTTGATGTC	1177.2	-32228.5	-0.0659726
Il10neg_AATGAAGTCGCGCTGA	-32059	3015.32	0.0273188
Il10neg_AATGAAGTCGGCAGTC	48392.6	23804.4	-0.00961626
Il10neg_AATGAAGTCTACCAGA	812.603	-23048.1	-0.0153063
Il10neg_AATGACCAGCTACTAC	-11605.2	-17625.7	-0.0764984
Il10neg_AATGACCCAAGCGAAC	-17109.9	-17856.5	-0.0752155
Il10neg_AATGACCCACCGTGGT	1112.81	-26115.9	0.0173479
Il10neg_AATGACCCACTAGAGG	46951.6	24470.3	0.00846981
Il10neg_AATGACCTCATTCGTT	10791.1	-29695.4	0.00490108
Il10neg_AATGACCTCGATACAC	3547.38	-21048.8	0.0653501
Il10neg_AATGACCTCTTGGTGA	3044.75	-24297.5	0.00911398
Il10neg_AATGCCAAGAGATTCA	62750.2	26648.8	-0.0283421
Il10neg_AATGCCAAGCACGGAT	-4041.86	-30613.7	0.00505837
Il10neg_AATGCCAAGGGTTAAT	39291.1	16949.5	-0.0101943
Il10neg_AATGCCACAAGCCTGC	-4572.44	-31220.3	-0.0520748
Il10neg_AATGCCACAAGTGATA	-3160.18	-31313.7	0.0340894
Il10neg_AATGCCACAGGCTACC	-2091.37	-23880.7	0.00270275
Il10neg_AATGCCAGTCCAGCAC	58860	31146.7	0.0105715
Il10neg_AATGCCAGTTGTTGTG	60802.6	26221.3	0.0053572
Il10neg_AATGGAAAGTCTCTGA	54749.4	25753.2	-0.00090962
Il10neg_AATGGAACATCACCAA	-37781.7	10312.3	0.0282653
Il10neg_AATGGAACATGCGGTC	-456.205	-31961.6	-0.0356456
Il10neg_AATGGCTAGTAGGGTC	865.5	-24283.6	-0.0102156
Il10neg_AATGGCTCAACTGATC	10156.6	-29925.6	0.0543933
Il10neg_AATGGCTCATTGCCTC	614.647	-24817.2	-0.0515608
Il10neg_AATGGCTGTCCGGACT	3471.39	-28355.8	-0.0482111
Il10neg_AATGGCTGTTGTCTAG	-233.327	-32265.8	0.0852094
Il10neg_AATTCCTAGACGGATC	9659.84	-28922.5	0.0968
Il10neg_AATTCCTAGCTTACGT	39609.6	23879.4	0.0525383
Il10neg_AATTCCTAGTCACAGG	5419.43	-31206.8	-0.00604672
Il10neg_AATTCCTCAAGTGATA	-4254.24	-38123.2	0.002703
Il10neg_AATTCCTCAGCCCAGT	-1775.89	-37063	0.066492
Il10neg_AATTCCTGTAACAGTA	2766.85	-34154.5	-0.0519243
Il10neg_AATTTCCCACAAGCTT	-2963.16	-36835.7	0.034295
Il10neg_AATTTCCCACATATCG	85.9315	-39366.1	-0.0427857
Il10neg_AATTTCCCATTCTCTA	1515.35	-32633.9	0.0512076
Il10neg_AATTTCCGTAGAGATT	3499.92	-36964.2	0.0249515
Il10neg_AATTTCCGTCATGACT	-2585.97	-21974.7	-0.0244461
Il10neg_AATTTCCGTCCGGATC	5632.59	-25858.6	-0.0132013
Il10neg_AATTTCCTCAGGTAAA	8184.97	-29054.7	0.066976
Il10neg_AATTTCCTCCTACGGG	61157.9	28364.5	-0.0385109
Il10neg_AATTTCCTCGTTCTAT	2726.5	-35365.7	0.0628118
Il10neg_AATTTCCTCTGTACAG	-3705.56	-36427.1	0.01474
Il10neg_ACAAAGAAGTGCGACA	171.677	-35476.4	0.00698334
Il10neg_ACAAAGACACTTGTCC	2487.41	-26445.4	-0.0111267
Il10neg_ACAAAGACAGTATACC	-118.899	-25262.1	-0.0197746
Il10neg_ACAAAGAGTACATTGC	10277.4	-25608.5	-0.0160109
Il10neg_ACAAAGAGTAGTGTGG	61444.5	28664.3	0.0161639
Il10neg_ACAAAGAGTGACGCCT	47600.2	25673.3	-0.0622631
Il10neg_ACAAAGATCTACGCGG	-871.893	-35233.3	0.0799231
Il10neg_ACAAAGATCTCTGCTG	62539.6	26594.7	-0.0189822
Il10neg_ACAAAGATCTGCATAG	60831.3	25358.9	0.0391943
Il10neg_ACAACCAAGAAGCGGG	55.0471	-24570.5	0.0568387
Il10neg_ACAACCACAAGATGGC	55030.7	25847.2	0.00855011
Il10neg_ACAACCACAATAGAGT	625.424	-29121.7	-0.0515914
Il10neg_ACAACCACACGCGCAT	4579.07	-28811	-0.0134268
Il10neg_ACAACCACATACACCA	3699.87	-26941.5	-0.0662118
Il10neg_ACAACCAGTATCGAAA	43514.2	23472.6	0.142595
Il10neg_ACAACCAGTTGGGACA	-1595.57	-20950.3	-0.0570888
Il10neg_ACAAGCTAGAGTTGCG	-3003.82	-37683.2	-0.0644999
Il10neg_ACAAGCTAGCTAATCC	2241.47	-32333	0.0163967
Il10neg_ACAAGCTAGCTGAAGC	-1301.85	-27606.6	0.0824443
Il10neg_ACAAGCTCAGTCCGTG	49033.6	22856.5	0.030549
Il10neg_ACAAGCTGTCTGTAAC	48245.7	24866	-0.0033759
Il10neg_ACAAGCTGTGGTACAG	-4616.24	-37460.6	-0.0613872
Il10neg_ACAAGCTGTTGTTGCA	-5633.25	-35496.1	-0.001196
Il10neg_ACAAGCTTCAACGCTA	-998.607	-24603.5	-0.0158001
Il10neg_ACAAGCTTCGAGTGAG	31356.8	7059.14	-0.0313485
Il10neg_ACAAGCTTCGGACCAC	9618.22	-30162.2	0.0252736
Il10neg_ACAAGCTTCTTGATTC	8950.98	-26517.9	0.0177242
Il10neg_ACACAGTAGTTCCAGT	3715.06	-33219.3	-0.0102859
Il10neg_ACACAGTCACATAGCT	-6909.98	-34861.8	0.0261111
Il10neg_ACACAGTCACTGATTG	-2077.12	-18259.1	-0.0309119
Il10neg_ACACAGTCAGTTCACA	59267.2	26690.8	-0.011251
Il10neg_ACACAGTCAGTTGTTG	-3039.6	-36691.6	-0.0301015
Il10neg_ACACAGTCATGTACGT	64253.1	27902.1	-0.0446127
Il10neg_ACACAGTGTGGAGGTT	58603.6	26242.8	0.0473232
Il10neg_ACACAGTTCCAAACCA	45007.8	21069.8	0.0130213
Il10neg_ACACAGTTCGGATACT	-39836.9	15630.4	-0.0669218
Il10neg_ACACCAAAGAGAATCT	-1060.64	-22248.1	-0.044964
Il10neg_ACACCAAAGCATGAAT	10371.6	-25880	-0.0440938
Il10neg_ACACCAACAAAGCGTG	53820	25211.5	-0.0145302
Il10neg_ACACCAACAAGTACCT	-2107.34	-23524.8	0.0256931
Il10neg_ACACCAACACATATCG	50490.8	27460.6	0.0380841
Il10neg_ACACCAACAGCACAAG	1803.77	-39107.7	0.045715
Il10neg_ACACCAAGTAATGCTC	7984.75	-27305.1	-0.0178564
Il10neg_ACACCAAGTACTCGAT	62904.4	26726.6	0.00744057
Il10neg_ACACCAATCCTAAACG	41678.8	23204.7	-0.000930358
Il10neg_ACACCAATCTCACTCG	2810.76	-35417.9	-0.00901544
Il10neg_ACACCAATCTCCTGCA	1913.87	-34501.1	0.0499654
Il10neg_ACACGCGAGCACTGGA	5247.96	-23413.9	-0.0375525
Il10neg_ACACGCGAGTCGAGGT	49927.5	24810.9	0.0130427
Il10neg_ACACGCGCAATCGCAT	49523.6	24470	-0.0262179
Il10neg_ACACGCGCAGAAGCGT	-2514.25	-36025.2	-0.0509927
Il10neg_ACACGCGGTGGCTTAT	1411.74	-29422.2	-0.0136469
Il10neg_ACACGCGTCAGGCGAA	-371.873	-24438.2	0.00740684
Il10neg_ACACGCGTCCCGAAAT	53003.1	28517.3	0.0626063
Il10neg_ACACTGAAGCCGATTT	-3333.26	-36186.5	-0.0174692
Il10neg_ACACTGACAGCGTACC	-1002.18	-22859.7	-0.0941042
Il10neg_ACACTGACATTCGGGC	-6546.6	-27985	-0.0283098
Il10neg_ACACTGAGTACGATGG	1800.31	-36125	-0.0452692
Il10neg_ACACTGAGTAGCTTTG	-1885.74	-19924.7	-0.0386654
Il10neg_ACACTGAGTCCCTGTT	-8645.5	-33273.9	-0.00813246
Il10neg_ACACTGAGTTGCGAAG	59904.7	27272.5	-0.0108853
Il10neg_ACACTGATCAGGACGA	416.17	-29373.9	-0.0427462
Il10neg_ACAGAAAAGCACGATG	-4076.47	-31946.3	0.00989307
Il10neg_ACAGAAAAGTCCGCGT	-7830.55	-3619.85	0.0471257
Il10neg_ACAGAAAAGTTCCAGT	288.724	-31572.6	0.0854055
Il10neg_ACAGAAACACCTCTAC	785.402	-36273.2	-0.00593451
Il10neg_ACAGAAAGTAGCGTTT	48306.8	24079.5	-0.0575772
Il10neg_ACAGAAATCCGGTAAT	-4620.21	-29754.8	-0.0699517
Il10neg_ACAGAAATCCGTAGGC	-1002.6	-32967.7	0.00630509
Il10neg_ACAGAAATCTAATTCC	1951.18	-23895.4	-0.0159449
Il10neg_ACAGAAATCTCCGAGG	-8984.91	-20281.9	0.187267
Il10neg_ACAGCCGAGATGACCG	54431.6	27869.1	-0.0170535
Il10neg_ACAGCCGAGTATAGGT	56968.7	27416.5	0.018318
Il10neg_ACAGCCGCATACTGTG	-3974.3	-31945	0.044073
Il10neg_ACAGCCGCATCACGGC	61528.5	25996.3	-0.00125632
Il10neg_ACAGCCGCATGGATCT	-3301.71	-34382.6	0.0348081
Il10neg_ACAGCCGGTCTCTCTG	-1611.15	-24828.2	-0.0402701
Il10neg_ACAGCCGTCCAGCCTT	1333.31	-37747	-0.030963
Il10neg_ACAGCCGTCTCTCTAA	62488.2	26197.4	-0.0473916
Il10neg_ACAGGGAAGCGGTAAC	-564.891	-20888.1	-0.074158
Il10neg_ACAGGGAAGGCGACAT	-3533.93	-37119.8	-0.0794155
Il10neg_ACAGGGACAATCTAGC	7289.6	-17168.3	-0.0131311
Il10neg_ACAGGGACAGCTATAC	-1619.94	-35809	0.0284146
Il10neg_ACAGGGAGTACAGAAT	270.695	-22536.2	-0.00241557
Il10neg_ACATCCCAGAAATCCA	-25432.8	-6334.91	-0.0168036
Il10neg_ACATCCCAGAGTGTTA	31446.4	7181.36	-0.0122362
Il10neg_ACATCCCAGGGAGGAC	-766.638	-18336.1	-0.0360666
Il10neg_ACATCCCCAAGCCATT	7355.19	-28476.8	0.0251785
Il10neg_ACATCCCCATACACCA	-1479.82	-35259.2	0.00907799
Il10neg_ACATCCCGTTGTGTAC	-197.925	-28644.5	-0.0718682
Il10neg_ACATCCCTCAAGCTGT	2827.24	-35215.3	0.0847454
Il10neg_ACATCCCTCACTTCTA	5064.29	-28100.4	0.0211534
Il10neg_ACATCCCTCGAAGCAG	-5931.76	-33877.7	0.0568103
Il10neg_ACATCCCTCGACCATA	8235.41	-29704.2	0.0233065
Il10neg_ACATCCCTCGGCATCG	-2732.84	-35814.2	-0.0620702
Il10neg_ACATCCCTCGTGCTCT	35365.8	20825.3	0.0547053
Il10neg_ACATCGAAGAATCTAG	58874.2	31094.9	-0.0644208
Il10neg_ACATCGAAGCCAAGGT	-5661.17	-7935.74	0.119841
Il10neg_ACATCGAAGGTTGGAC	-1430.66	-34952.3	-0.0206824
Il10neg_ACATCGAAGTCATCCA	-356.568	-15936.9	-0.0126722
Il10neg_ACATCGACACTACACA	-8483.82	-29767.9	0.0446867
Il10neg_ACATCGACAGACCTAT	-1460.39	-31704.8	0.0723737
Il10neg_ACATCGACATTCGGGC	2429.2	-10989.3	0.0174323
Il10neg_ACATCGATCCACGTAA	3553.07	-27430.5	0.0108196
Il10neg_ACATCGATCGCGCCAA	-1876.08	-27598.3	0.0246773
Il10neg_ACATCGATCGTTCTAT	-7579.89	-18670	-0.00301276
Il10neg_ACATCGATCTAGTACG	-1733.79	-36751	0.151155
Il10neg_ACATGCAAGATAGCAT	62925.5	26500.8	-0.0476383
Il10neg_ACATGCAAGCTGTACT	22717.3	7214.96	0.100169
Il10neg_ACATGCACACACGTGC	-33697.9	10304.6	-0.01517
Il10neg_ACATGCACAGTTCCAA	263.706	-26882.3	0.0200947
Il10neg_ACATGCACATCCTTGC	10439.9	-28083.7	-0.00433661
Il10neg_ACATGCATCAAAGGAT	-3894.97	-28974.6	0.0219083
Il10neg_ACATTTCAGAATTCAG	59513	26763.6	0.0345576
Il10neg_ACATTTCAGCGTGTTT	-512.07	-14263	0.033081
Il10neg_ACATTTCAGGTACAAT	10938.3	-15611.7	0.192412
Il10neg_ACATTTCCACCGCTAG	47884.8	23785.6	-0.0665109
Il10neg_ACATTTCCAGCCATTA	59288	26521.8	0.0207754
Il10neg_ACATTTCCATTCAGGT	4730.49	-33193.3	-0.0135406
Il10neg_ACATTTCGTAGATGTA	5875.51	-30304.4	0.0189371
Il10neg_ACATTTCGTCTCCTGT	-198.34	-22445.6	-0.044912
Il10neg_ACATTTCGTTGCTAGT	708.435	-19945.1	-0.00543434
Il10neg_ACATTTCTCACCTCTG	10125.7	-28494.6	0.0754791
Il10neg_ACATTTCTCGAAGCAG	7779.53	-25771.4	-0.0318801
Il10neg_ACATTTCTCGCTCTCA	63382.1	29147.8	-0.0917633
Il10neg_ACCAAACAGAGAATCT	-1429.88	-36831.1	0.11068
Il10neg_ACCAAACCAATTGTGC	-6372.31	-35329.7	0.1122
Il10neg_ACCAAACCAGAGGGTT	343.051	-34611.9	-0.00792889
Il10neg_ACCAAACGTAAGAACT	-29662.6	4161.32	0.00298752
Il10neg_ACCAAACGTTAAGGAT	-1394.05	-22642.1	0.0155732
Il10neg_ACCAAACTCATGGTAC	745.811	-22496.5	-0.0479819
Il10neg_ACCAAACTCGGAATGG	2401.72	-24856.5	0.0292499
Il10neg_ACCAACAAGAAATCCA	668.961	-19572.7	0.0427261
Il10neg_ACCAACAAGACCAAGC	-5932.27	-36208.8	0.107378
Il10neg_ACCAACAAGCTGACAG	1833.8	-24688.7	0.0110811
Il10neg_ACCAACAGTGGGCTCT	-1156.8	-33843.5	-0.085051
Il10neg_ACCAACAGTGTTGAGG	4713.98	-25525.5	0.0174739
Il10neg_ACCAACAGTTTCGACA	2149.99	-35748.1	0.134332
Il10neg_ACCAACATCCTGGTCT	-204.817	-32394.9	-0.00673228
Il10neg_ACCAACATCGTTCTAT	48520	24777.9	-0.0623089
Il10neg_ACCACAAAGATAACGT	3599.26	-35664.8	0.0223915
Il10neg_ACCACAAAGCGTGTTT	63417.2	25978	-0.0101751
Il10neg_ACCACAACAAGTCCCG	50962.5	23920.7	-0.0163355
Il10neg_ACCACAACATAGTCAC	7687.59	-28559.6	-0.0862978
Il10neg_ACCACAAGTCGTGTTA	-2313.23	-1493.73	-0.0407555
Il10neg_ACCACAAGTTACGATC	9696.9	-27211.4	0.00127463
Il10neg_ACCATTTAGAGTCAGC	32991.7	8072.55	0.0849648
Il10neg_ACCATTTCAGCAATTC	-4157.1	-33851.3	0.0415512
Il10neg_ACCATTTGTATATGGA	40608.2	23279	-0.0573777
Il10neg_ACCATTTGTTCCGGTG	59.5913	-17373.9	-0.019833
Il10neg_ACCATTTTCTCACCCA	-1670.45	-26768.8	-0.0196847
Il10neg_ACCATTTTCTGCTTAT	-28356.7	4525.63	-0.0126939
Il10neg_ACCCAAAAGCATCAGG	-1476.35	-8489.59	-0.0386057
Il10neg_ACCCAAAAGGGTACAC	-200.259	-17955.2	-0.0188353
Il10neg_ACCCAAAAGTATGATG	57977.3	29191.6	-0.0972977
Il10neg_ACCCAAACAGAAGCGT	1367.29	-27266.3	-0.0059078
Il10neg_ACCCAAAGTCATCACA	-158.449	-24769.4	0.062856
Il10neg_ACCCAAAGTCGAGCAA	-4642.66	-31750.7	0.0118848
Il10neg_ACCCAAAGTGAGTAAT	-5541.79	-27366.4	-0.0297822
Il10neg_ACCCAAAGTGGTACAG	9369.88	-15116.9	0.0164738
Il10neg_ACCCAAATCAAGCCCG	-3167.77	-34980.6	-0.00455622
Il10neg_ACCCAAATCCATGAGT	51252.9	25937.2	-0.0448179
Il10neg_ACCCAAATCGCTAGCG	61144.5	26520.7	0.0124441
Il10neg_ACCCTCAAGGAAAGGT	62849.6	27002.5	-0.0432271
Il10neg_ACCCTCACAGCCTACG	63442.4	28218.2	-0.0240957
Il10neg_ACCCTTGAGAAGTGTT	62279.3	29838	0.0301105
Il10neg_ACCCTTGCACTATCCC	10053.1	-26264.1	-0.0246742
Il10neg_ACCCTTGGTACGTTCA	180.841	-21875.5	0.0104214
Il10neg_ACCCTTGTCCGGTTCT	54392.9	29032.7	0.0238171
Il10neg_ACCCTTGTCTCATTAC	-979.629	-37098.9	0.0294993
Il10neg_ACCGTTCCAATCTCTT	5321.52	-26827.3	0.00192527
Il10neg_ACCGTTCCAGACCAAG	51600.1	24902.3	-0.0271594
Il10neg_ACCGTTCCAGAGGCTA	8161.12	-26807.8	0.126745
Il10neg_ACCGTTCCATAGAATG	-966.567	-20000.4	0.0166959
Il10neg_ACCGTTCGTAGTTACC	-652.267	-33333.2	-0.0516364
Il10neg_ACCGTTCTCCAGTGCG	3249.07	-14893.4	0.281008
Il10neg_ACCGTTCTCCGAAATC	8484.16	-27773.3	-0.100942
Il10neg_ACCTACCAGAGTCAAT	4003.43	-29615.4	-0.0912238
Il10neg_ACCTACCAGTTGCCCG	-1796.71	-19097.3	0.0261388
Il10neg_ACCTACCCAAGCTGTT	2037.26	-11548.7	0.0722196
Il10neg_ACCTACCCAATTCTCT	-595.655	-34934.1	0.0476465
Il10neg_ACCTACCCACATTACG	47372.3	24637.3	-0.0439585
Il10neg_ACCTACCGTCAACGCC	800.826	-12689.4	0.0501468
Il10neg_ACCTACCTCAGGAAAT	-7220.58	-31349.1	0.0694958
Il10neg_ACCTGAAGTACTAGCT	57536.7	25787.6	-0.0395633
Il10neg_ACCTGAAGTCTAACTG	-27832.4	6337.7	0.00413103
Il10neg_ACCTGAAGTGGTTTGT	-7376.64	-28123	0.00675989
Il10neg_ACCTGAATCACTTATC	-3245.87	-29350.5	-0.0514675
Il10neg_ACCTGTCAGACCCTTA	-539.051	-25133.3	-0.0657058
Il10neg_ACCTGTCAGAGATGCC	-482.979	-29873.8	0.0099026
Il10neg_ACCTGTCAGCTGAGTG	61799.3	27771	-0.0940192
Il10neg_ACCTGTCCAAAGCTCT	16353.2	1003.09	-0.0900167
Il10neg_ACCTGTCCATGGCTAT	927.432	-26446.9	-0.0714989
Il10neg_ACCTGTCGTCAGCTTA	-842.574	-20371.4	-0.0179196
Il10neg_ACCTGTCGTGGGTATG	10262.9	-24532.8	0.0386395
Il10neg_ACCTGTCTCATGAGAA	-5381.21	-29364.7	0.00562347
Il10neg_ACGATCAAGGGCTGAT	59335.6	26879.8	-0.0690976
Il10neg_ACGATCAAGGGTTAAT	565.905	-34800.8	-0.0307693
Il10neg_ACGATCAAGTATGGAT	-1555.83	-24724.6	-0.0518902
Il10neg_ACGATCAAGTTCTACG	-2511.92	-35200.4	-0.0406758
Il10neg_ACGATCACAACGATCT	956.045	-23294.4	-0.00183754
Il10neg_ACGATCACAGAGGTTG	59739.2	29998.5	-0.0523607
Il10neg_ACGATCACAGGTTACT	8945.08	-26211.1	0.00605948
Il10neg_ACGATCACATGAGAAT	59304.5	29389.2	-0.0269318
Il10neg_ACGATCAGTAGCGTAG	-37421	16705.3	-0.0699247
Il10neg_ACGATCATCAGTGCGC	1282.36	-15036.9	0.116793
Il10neg_ACGATCATCGAAACAA	-5808.56	-36668.1	0.0843872
Il10neg_ACGATGTAGTTACTCG	-5037.43	-32544.1	-0.00535514
Il10neg_ACGATGTCAGGCCTGT	-3450.74	-38524.9	-0.00223622
Il10neg_ACGATGTCATGACGTT	5600.95	-4119.52	0.01711
Il10neg_ACGATGTGTATGGAAT	-4530.1	-28186.5	-0.0530283
Il10neg_ACGATGTGTGACTGTT	1289.21	-33278.9	0.17353
Il10neg_ACGATGTTCCACGTAA	533.481	-26514.7	0.0470244
Il10neg_ACGATGTTCCATTTCA	-2340.38	-16675.8	0.0111648
Il10neg_ACGATGTTCTCCGATC	-1622.15	-31674.9	-0.0489476
Il10neg_ACGCACGAGAGAATCT	63476.2	28881.3	-0.0344167
Il10neg_ACGCACGAGGTTGTTC	62443.4	28304.3	-0.0748526
Il10neg_ACGCACGCAAGATGTA	178.329	-29331.4	-0.0104434
Il10neg_ACGCACGCACAGAGCA	-42792.3	12566.5	-0.0649415
Il10neg_ACGCACGCAGGCTTGC	-9380.96	-30456.3	0.0031913
Il10neg_ACGCACGGTACCTATG	-4501.94	-26405.7	0.0606525
Il10neg_ACGCACGGTCTAACTG	6645.27	-14149.3	0.0730013
Il10neg_ACGCACGGTGTTACTG	2035.89	-38271.2	0.0230064
Il10neg_ACGCACGGTTGAGGAC	3015.1	-25762.4	-0.000314232
Il10neg_ACGCACGTCACGGTCG	1011.48	-22167.2	0.0646071
Il10neg_ACGGAAGAGGACACTG	1226.62	-34023.8	-0.0740676
Il10neg_ACGGAAGAGGTGCATG	-37554.4	14199.9	-0.00894432
Il10neg_ACGGAAGCACGCTATA	48034.4	24958	-0.0592275
Il10neg_ACGGAAGCAGCAGGAT	8698.99	-23690.2	0.0157764
Il10neg_ACGGAAGGTATTCCTT	-26.0691	-32952.8	-0.0589314
Il10neg_ACGGAAGGTCCTATAG	-2626.62	-17918.4	0.00705885
Il10neg_ACGGAAGTCGCGTTTC	4706.73	-4705.63	-0.0615941
Il10neg_ACGGAAGTCGGCCTTT	1679.08	-32239.1	-0.0623138
Il10neg_ACGGAAGTCTGGGATT	1205.58	-26731.7	0.0292427
Il10neg_ACGGGTCAGTAAGAGG	-6754.2	-35552.1	0.0183222
Il10neg_ACGGGTCAGTAATCCC	-1684.25	-32935.8	-0.0400055
Il10neg_ACGGGTCCAACCCGCA	-7741.63	-26893.3	-0.0339787
Il10neg_ACGGGTCCAATTCTTC	523.617	-14775.3	-0.0561981
Il10neg_ACGGGTCCAATTTCCT	37942.8	29669	0.0244926
Il10neg_ACGGGTCCACCCAAGC	-2359.83	-26313.3	-0.0248773
Il10neg_ACGGGTCGTAGGATAT	61886.9	26377.8	-0.0101582
Il10neg_ACGGGTCTCGTGGACC	8371.63	-27416.7	-0.00548482
Il10neg_ACGGTCGAGAGAGCCT	9030.3	-27278.1	0.00942171
Il10neg_ACGGTCGAGCCGATAG	-1001.56	-20578.1	0.0354764
Il10neg_ACGGTCGAGCTGGCCT	3840.42	-11127.8	-0.0490593
Il10neg_ACGGTCGAGGCATCAG	2484.67	-32449.8	0.0457454
Il10neg_ACGGTCGAGTCTGCAT	-1208.68	-22576.3	-0.0688909
Il10neg_ACGGTCGGTCAAGCGA	1509.41	-10663.2	-0.0325686
Il10neg_ACGGTCGGTGACTCGC	-1158.26	-21006.5	-0.0298453
Il10neg_ACGGTCGGTGTCTAAC	40844.5	23522.3	-0.067434
Il10neg_ACGGTCGTCCACCTCA	-40268.2	18105.9	-0.00417642
Il10neg_ACGGTTAAGCCTTCTC	6410.26	-3221.1	0.0056522
Il10neg_ACGGTTAAGCGTCAAG	-2039.56	-38165	0.0634041
Il10neg_ACGGTTACATTGAAAG	-2044.18	-38925	0.0073045
Il10neg_ACGGTTAGTCAGCTTA	-1917.26	-31637.8	-0.04536
Il10neg_ACGGTTAGTCGGATTT	559.779	-17009.7	-0.0525109
Il10neg_ACGGTTATCAACCCGG	-3926.41	-29259.4	0.00597601
Il10neg_ACGGTTATCTCGCTCA	-3526.69	-31858.2	0.208404
Il10neg_ACGTAACAGAAGCCAC	1842.03	-26215.6	-0.0107659
Il10neg_ACGTAACAGTAACGAT	-5383.76	-34210.3	-0.0426836
Il10neg_ACGTAACCACAAGTTC	1234.56	-26430.1	-0.0474238
Il10neg_ACGTAACGTAACATAG	53510.2	24507.5	-0.0452055
Il10neg_ACGTAACGTCGTTGCG	2369.24	-27051.9	-0.0307455
Il10neg_ACGTAACGTGCGGCTT	50068.4	25273.1	-0.0333106
Il10neg_ACGTAACTCCGTATGA	4312.47	-24972.1	-0.0412123
Il10neg_ACGTACACAAACACGG	4545.94	-26092.4	-0.0642591
Il10neg_ACGTACACAATCGCAT	62306.6	29981.4	0.00249967
Il10neg_ACGTACACACCTGAAT	100.019	-25178.8	0.00255499
Il10neg_ACGTACACACTTCAGA	2773.2	-31611.8	-0.0574044
Il10neg_ACGTACAGTGTACATC	10166.5	-25238.1	-0.0177445
Il10neg_ACGTACATCAGAGTGG	-5465.06	-33799.6	-0.0403706
Il10neg_ACGTACATCTTCCCAG	-4695.37	-32355.3	-0.0186071
Il10neg_ACGTAGTAGATAGTGT	10124.2	-23078.6	0.0170926
Il10neg_ACGTAGTAGCCAAGCA	49981.9	25121.8	-0.0566184
Il10neg_ACGTAGTCACCAAAGG	-1721.01	-39154.5	0.0419454
Il10neg_ACGTAGTCATCATCCC	14079.3	281.809	-0.0862984
Il10neg_ACGTAGTCATTGCCGG	2955.02	-27747	0.0210953
Il10neg_ACGTAGTGTCAGATTC	5391.75	-21014.5	0.0188364
Il10neg_ACGTAGTGTCCCTAAA	6294.06	-20666.2	0.0955703
Il10neg_ACGTAGTGTCCTGTTC	61519.9	27177.2	0.0276328
Il10neg_ACGTAGTTCGTAACAC	58831.1	31201.7	-0.0562465
Il10neg_ACGTCCTAGAGATTCA	-4280.8	-33302.3	0.00676113
Il10neg_ACGTCCTAGGGCATGT	3268.51	-3860.89	-0.0780107
Il10neg_ACGTCCTAGTGGCCTC	-71.2801	-24046.3	0.0432839
Il10neg_ACGTCCTCACACAGAG	-2982.68	-38956.2	0.0903747
Il10neg_ACGTCCTGTACTGAGG	8922.37	-28399.2	-0.0375471
Il10neg_ACGTCCTGTCCTTTGC	-3728.52	-24605.3	0.0409126
Il10neg_ACGTCCTGTGTCCAAT	-3238.44	-27856.2	-0.0544675
Il10neg_ACGTCCTTCCCGAAAT	-12650	-14371.1	0.0479828
Il10neg_ACGTTCCAGAATTCAG	4380	-29682.4	-0.0438499
Il10neg_ACGTTCCCAACTGATC	-5612.28	-31517.4	0.0294498
Il10neg_ACGTTCCCAGCCATTA	-7639.64	730.867	-0.0184657
Il10neg_ACGTTCCGTATGCGGA	-6552.69	-32759	-0.00932256
Il10neg_ACGTTCCTCTACTGAG	-6987.87	-35361.3	-0.0384574
Il10neg_ACTACGAAGGACAAGA	10430.6	-28699	-0.0655662
Il10neg_ACTACGACAATAAGGT	51704.7	26915.8	-0.0173486
Il10neg_ACTACGACACTCTGCT	-2418.34	-33097.9	-0.0578369
Il10neg_ACTACGAGTCGATTTG	-1087.41	-32180.6	0.0130028
Il10neg_ACTATCTAGCAGAAAG	-4840.6	-32618.2	0.0913776
Il10neg_ACTATCTAGGGAGGGT	-4612.47	-33587	-0.0202232
Il10neg_ACTATCTAGGTGATAT	-2501.41	-28874.9	0.00179514
Il10neg_ACTATCTCACGCTGAC	1155.2	-27496.4	0.0140704
Il10neg_ACTATCTCACTGCACG	-6549.26	-36373.4	0.0258048
Il10neg_ACTATCTGTACGACAG	3514.68	-10538.1	0.0785608
Il10neg_ACTATCTGTCGTCGGT	-4057.43	-28544.2	-0.0784495
Il10neg_ACTATCTGTGTTTGCA	7988.37	-25708.6	0.0136039
Il10neg_ACTATCTGTTACCCAA	30742.1	7022.38	-0.058511
Il10neg_ACTATGGAGCCTAGGA	46938.1	24792.2	-0.0623844
Il10neg_ACTATGGCAGAGATTA	55131	25043.7	-0.0224962
Il10neg_ACTATGGGTCGATTAC	4909.99	-8775.18	-0.0780015
Il10neg_ACTATTCCAACACAAA	-4401.46	-35442.3	0.112163
Il10neg_ACTATTCGTTGCTCAA	-107.744	-15373.7	0.0200445
Il10neg_ACTATTCTCCATGAGT	-6556.77	-7777.15	0.0138864
Il10neg_ACTATTCTCCTACTGC	-1982.19	-25505.5	0.0404702
Il10neg_ACTCCCAAGTGTAGTA	61192.9	26657.1	-0.00804811
Il10neg_ACTCCCACAAAGACTA	-6968.99	-28755.9	-0.0497747
Il10neg_ACTCCCACAACCTAAC	-551.55	-18336.2	-0.0657789
Il10neg_ACTCCCACACCGCTGA	722.195	-16314.9	-0.045772
Il10neg_ACTCCCAGTACCTATG	-4365.71	-18454.1	-0.0237564
Il10neg_ACTCCCAGTAGGAAAG	32987.2	8163.76	-0.0375352
Il10neg_ACTCCCAGTTGCTAGT	48116	24680.9	-0.00708252
Il10neg_ACTCCCATCAAGATAG	5467.86	-18244.2	-0.0618509
Il10neg_ACTCTCGGTAACACCT	5172.69	-29148.1	-0.0556585
Il10neg_ACTCTCGTCCTACCGT	1344.88	-30008.3	-0.0138195
Il10neg_ACTGATGAGAAGTCTA	64608	27563.8	-0.0286693
Il10neg_ACTGATGAGATGTTAG	40562	23721.1	0.0176439
Il10neg_ACTGATGAGCCGTAAG	64325.5	27116	-0.0340555
Il10neg_ACTGATGAGCCTGTGC	-2577.93	-18657.7	-0.0466825
Il10neg_ACTGATGAGTGTACCT	-735.121	-21589.9	0.00504431
Il10neg_ACTGATGGTCATCACA	1788.25	-32501.8	-0.0466264
Il10neg_ACTGATGTCACTACTT	51426.6	24256	0.002768
Il10neg_ACTGATGTCAGTGGGA	629.459	-35984.4	-0.0457118
Il10neg_ACTGATGTCGTTCCTG	64569.6	27180.7	-0.0547285
Il10neg_ACTGCAACAAAGGGTC	2149.56	-29633.3	-0.0123534
Il10neg_ACTGCAACAACTGCCG	4490.53	-20219	0.00495387
Il10neg_ACTGCAAGTCGTACAT	-3585.22	-29713.2	-0.0317632
Il10neg_ACTGCAATCAATCCAG	1462.43	-12960.8	0.0489429
Il10neg_ACTGCAATCCACGGAC	8299.87	-30335.4	-0.0295988
Il10neg_ACTGCAATCCGCTGTT	2776.36	-31892.8	0.0331074
Il10neg_ACTGCAATCCTAGCTC	5748.23	-27580.2	0.109373
Il10neg_ACTGCAATCGAATGCT	-5286.46	-34609.7	0.103681
Il10neg_ACTGCAATCTAGAACC	60391.4	27438.4	0.00313214
Il10neg_ACTGCAATCTCCGAGG	2478.78	-26697.4	0.036175
Il10neg_ACTGTCCTCGAGAAGC	-30356.3	7534.31	-0.0119932
Il10neg_ACTGTGACAAATGCGG	5998.78	-4204.92	-0.0321285
Il10neg_ACTGTGAGTGATGAAT	315.582	-19798.7	-0.0642377
Il10neg_ACTGTGAGTTCTCCAC	46557.6	25069.1	-0.0300935
Il10neg_ACTTAGGAGGTTCTTG	203.951	-16935.6	0.0537902
Il10neg_ACTTAGGCAACAAGTA	-1981.06	-36866.1	0.0285694
Il10neg_ACTTAGGCACGACAGA	-1987.98	-32270.3	-0.00744011
Il10neg_ACTTAGGCATAGGCGA	-4996.88	-33166.1	-0.0303152
Il10neg_ACTTATCAGAGTGAAG	-529.895	-32407.8	0.0587723
Il10neg_ACTTATCCAGGCATGA	3771.89	-30527.7	0.0068764
Il10neg_ACTTATCGTACAAGCG	4082.56	-8553.49	0.0215694
Il10neg_ACTTATCGTCCGACGT	-5824.17	-36776.1	0.00780002
Il10neg_ACTTATCTCACGGTCG	455.873	-16717.3	-0.0485595
Il10neg_ACTTATCTCCCTCTAG	60076.3	29047.5	-0.0314923
Il10neg_ACTTATCTCTAAGCGT	41188.1	22910.6	-0.0509833
Il10neg_ACTTCCGCAGGTGAGT	477.739	-18708.7	-0.0705213
Il10neg_ACTTCCGTCGGTAACT	3810.79	-25642.5	-0.0795343
Il10neg_ACTTCGCAGGTTAAAC	4876.63	-23263.3	-0.0151813
Il10neg_ACTTCGCAGTATAACG	-6588.12	-32480	0.0529017
Il10neg_ACTTCGCAGTGGTTGG	3349.15	-4044.52	0.0467969
Il10neg_ACTTCGCCAGTCGGAA	-2987	-1846.43	-0.0033559
Il10neg_ACTTCGCGTAATACCC	9584.93	-24951.5	-0.01124
Il10neg_ACTTCGCGTAGATCGG	-1697.1	-26527.5	-0.0143632
Il10neg_ACTTCGCGTTGTCCCT	8899.25	-28218.9	-0.0234945
Il10neg_ACTTCGCTCCGTGCGA	61817.3	29165.3	-0.0188058
Il10neg_ACTTCGCTCTAAGCCA	-1951.86	-35223.5	-0.0455041
Il10neg_ACTTTCAAGAGCCGTA	9205.98	-29671.6	-0.0555091
Il10neg_ACTTTCAAGCAGGCTA	49753.7	24179.4	-0.0200231
Il10neg_ACTTTCAAGTGGACTG	2640.66	-23827.3	0.0479923
Il10neg_ACTTTCACAAATCCCA	-5510.91	-36222.3	0.0781496
Il10neg_ACTTTCAGTCTCAGGC	39016.9	29239.1	-0.0320366
Il10neg_ACTTTGTAGCCATCCG	62726.3	26357.7	-0.041232
Il10neg_ACTTTGTCACACCGAC	55742.8	25289.9	-0.0266804
Il10neg_ACTTTGTCACCCTCTA	-4416.83	-33120.1	-0.0455492
Il10neg_ACTTTGTCACGTACAT	58834.1	31169.2	-0.042155
Il10neg_ACTTTGTCAGAAACCG	-1384.89	-32424.6	-0.0373962
Il10neg_ACTTTGTCAGCACAGA	-4783.21	-34517	-0.00801993
Il10neg_ACTTTGTGTCGCTCGA	-3918.25	-30746.5	-0.0673996
Il10neg_ACTTTGTTCGAAGCAG	424.078	-24677.1	-0.0611758
Il10neg_ACTTTGTTCTCAATCT	64525.1	26525.2	-0.047183
Il10neg_AGAAATGAGCTCTTCC	61287.3	27047	0.00656459
Il10neg_AGAAATGCACCAACAT	6631.86	-28924.9	-0.037975
Il10neg_AGAAATGCACCCTGAG	2137.12	-27958.3	0.00228795
Il10neg_AGAAATGGTGTTAAAG	-245.357	-26010.6	0.0754553
Il10neg_AGAAATGGTTCCCACT	4422.69	-8597.84	0.0277939
Il10neg_AGAAATGTCATTACTC	-2870.19	-33496	-0.0703603
Il10neg_AGAAATGTCATTGCTT	63562.7	27827.1	-0.0618567
Il10neg_AGAAATGTCTCTAAGG	4459.26	-4365.62	-0.0496089
Il10neg_AGAAATGTCTTCCACG	39945.8	17252.7	-0.0644751
Il10neg_AGAAATGTCTTTGATC	-28606.7	8122.85	-0.0450005
Il10neg_AGAACAACATCTAACG	-1988.44	-17034.4	-0.00467328
Il10neg_AGAACAATCTACACAG	10618.1	-25637.7	0.0458086
Il10neg_AGAACCTCACAAGCAG	-131.683	-35357.1	-0.0571001
Il10neg_AGAACCTCACGCGTCA	-819.707	-21457.1	0.112666
Il10neg_AGAACCTGTCAGGTAG	1955.62	-9175.92	0.0262046
Il10neg_AGAACCTGTGAGACGT	664.912	-36593.2	-0.00886853
Il10neg_AGAAGCGCAATACCTG	-20175.9	-8314.1	0.229044
Il10neg_AGAAGCGGTACGGCAA	-1303.32	-17519.2	0.0175461
Il10neg_AGAAGCGGTAGGACTG	60289.9	26038.7	-0.0599001
Il10neg_AGAAGCGGTAGGATAT	1684.08	-32987.7	0.0384805
Il10neg_AGAAGCGGTCCGGCAT	-4529.18	-32146.5	0.0399066
Il10neg_AGAAGCGGTCGGAACA	-7254.52	-33404.8	0.0131675
Il10neg_AGAAGCGTCACTGCTC	10890.6	-29474.3	0.055694
Il10neg_AGAAGCGTCAGTGGGA	58406.8	25432	0.0255122
Il10neg_AGAAGCGTCCTTCACG	2029.15	-34484.3	0.049083
Il10neg_AGAAGCGTCTACGCGG	-3454.14	-17109.7	0.101673
Il10neg_AGAAGTACAAGTACCT	-2495.48	-18267.4	0.0133704
Il10neg_AGAAGTACAGCCTACG	3069.58	-28973.1	0.0257127
Il10neg_AGAAGTAGTCCCACGA	61749.8	29782.1	0.0342538
Il10neg_AGAAGTAGTGGGTTGA	-3201.68	-30757.5	0.00333118
Il10neg_AGAAGTATCAAGTGTC	-5204.85	-34236	-0.0637707
Il10neg_AGAAGTATCATCGCTC	-817.839	-24949.8	0.0285626
Il10neg_AGAAGTATCCCGAACG	-1138.21	-18981.3	-0.0313588
Il10neg_AGAAGTATCTTACGGA	63175.4	27855.5	-0.0280241
Il10neg_AGACAAAAGCGGCTCT	48032.3	25087.6	0.0282943
Il10neg_AGACACTAGCGGATCA	10304.2	-26065.7	-0.0200385
Il10neg_AGACACTCACGACAAG	5059.63	-30985.8	-0.0288255
Il10neg_AGACACTCACTGGCCA	649.622	-21479.3	0.0626423
Il10neg_AGACACTCAGCGGATA	-4105.7	-37002.2	0.00694819
Il10neg_AGACACTGTCTGTAAC	-1493.76	-33395.8	0.0118576
Il10neg_AGACACTGTTCTGACA	1540.2	-24440.2	-0.0398443
Il10neg_AGACACTTCACATACG	40599.6	22775	-0.00559503
Il10neg_AGACAGGCAATTTCCT	4962.12	-7299.94	0.0718815
Il10neg_AGACAGGGTACAAACA	39387.6	17983.2	-0.0093781
Il10neg_AGACAGGGTAGACAGC	-5722.14	-33188.7	0.00786963
Il10neg_AGACAGGGTATGTCCA	-988.319	-22068.5	0.00343995
Il10neg_AGACAGGGTTAGGCCC	-896.26	-14890	0.0138021
Il10neg_AGACAGGTCCGCCTAT	1097.36	-25772.3	-0.0806563
Il10neg_AGACAGGTCGCTTGAA	-9626.97	-30473.1	0.0380668
Il10neg_AGACCATGTACCGCGT	724.102	-17272.7	-0.0598601
Il10neg_AGACCATGTCCTCATC	38181	29177.8	-0.0229
Il10neg_AGACCATGTTACAGCT	1194.06	-24450.9	-0.0174553
Il10neg_AGACCATTCACGGACC	-3115.33	-2974.16	-0.0648708
Il10neg_AGACCCGAGACGGTTG	-5055.6	-33041.2	-0.0346756
Il10neg_AGACCCGAGTAAAGCT	39513	21667.2	0.0044354
Il10neg_AGACCCGAGTGAACAT	63012.6	25721.4	0.0134915
Il10neg_AGACCCGCAAGTGGGT	-6832.03	-35238.5	-0.0493066
Il10neg_AGACCCGCACCAGACC	-5775.4	-34813.3	0.049447
Il10neg_AGACCCGCACGGTGAA	37186	30369.8	0.00400985
Il10neg_AGACCCGCATGTCGTA	36046.7	32222.7	0.00059175
Il10neg_AGACCCGGTAGGAAAG	-2181.79	-29854.3	0.00927252
Il10neg_AGACCCGGTATCGCAT	61228.4	27599	-0.0440555
Il10neg_AGACCCGGTCCTTTGC	-2453.09	-37854	0.0171722
Il10neg_AGACCCGGTGACAGCA	8118.48	-28557.1	-0.00497346
Il10neg_AGACTCAAGATGAATC	56922.1	25835.8	0.0504849
Il10neg_AGACTCAGTGTGGTCC	61983.9	28671.2	-0.0608225
Il10neg_AGACTCAGTTCCTTGC	-922.719	-34345.4	-0.0453306
Il10neg_AGAGAATAGGAATTAC	14217.2	205.154	-0.0411917
Il10neg_AGAGAATAGGCACGAT	-4768.8	-33410.8	0.0106696
Il10neg_AGAGAATCAACAAGTA	4727.59	-35580.7	0.00196316
Il10neg_AGAGAATCACCCTGTT	-3755.68	-25424.6	-0.0324014
Il10neg_AGAGAATCATGAAAGT	4984.58	-25065.5	-0.0256398
Il10neg_AGAGAATCATTCTCTA	10935.4	-29251.5	-0.0206802
Il10neg_AGAGAATTCCGCACTT	50235.2	25579.5	-0.0859898
Il10neg_AGAGAATTCTCATGGA	-5359.56	-35905.7	-0.0567482
Il10neg_AGAGAGCAGACAGTCG	-7927.23	-25757.5	-0.0715059
Il10neg_AGAGAGCAGTAAATGC	53010.9	26757.8	-0.0917496
Il10neg_AGAGAGCCACAGTGTT	-960.484	-16234.6	-0.0459997
Il10neg_AGAGAGCGTGATACCT	5152.44	-32883	0.00191492
Il10neg_AGAGAGCTCCTGTAAG	-3481.24	-32057.6	0.0397758
Il10neg_AGAGCAGAGCCTCTCT	93.0208	-22268.7	0.0356992
Il10neg_AGAGCAGCAGAGGCAT	41852.9	19789.2	0.0224237
Il10neg_AGAGCAGGTAATGATG	-7222.29	-32366.9	0.09858
Il10neg_AGAGCAGGTCACCGCA	62974.5	29029	-0.0740149
Il10neg_AGAGCAGGTTTCACTT	3119.51	-28330.6	-0.0119055
Il10neg_AGAGCAGTCATAGGCT	-27705.9	14286.5	-0.030633
Il10neg_AGAGCAGTCGCAGAGA	-25463.7	5844.99	-0.0522639
Il10neg_AGAGCAGTCGCGTGCA	58248.9	27363.1	-0.0448911
Il10neg_AGAGCCCAGCTACGTT	-43370.6	12072.4	-0.033001
Il10neg_AGAGCCCCAGAGAATT	7973.86	-30289.9	0.0911939
Il10neg_AGAGCCCTCAGGCGAA	63672.1	28248.5	-0.0281086
Il10neg_AGAGCCCTCGAGAAGC	-846.852	-22098	-0.0325812
Il10neg_AGATAGAAGATGTTAG	10541.8	-27935.9	0.00654419
Il10neg_AGATAGAAGGGAACAA	64952.2	26932	-0.0558843
Il10neg_AGATAGACAAACGTGG	1650.63	-25236.1	-0.0361949
Il10neg_AGATAGACACAAGGTG	-8243.23	-26013.9	-0.0438285
Il10neg_AGATAGACATCGTTCC	61429.7	26139.3	0.0269875
Il10neg_AGATAGATCATCCCGT	8125.48	-27389.4	-0.00862394
Il10neg_AGATAGATCCGCGATG	4137.52	-35415	-0.0319933
Il10neg_AGATAGATCTCCGAGG	8301.44	-13827.4	0.0553891
Il10neg_AGATCCAAGAGATGCC	-3525.98	-26808.9	-0.0572935
Il10neg_AGATCCAAGAGTTGAT	3234.29	-10877.5	0.0241196
Il10neg_AGATCCAGTAATGATG	-5652.88	-35812.3	0.0304774
Il10neg_AGATCCAGTCAATGGG	8921.82	-25068.9	-0.0882711
Il10neg_AGATCGTAGTGAGTTA	-4607.05	-23496.2	0.184831
Il10neg_AGATCGTCACTAACGT	40107.2	23521.5	-0.0617132
Il10neg_AGATCGTGTCATAGTC	-6620.38	-36029.6	0.101207
Il10neg_AGATCGTGTGAGATTA	-462.1	-32911.4	-0.0394417
Il10neg_AGATCGTGTTTGGAAA	7796.25	-22357.3	-0.00814615
Il10neg_AGATCGTTCCAAGGGA	698.6	-34001.3	-0.00358637
Il10neg_AGATGAACATGATGCT	-10067.7	-29660.9	-0.0592145
Il10neg_AGATGAACATGTGTCA	63025.1	26169	-0.0447654
Il10neg_AGATGAATCGCAACAT	-3442.49	-29793.2	0.00358216
Il10neg_AGATGCTAGTAAAGCT	-42105.2	10345.3	-0.00785244
Il10neg_AGATGCTGTCAGGTAG	5455.35	-25958.1	0.0504603
Il10neg_AGATGCTGTTTGCCGG	-1163.53	-35005.9	-0.00410728
Il10neg_AGATGCTTCGATTTCT	1521.6	-34686.8	0.022635
Il10neg_AGCATCAAGGCGAACT	-17783.6	-7458.55	0.377639
Il10neg_AGCATCACAACTCCAA	270.938	-34992.6	-0.0365661
Il10neg_AGCATCACAAGACCTT	9789.85	-25405.4	-0.0315897
Il10neg_AGCATCACACATGAAA	7204.95	-23999.6	0.0720673
Il10neg_AGCATCACAGACTGCC	61597.2	27552.6	0.0196581
Il10neg_AGCATCACAGCATCTA	2543.18	-35841.6	-0.0360291
Il10neg_AGCATCACAGTGACCC	3185.83	-26063.5	0.0153705
Il10neg_AGCATCAGTCTGCCTT	-41568.9	10406.9	0.0537266
Il10neg_AGCATCAGTTAGAGAT	-20111.3	9627.33	0.022819
Il10neg_AGCATCATCATTACGG	-7839.16	-26210.7	0.158751
Il10neg_AGCATCATCGAACCAT	-1296.97	-21861.6	-0.021515
Il10neg_AGCATCATCGGTGTAT	-7664.61	-26595.8	0.0394116
Il10neg_AGCATCATCTAATTCC	61396.5	25972.4	-0.0200192
Il10neg_AGCATCATCTACCAGA	-7801.01	-23535.4	-0.0325923
Il10neg_AGCCAATAGCCTTGAT	-3821.4	-34624.6	0.0791807
Il10neg_AGCCAATAGGAAGTGA	-11715.5	-9830.5	0.0595892
Il10neg_AGCCAATCACGCTATA	20264	2079.55	-0.0070908
Il10neg_AGCCAATGTTGAGAGC	52237.1	27568.5	-0.0340024
Il10neg_AGCCAATTCTTTCCAA	66.8799	-37884.8	-0.0450274
Il10neg_AGCCACGAGACCAAAT	1046.61	-26426.5	-0.0643421
Il10neg_AGCCACGCAAATCGTC	14364.4	274.166	0.0330895
Il10neg_AGCCACGCAGAGGCAT	1679.92	-31583.7	-0.00459934
Il10neg_AGCCACGGTATCCTCC	16763.5	1565.44	-0.0109084
Il10neg_AGCCACGTCCCAGTGG	43544.9	21113.7	-0.030625
Il10neg_AGCCACGTCCGGGACT	524.486	-26191.4	-0.00861035
Il10neg_AGCCAGCAGAAGCGGG	14076.3	78.9775	-0.0289222
Il10neg_AGCCAGCCACGTATAC	-37292.7	14149.8	-0.0179846
Il10neg_AGCCAGCTCAGAATAG	-7428.73	-35864.7	-0.0265448
Il10neg_AGCCAGCTCATTCACT	-40183.7	9658.87	0.0263482
Il10neg_AGCGATTAGCGAACTG	-1483.72	-29647.1	-0.0271228
Il10neg_AGCGATTAGGTCGTGA	101.469	-23321.1	0.053106
Il10neg_AGCGATTGTAGGTACG	-4970.38	-27749.7	-0.0172744
Il10neg_AGCGATTGTCGTTCAA	53988.7	25211.6	-0.00283673
Il10neg_AGCGATTGTGAGCTCC	52803.9	25110.2	0.00966806
Il10neg_AGCGATTGTTCTCGTC	-20839	3118.12	0.0621111
Il10neg_AGCGATTGTTGCCAAT	3571.06	-13258.9	-0.0424915
Il10neg_AGCGCCACACGTCTCT	1553.08	-15880.6	-0.000901384
Il10neg_AGCGCTGAGTCATAGA	10936.2	-28949.5	0.0160484
Il10neg_AGCGCTGCAGTCCGTG	-8242.74	-25237.7	0.119446
Il10neg_AGCGCTGTCATTGAGC	-3666.57	-33382.3	0.0051632
Il10neg_AGCGCTGTCTGACCCT	54343.5	26099.4	0.0742734
Il10neg_AGCGTATCACTCGATA	-5467.42	-30693.3	0.0215119
Il10neg_AGCGTATGTATACGGG	60847.9	28998.7	-0.0267996
Il10neg_AGCGTATGTGTACGCC	2335.41	-36874.2	-0.0160046
Il10neg_AGCGTATGTGTGGACA	-1019.8	-24260.7	0.0554031
Il10neg_AGCGTATGTTGATCGT	-2462.76	-22670.4	0.00844766
Il10neg_AGCGTATTCATTCGTT	21319.4	712.079	-0.02051
Il10neg_AGCGTATTCCGTAATG	-26660.6	12198.9	0.00172841
Il10neg_AGCGTATTCGGACTTA	-5446.6	-31775.6	-0.00470194
Il10neg_AGCGTCGAGAGGTGCT	3171.31	-22344.7	-0.0449464
Il10neg_AGCGTCGCAGACCATT	-1519.07	-20428.2	-0.0576467
Il10neg_AGCGTCGCAGAGAGGG	50967.6	23602.8	-0.0194065
Il10neg_AGCGTCGCATTCTCCG	-7071.45	-33552.4	0.0510134
Il10neg_AGCTACAAGAACTGAT	206.083	-4473.18	0.0712722
Il10neg_AGCTACAAGCGCATCC	-16642.6	7124.73	0.0108848
Il10neg_AGCTACACACAAGCTT	10662.6	-29517.6	0.00987232
Il10neg_AGCTACACACTGAGTT	56185.5	25760.8	-0.0260527
Il10neg_AGCTACAGTACCGCGT	3334.94	-28062.4	-0.0608162
Il10neg_AGCTACAGTAGTCTTG	57991.9	29918.9	-0.0396754
Il10neg_AGCTACAGTCTAATCG	1209.95	-15525.1	0.0146978
Il10neg_AGCTACAGTTGACTAC	-5421.77	-31649	0.0513286
Il10neg_AGCTACATCCATCACC	60825.8	27840.6	-0.00579184
Il10neg_AGCTCAAAGAGTCTTC	63915.5	27359.7	-0.0135317
Il10neg_AGCTCAACACTACGGC	2525.96	-24573.3	0.0764714
Il10neg_AGCTCAACAGAAATTG	8518.5	-30092.5	-0.0483717
Il10neg_AGCTCAACAGCGAGTA	552.132	-27641.6	-0.0546291
Il10neg_AGCTCAAGTTTAGAGA	-2600.18	-11526.3	-0.0701065
Il10neg_AGCTCAATCGTGGACC	27353.6	8070.33	-0.00585498
Il10neg_AGCTCAATCTTGATTC	40798.3	15251.1	-0.0342097
Il10neg_AGCTTCCAGTGAGCCA	499.737	-35408.1	-0.0156275
Il10neg_AGCTTCCCAAGTGTCT	-5357.39	-22253.3	-0.0949459
Il10neg_AGCTTCCCAATTTCGG	-199.184	-25068.5	0.00122247
Il10neg_AGCTTCCCACATGAAA	-8602.32	-23117.2	-0.0835057
Il10neg_AGCTTCCCATCATTTC	1095.67	-39104.9	-0.00664006
Il10neg_AGCTTCCGTACGGTTT	60972.2	30517.3	-0.000914514
Il10neg_AGCTTCCTCCGATCGG	3261.79	-33703.6	0.00100374
Il10neg_AGGAAATTCATCTGTT	13436.3	-2063.18	0.0280159
Il10neg_AGGAAATTCCATGATG	510.06	-26031.5	-0.0126816
Il10neg_AGGAAATTCCTCTCGA	4772.41	-25339.4	-0.052649
Il10neg_AGGAAATTCCTTCTTC	-5622.33	-37370.3	-0.017852
Il10neg_AGGAATAAGCAGTACG	-1084.5	-20092.2	0.00610096
Il10neg_AGGAATACATCTCATT	1782.38	-37563.5	-0.0846637
Il10neg_AGGAATACATGAAGGC	60220.9	24934.7	0.0790882
Il10neg_AGGAATACATTCATCT	951.174	-38030.1	-0.0453696
Il10neg_AGGAATAGTAACGTTC	-20097	-2712.51	0.0323338
Il10neg_AGGAATAGTGTTAACC	8661.99	-29010.2	-0.0641092
Il10neg_AGGAATATCCATGAGT	-4790.36	-32042.5	-0.0537663
Il10neg_AGGAATATCGAGCTGC	-1163.03	-17764.8	0.0323192
Il10neg_AGGACGAAGCATGCGA	1648.49	-11757.9	0.0271485
Il10neg_AGGACGAGTAACGATA	2084.32	-30402	0.0615941
Il10neg_AGGACGAGTCATGACT	62303.1	28365.4	0.0326568
Il10neg_AGGACGAGTCGTATGT	64441.6	26049.2	-0.0648129
Il10neg_AGGACGAGTTCTATCT	917.857	-26018.2	0.0363819
Il10neg_AGGACGATCCACATAG	-4014.83	-38468.2	-0.0527936
Il10neg_AGGACTTAGAAGCTGC	1989.97	-18583.2	-0.094636
Il10neg_AGGACTTAGAGACAAG	-4373.65	-32539.8	-0.0425406
Il10neg_AGGACTTAGTTCCGGC	1499.07	-37856.8	-0.0187292
Il10neg_AGGACTTCAACTCGTA	53439.3	25300.9	0.00538013
Il10neg_AGGACTTCAGGCCTGT	48141.7	24827.9	-0.037605
Il10neg_AGGACTTGTGCCTTCT	-36451.9	15675.6	0.124286
Il10neg_AGGACTTTCAACCTTT	2117.72	-24515.6	-0.0791663
Il10neg_AGGACTTTCGTGTTCC	778.8	-36567.6	-0.0390775
Il10neg_AGGACTTTCTAGGCAT	62081.3	27815	0.0162032
Il10neg_AGGACTTTCTGAGAGG	-251.954	-22622.1	-0.00217004
Il10neg_AGGAGGTAGGAAGTGA	30990.7	6956.94	-0.0195867
Il10neg_AGGAGGTCACCCTTGT	32514	7930.62	-0.0388697
Il10neg_AGGAGGTCAGTCGAGA	-5297.36	-36716.2	0.0791848
Il10neg_AGGAGGTGTAGTGGCA	3759.91	-17515.7	0.0862544
Il10neg_AGGAGGTGTGCACAAG	-3263.37	-36113.1	-0.0484338
Il10neg_AGGAGGTGTGTCCATA	10563.6	-29342.3	-0.00408796
Il10neg_AGGAGGTTCTCTTGCG	7463.54	-28578.9	-0.0845353
Il10neg_AGGATAACACTAAACC	-7850.24	-25880.3	0.00147815
Il10neg_AGGATAACAGGTCCGT	11366	-7900.13	-0.0350404
Il10neg_AGGATAACAGTGTGCC	-6870.64	-33651.3	0.0789777
Il10neg_AGGATAAGTACAACGG	5590.72	-27196.1	0.00784955
Il10neg_AGGATAAGTACGGGAT	-3613.55	-18986.8	0.221504
Il10neg_AGGATAAGTGTGAGCA	13472	415.672	0.0204841
Il10neg_AGGATAAGTTAAGAAC	-7457.66	-32620.9	-0.0476051
Il10neg_AGGATAATCGCGCTGA	51467.3	24974.8	-0.0887851
Il10neg_AGGATCTCATGACTAC	711.175	-37632.1	0.130464
Il10neg_AGGATCTGTCGAATGG	-7811.75	-26333.9	0.0170658
Il10neg_AGGATCTGTGCGAACA	-969.764	-36041.6	0.0614775
Il10neg_AGGATCTTCGCCGAGT	-15854.7	-7715	0.395349
Il10neg_AGGATCTTCTTCTTCC	-4477.64	-34704.8	-0.0372014
Il10neg_AGGCATTAGAGTTGCG	61511.4	26771.5	0.0289012
Il10neg_AGGCATTAGATCGACG	-5528.19	-34506.4	-0.0311678
Il10neg_AGGCATTAGGGCTTCC	9991.27	-29904.6	-0.00932658
Il10neg_AGGCATTCAGACAAAT	10969.4	-26180.5	-0.0016511
Il10neg_AGGCATTCATCCGTTC	4913.72	-24140.9	-0.00451322
Il10neg_AGGCATTCATTCTGTT	61719	29244.4	-0.0392423
Il10neg_AGGCATTGTATAATGG	10835.4	-25928.5	-0.00962849
Il10neg_AGGCCACAGGAAGTAG	2821.37	-12013.2	0.026479
Il10neg_AGGCCACCACGATAGG	-1812.86	-21971.8	0.00393594
Il10neg_AGGCCACCAGTTGAAA	362.295	-25647.3	0.117006
Il10neg_AGGCCACTCCACAGCG	-5052.07	-30472.2	-0.0471913
Il10neg_AGGCCACTCGACGAGA	-4779.96	-36052.7	0.0205636
Il10neg_AGGCCACTCTTAGGAC	-6343.1	-33814.6	-0.0103427
Il10neg_AGGCTGCAGCGGTAAC	-7010.73	-27227.7	0.048383
Il10neg_AGGCTGCCATCTAGAC	11138.8	-28230.9	-0.0622341
Il10neg_AGGCTGCGTTGTAAAG	-798.355	-26477.8	0.0214489
Il10neg_AGGGAGTAGACTGTTC	13833.8	171.592	0.0762949
Il10neg_AGGGAGTAGATACTGA	22539.7	6786.63	-0.0078511
Il10neg_AGGGAGTAGCTCTATG	63392.4	26386.1	-0.0727055
Il10neg_AGGGAGTAGGTGGTTG	-665.266	-31705	-0.00475704
Il10neg_AGGGAGTCACCTGATA	2302.27	-34018.2	0.016132
Il10neg_AGGGAGTCACGGCACT	8947.33	-29295.9	-0.0339951
Il10neg_AGGGAGTCAGTAACCT	63562.1	29119.5	-0.0493048
Il10neg_AGGGAGTCATAGAGGC	-6262.32	-33356.8	-0.0111585
Il10neg_AGGGAGTGTTGCGGCT	-1338.58	-19352.1	0.0797078
Il10neg_AGGGAGTTCTGACCCT	54953.2	24766.1	-0.0778117
Il10neg_AGGGAGTTCTTACACT	549.149	-31293.6	-0.0398756
Il10neg_AGGGCCTAGCGATTCT	-2590.21	-37653.7	0.0250979
Il10neg_AGGGCCTAGGATAATC	10824.1	-25607.9	-0.0183968
Il10neg_AGGGCCTAGGTTGGAC	3068.05	-29655.8	-0.0314728
Il10neg_AGGGCCTCAGCCTACG	-1699.34	-25928.8	-0.0440726
Il10neg_AGGGCCTGTACCGCGT	-20082.8	3068.37	0.0293644
Il10neg_AGGGCCTGTAGCGATG	62214	26768.2	0.0575836
Il10neg_AGGGCCTGTCAATGGG	1463.71	-25635.4	-0.0484314
Il10neg_AGGGCTCGTCGATGCC	6002.4	-27419.6	0.00526813
Il10neg_AGGGCTCGTGACTATC	64042.9	26235.4	-0.0616655
Il10neg_AGGGCTCTCAGAGTGG	165.155	-29712.9	0.0248396
Il10neg_AGGGTCCAGACCATGG	-3297.37	-2739.86	-0.0292959
Il10neg_AGGGTCCAGTGCTCGC	99.929	-35900.4	0.0215746
Il10neg_AGGGTCCAGTTACGGG	2051.39	-27416.4	-0.0904115
Il10neg_AGGGTCCCACGCTGCA	-3203.66	-24325.5	0.120908
Il10neg_AGGGTCCGTCCACACG	7234.11	-30972.2	-0.0136684
Il10neg_AGGGTCCTCCGAACGC	-2198.83	-21327.2	0.0242524
Il10neg_AGGGTCCTCGCCGAGT	-5452.34	-12225.4	-0.017138
Il10neg_AGGGTCCTCTTTGCTA	1424.25	-26475.1	-0.0235778
Il10neg_AGGGTGACAGCTTTGA	61577.7	27916.3	-0.0579526
Il10neg_AGGGTGACAGTCGAGA	40175.7	22608.7	0.00336914
Il10neg_AGGGTGACATAGGTAA	-3293.4	-36402.8	0.0336083
Il10neg_AGGGTGAGTCCCTAAA	-1070.04	-19228.2	0.0490881
Il10neg_AGGGTGAGTCCTTGTC	52024.7	24813.8	-0.0127378
Il10neg_AGGGTGAGTTCCCACT	2010.03	-25322.3	-0.0302018
Il10neg_AGGGTGATCCGTCCTA	-4277.89	-21011	-0.0402453
Il10neg_AGGGTGATCGTAACCA	-4772.74	-33863.7	-0.0352645
Il10neg_AGGGTTTCAACCCTCT	515.643	-24727.1	-0.0512295
Il10neg_AGGGTTTCAGGTATGG	29457.9	10845.3	0.139212
Il10neg_AGGGTTTGTCAACGCC	3088.7	-18879.9	0.00399707
Il10neg_AGGGTTTTCAACTCTT	47049.3	25032	0.029136
Il10neg_AGGGTTTTCAGTCAGT	-3758.15	-33221.9	-0.0504474
Il10neg_AGGGTTTTCGAATGCT	7404.89	-28707.7	0.0328381
Il10neg_AGGGTTTTCGTGTGGC	-35410.1	10094.6	-0.00724777
Il10neg_AGGGTTTTCTGGCCAG	1167.05	-16579.1	0.0458153
Il10neg_AGGTAGGCACAAATAG	-3502.39	-30135.2	0.0823675
Il10neg_AGGTAGGCACCAACAT	3509.69	-28026.4	0.0960387
Il10neg_AGGTAGGCATGTTTGG	-4810.99	-33326.8	-0.00573409
Il10neg_AGGTAGGGTGCCTATA	11075.9	-27902.5	0.00407319
Il10neg_AGGTAGGTCGTGGCGT	-647.27	-31205.4	0.00398503
Il10neg_AGGTAGGTCTAGTGTG	1738.3	-28269.6	0.0903093
Il10neg_AGGTCATAGCACGTCC	-1708.06	-38724.8	-0.022832
Il10neg_AGGTCATAGGTAGCCA	-3008.78	-32759	-0.0319314
Il10neg_AGGTCATAGTATGGAT	-1075.11	-32723.3	0.0146215
Il10neg_AGGTCATTCGAATGCT	63107.3	26728.6	-0.0376045
Il10neg_AGGTCTAAGAGTCAGC	48943.3	24829.4	-0.0159627
Il10neg_AGGTCTAAGTAGCATA	-39899.5	14152.5	-0.0106372
Il10neg_AGGTCTAAGTTATGGA	40680.6	22740.2	-0.0604992
Il10neg_AGGTCTACACGTACAT	-3118.72	-29763	0.089107
Il10neg_AGGTCTAGTACTTCCC	1317.34	-23582.2	-0.0534928
Il10neg_AGGTCTAGTGAATTGA	-971.708	-22735.5	0.015276
Il10neg_AGGTCTAGTGAGACGT	10494.5	-25944	-0.0175829
Il10neg_AGGTCTATCATGGAGG	2082.49	-30067.8	0.0107669
Il10neg_AGGTCTATCGCCTTGT	9722.97	-29680.6	-0.0316229
Il10neg_AGGTCTATCGGACCAC	-5586.27	-37009.7	0.0139443
Il10neg_AGGTCTATCGGTCAGC	693.981	-36438.9	0.00441379
Il10neg_AGGTGTTCACAATGTC	10998.4	-27174.5	0.00408545
Il10neg_AGGTGTTCACGAAGAC	64725.8	26882.5	-0.0715946
Il10neg_AGGTGTTGTAACTTCG	9861.29	-23799.3	-0.0642297
Il10neg_AGGTTACAGCATGCAG	41718.6	22272.4	-0.100537
Il10neg_AGGTTACAGCTCTGTA	-6369.56	-30400.2	0.00746519
Il10neg_AGGTTACCAGACGGAT	-1084.5	-35990	0.0907164
Il10neg_AGGTTACTCTAGTGAC	30889.2	6983.13	0.0318002
Il10neg_AGGTTGTAGCCTTCTC	48228.8	24480.3	-0.065662
Il10neg_AGGTTGTAGTAGCATA	-14068.1	-6410.03	0.0473412
Il10neg_AGGTTGTAGTAGGATT	64455.1	28402	-0.0714559
Il10neg_AGGTTGTGTCGACGCT	10084.5	-26050.6	0.0431568
Il10neg_AGGTTGTTCTGAGGCC	2646.9	-28263.2	-0.0426702
Il10neg_AGTAACCAGGGATGTC	-3863.01	-25866.9	-0.0600887
Il10neg_AGTAACCCAACGCCCA	-4709.44	-36240.9	0.0365939
Il10neg_AGTAACCCAATGTCTG	36192.4	18731.4	-0.0417215
Il10neg_AGTAACCCACCATTCC	6316.98	-26654.8	-0.0420851
Il10neg_AGTAACCGTACCAGAG	858.417	-34466.2	0.0406162
Il10neg_AGTAACCGTACCTATG	1080.15	-31283.8	-0.0472792
Il10neg_AGTAACCGTCTTACAG	50481.7	25448.8	-0.0250004
Il10neg_AGTAACCGTGAAAGTT	3596.83	-17951.8	0.0403941
Il10neg_AGTAACCGTGAGCCAA	-6914.29	-26413.4	-0.0336
Il10neg_AGTAACCTCAGGTGTT	-2081.12	-30911	-0.0467318
Il10neg_AGTACCACACCATATG	8833.33	-26308	-0.010133
Il10neg_AGTACCAGTAAGATAC	-118.717	-35448.2	-0.032607
Il10neg_AGTACCAGTACAGTTC	2418.79	-35341.7	0.0137278
Il10neg_AGTACCAGTGCCTTCT	-1161.12	-36054.2	0.0417716
Il10neg_AGTACCATCATCACTT	-2382.62	-37462.3	-0.0658002
Il10neg_AGTACCATCGGTCGGT	-4598.12	-36405.7	0.029898
Il10neg_AGTACTGAGTAATCCC	1416.75	-16925.3	0.0238311
Il10neg_AGTACTGAGTCGGCAA	-1446.28	-22938.2	-0.00148742
Il10neg_AGTACTGCAACGGCCT	-35556.7	6880.97	-0.0218322
Il10neg_AGTACTGCACTGTGTA	62378.1	26292.5	-0.0690793
Il10neg_AGTACTGCATAGAATG	60593.3	26992.7	-0.0245826
Il10neg_AGTACTGCATTGCCGG	-5705.47	-14641.1	-0.0233907
Il10neg_AGTACTGGTCCTGGTG	10128.8	-25508.5	-0.0462878
Il10neg_AGTACTGTCTTCTAAC	52749.5	25436.6	-0.0369425
Il10neg_AGTAGCTCAAAGGCAC	59748	28615.7	-0.00937027
Il10neg_AGTAGCTCAAATGCGG	7837.04	-9255.04	-0.0521467
Il10neg_AGTAGCTCACAACGCC	8663.96	-21295.8	-0.0347752
Il10neg_AGTAGCTGTAATGCTC	51146.1	25979.8	0.00191246
Il10neg_AGTAGCTTCATAGGCT	56443.3	25556.9	-0.00154293
Il10neg_AGTAGCTTCGTGGACC	-1306.96	-35715.9	-0.0384882
Il10neg_AGTAGCTTCTCGCAGG	-549.276	-22467.9	0.0866034
Il10neg_AGTAGTCAGCCTGACC	9590.4	-28732.4	-0.00811869
Il10neg_AGTAGTCAGGAGCTGT	-2370.84	-31309.1	0.0481495
Il10neg_AGTAGTCCAATCGCCG	9011.02	-29398.6	-0.0982008
Il10neg_AGTAGTCGTGATAGAT	7482.46	-25373.6	-0.0243748
Il10neg_AGTAGTCGTTTCCAAG	53591.9	25740.4	-0.0153666
Il10neg_AGTAGTCTCACCCTTG	8169.53	-27176.1	0.168685
Il10neg_AGTCAACCATCAGCTA	61044.6	26987.3	-0.0753953
Il10neg_AGTCAACGTCCTCAGG	-6588.32	-35170.9	0.00905289
Il10neg_AGTCAACGTGTCATGT	-191.058	-27561.3	-0.0855883
Il10neg_AGTCAACTCACCGGTG	2515.35	-11900.4	-0.00293853
Il10neg_AGTCACAAGTCAGGGT	-3622.85	-35958.6	0.0109746
Il10neg_AGTCACACACAGCCTG	1012	-34419.2	-0.0464537
Il10neg_AGTCACACACGCGCAT	-3564.71	-1715.58	-0.0625853
Il10neg_AGTCACACACTCTAGA	-42988	11085.3	-0.0378759
Il10neg_AGTCACACATCCCACT	62425.7	30202.2	-0.0707776
Il10neg_AGTCACAGTATCGTGT	30927.5	11486.4	0.180329
Il10neg_AGTCATGAGCACCGTC	52223.6	25219.3	-0.0138251
Il10neg_AGTCATGAGTGTAGAT	9769.22	-23265.1	0.0218916
Il10neg_AGTCATGAGTTACGAA	62520.2	29466.4	-0.0302374
Il10neg_AGTCATGAGTTGGAAT	11117.4	-29505.3	-0.083414
Il10neg_AGTCATGCACGGTGCT	-9621.54	-31186.6	0.0365905
Il10neg_AGTCATGCATGGAAGC	-17732.2	-8062.1	0.521315
Il10neg_AGTCATGGTGACGCCT	15385.5	968.869	-0.0675967
Il10neg_AGTCATGTCAGAGTGG	-3089.99	-29275.6	-0.0114476
Il10neg_AGTCATGTCTACCACC	429.8	-22545.4	-0.0476443
Il10neg_AGTCTCCAGATACCAA	38096.8	28177.9	-0.0495509
Il10neg_AGTCTCCAGATGACAT	34877.7	17239.7	-0.0190128
Il10neg_AGTCTCCAGCTATCCA	-19215.3	7291.83	-0.0206244
Il10neg_AGTCTCCAGTTACGTC	226.684	-35069.4	0.0557619
Il10neg_AGTCTCCCACGTCTCT	-296.859	-22277.6	-0.0387558
Il10neg_AGTCTCCGTCATCCGG	-3166.87	-33613	0.137519
Il10neg_AGTCTCCGTGCCTATA	38834.7	21276.8	-0.00883145
Il10neg_AGTCTCCGTGGGTCAA	3034.39	-27808.5	-0.080992
Il10neg_AGTGACTAGATGTTCC	-991.241	-16394.7	-0.0121009
Il10neg_AGTGACTAGATTAGTG	-1242.05	-33399.6	0.0116432
Il10neg_AGTGACTAGCCTCTCT	3053.21	-12940.3	0.0364868
Il10neg_AGTGACTAGCCTGACC	8182.18	-28281.2	0.00113894
Il10neg_AGTGACTCACCCTATC	-577.973	-21607.2	-0.031346
Il10neg_AGTGACTCACTCGATA	-9058.07	-30722.6	-0.0051623
Il10neg_AGTGACTGTAACACCT	6672.9	-17406.4	0.047049
Il10neg_AGTGACTGTCCACTTC	49100.2	23835.6	-0.0102799
Il10neg_AGTGACTGTTAGTTCG	61476.6	28089.4	-0.012776
Il10neg_AGTGACTTCAAACCTG	-14236.5	-20954.2	0.0367931
Il10neg_AGTGATCAGACCAAAT	50193	23976.5	0.043868
Il10neg_AGTGATCAGACGGAAA	-19898.6	-7796.98	0.766234
Il10neg_AGTGATCAGAGCAGCT	52103.4	24937.2	-0.0428821
Il10neg_AGTGATCAGGGTAATT	-5544.08	-36128.4	0.0163564
Il10neg_AGTGATCAGTCGGCAA	473.73	-15872.4	-0.0386501
Il10neg_AGTGATCCAACCGCTG	4013.94	-10325.3	0.0306616
Il10neg_AGTGATCCATCCAATG	1265.12	-37273.5	-0.0202429
Il10neg_AGTGATCGTTCAGTAC	64662	27194.5	-0.0181955
Il10neg_AGTGATCGTTCATCGA	14467.7	-2786.6	0.0428077
Il10neg_AGTGCCGAGCGTGTCC	-6622.06	-31422.2	0.0131781
Il10neg_AGTGCCGAGTTACGTC	7323.19	-26176.7	0.0234434
Il10neg_AGTGCCGGTGTTTGCA	61302.1	26439.3	-0.0288677
Il10neg_AGTGCCGTCTAGCCTC	3397.02	-31704.5	-0.0374898
Il10neg_AGTGTTGAGACCATAA	47300.7	24920.2	-0.0443711
Il10neg_AGTGTTGAGCAGCACA	1992.84	-24705	-0.00868679
Il10neg_AGTGTTGAGCGGTAGT	5986.68	-25532.6	0.144507
Il10neg_AGTGTTGCAGGCTCTG	-10546.5	-87.5765	-0.065842
Il10neg_AGTGTTGCATTCCTCG	42694	19227.9	-0.0105122
Il10neg_AGTGTTGGTCAGTTTG	1757.41	-14064.2	0.0561143
Il10neg_AGTGTTGGTGCACGCT	60717.3	27045.6	0.00203185
Il10neg_AGTGTTGTCAAACGTC	-1727.9	-38426.5	0.000693157
Il10neg_AGTTAGCAGAAGAACG	10209.3	-25794.7	-0.0220434
Il10neg_AGTTAGCAGGAGTCTG	-1058.14	-21788.9	0.04514
Il10neg_AGTTAGCCAAGACTGG	-5751.53	-36183.7	0.0107141
Il10neg_AGTTAGCCACTTGTCC	-7240.59	-26541.5	0.0164345
Il10neg_AGTTAGCCATGCCATA	-3074.86	-33975.1	-0.0501513
Il10neg_AGTTAGCGTATTCTCT	64133.8	25753.3	-0.0494382
Il10neg_AGTTAGCTCAACTCTT	-1997.9	-24446.4	-0.0604901
Il10neg_AGTTAGCTCCTTGACC	1226.22	-38226.5	-0.0365188
Il10neg_AGTTCCCAGGTACCTT	10472.3	-25534.4	-0.00805163
Il10neg_AGTTCCCCAAGGCCTC	306.686	-18339.7	-0.0389914
Il10neg_AGTTCCCCACAGTCCG	-5822.81	-36273.3	-0.0211032
Il10neg_AGTTCCCCACTTGTCC	-5602.97	-19172.3	-0.0176786
Il10neg_AGTTCCCGTCTGTGTA	49029.1	22456.2	0.128972
Il10neg_AGTTCCCTCGAATGCT	-6604.08	-1279.94	0.0119487
Il10neg_AGTTCGAAGCGTTACT	1234.13	-12893	0.0442209
Il10neg_AGTTCGAAGGACAACC	-1787.81	-38317.3	0.060158
Il10neg_AGTTCGAAGTTCCTGA	-2559.98	-30630.1	0.0386743
Il10neg_AGTTCGACAAAGGGCT	-5699.66	-30906.2	-0.00690781
Il10neg_AGTTCGACAACTACGT	-3650.59	-34851	0.0304673
Il10neg_AGTTCGACAACTCGAT	10211.2	-29182.7	-0.0487513
Il10neg_AGTTCGATCGGTTGTA	5404.21	-7910.49	0.000214515
Il10neg_ATACCGAAGACTTCAC	-1589.14	-19045.5	0.0137058
Il10neg_ATACCGAAGCCTGTCG	30474.5	10740.5	-0.0407259
Il10neg_ATACCGAAGGAAGTGA	63613.9	26705.8	0.000178332
Il10neg_ATACCGAAGGTACAAT	-13.2117	-38953.6	-0.00461423
Il10neg_ATACCGAGTCGATGCC	-41751.1	13594.7	-0.0396692
Il10neg_ATACCGAGTCTGGTTA	49188.8	24488.9	0.0131574
Il10neg_ATACCGAGTGTCCATA	-6039.63	-32789.2	-0.0385094
Il10neg_ATACCGAGTTTGTGGT	-4429.41	-33447.5	0.039875
Il10neg_ATACCGATCCGTGACG	22961.1	11083.4	-0.0053756
Il10neg_ATACCGATCCTTATCA	500.313	-23670.6	0.0817136
Il10neg_ATACCGATCTGCGTCT	6907.77	-24807.8	0.0345189
Il10neg_ATACCTTAGCTTAGTC	-843.086	-32744	0.0429264
Il10neg_ATACCTTAGGGCTTCC	-4898.28	-33884.6	-0.0141325
Il10neg_ATACCTTCACGGGTAA	59399.1	28461.7	-0.0247264
Il10neg_ATACCTTCAGAGAAAG	61351.5	27640.1	-0.0133457
Il10neg_ATACCTTCAGCTGTTA	-1447.81	-33341.7	0.0694026
Il10neg_ATACCTTGTACTCGAT	59678	26155	-0.00336412
Il10neg_ATACCTTTCAGAGTGG	1727.84	-3953.8	-0.0208454
Il10neg_ATACTTCAGACCCGCT	-6201.6	-33009.2	-0.0126422
Il10neg_ATACTTCAGACGGATC	3361.9	-19672.9	0.0443803
Il10neg_ATACTTCAGGCGTTGA	58714.1	30488.3	-0.0205294
Il10neg_ATACTTCAGGCTCTAT	61560.6	28109.1	-0.00620897
Il10neg_ATACTTCCACACCTTC	-8685.47	-25268.2	0.0151793
Il10neg_ATACTTCCACCGGTCA	58111.5	30537.5	-0.0323773
Il10neg_ATACTTCCATAACCCA	-7552.9	-25958.1	-0.0535443
Il10neg_ATACTTCGTAGCTTTG	10975.9	-15895.1	0.0431691
Il10neg_ATACTTCGTATACGGG	-2100.15	-22667.5	-0.0818703
Il10neg_ATACTTCTCCGCGATG	-5099.84	-37636.5	0.0191314
Il10neg_ATAGACCAGTGACACG	8288.47	-26082.4	0.0183245
Il10neg_ATAGACCAGTGCTCAT	76.6943	-21226.5	0.001274
Il10neg_ATAGACCCAATATCCG	-2166.04	-33683.4	-0.0330551
Il10neg_ATAGACCGTCCCAAAT	659.201	-33159.8	-0.0170776
Il10neg_ATAGACCTCTGCCCTA	54607.2	28683.1	0.0282266
Il10neg_ATAGAGACAATCCTAG	-64.6702	-36022.4	0.00886349
Il10neg_ATAGAGACAGGTGTTT	1085.01	-34149.3	-0.0337434
Il10neg_ATAGAGATCAAGAAAC	60616.3	27147.9	0.0134844
Il10neg_ATAGAGATCAGCGGAA	-319.993	-24722.2	0.0519633
Il10neg_ATAGAGATCTTCGGTC	-15702.8	-9272.42	0.432732
Il10neg_ATAGGCTAGGCGACAT	2471.59	-26213.2	0.00648237
Il10neg_ATAGGCTAGTAAGACT	62354.7	29394.9	-0.0624553
Il10neg_ATAGGCTCAAGAGGCT	59235.3	27568.4	-0.0603993
Il10neg_ATAGGCTCACGGATCC	10184.9	-30233.2	0.137598
Il10neg_ATAGGCTCACGTCGGT	48323.7	23877.1	-0.0374492
Il10neg_ATAGGCTGTTCCGTTC	-1067.86	-28238	0.0275767
Il10neg_ATAGGCTTCACTCACC	-1782.28	-25218.7	-0.045508
Il10neg_ATAGGCTTCATTCGGA	-1035.61	-35498.3	0.0513265
Il10neg_ATATCCTAGAGGGTGG	2023.67	-38007.9	0.00707137
Il10neg_ATATCCTAGCATTTGC	-4675.76	-37094.5	-0.0587324
Il10neg_ATATCCTCAGCCGGTT	40489.1	23324.9	0.0120352
Il10neg_ATATCCTCAGTCAGCC	-14318.9	-6366.79	0.0395381
Il10neg_ATATCCTCATGAAGGC	551.535	-32029.1	0.0928848
Il10neg_ATATCCTGTCGGATTT	-3435.93	-34013.3	0.0500557
Il10neg_ATATCCTGTTCGAACT	-8723.34	-24351.2	-0.0586545
Il10neg_ATATCCTTCAAATGCC	-135.844	-18139.9	0.0247733
Il10neg_ATATCCTTCCGCGATG	63513.9	26346.4	-0.0740483
Il10neg_ATATCCTTCCTAACAG	-5986.5	-35908.2	-0.0766412
Il10neg_ATCACAGAGTTGCTGT	953.08	-14022.1	0.0181844
Il10neg_ATCACAGCAGTAGTTC	10166.3	-25680.6	-0.0613286
Il10neg_ATCACAGCATCGGCCA	-1116.94	-37345.7	0.086772
Il10neg_ATCACAGGTAGGAGTC	-5919.42	-26958	0.0402301
Il10neg_ATCACGAAGACTCAAA	-4379.49	-34063	-0.048681
Il10neg_ATCACGAAGCCTCATA	42.2803	-21366.3	-0.00779517
Il10neg_ATCACGAAGGTGCTAG	4321.06	-13279.4	0.0384043
Il10neg_ATCACGACAATAGTCC	-274.439	-34218.8	0.00340542
Il10neg_ATCACGACACGTTGGC	3467.62	-24298.8	-0.00757952
Il10neg_ATCACGAGTAAGCTCT	63006.1	26946.8	0.0208434
Il10neg_ATCACGAGTACACGTT	-5636.94	-35691.6	0.0189066
Il10neg_ATCACGAGTACGATTC	52690.9	25325.4	0.0303604
Il10neg_ATCACGAGTCCTCCAT	63973	26766.6	-0.0457097
Il10neg_ATCACGAGTCTTTCAT	10399	-28790.8	0.0288543
Il10neg_ATCACGAGTGTAGGAC	1492.3	-34307.2	-0.0490904
Il10neg_ATCACGATCCAGCACG	5946.82	-23008.6	-0.0187327
Il10neg_ATCACGATCTCTTCAA	8766	-24174.3	0.0059361
Il10neg_ATCACTTCAATTGCCA	1952.94	-33398.1	-0.0368151
Il10neg_ATCACTTTCAGTCAGT	63483.9	26121.2	-0.0157146
Il10neg_ATCACTTTCGAAATCC	-18664.5	4258.08	-0.0333335
Il10neg_ATCACTTTCTACTTCA	62755.6	27297.5	0.0231087
Il10neg_ATCAGGTAGGATATGT	-5940.36	-35484	0.0501262
Il10neg_ATCAGGTCAATTGAAG	-3442.33	-36535.6	-0.0417003
Il10neg_ATCAGGTCACGTTCGG	-2755.4	-35940.2	-0.074285
Il10neg_ATCAGGTGTGTATTGC	-3065.6	-22758	-0.0403115
Il10neg_ATCAGGTTCGATTCCC	51998.2	27607.4	0.0823484
Il10neg_ATCAGGTTCGCAGAGA	-2318.37	-5366.25	0.0776556
Il10neg_ATCAGGTTCGGATAAA	-2490.66	-19999.8	-0.0526963
Il10neg_ATCAGGTTCGTGGGAA	1983.8	-37417.3	-0.0105009
Il10neg_ATCATTCAGAACGTGC	-796.55	-35458.5	0.139339
Il10neg_ATCATTCAGATACCAA	48745	24175.9	-0.0114476
Il10neg_ATCATTCCAAACGGCA	-4556.5	-4320.37	-0.0180555
Il10neg_ATCATTCCAGACCCGT	-4999.61	-37047.6	0.00252068
Il10neg_ATCATTCCATCGTGCG	53604.6	28958	-0.0558413
Il10neg_ATCATTCCATGACAAA	45857.1	24048.9	-0.0322226
Il10neg_ATCATTCGTCAGTCCG	-5529.8	-35743.9	0.0194351
Il10neg_ATCATTCTCTAGTACG	-26.7513	-29342.8	-0.0123253
Il10neg_ATCATTCTCTAGTGTG	52903.9	24647.8	-0.0118959
Il10neg_ATCCACCAGACGTCGA	15212.5	603.442	0.0658104
Il10neg_ATCCACCAGCATCCCG	14740.7	-510.398	-0.0462211
Il10neg_ATCCACCCACGCTGCA	7201.79	-26241.4	0.00743462
Il10neg_ATCCACCCAGCGAACA	-5113.49	-32700.2	-0.0999368
Il10neg_ATCCACCCAGGATCTT	-19879.9	-456.952	0.0290788
Il10neg_ATCCACCCATACCAGT	92.81	-25892.7	-0.00489505
Il10neg_ATCCACCTCATTTGGG	1204.79	-37116	0.0743799
Il10neg_ATCCATTCACAGTCAT	-854.897	-36069	0.0200399
Il10neg_ATCCATTCACCTGAAT	-20354.9	-8276.64	0.582038
Il10neg_ATCCATTCAGAGGGTT	-27114.7	7126.12	0.060762
Il10neg_ATCCATTCAGCGACAA	-4129.3	-1390.5	-0.0759248
Il10neg_ATCCATTCAGGTGACA	9549.19	-27887.9	-0.0483777
Il10neg_ATCCATTCATGATAGA	-383.238	-35396.5	0.0653082
Il10neg_ATCCATTCATGCCGGT	16683.8	1782.97	-0.0129231
Il10neg_ATCCATTTCGAACGCC	9641.42	-27332.3	0.00887222
Il10neg_ATCCATTTCTCCGCAT	10053.7	-6676.38	-0.0307968
Il10neg_ATCCCTGAGCTACAAA	-4420.08	-36289.2	0.0691706
Il10neg_ATCCCTGCAACGTTAC	1054.74	-21746.8	-0.0813328
Il10neg_ATCCCTGCAAGATGTA	64928.5	27206.4	-0.00515327
Il10neg_ATCCCTGCACCCGTAG	6033.41	-5765.55	0.00821719
Il10neg_ATCCCTGCATAGGTTC	2080.41	-35348.2	0.0360882
Il10neg_ATCCCTGCATGCGTGC	5042.22	-20855	0.045905
Il10neg_ATCCCTGGTCGGAACA	-32747.4	10732.4	-0.00886146
Il10neg_ATCCCTGTCCCAATAG	-167.281	-39082.1	-0.0033651
Il10neg_ATCCCTGTCGAAACAA	-2221.84	-29509.9	-0.0719674
Il10neg_ATCCCTGTCTGTCGTC	6051.08	-17947.9	0.0397263
Il10neg_ATCCGTCAGCGTCTCG	-2915.7	-32658.1	0.0200739
Il10neg_ATCCGTCAGGCCATAG	-3693.58	-37698.1	-0.0179309
Il10neg_ATCCGTCCAACACACT	731.932	-30505.2	0.191183
Il10neg_ATCCGTCCACCGTACG	7605.31	-27060	-0.0136823
Il10neg_ATCCGTCGTCGTCGGT	45882.5	24296.3	-0.0560727
Il10neg_ATCCGTCGTCTTACTT	13715.6	-146.333	0.00588945
Il10neg_ATCCGTCGTGAAAGTT	46744.8	24861.4	-0.0677219
Il10neg_ATCCGTCGTGTCTAAC	931.297	-35640.8	-0.108356
Il10neg_ATCCGTCTCGTTATCT	50332.2	24928.7	-0.0542847
Il10neg_ATCCGTCTCGTTGCCT	-8425.66	-24692	0.0598372
Il10neg_ATCCTATAGGCGTTGA	-3132.76	-32904.5	0.0138884
Il10neg_ATCCTATAGGTTCACT	51202.4	24438.6	0.0120466
Il10neg_ATCCTATAGTCGAGGT	50143.2	24340.1	-0.030467
Il10neg_ATCCTATGTAGGATAT	2161.64	-17206.4	-0.0639614
Il10neg_ATCCTATGTATCGATC	16595.5	-85.1197	-0.00285895
Il10neg_ATCCTATGTGTCTAAC	-8453.52	-32682.9	0.033774
Il10neg_ATCCTATGTTGGTACT	60414.9	27333.8	-0.0358851
Il10neg_ATCCTATTCAAATAGG	52958.4	26930.2	-0.0191521
Il10neg_ATCCTATTCAAGATAG	1957.01	-32677.5	-0.0350887
Il10neg_ATCCTATTCTGAGAGG	-2761.8	-31647	-0.0714083
Il10neg_ATCGATGAGCGGGTAT	-3429.47	-2643.07	-0.0396131
Il10neg_ATCGATGAGCTCCCTT	373.992	-19601.3	-0.0439605
Il10neg_ATCGATGAGGGCAAGG	2484.51	-11440.7	0.0522467
Il10neg_ATCGATGAGTAACAGT	4776.06	-29721.4	-0.0145115
Il10neg_ATCGATGCAACTCCAA	46215.8	23243.4	-0.0477181
Il10neg_ATCGATGCACACAGCC	4084.74	-31937.4	-0.0524107
Il10neg_ATCGATGCACAGAGCA	-1394.26	-25051.7	0.0460985
Il10neg_ATCGATGCACCAGTAT	2547.44	-25277.9	-0.045567
Il10neg_ATCGATGCACCCTGTT	7595.9	-29972.3	0.0137484
Il10neg_ATCGATGCAGTTCTAG	568.897	-37154.9	-0.00607224
Il10neg_ATCGATGCATCAGTGT	-1267.88	-26598.4	-0.0114303
Il10neg_ATCGATGGTGCGTTTA	-817.248	-36821.9	-0.0543442
Il10neg_ATCGATGTCCATCAGA	-2225.98	-22522.8	-0.0429805
Il10neg_ATCGATGTCCTCTAGC	61632.4	27742.4	0.00799168
Il10neg_ATCGATGTCGCATAGT	62466.8	25743.3	0.0186456
Il10neg_ATCGATGTCGGTCTGG	2412.79	-32577.2	-0.0656493
Il10neg_ATCGATGTCTATTCGT	-2896.67	-35931.7	-0.0123874
Il10neg_ATCGATGTCTCGCTCA	64799.8	27128.5	-0.0489901
Il10neg_ATCGCCTAGAGCTTTC	41590	23482.8	-0.0370149
Il10neg_ATCGCCTAGGGCCCTT	-4143.12	-33052.6	-0.0525562
Il10neg_ATCGCCTGTCTTGCTC	-171.544	-35638.3	0.0503971
Il10neg_ATCGCCTGTGCTGATT	4911.39	-5267.47	0.0110408
Il10neg_ATCGCCTTCACTCTTA	8934.98	-26969.4	-0.0216968
Il10neg_ATCGCCTTCAGGAAAT	-6686.49	-32696.9	-0.0705101
Il10neg_ATCGGATAGCAGAAAG	53996.1	25647.3	-0.0696487
Il10neg_ATCGGATAGCTGCCTG	10303.7	-10690.1	0.00844515
Il10neg_ATCGGATCACCGTGAC	-2596.38	-32521.5	-0.00303849
Il10neg_ATCGGATCACTGCATA	-5168.85	-35263.4	-0.03283
Il10neg_ATCGGATCACTGTCGG	49143.3	25484.6	-0.00209593
Il10neg_ATCGGATGTGGCCTCA	31608.4	7221.56	-0.036635
Il10neg_ATCGGATTCAGCACCG	-1170.73	-25854.3	-0.0211266
Il10neg_ATCGGCGCAGACGGAT	-5068.37	-31999.5	0.0795682
Il10neg_ATCGGCGCAGCTGAGA	-6429.67	-31528.1	0.0216958
Il10neg_ATCGGCGCATCTCCCA	250.848	-22049.1	0.0505388
Il10neg_ATCGGCGGTTCTTAGG	9168.77	-23885.3	-0.0387095
Il10neg_ATCGGCGTCCGGTAAT	-5188.98	-35917.5	-0.0689663
Il10neg_ATCGGCGTCCTCATAT	1846.35	-31695.9	0.0463563
Il10neg_ATCGGCGTCGGAAACG	30425.9	11007.2	0.0412606
Il10neg_ATCGGCGTCTTCTGTA	47373.6	23413.7	-0.0445597
Il10neg_ATCGTAGAGCAATAGT	61850.7	26096.4	-0.00703764
Il10neg_ATCGTAGCACCGTACG	15747.9	1072.7	-0.0601486
Il10neg_ATCGTAGGTAGTCTGT	2994.21	-36174.8	-0.00848891
Il10neg_ATCGTAGGTTTACGAC	60104.8	26003.7	0.00762388
Il10neg_ATCGTCCAGACATACA	-2719.58	-5711.51	0.0170522
Il10neg_ATCGTCCAGCCTGGAA	-5939.65	-37178.5	0.0171125
Il10neg_ATCGTCCAGGTGGCTA	-1138.86	-32497.5	0.112767
Il10neg_ATCGTCCAGTCCCAAT	-1190.63	-19458.5	0.0585466
Il10neg_ATCGTCCCAATCCAGT	36392.5	33915.5	-0.0631816
Il10neg_ATCGTCCCAGAAATCA	7116.04	-29241.2	0.0736812
Il10neg_ATCGTCCCAGTCTACA	-5225.1	-36887.6	0.00142064
Il10neg_ATCGTCCCATAATGAG	-20250.8	-8376.83	0.374941
Il10neg_ATCGTCCTCAACCGAT	58441.7	26560.9	0.0433387
Il10neg_ATCGTCCTCGTAGTCA	-4283.15	-34117.8	-0.0202554
Il10neg_ATCGTCCTCTCGGTCT	-2485.21	-36557.2	0.0135086
Il10neg_ATCGTGAAGGTGCATG	63108.1	25325.5	-0.0521033
Il10neg_ATCGTGACACTGTCGG	14520.8	735.384	0.117191
Il10neg_ATCGTGACAGCCGTTG	-2378.87	-30759.9	0.0364509
Il10neg_ATCGTGACATTGTCGA	10281.8	-30503.3	-0.0315309
Il10neg_ATCGTGAGTATGCAAA	1749.55	-5675.66	-0.0650236
Il10neg_ATCGTGAGTGTTACAC	-7285.61	-34645.5	0.117249
Il10neg_ATCGTGATCCGAGTGC	63696.8	29531.2	-0.013464
Il10neg_ATCGTGATCCTCCACA	-3691.52	-35692.6	0.031612
Il10neg_ATCTCTAAGCAAATGT	1376.9	-37058.7	-0.0471778
Il10neg_ATCTCTACAATGACCT	52654.7	26702.5	-0.00145995
Il10neg_ATCTCTAGTAGCGTTT	-6104.09	-30201.2	-0.0520544
Il10neg_ATCTCTAGTCCAAAGG	4645.59	-28592.8	0.00192795
Il10neg_ATCTCTAGTCCATACA	-859.761	-19707.8	0.0289472
Il10neg_ATCTTCAAGCATTGTC	2716.8	-32852.3	-0.0871509
Il10neg_ATCTTCAAGTGGTTGG	1796	-35198.8	0.0201633
Il10neg_ATCTTCACAACATCGT	-36927.5	9053.68	0.0490569
Il10neg_ATCTTCACAACCGTGC	-6590.72	-35310	0.0628833
Il10neg_ATCTTCAGTACCGGAA	1536.92	-5644.97	-0.0521683
Il10neg_ATCTTCAGTCCAAAGG	3748.73	-23601.4	0.00461279
Il10neg_ATGAAAGAGCGCCTCA	6261.74	-25017.6	0.14122
Il10neg_ATGAAAGCAGATTAAG	-6949.25	-32407.7	-0.0313563
Il10neg_ATGAAAGGTATAGCTC	3795.05	-31763	-0.0861616
Il10neg_ATGAAAGGTGGCTGCT	-438.948	-26952.7	-0.0327298
Il10neg_ATGAAAGTCATTCGTT	3467.08	-27222.2	0.0286315
Il10neg_ATGACCAAGACCAAGC	1734.61	-35117.9	0.0270748
Il10neg_ATGACCAAGGATTTAG	10213.6	-23470.5	0.0863849
Il10neg_ATGACCAAGGGCGAAG	21276.3	19087.1	-0.0319607
Il10neg_ATGACCAAGTGTTGTC	5479.16	-29207.9	0.0883521
Il10neg_ATGACCACAACCGTAT	11864.9	-117.453	-0.0832995
Il10neg_ATGACCACACGTAACT	48463.6	25324.9	-0.0386356
Il10neg_ATGACCACAGTTCTAG	58767.8	31046.8	-0.0493794
Il10neg_ATGACCAGTCGAGATG	45006.3	21875.4	0.0245187
Il10neg_ATGACCATCACGGACC	-1089.82	-20884.9	-0.0143182
Il10neg_ATGACCATCCAAGGGA	63355.8	28170.3	-0.0320998
Il10neg_ATGACCATCCGAAATC	9424.62	-22679.4	0.0443552
Il10neg_ATGACCATCTTGGCTC	-5060.3	-2179.7	-0.0205897
Il10neg_ATGAGGGAGCTAAGTA	50224.7	24420.4	0.00523952
Il10neg_ATGAGGGAGGTCCCGT	63255.2	29230.5	-0.0425021
Il10neg_ATGAGGGAGTGCAGGT	54051.8	28684.3	-0.0446126
Il10neg_ATGAGGGCAATTTCCT	-5094.59	-36984.7	0.0283752
Il10neg_ATGAGGGGTAGCGTCC	-20194.3	-8225.92	0.306046
Il10neg_ATGAGGGGTGTCCATA	33286.4	36614.5	0.110949
Il10neg_ATGAGGGTCTCACGAA	2324.02	-21017.3	-0.028616
Il10neg_ATGAGGGTCTTCTAAC	-1108.95	-25602	0.0445027
Il10neg_ATGAGTCAGATTAGCA	-5510.23	-28953.2	0.0569377
Il10neg_ATGAGTCAGGGTACGT	-2659.21	-21259.1	-0.078951
Il10neg_ATGAGTCGTAACCCTA	2302.54	-23527.5	-0.00458849
Il10neg_ATGAGTCGTCTGTCCT	-3710.71	-32978.5	0.00243393
Il10neg_ATGAGTCGTGGCAACA	54.9003	-38716.9	0.0368118
Il10neg_ATGAGTCGTGGTCTAT	-1562.67	-37665.7	0.0962963
Il10neg_ATGAGTCGTTCGGTAT	-6124.07	-36953.6	-0.0131196
Il10neg_ATGAGTCTCATTGAGC	3019.11	-22481	-0.0447929
Il10neg_ATGAGTCTCGACTCCT	-759.565	-19097.8	0.0861981
Il10neg_ATGATCGAGAACCGCA	-2758.71	-32848.2	-0.0626179
Il10neg_ATGATCGAGACATCCT	-4456.07	-37405.7	0.0387668
Il10neg_ATGATCGAGCAGGCTA	-5779.4	-32629.3	-0.0227575
Il10neg_ATGATCGAGTTCAACC	4296.61	-28538.7	0.0821568
Il10neg_ATGATCGCACCCTTAC	1107.69	-32808.9	-0.0306498
Il10neg_ATGATCGCATCCCACT	3638.19	-23883.6	0.0715933
Il10neg_ATGATCGGTACTGACT	-2398.28	-36281.4	-0.00726793
Il10neg_ATGATCGTCACGAACT	3171.42	-31136.7	0.0156641
Il10neg_ATGATCGTCCTTCTAA	49623.9	24107.2	-0.0433584
Il10neg_ATGCATGAGGGCAGTT	51404	24493.5	-0.040109
Il10neg_ATGCATGCAGGTTCCG	-400.722	-36509.9	-0.0142776
Il10neg_ATGCATGCATCATTGG	-2577.21	-35355.6	0.043131
Il10neg_ATGCATGGTAGGACTG	10143.6	-15003.9	0.0615168
Il10neg_ATGCATGGTGTAAACA	2023.22	-33542.9	0.0558684
Il10neg_ATGCATGGTTTGGGAG	-5006.07	-32842.6	-0.010099
Il10neg_ATGCATGTCTAGTGTG	2564.23	-32703.5	-0.036733
Il10neg_ATGCCTCAGGATTCCT	31233.7	7284.21	0.0981626
Il10neg_ATGCCTCCACAGCTTA	-5183.91	-34396.6	-0.0456584
Il10neg_ATGCCTCCACCTGAAT	972.148	-36955.3	0.0526876
Il10neg_ATGCCTCCAGACACAG	60536.3	27064.5	-0.0899343
Il10neg_ATGCCTCGTTAACCTG	-6137.63	-31223.7	-0.0138331
Il10neg_ATGCCTCGTTCCGGTG	35085.7	17632.9	-0.016267
Il10neg_ATGCCTCTCTGGTCAA	1347.03	-33622.2	-0.0179217
Il10neg_ATGCGATCACAGACGA	-2789.72	-20111	0.0111671
Il10neg_ATGCGATCAGGATGAC	9612.49	-29897.5	-0.0894111
Il10neg_ATGCGATGTCCATCTC	50750.7	24489.6	-0.0229508
Il10neg_ATGCGATGTGCCTAAT	-5564.98	-2800.15	0.0547437
Il10neg_ATGCGATTCACGAACT	-29963.7	13679.9	0.0216279
Il10neg_ATGCGATTCCGAGGCT	-20182.3	-8400.05	0.203805
Il10neg_ATGCGATTCGATGCTA	975.295	-33794.3	0.00937464
Il10neg_ATGCGATTCGGCCAAC	7656.95	-26524.1	0.100412
Il10neg_ATGCGATTCGTCCATC	-6099.88	-32331.7	0.0519301
Il10neg_ATGCGATTCTGAGTCA	3514.57	-32197.6	-0.0015309
Il10neg_ATGGAGGAGGTGCGAT	51366.7	27948.5	-0.0134674
Il10neg_ATGGAGGCAGTGGTGA	47213.9	24522.3	0.0530949
Il10neg_ATGGAGGGTCGAAGCA	-3860.62	-33000.6	0.00473836
Il10neg_ATGGAGGGTGCCGTAC	4275.86	-4138.98	-0.0021421
Il10neg_ATGGAGGGTGTATTGC	-1765.9	-36263.5	0.0127381
Il10neg_ATGGAGGGTTCGGCCA	50614.9	24688.4	-0.0399718
Il10neg_ATGGAGGTCAGCGCAC	-5967.67	-34913.3	0.0900386
Il10neg_ATGGAGGTCCATTTAC	-936.559	-18888.2	-0.00100286
Il10neg_ATGGAGGTCCTTACCG	56800.1	29641.9	0.0320007
Il10neg_ATGGAGGTCTGTCGTC	931.686	-9953.75	-0.0393528
Il10neg_ATGGATCCATACAGCT	36825.7	28943.6	-0.0798488
Il10neg_ATGGATCGTCCATACA	561.639	-3154.53	0.0640569
Il10neg_ATGGATCGTGGTCTAT	-17363	7159.65	-0.0372269
Il10neg_ATGGATCGTTATCTGG	10770.5	-25023.2	0.0120863
Il10neg_ATGGATCTCACCCTCA	1266.44	-13839.2	0.0654691
Il10neg_ATGGATCTCTGTTGGA	51916	24493.8	0.000849257
Il10neg_ATGGGAGAGACAAGCC	40522.9	18753.8	-0.0693738
Il10neg_ATGGGAGAGGATCACG	4740.35	-19678.2	-0.0339144
Il10neg_ATGGGAGAGGGCAGAG	1712.77	-36081.9	0.0557905
Il10neg_ATGGGAGCACCGTGCA	5045.03	-6339.22	0.0163715
Il10neg_ATGGGAGCAGTTACCA	50061.4	24901.3	-0.0189041
Il10neg_ATGGGAGCATCGCTGG	64199.3	26643.5	-0.027747
Il10neg_ATGGGAGTCAACGTGT	-1350.08	-24815.2	0.0940109
Il10neg_ATGGGTTCAAATGGCG	-1788.21	-34245.5	0.00486689
Il10neg_ATGGGTTGTAATCAAG	55182.7	27696	-0.0112786
Il10neg_ATGGGTTGTCAACCTA	-4679.48	-35114.1	0.0436344
Il10neg_ATGGGTTTCAGTGATC	-5296.72	-36524.4	-0.0276989
Il10neg_ATGGGTTTCCCTGTTG	-5890.73	-35812.3	0.039537
Il10neg_ATGGTTGAGCCTGCCA	-4970.04	-37473.4	0.00890162
Il10neg_ATGGTTGAGGTCTGGA	10401.6	-28615.8	0.020935
Il10neg_ATGGTTGCATTGAAGA	8047.25	-17204.6	0.0693709
Il10neg_ATGGTTGGTAACACCT	-902.579	-35007.5	-0.0547483
Il10neg_ATGGTTGGTGTCTTCC	-2971.64	-37130.1	-0.0464121
Il10neg_ATGTCCCAGACGGATC	7237.85	-25017.1	-0.0173212
Il10neg_ATGTCCCGTGTTTGCA	10623	-25749.7	-0.0355296
Il10neg_ATGTCCCTCAGCAATC	1534.58	-28887	0.0124568
Il10neg_ATGTCCCTCCATTCAT	-43133.4	11685.3	-0.0123794
Il10neg_ATGTCCCTCCGAGTGC	-642.456	-35255.6	-0.000268618
Il10neg_ATGTCCCTCGTGCATA	59307.4	28309.2	0.026608
Il10neg_ATGTCCCTCTATACTC	2557.74	-34553.8	0.00777909
Il10neg_ATGTCTTAGAAGCGGG	3488.01	-19782.4	0.089308
Il10neg_ATGTCTTCAAAGCGTG	-13347.3	-11502.8	-0.073054
Il10neg_ATGTCTTCACATTCGA	2993.29	-24137	0.0393199
Il10neg_ATGTCTTCACTGAGTT	7835.63	-25908.4	-0.0379798
Il10neg_ATGTCTTGTAGACGTG	-1399.47	-35641.6	-0.0038306
Il10neg_ATGTCTTTCATGCCGG	8357.25	-23073.9	-0.038981
Il10neg_ATGTCTTTCCACCCTA	111.787	-34629.8	-0.0154336
Il10neg_ATTACCTAGAAGAGCA	913.347	-24455.9	-0.0334195
Il10neg_ATTACCTAGAGCAGCT	8356.09	-26590	0.0502023
Il10neg_ATTACCTAGAGTTGAT	-1540.65	-32787.2	-0.00765739
Il10neg_ATTACCTAGGCTCTAT	5042.42	-25767.4	-0.0396229
Il10neg_ATTACCTCAAGGCGTA	-5696.55	-37841.1	0.0304022
Il10neg_ATTACCTGTACGATCT	-1636.78	-21409.3	0.0651664
Il10neg_ATTACCTGTGAACGGT	2269.05	-26310.6	-0.0282178
Il10neg_ATTACCTGTTCGGGTC	-2503.85	-38363.1	-0.0527478
Il10neg_ATTACCTGTTGGCCTG	-31148.8	9219.5	0.00730624
Il10neg_ATTACCTGTTTGGCTA	49361.7	24430.2	0.0335558
Il10neg_ATTACCTTCCCGAACG	62194.7	29745.6	-0.0100267
Il10neg_ATTACTCAGCACTTTG	624.133	-16181.1	0.0823161
Il10neg_ATTACTCAGTGTACAA	64314	27817.5	-0.0390298
Il10neg_ATTACTCGTTGACGGA	54505.2	25729.8	0.011031
Il10neg_ATTACTCTCCTACGAA	52196.7	24711.3	0.0495911
Il10neg_ATTACTCTCGACCCAG	-3271.39	-16866.6	-0.0496296
Il10neg_ATTACTCTCTGCGGCA	48515.6	24400.2	0.0103842
Il10neg_ATTACTCTCTTGCAAG	-2608.3	-28171.3	0.0254215
Il10neg_ATTATCCAGCCGCACT	5741.31	-26625.6	0.0832876
Il10neg_ATTATCCAGGCTTCCG	5422.18	-3318.09	0.0292411
Il10neg_ATTATCCGTCCATAGT	-4278.79	-34592.9	-0.0300124
Il10neg_ATTATCCTCAGTGATC	47228.6	24208.4	-0.04686
Il10neg_ATTCACTAGCGATTCT	11116.2	-28387.7	-0.00157535
Il10neg_ATTCACTCAAACGAGC	-988.457	-22999.5	0.0283422
Il10neg_ATTCACTCACCGTGGT	-1899.63	-32799	-0.0650283
Il10neg_ATTCACTTCCGTGTGG	-7503.66	-26452.5	-0.0423573
Il10neg_ATTCACTTCGCGTAGC	4576.05	-27591.8	0.0355054
Il10neg_ATTCAGGAGGTCATAA	-2925.9	-20254.5	-0.0113903
Il10neg_ATTCAGGCAACGACTT	8838.92	-30046.3	-0.0264971
Il10neg_ATTCAGGCACAATCTG	-8316.84	-26100.1	0.035129
Il10neg_ATTCAGGCAGGCACTC	59127.8	25885	-0.0301853
Il10neg_ATTCAGGCATAGGTAA	10647.7	-28888.3	-0.0322968
Il10neg_ATTCAGGGTCTCGCGA	-1300.03	-26126.6	-0.0254854
Il10neg_ATTCAGGGTTAGAGAT	-2825.52	-29350.8	-0.0629314
Il10neg_ATTCAGGTCAGACCCG	46939.6	24653	-0.0525519
Il10neg_ATTCAGGTCCGGTAAT	-42619.3	10601.3	-0.0629902
Il10neg_ATTCAGGTCTGTGCTC	-3996.16	-33992.1	-0.0280046
Il10neg_ATTCATCAGATGCGAC	-314.716	-36731.4	-0.0539293
Il10neg_ATTCATCAGCGTTCCG	7949.08	-30447.4	-0.00763312
Il10neg_ATTCATCAGCTAGCCC	31562	7136.1	0.00329046
Il10neg_ATTCATCAGGAGCTGT	-2701.88	-31266.4	-0.0254208
Il10neg_ATTCATCCAACGAGGT	22866.2	1653.05	-0.0206243
Il10neg_ATTCATCTCTTGAGCA	48847.9	25505.4	-0.0632756
Il10neg_ATTCCATCAGACCTGC	7366.78	-976.512	-0.0447708
Il10neg_ATTCCATCAGGTGGAT	8254.61	-19680.7	0.0611668
Il10neg_ATTCCATGTACGTGTT	9379.27	-20252.6	-0.0903097
Il10neg_ATTCCATGTAGGTTTC	2457.01	-30156	-0.0333581
Il10neg_ATTCCATGTCAACGCC	-6133.54	-35129.5	-0.0353752
Il10neg_ATTCCATTCACGGGCT	-7237.31	-31751.7	-0.0768349
Il10neg_ATTCCCGAGCAGAAAG	10603.8	-24808.9	0.00178009
Il10neg_ATTCCCGAGCGAGTCA	5715.59	-28136.3	-0.0589622
Il10neg_ATTCCCGAGTGGGAAA	-8189.99	-25146.7	0.0085887
Il10neg_ATTCCCGCAATGGGTG	9676.74	-26646.7	-0.0795749
Il10neg_ATTCCCGCAGGAGACT	50767.2	23099.3	0.0264438
Il10neg_ATTCCCGGTACTGAGG	463.923	-16871.2	0.169418
Il10neg_ATTCCCGGTGCATGAG	63110.2	27968.1	0.051269
Il10neg_ATTCCCGTCCACGTCT	4209.91	-13611.7	-0.0167926
Il10neg_ATTCCTAAGGTGAGAA	8854.73	-29385.4	-0.0070161
Il10neg_ATTCCTACAAAGGTTA	-5549.24	-28142.7	-0.0430523
Il10neg_ATTCCTACAAGCACAG	7668.46	-28946.3	0.00424505
Il10neg_ATTCCTAGTGAGCAGT	865.164	-38245.1	-0.0535196
Il10neg_ATTCGTTAGATGGTCG	-4008.55	-34716.8	0.025863
Il10neg_ATTCGTTCAAGTTCCA	1874.89	-31886.6	-0.0376037
Il10neg_ATTCGTTCAATCTAGC	4274.24	-27306.6	-0.0662241
Il10neg_ATTCGTTCACCAGCGT	-4607.65	-32290.9	0.0872586
Il10neg_ATTCGTTCAGGTGTGA	2048.08	-26213.5	-0.0470009
Il10neg_ATTCGTTCATAGTCGT	268.453	-37854.9	0.0111078
Il10neg_ATTCGTTCATGGGATG	61809.9	27379.8	-0.0366408
Il10neg_ATTCGTTTCGAACACT	3722.59	-27226.7	-0.0207061
Il10neg_ATTCGTTTCGGAGATG	-4023.11	-36110.7	0.0334211
Il10neg_ATTCTACAGGCCTGCT	7217.87	-24546.5	0.0937964
Il10neg_ATTCTACAGTACTGTC	5073.74	-24774.7	-0.0458254
Il10neg_ATTCTACAGTCTAACC	-5669.01	-34418.7	0.0126484
Il10neg_ATTCTACCAGTTTCGA	3002.18	-27957.1	-0.0331319
Il10neg_ATTCTACTCACTACGA	-966.288	-18263.2	0.0407788
Il10neg_ATTCTACTCATAAGGA	8356.05	-26330.1	-0.0354481
Il10neg_ATTCTACTCTGAATCG	-5495.65	-34232.3	0.00145679
Il10neg_ATTCTTGAGCAAGGAA	-792.893	-23408.6	-0.057924
Il10neg_ATTCTTGAGCATGGGT	-3026.28	-38275.6	-0.0398572
Il10neg_ATTCTTGAGCTGGAGT	-4020.63	-32489.3	-0.0372807
Il10neg_ATTCTTGCAGGATTCT	-2363.08	-21748.7	0.00109514
Il10neg_ATTCTTGGTAAGCGGT	1035.28	-14110.5	0.00872546
Il10neg_ATTCTTGGTGTCCGTG	-6713.9	-33211.3	0.000401702
Il10neg_ATTCTTGGTTGACGGA	2187.39	-8365.32	0.0205223
Il10neg_ATTCTTGTCGTTTACT	10444.5	-25153	0.0415736
Il10neg_ATTCTTGTCTCGAGTA	-20183.6	-8036.75	0.510884
Il10neg_ATTCTTGTCTCTGACC	514.802	-37622.3	-0.0219806
Il10neg_ATTGGGTAGAAGGGAT	870.281	-23722.8	-0.0221914
Il10neg_ATTGGGTAGTATTGCC	2356.81	-32483.5	0.00214091
Il10neg_ATTGGGTCACAGTGTT	10226.5	-19595.1	-0.00758733
Il10neg_ATTGGGTCAGCAGAAC	63663.1	26008.4	-0.045455
Il10neg_ATTGGGTGTGGCTTAT	62881.3	29233.3	-0.0545754
Il10neg_ATTGGGTTCAGCTTCC	4086.89	-28806.7	-0.0237124
Il10neg_ATTGGGTTCCATCGTC	5917.03	-26757.1	-0.0524341
Il10neg_ATTGGGTTCCGCCTAT	-6795.74	-35042	0.00430032
Il10neg_ATTGTTCAGACATATG	-32268.9	9253.39	0.00394555
Il10neg_ATTGTTCAGGTGGTTG	-6379.51	-35702.5	0.0148468
Il10neg_ATTGTTCAGTGGATTA	35323.4	32114.7	0.0505172
Il10neg_ATTGTTCCACACCTGG	-7993.76	-33541.4	0.0721464
Il10neg_ATTGTTCCACTTTAGG	31220.5	7222.41	0.0413391
Il10neg_ATTGTTCCATAGAAAC	54390.2	25455.4	-0.00383195
Il10neg_ATTGTTCGTCCGGTCA	2106.48	-19191.8	-0.029962
Il10neg_ATTGTTCTCATCACAG	30842	6836.67	-0.061824
Il10neg_ATTGTTCTCCACTTTA	47575.9	24687.8	-0.043531
Il10neg_ATTGTTCTCCCGAGAC	-455.572	-23497.6	-0.0136805
Il10neg_ATTGTTCTCTCCATAT	30072.1	6388.7	-0.0143777
Il10neg_ATTTACCGTCGCACGT	-14175.9	-6475.29	0.0320498
Il10neg_ATTTACCGTTACAGCT	9086.59	-24421.5	-0.0215373
Il10neg_ATTTACCTCAGAGCGA	-7558.35	-26954.4	0.0416306
Il10neg_ATTTACCTCCATTTGT	-5788.19	-32735.1	-0.05121
Il10neg_ATTTACCTCTGGGCGT	-260.338	-2725.96	-0.0677091
Il10neg_ATTTCACCACGCTATA	-32.6655	-38446.5	-0.0663605
Il10neg_ATTTCACGTGCCTATA	51082.4	24286	-0.0152769
Il10neg_ATTTCACTCGTTCAGA	1753.88	-23790.7	-0.0153911
Il10neg_ATTTCTGAGAGCCGAT	3749.98	-19993.4	-0.006782
Il10neg_ATTTCTGCACCTCGTT	474.394	-15337.9	0.0321147
Il10neg_ATTTCTGCAGAAGCTG	2635.08	-27172.4	-0.00487954
Il10neg_ATTTCTGGTAACATGA	-7484.29	-34020.2	-0.0276045
Il10neg_ATTTCTGGTTGTCCCT	739.026	-26796	0.0404427
Il10neg_ATTTCTGTCACTGCTC	13070.8	-551.823	0.0660101
Il10neg_ATTTCTGTCCACGGGT	320.768	-34807.5	-0.099007
Il10neg_ATTTCTGTCCTTCTTC	29727.5	13248.3	-0.0225841
Il10neg_ATTTCTGTCGTTCTAT	2666.56	-31685.9	-0.000969524
Il10neg_CAAAGAAAGAGATGCC	63933.5	27646.4	0.00442933
Il10neg_CAAAGAAAGGCGATAC	-7219.19	-34215.7	0.095451
Il10neg_CAAAGAAAGGTATTGA	62913.7	25648.2	-0.0364985
Il10neg_CAAAGAAAGGTGCTTT	2915.83	-30857.9	0.0149524
Il10neg_CAAAGAAAGTTTCGAC	5345.2	-24611.7	0.047144
Il10neg_CAACAACAGAATAACC	54922.9	29249.5	-0.0608599
Il10neg_CAACAACAGCACGGAT	62607.8	25793.5	0.0308426
Il10neg_CAACAACAGGCGACAT	-591.108	-28789.2	0.059182
Il10neg_CAACAACAGGTGCATG	1724.71	-33396.6	0.0993811
Il10neg_CAACAACCAAGGAGTC	31599.4	7377.65	-0.0742919
Il10neg_CAACAACCACGGTGTC	52263.7	24297.1	0.010924
Il10neg_CAACAACCATTCATCT	1053.62	-24866.8	-0.0134724
Il10neg_CAACAACCATTCTGTT	-742.187	-30637.5	-0.0241218
Il10neg_CAACAACGTAGCTTTG	12970.3	-666.389	-0.0132825
Il10neg_CAACAACGTCACCGAC	31899.2	32525.4	-0.0248368
Il10neg_CAACAACTCGCTACAA	-7235.98	-26390.7	-0.0028841
Il10neg_CAACAGTAGATGAAGG	9926.85	-27747.5	-0.0205526
Il10neg_CAACAGTAGTTGTCGT	47239.2	23759.6	-0.0544408
Il10neg_CAACAGTCATAGCTGT	64158	27313.5	-0.074674
Il10neg_CAACAGTGTGCACGCT	7511.72	-27327.8	-0.0639889
Il10neg_CAACAGTGTGCGACAA	58651.9	31013.3	-0.00912945
Il10neg_CAACAGTTCCTAAGTG	-2415.12	-32335.7	-0.034749
Il10neg_CAACAGTTCGGAGATG	47615.9	27615.4	-0.0679866
Il10neg_CAACCAAGTACCGCGT	-5112.53	-32962.3	-0.00690954
Il10neg_CAACCAAGTAGCTTTG	51985	25171.1	0.0284293
Il10neg_CAACCAAGTAGGCTCC	-41831.8	10915.9	-0.0115641
Il10neg_CAACCAAGTGCGTGCT	62672.2	28203.6	-0.0544445
Il10neg_CAACCAATCATTGCTT	999.8	-23663.6	-0.0582998
Il10neg_CAACCAATCTGCACCT	-160.77	-37979	-0.0185629
Il10neg_CAACCTCAGGAAAGTG	-5591.82	-32116.1	-0.058344
Il10neg_CAACCTCCAACACACT	-2426.26	-19724	0.00863109
Il10neg_CAACCTCCAGGTCCCA	8616.37	-25637.2	-0.0178722
Il10neg_CAACCTCCAGGTGAGT	-6559.85	-36746.9	-0.037958
Il10neg_CAACCTCGTGTCCAAT	-1422.65	-21788.1	-0.0710179
Il10neg_CAACCTCGTGTCTTAG	-41252.2	10604.2	0.010951
Il10neg_CAACCTCGTTCGGTCG	2049.4	-33377.9	0.000974992
Il10neg_CAACGATAGCGTGCCT	51766.1	23918.2	-0.00496808
Il10neg_CAACGATCAACCTATG	-1478.41	-21363.9	-0.0493933
Il10neg_CAACGATCAATGCAAA	-8453.9	-25609.4	-0.0307741
Il10neg_CAACGATCACCAACAT	342.115	-35530.5	0.042537
Il10neg_CAACGATCATGCGGTC	14813.6	831.294	0.00573659
Il10neg_CAACGATTCAGAACCT	62296.4	26417.5	0.0436035
Il10neg_CAACGATTCGACGTCG	10136.4	-1963.82	-0.0494812
Il10neg_CAACGATTCGTGCGAC	-3545.15	-21913.1	0.114588
Il10neg_CAACGATTCTACGCGG	63320.2	26623.7	0.00781004
Il10neg_CAACGATTCTCCCAAC	20603.8	1189.62	-0.0118518
Il10neg_CAACGATTCTCTGCCA	-2646.96	-38735.7	0.0232655
Il10neg_CAACGATTCTGGACCG	-9128.19	-24256.3	-0.0391886
Il10neg_CAACGGCAGCAAGGAA	-7702.12	-26314.1	0.0535645
Il10neg_CAACGGCAGGTACAAT	38019.6	26714.5	-0.0825484
Il10neg_CAACGGCCAGGTACGA	-1483.78	-33136.2	0.033428
Il10neg_CAACGGCCATCGTTCC	8587.88	-28242.3	-0.0180747
Il10neg_CAACGGCCATGCCGCA	1562.91	-13280.2	0.016062
Il10neg_CAACGGCCATGCCGGT	15011.1	591.432	-0.00493973
Il10neg_CAACGGCGTCGTCATA	51825.4	25083.5	-0.0397505
Il10neg_CAACGGCGTGGACCTC	9490.18	-29888.5	-0.00261327
Il10neg_CAACGGCGTTTCGTTT	3207.12	-24914.2	-0.0112391
Il10neg_CAACGGCTCGGTTCAA	-2390.19	-28670.6	0.00213105
Il10neg_CAACGGCTCTCTTAAC	55882.6	25855.6	-0.0243982
Il10neg_CAAGACTAGCAACTTC	7624.4	-27882.3	-0.0503947
Il10neg_CAAGACTAGCGCATCC	-5936.7	-31429	-0.0450961
Il10neg_CAAGACTAGGCAATGC	10011.1	-27028.1	-0.0303035
Il10neg_CAAGACTCAATCGAAA	-855.609	-34472.1	-0.0356433
Il10neg_CAAGACTGTACTAGCT	1824.65	-34151.7	0.000380954
Il10neg_CAAGACTGTCATGACT	1825.52	-34603	0.0177825
Il10neg_CAAGACTGTCGACTGC	36885.4	15629.6	0.0337122
Il10neg_CAAGACTTCCACGTAA	-5127.93	-37510	-0.00386932
Il10neg_CAAGACTTCCCGTTCA	48952.6	25580.6	-0.0738744
Il10neg_CAAGAGGAGCATACTC	-18407.5	-6886.07	0.648445
Il10neg_CAAGAGGAGGCCCGTT	-3848.02	-32128.7	-0.0143963
Il10neg_CAAGAGGCACCTATCC	2953.92	-28252.1	0.0652788
Il10neg_CAAGAGGCATAATCCG	1677.36	-33975.4	-0.0229811
Il10neg_CAAGAGGCATCGAGCC	587.031	-14916	-0.0223651
Il10neg_CAAGAGGGTGTCTAAC	45.4778	-30129.6	0.0118584
Il10neg_CAAGAGGTCACATCAG	-4414.97	-35654.4	0.0305229
Il10neg_CAAGAGGTCACGGACC	4924.75	-21298.3	0.00248929
Il10neg_CAAGAGGTCGCGTGAC	719.323	-36290.5	0.0176615
Il10neg_CAAGCTAGTCGCGGTT	6378.21	-24107.9	-0.0374679
Il10neg_CAAGCTATCACCGACG	-1837.46	-39049.5	-0.00617488
Il10neg_CAAGGGAAGATTGGGC	50027.6	28088.1	0.0164601
Il10neg_CAAGGGACAATCGCAT	9336.06	-29281.3	0.0275325
Il10neg_CAAGGGACACAACCGC	-26.3493	-13162.3	0.00538194
Il10neg_CAAGGGACAGAGAAAG	64060.8	27976.4	0.0883673
Il10neg_CAAGGGAGTCCAACGC	1571.92	-35063.3	-0.0951698
Il10neg_CAAGGGAGTGCATGAG	-3072.19	-30330.8	-0.0178276
Il10neg_CAAGGGAGTTATAGCC	57985	26338.2	-0.0684814
Il10neg_CAAGGGAGTTATGTCG	4581	-27690.8	-0.0169348
Il10neg_CAAGGGATCCACAGGC	-3282.37	-30025.6	-0.036758
Il10neg_CAAGGGATCGTCCATC	39.3512	-3018.82	-0.0148231
Il10neg_CAATACGAGGCGCTTC	2588.36	-11332.2	0.117272
Il10neg_CAATACGAGTAATACG	2408.91	-38084.5	-0.0183176
Il10neg_CAATACGCACTACACA	-37.1986	-19625.3	0.0293124
Il10neg_CAATACGGTCATTCCC	60109.3	30067.1	-0.0492375
Il10neg_CAATACGGTGCCGTAC	60023	25994.3	-0.0580955
Il10neg_CAATACGGTTCTAACG	535.622	-35175.2	0.0973604
Il10neg_CAATACGTCTACTCAT	8265.13	-25910.6	-0.0181626
Il10neg_CAATACGTCTCAACCC	9208.72	-25838	-0.057697
Il10neg_CAATCGACAACCCTAA	-3877.75	-35578	-0.0487003
Il10neg_CAATCGACAAGCCTGC	-848.623	-20108.7	-0.0512247
Il10neg_CAATCGACAAGGTCGA	-3833.2	-19276.6	0.0214213
Il10neg_CAATCGACACATGACT	9126.58	-10129.4	-0.0719873
Il10neg_CAATCGACACGCGGTT	-1244.79	-32101.6	-0.0681625
Il10neg_CAATCGACACGGCACT	3280.96	-28859	-0.0100998
Il10neg_CAATCGAGTGATTCTG	33506.2	14982.3	-0.0327914
Il10neg_CAATCGAGTTACCCAA	63114.8	27012.7	-0.0638888
Il10neg_CAATCGAGTTGGTGTT	49209.2	25219.2	0.0359442
Il10neg_CAATGACAGGTTCTAC	329.579	-33483.7	0.0273311
Il10neg_CAATGACAGTGCTACT	15136.5	718.123	0.0021611
Il10neg_CAATGACCAAGCACAG	1543.35	-35620.4	-0.0596742
Il10neg_CAATGACCAAGTGCTT	-2384.84	-24695.8	-0.0388336
Il10neg_CAATGACCATCTTAGG	14703.1	605.175	0.019148
Il10neg_CAATGACGTACAGGTG	-29935.1	11363.8	0.00901249
Il10neg_CAATGACGTGACAACG	-4526.68	-33994.8	-0.0289164
Il10neg_CAATGACTCAGCCTCT	-2305.53	-28920.6	-0.0228076
Il10neg_CAATTTCCAAAGGAGA	-350.968	-6361.43	-0.0124039
Il10neg_CAATTTCCAATCAAGA	-2015.97	-21968.6	-0.00459424
Il10neg_CAATTTCCAATTGCTG	-2873.04	-36796.6	-0.0160746
Il10neg_CAATTTCCAGCTACTA	-3109.39	-38065.8	0.00646413
Il10neg_CAATTTCGTCTCACAA	2098.97	-33140.7	0.00326788
Il10neg_CAATTTCTCGGACAAG	1406.13	-36013.3	-0.0483462
Il10neg_CAATTTCTCTCAGAAC	328.835	-35397.2	-0.0285119
Il10neg_CACAACAAGATCACTC	2868.49	-34529.4	-0.0759839
Il10neg_CACAACAAGGTTAGTA	-814.414	-32633.1	-0.0194993
Il10neg_CACAACAAGTTTGCTG	62929.3	29768.8	0.0387839
Il10neg_CACAACACACAATGAA	-3566.74	-28780.1	-0.0506519
Il10neg_CACAACACACAGAAGC	51961.4	27666.8	-0.0106562
Il10neg_CACAACACACTTGGGC	-793.152	-28842.7	-0.0533958
Il10neg_CACAACACAGCGAGTA	-6428.26	-35249.2	0.0913925
Il10neg_CACAACACATACAGGG	-17599.7	-8068.52	0.491233
Il10neg_CACAACAGTCAAATCC	15243.5	667.597	0.0223351
Il10neg_CACAACAGTCCAGCGT	11023	-28968.5	0.0336891
Il10neg_CACAACAGTTATAGCC	-32014.9	10191.9	-0.0141416
Il10neg_CACAACAGTTGACGGA	3812.51	-4475.42	-0.020132
Il10neg_CACAACATCACTGGTA	-185.802	-23482	-0.0248048
Il10neg_CACAACATCCACGTAA	-20293.2	-8123.39	0.51439
Il10neg_CACACAAAGCTCCGAC	-6165.3	-34673	-0.0828743
Il10neg_CACACAAAGGCCTGAA	-301.18	-30990.5	-0.0848408
Il10neg_CACACAAAGTAGCAAT	-4875.42	-33717.6	0.037479
Il10neg_CACACAAAGTGATGGC	-29031	14770.9	-0.057122
Il10neg_CACACAACATGGCCCA	-21530.1	11125.3	0.0141713
Il10neg_CACACAAGTACGGCAA	7333.61	-16917.1	-0.039699
Il10neg_CACAGATAGAGCTGCA	-1595.74	-35412.1	-0.0572057
Il10neg_CACAGATAGTAAGGGA	76.33	-28838.6	-0.035003
Il10neg_CACAGATGTCGAATTC	17877.9	-1059.56	0.124828
Il10neg_CACAGATGTCGTCAGC	-6910.35	-34294.1	-0.0269288
Il10neg_CACAGATGTGCGGATA	2953.08	-24500.9	-0.0586577
Il10neg_CACAGATGTTACACAC	4694.64	-27669.1	-0.0523009
Il10neg_CACAGATTCCATATGG	4350.33	-23974	0.045096
Il10neg_CACAGATTCTCCCATG	-23.459	-24419.7	-0.0283406
Il10neg_CACAGATTCTCTCGCA	-1020.26	-21929.8	-0.00827398
Il10neg_CACAGATTCTTGTTAC	3307.15	-25090.6	-0.0443014
Il10neg_CACAGGCAGCTTCGTA	62866.2	27384.2	-0.0710821
Il10neg_CACAGGCCAGCGTAGA	-2049.62	-35711.6	-0.0738435
Il10neg_CACAGGCTCAGCGTCG	48409.5	25127.5	0.00810463
Il10neg_CACAGGCTCGGTTAGT	-4845.23	-30113.2	0.0353181
Il10neg_CACAGGCTCTATCACT	-1267.65	-27993.2	-0.0136833
Il10neg_CACATGAAGAGCAAGA	1748.43	-25880.4	0.00120277
Il10neg_CACATGAAGAGTATAC	1854.46	-26378.2	0.0816845
Il10neg_CACATGAAGGGTTAGC	9905.83	-24887.5	0.04314
Il10neg_CACATGAAGTCAGGGT	37939.4	20163.5	-0.0599772
Il10neg_CACATGACAATGTCTG	9669.96	-22603.5	-0.01631
Il10neg_CACATGACACCAGTTA	-16778.2	-7185.72	0.0447259
Il10neg_CACATGACACCCTTGT	-3451.99	-36753.2	-0.0843983
Il10neg_CACATGACATAACGGG	5090.57	-19227.9	-0.0394707
Il10neg_CACATGAGTACCCGAC	7303.67	-25206.1	-0.0278124
Il10neg_CACATGAGTCAACCAT	-3116.26	-37289.8	0.106349
Il10neg_CACATGAGTCCAGAAG	-1527.73	-18175.7	0.0325485
Il10neg_CACATGATCGGACTTA	63541.3	26021	-0.00751552
Il10neg_CACATGATCGTGGTAT	-7959.58	-31922.7	-0.021526
Il10neg_CACATGATCTAGGCCG	31242.4	7145.2	0.00812638
Il10neg_CACCAAACAAGCAATA	-2527.24	-18408.3	0.0550585
Il10neg_CACCAAACATCAACCA	-5456.4	-36431.1	-0.0323385
Il10neg_CACCAAACATGACGGA	-2983.4	-13479.9	-0.0408099
Il10neg_CACCAAATCTGGACCG	2024.84	-10649.8	0.00305927
Il10neg_CACCGTTAGATGTAGT	-33459.8	10687.3	0.0327193
Il10neg_CACCGTTAGTGGTTAA	-6008.9	-27849	0.00254242
Il10neg_CACCGTTCAAACAGGC	761.231	-3030.16	-0.0380786
Il10neg_CACCGTTCATCCCACT	60263.4	27294.4	0.00815767
Il10neg_CACCGTTGTATAGCTC	-2764.35	-35117.9	-0.0122373
Il10neg_CACCGTTGTCAATGGG	254.899	-34386.9	-0.0454785
Il10neg_CACCGTTGTCGATTTG	-3687.71	-38126.3	-0.00145483
Il10neg_CACCGTTGTGGATCGA	-3792.2	-31585.7	-0.0613518
Il10neg_CACCGTTGTTCTCCAC	792.065	-30097.8	0.0867333
Il10neg_CACCGTTGTTCTCGTC	53347.2	25211.1	0.00643946
Il10neg_CACCGTTTCCCGATCT	-3888.68	-16917.9	0.079966
Il10neg_CACGAATCACACCAGC	41233.7	22641.6	-0.0256964
Il10neg_CACGAATCATAGAGGC	36479.6	19086.1	0.00565089
Il10neg_CACGAATGTTCAATCG	30658	6771.62	-0.0425924
Il10neg_CACGGGTAGAGAGGTA	10152.7	-24915.6	-0.00890558
Il10neg_CACGGGTAGATGCCGA	6130.29	-22950.7	-0.00260815
Il10neg_CACGGGTAGGCTTTCA	-2123.21	-34298.1	0.185425
Il10neg_CACGGGTCAAGACGGT	-1843.5	-21423.5	-0.0417594
Il10neg_CACGGGTCAGAAGTGC	62551.9	27210.6	-0.00767086
Il10neg_CACGGGTCAGTCAACT	38595.5	19656.2	-0.0179308
Il10neg_CACGGGTCAGTCTCTC	62846.5	27479.5	-0.0169844
Il10neg_CACGGGTGTACAGAGC	5927.79	-24632.4	0.039174
Il10neg_CACGGGTGTGATACAA	61486.5	26431	-0.00570387
Il10neg_CACGGGTGTTGTCTAG	21.1591	-32226.4	0.0301753
Il10neg_CACGGGTTCATTGCGA	-5462.34	-25034.3	0.0252328
Il10neg_CACGGGTTCGACCAAT	60182.8	26828.1	-0.007328
Il10neg_CACGGGTTCGGTATGT	30555.1	6716.45	-0.0383151
Il10neg_CACGGGTTCTCTAGGA	1587.18	-32088.9	-0.0409179
Il10neg_CACGGGTTCTGAGAAA	827.779	-12283.1	-0.00528462
Il10neg_CACGTGGAGACTCATC	4453.71	-16818	0.0449739
Il10neg_CACGTGGCAAGTGGTG	-3353.76	-23574.6	0.120888
Il10neg_CACGTGGCACATTACG	-1106.35	-33102.4	0.0116236
Il10neg_CACGTGGCATAGAAAC	46784.3	24077.9	-0.0352949
Il10neg_CACGTGGGTATAGCTC	44400.6	24619	-0.0627165
Il10neg_CACGTGGGTCCGGCAT	60046.7	26867.7	-0.0646557
Il10neg_CACGTGGGTGACCGAA	2217.1	-33046.7	0.0650198
Il10neg_CACGTGGGTTACTCAG	-505.02	-34332	0.0461664
Il10neg_CACGTGGGTTCTCAGA	-6712.61	-31408.9	-0.00578228
Il10neg_CACGTTCAGAGTCACG	63953	28703.6	-0.0372628
Il10neg_CACGTTCAGCTGAGTG	1031.63	-35351.5	0.000397363
Il10neg_CACGTTCAGGCATGGT	10058	-14066.4	-0.0650481
Il10neg_CACGTTCCAATTCGTG	-1654.93	-33942.7	-0.0555897
Il10neg_CACGTTCCATCCTCAC	47993.8	23437.9	-0.0622227
Il10neg_CACGTTCGTACCTATG	-3064.14	-27638.6	0.0136424
Il10neg_CACGTTCGTATCACCA	52373	24649.9	-0.0254029
Il10neg_CACGTTCGTGATTCTG	16532.8	1757.31	-0.00279488
Il10neg_CACGTTCGTGCCGAAA	77.2024	-19358.2	-0.066216
Il10neg_CACGTTCGTTATTCTC	31940.2	7388.52	-0.018014
Il10neg_CACGTTCGTTTCCCAC	-627.873	-35032.9	0.15463
Il10neg_CACGTTCTCGACCACG	11237.7	-29087.4	0.0163171
Il10neg_CACTAAGGTCGTTGGC	584.456	-34599.1	0.0124196
Il10neg_CACTAAGTCCATCCGT	-994.697	-26594.4	0.0508783
Il10neg_CACTAAGTCCGTCAAA	3685.03	-30457.3	-0.0885013
Il10neg_CACTGAAAGCCGGAAT	3861.65	-25006.4	-0.0561182
Il10neg_CACTGAAAGTAGGGTC	5765.17	-19417.8	-0.0490699
Il10neg_CACTGAAAGTCAGCGA	-1123.61	-25318.6	0.0127999
Il10neg_CACTGAACAAGTGGCA	-1564.6	-36495.2	0.0115218
Il10neg_CACTGAAGTATCGATC	-3656.63	-23470	0.038695
Il10neg_CACTGAATCAACTGAC	59039.5	30484.3	0.0220006
Il10neg_CACTGAATCAATCAGC	62590.6	29938.6	-0.0301781
Il10neg_CACTGAATCTCCGATC	31483.8	7114.43	0.0297843
Il10neg_CACTGAATCTTCCCAG	50202.5	25102	-0.0093185
Il10neg_CACTGGGAGGGCAAGG	-20264.4	-8318.66	0.407968
Il10neg_CACTGGGAGGTAAGAG	-4446.4	-33631	-0.0400443
Il10neg_CACTGGGCAGCTACTA	-1954.84	-17248.7	0.0181359
Il10neg_CACTGGGCAGCTGAGA	50910.2	24869.3	-0.0195149
Il10neg_CACTGGGCATCGCCTT	-3252.15	-22327.7	-0.00624822
Il10neg_CACTGGGTCGTGGACC	-1948.14	-31342.4	-0.0313069
Il10neg_CACTGGGTCTGCCTCA	1584.53	-37559.7	0.0213408
Il10neg_CACTGTCCAAGCTCTA	-37793.7	5178.28	-0.0264088
Il10neg_CACTGTCCAATCCTAG	-1475.73	-20186.6	0.122321
Il10neg_CACTGTCGTATCGAGG	-7995.19	-34795.9	-0.0132886
Il10neg_CACTGTCGTCGATGCC	10089.5	-29067.8	-0.0149286
Il10neg_CACTGTCTCAGACCTA	-1117.56	-37090	-0.0174643
Il10neg_CACTGTCTCCGCTTAC	-5981.84	-30175.9	-0.051052
Il10neg_CACTTCGAGCCATTGT	-44472	14724.8	-0.0295833
Il10neg_CACTTCGAGCCTTGAT	1295.45	-4923.52	0.021259
Il10neg_CACTTCGAGTCCTACA	-292.69	-29791.8	-0.0233794
Il10neg_CACTTCGCAAATCCCA	2338.54	-37844.1	-0.0688647
Il10neg_CACTTCGCAGATTTCG	-37214.7	13963.4	0.0464325
Il10neg_CACTTCGGTAGATCGG	7169.19	-18455.9	-0.00403902
Il10neg_CACTTCGGTGCCTGCA	-6439.71	-33717.7	0.0324197
Il10neg_CACTTCGGTTAAACAG	-14276.6	-6382.61	0.0599199
Il10neg_CACTTCGTCAAGAAAC	10092.4	-23481.7	0.0228033
Il10neg_CACTTCGTCGCATGAT	52334.4	25091.3	0.0201957
Il10neg_CAGAGCCAGGAGAATG	-86.5889	-10707	-0.0547291
Il10neg_CAGAGCCCAATCCTTT	183.451	-13774.1	-0.0136835
Il10neg_CAGAGCCCAGCGACAA	2945.38	-28323.3	-0.0825601
Il10neg_CAGAGCCCATCCCACT	63527.5	26582.9	-0.00568763
Il10neg_CAGAGCCGTCTCTCAC	50106.6	27231.6	0.0174771
Il10neg_CAGAGCCTCGGCAGTC	-1801.47	-38215.6	0.0236271
Il10neg_CAGATACAGCTAAGTA	-5142.06	-35758.5	-0.035195
Il10neg_CAGATACAGCTTGTTG	-9468.18	-22159.7	-0.00249815
Il10neg_CAGATACCAATCCTAG	362.284	-38819.3	-0.0838149
Il10neg_CAGATACCAGAGGAAA	-5326.83	-32870.1	0.0390461
Il10neg_CAGATACGTAGATGTA	-4566.88	-38155	-0.0239323
Il10neg_CAGATACGTGCTGATT	9170.67	-5390.74	0.182483
Il10neg_CAGATCAAGATTGAGT	-2121.93	-25210.6	-0.0371581
Il10neg_CAGATCAAGCCTCTGG	10640.5	-29754.1	-0.0337995
Il10neg_CAGATCAAGTATGCAA	2068.05	-9271.46	-0.0174424
Il10neg_CAGATCAAGTCATGCT	49446.2	24829.7	-0.0364241
Il10neg_CAGATCAAGTTGAAGT	-6507.38	-31948.3	0.0285679
Il10neg_CAGATCACACCGCTAG	771.17	-13591.7	-0.0700588
Il10neg_CAGATCAGTCCACTCT	-3221.22	-38428.8	0.0533777
Il10neg_CAGATCATCGGTTAGT	-3889.1	-17153.6	-0.0255656
Il10neg_CAGATCATCTAGCATG	-507.351	-30216.1	-0.0311972
Il10neg_CAGATCATCTCCACTG	-3462	-28027.3	0.0745748
Il10neg_CAGATTGAGACTTGTC	47439.2	24317.9	0.00820874
Il10neg_CAGATTGAGCGACATG	-49.4837	-3238.91	0.0503177
Il10neg_CAGATTGAGGGACCAT	-3811.44	-30193	-0.0156465
Il10neg_CAGATTGCACAAATGA	43531.7	22851.4	-0.116781
Il10neg_CAGATTGGTCAATCTG	46100.9	24853.7	-0.0953389
Il10neg_CAGATTGGTCTGTGAT	2442.03	-36370	-0.0121721
Il10neg_CAGATTGGTTTCGACA	-4096.73	-29890.2	-0.0585759
Il10neg_CAGATTGTCACCATAG	2667.7	-20457.4	-0.0370042
Il10neg_CAGATTGTCAGCGCGT	48022.7	25301.3	-0.0289597
Il10neg_CAGATTGTCTCTTAAC	9775.03	-29418.2	0.0231076
Il10neg_CAGCAATAGTTGGAGC	-6662.62	-35384.9	-0.0732591
Il10neg_CAGCAATCATGAGGGT	61917.6	29398.1	-0.0196875
Il10neg_CAGCAATGTAGAGCTG	-9224.62	-23875.9	0.00891291
Il10neg_CAGCAATGTCAGGCAA	9221.04	-27847.7	0.0443113
Il10neg_CAGCAATGTGACTGAG	8040.08	-17763.7	-0.0813742
Il10neg_CAGCAATTCACTGATG	512.088	-32730.2	0.025142
Il10neg_CAGCAATTCACTGTCC	29471.5	6099.27	0.0475045
Il10neg_CAGCAATTCTATCGCC	-14325.6	-6381.36	-0.0643933
Il10neg_CAGCAATTCTCAATCT	5543.29	-24101.7	0.0289598
Il10neg_CAGCACGCACAAGCCC	-4846.74	-29612.1	-0.00405395
Il10neg_CAGCACGGTCTACACA	61615	25277.1	-0.0690794
Il10neg_CAGCACGGTGGTTTAC	8054.23	-29054.2	-0.0466904
Il10neg_CAGCACGGTTTCCATT	53981.7	28780.1	-0.0241463
Il10neg_CAGCACGTCCGATTAG	2028.1	-34564.3	-0.0176791
Il10neg_CAGCAGCAGTTTGTCG	4175.84	-3777.01	0.0464122
Il10neg_CAGCAGCCAATCGTCA	39939.3	21642.8	0.00221553
Il10neg_CAGCAGCCATAAGCAA	19279.2	2655.98	0.0168072
Il10neg_CAGCAGCCATACTGAC	3430.25	-29269.6	-0.00343359
Il10neg_CAGCAGCCATGGGTTT	2261.97	-36773.4	-0.0193668
Il10neg_CAGCAGCGTCACTACA	47526.4	23775.7	-0.0638677
Il10neg_CAGCAGCGTTACAGCT	52898.9	25663.1	-0.0359603
Il10neg_CAGCAGCGTTGGTACT	4000.69	-9654.86	0.0224135
Il10neg_CAGCAGCTCCGATTAG	-7725.66	-26689.9	0.0238212
Il10neg_CAGCCAGAGACTCATC	1580.18	-28488.9	-0.0134496
Il10neg_CAGCCAGAGTAAAGCT	63286.8	29471.7	-0.0504197
Il10neg_CAGCCAGCAAACCGGA	-807.608	-33836.2	-0.00691848
Il10neg_CAGCCAGCAGCCTTCT	716.006	-28257.3	0.00813084
Il10neg_CAGCCAGGTTCGTAAC	7591.92	-28567.3	-0.0184454
Il10neg_CAGCCAGGTTTCCCAC	8521.03	-21281.2	-0.026548
Il10neg_CAGCCAGTCCGTGGGT	62901.1	27187.2	0.0264262
Il10neg_CAGCGTGAGCTCGGCT	15212.1	1295.26	0.0208831
Il10neg_CAGCGTGAGGAGATAG	-3151.32	-30048.2	-0.0437004
Il10neg_CAGCGTGAGTCTCCTC	-282.136	-26544.3	0.0451196
Il10neg_CAGCGTGCATGGATCT	2590.41	-30525.9	-0.051634
Il10neg_CAGCGTGGTTGCCGCA	1272.68	-35388.2	-0.0292958
Il10neg_CAGCGTGTCCTCAGGG	-4050.89	-32629.6	-0.054468
Il10neg_CAGGCCAAGCGTCTCG	2898.24	-31681.3	0.0316201
Il10neg_CAGGCCAAGCTTCGTA	-4734.47	-32653.6	0.00594717
Il10neg_CAGGCCAAGGGCTTCC	-3723.09	-38699.9	-0.0528925
Il10neg_CAGGCCAAGTGACCTT	3803.95	-7234.64	0.00935101
Il10neg_CAGGCCACAAATCGGG	63425.1	25800.2	0.00806213
Il10neg_CAGGCCACACCTGAAT	1303.03	-23339.1	0.0259219
Il10neg_CAGGCCACACGAGAAC	-38837.9	6310.64	-0.0153933
Il10neg_CAGGCCATCAGATGCT	-2347.93	-36553.3	-0.000869944
Il10neg_CAGGGCTAGAGAGCGG	7905.36	-16610.7	-0.0699391
Il10neg_CAGGGCTAGCGTTAGG	-5135.3	-35646.9	0.0164371
Il10neg_CAGGGCTGTACTCCCT	-637.663	-28276	-0.0342217
Il10neg_CAGGGCTGTAGCTCGC	33955.5	8869.78	0.0193895
Il10neg_CAGGGCTGTCTGTAAC	-7126.93	-35016.7	-0.0153294
Il10neg_CAGGGCTGTTGTGGCC	10028.7	-12883.9	0.0780815
Il10neg_CAGGGCTGTTTACGAC	42469.8	19277	0.0215225
Il10neg_CAGGTATAGAAATGGG	63534.1	26842.2	-0.0702052
Il10neg_CAGGTATAGCCTGAGA	51688	25109.7	-0.00557513
Il10neg_CAGGTATAGTACAGCG	7825.83	-24806.1	0.100104
Il10neg_CAGGTATGTGCCTACG	396.4	-22078.2	-0.0474937
Il10neg_CAGGTATTCGGCATAT	6467.92	-18208.6	-0.0686814
Il10neg_CAGGTATTCGTAGGAG	9040.01	-26937.5	0.0435871
Il10neg_CAGTGCGAGATGAACT	-4099.3	-33267	0.0558169
Il10neg_CAGTGCGAGTGTTCCA	-356.358	-23036.1	-0.0518945
Il10neg_CAGTGCGCAAGAGGTC	-1889.05	-33932.1	0.0319055
Il10neg_CAGTGCGCAATAGAGT	39570.3	22423.7	-0.0547376
Il10neg_CAGTGCGCAGGGACTA	-1477.02	-21608.6	-0.028569
Il10neg_CAGTGCGGTCCTTTGC	-29.8907	-37661.3	-0.0474506
Il10neg_CAGTGCGGTCGACTTA	-1266.62	-21551.8	0.0217238
[truncated: 12,023 more rows]

## Sheet: Figure4b
neg = Il10neg; pos = Il10recent; stable = Il10stable
Sample (RNA_Mouse_Il10)	Gene	Value (per Gene Z-score, log2 transformed, DESeq normalized counts)
RNA_G1_neg	Atad2	0.453597
RNA_G1_pos	Atad2	-0.988263
RNA_G1_stable	Atad2	-0.823963
RNA_G2_neg	Atad2	-0.12569
RNA_G2_pos	Atad2	1.40607
RNA_G2_stable	Atad2	-1.00962
RNA_G3_neg	Atad2	1.64101
RNA_G3_pos	Atad2	0.0979949
RNA_G3_stable	Atad2	-0.651135
RNA_G1_neg	Blm	0.455816
RNA_G1_pos	Blm	-1.73396
RNA_G1_stable	Blm	-0.736619
RNA_G2_neg	Blm	-1.10296
RNA_G2_pos	Blm	1.40138
RNA_G2_stable	Blm	0.906126
RNA_G3_neg	Blm	0.257774
RNA_G3_pos	Blm	0.382256
RNA_G3_stable	Blm	0.170188
RNA_G1_neg	Casp8ap2	-0.913667
RNA_G1_pos	Casp8ap2	-0.464465
RNA_G1_stable	Casp8ap2	-0.521686
RNA_G2_neg	Casp8ap2	-1.5846
RNA_G2_pos	Casp8ap2	0.401511
RNA_G2_stable	Casp8ap2	0.49733
RNA_G3_neg	Casp8ap2	1.71426
RNA_G3_pos	Casp8ap2	0.904447
RNA_G3_stable	Casp8ap2	-0.0331268
RNA_G1_neg	Ccne2	-0.515638
RNA_G1_pos	Ccne2	-0.363429
RNA_G1_stable	Ccne2	-1.08962
RNA_G2_neg	Ccne2	-0.313687
RNA_G2_pos	Ccne2	1.45043
RNA_G2_stable	Ccne2	-0.75805
RNA_G3_neg	Ccne2	0.964048
RNA_G3_pos	Ccne2	1.43383
RNA_G3_stable	Ccne2	-0.807891
RNA_G1_neg	Cdc45	-0.485266
RNA_G1_pos	Cdc45	0.794473
RNA_G1_stable	Cdc45	-1.27956
RNA_G2_neg	Cdc45	-0.451612
RNA_G2_pos	Cdc45	1.29017
RNA_G2_stable	Cdc45	-0.281356
RNA_G3_neg	Cdc45	-0.978205
RNA_G3_pos	Cdc45	1.59667
RNA_G3_stable	Cdc45	-0.205316
RNA_G1_neg	Cdc6	-0.045652
RNA_G1_pos	Cdc6	0.655704
RNA_G1_stable	Cdc6	0.14333
RNA_G2_neg	Cdc6	-1.03231
RNA_G2_pos	Cdc6	1.52772
RNA_G2_stable	Cdc6	-0.604992
RNA_G3_neg	Cdc6	-0.523038
RNA_G3_pos	Cdc6	1.26268
RNA_G3_stable	Cdc6	-1.38343
RNA_G1_neg	Cdca7	0.610397
RNA_G1_pos	Cdca7	0.853236
RNA_G1_stable	Cdca7	-1.12307
RNA_G2_neg	Cdca7	0.642902
RNA_G2_pos	Cdca7	0.426476
RNA_G2_stable	Cdca7	-0.720105
RNA_G3_neg	Cdca7	0.645752
RNA_G3_pos	Cdca7	0.60017
RNA_G3_stable	Cdca7	-1.93576
RNA_G1_neg	Cenpu	-0.601866
RNA_G1_pos	Cenpu	-0.839161
RNA_G1_stable	Cenpu	-0.516208
RNA_G2_neg	Cenpu	1.36249
RNA_G2_pos	Cenpu	1.82078
RNA_G2_stable	Cenpu	-0.441079
RNA_G3_neg	Cenpu	-0.959093
RNA_G3_pos	Cenpu	0.514788
RNA_G3_stable	Cenpu	-0.340655
RNA_G1_neg	Chaf1b	0.520279
RNA_G1_pos	Chaf1b	1.02599
RNA_G1_stable	Chaf1b	-0.188334
RNA_G2_neg	Chaf1b	-0.385944
RNA_G2_pos	Chaf1b	1.15485
RNA_G2_stable	Chaf1b	-0.315741
RNA_G3_neg	Chaf1b	-2.22535
RNA_G3_pos	Chaf1b	0.309245
RNA_G3_stable	Chaf1b	0.105
RNA_G1_neg	Clspn	0.564342
RNA_G1_pos	Clspn	1.30777
RNA_G1_stable	Clspn	-0.101951
RNA_G2_neg	Clspn	-0.255198
RNA_G2_pos	Clspn	1.02215
RNA_G2_stable	Clspn	-0.641105
RNA_G3_neg	Clspn	-0.1785
RNA_G3_pos	Clspn	0.352263
RNA_G3_stable	Clspn	-2.06978
RNA_G1_neg	Dscc1	0.241603
RNA_G1_pos	Dscc1	-0.636176
RNA_G1_stable	Dscc1	-0.994915
RNA_G2_neg	Dscc1	0.226989
RNA_G2_pos	Dscc1	0.733023
RNA_G2_stable	Dscc1	-1.90338
RNA_G3_neg	Dscc1	0.935104
RNA_G3_pos	Dscc1	1.19086
RNA_G3_stable	Dscc1	0.206894
RNA_G1_neg	Dtl	0.205483
RNA_G1_pos	Dtl	0.301044
RNA_G1_stable	Dtl	-0.871751
RNA_G2_neg	Dtl	0.0298369
RNA_G2_pos	Dtl	1.44712
RNA_G2_stable	Dtl	-0.501167
RNA_G3_neg	Dtl	-1.65586
RNA_G3_pos	Dtl	1.38078
RNA_G3_stable	Dtl	-0.335486
RNA_G1_neg	E2f8	0.0285363
RNA_G1_pos	E2f8	1.09538
RNA_G1_stable	E2f8	-1.74679
RNA_G2_neg	E2f8	-0.551203
RNA_G2_pos	E2f8	0.827696
RNA_G2_stable	E2f8	-0.387955
RNA_G3_neg	E2f8	0.69767
RNA_G3_pos	E2f8	1.0482
RNA_G3_stable	E2f8	-1.01153
RNA_G1_neg	Fen1	-0.730218
RNA_G1_pos	Fen1	1.29595
RNA_G1_stable	Fen1	-0.119585
RNA_G2_neg	Fen1	-0.592299
RNA_G2_pos	Fen1	1.09397
RNA_G2_stable	Fen1	-0.785154
RNA_G3_neg	Fen1	-1.28378
RNA_G3_pos	Fen1	1.37677
RNA_G3_stable	Fen1	-0.255652
RNA_G1_neg	Gins2	-0.038569
RNA_G1_pos	Gins2	1.68464
RNA_G1_stable	Gins2	0.316719
RNA_G2_neg	Gins2	-0.706718
RNA_G2_pos	Gins2	0.212302
RNA_G2_stable	Gins2	-0.194331
RNA_G3_neg	Gins2	-1.65505
RNA_G3_pos	Gins2	1.10322
RNA_G3_stable	Gins2	-0.722213
RNA_G1_neg	Gmnn	-0.505086
RNA_G1_pos	Gmnn	1.4353
RNA_G1_stable	Gmnn	-1.04695
RNA_G2_neg	Gmnn	-0.115925
RNA_G2_pos	Gmnn	1.41101
RNA_G2_stable	Gmnn	-0.508307
RNA_G3_neg	Gmnn	-0.735393
RNA_G3_pos	Gmnn	0.976876
RNA_G3_stable	Gmnn	-0.911517
RNA_G1_neg	Hells	-0.703043
RNA_G1_pos	Hells	-0.132489
RNA_G1_stable	Hells	-0.951697
RNA_G2_neg	Hells	0.870481
RNA_G2_pos	Hells	0.220874
RNA_G2_stable	Hells	-1.23719
RNA_G3_neg	Hells	1.71083
RNA_G3_pos	Hells	0.915373
RNA_G3_stable	Hells	-0.693143
RNA_G1_neg	Mcm2	0.795521
RNA_G1_pos	Mcm2	0.577071
RNA_G1_stable	Mcm2	-0.943187
RNA_G2_neg	Mcm2	0.0905418
RNA_G2_pos	Mcm2	1.66297
RNA_G2_stable	Mcm2	-1.52397
RNA_G3_neg	Mcm2	-0.750157
RNA_G3_pos	Mcm2	0.536258
RNA_G3_stable	Mcm2	-0.445051
RNA_G1_neg	Mcm4	0.450578
RNA_G1_pos	Mcm4	-1.23089
RNA_G1_stable	Mcm4	-0.809808
RNA_G2_neg	Mcm4	-0.434596
RNA_G2_pos	Mcm4	1.35395
RNA_G2_stable	Mcm4	-0.76139
RNA_G3_neg	Mcm4	0.922182
RNA_G3_pos	Mcm4	1.26589
RNA_G3_stable	Mcm4	-0.755926
RNA_G1_neg	Mcm5	0.189519
RNA_G1_pos	Mcm5	0.875924
RNA_G1_stable	Mcm5	-1.23137
RNA_G2_neg	Mcm5	-0.71121
RNA_G2_pos	Mcm5	1.66017
RNA_G2_stable	Mcm5	-0.557528
RNA_G3_neg	Mcm5	-0.754666
RNA_G3_pos	Mcm5	1.1007
RNA_G3_stable	Mcm5	-0.571539
RNA_G1_neg	Mcm6	-0.530154
RNA_G1_pos	Mcm6	0.0929005
RNA_G1_stable	Mcm6	-1.13801
RNA_G2_neg	Mcm6	-0.794181
RNA_G2_pos	Mcm6	1.5827
RNA_G2_stable	Mcm6	-1.2673
RNA_G3_neg	Mcm6	0.51766
RNA_G3_pos	Mcm6	1.10383
RNA_G3_stable	Mcm6	0.432552
RNA_G1_neg	Msh2	0.788423
RNA_G1_pos	Msh2	-1.57439
RNA_G1_stable	Msh2	-0.772662
RNA_G2_neg	Msh2	-0.435077
RNA_G2_pos	Msh2	1.18251
RNA_G2_stable	Msh2	-0.874448
RNA_G3_neg	Msh2	1.37966
RNA_G3_pos	Msh2	0.161164
RNA_G3_stable	Msh2	0.144814
RNA_G1_neg	Nasp	0.0336079
RNA_G1_pos	Nasp	1.23617
RNA_G1_stable	Nasp	0.276719
RNA_G2_neg	Nasp	-0.345297
RNA_G2_pos	Nasp	0.31179
RNA_G2_stable	Nasp	0.698661
RNA_G3_neg	Nasp	-2.22459
RNA_G3_pos	Nasp	0.615051
RNA_G3_stable	Nasp	-0.602115
RNA_G1_neg	Pcna	-0.559208
RNA_G1_pos	Pcna	0.615722
RNA_G1_stable	Pcna	-1.12744
RNA_G2_neg	Pcna	0.380328
RNA_G2_pos	Pcna	1.62356
RNA_G2_stable	Pcna	-0.657108
RNA_G3_neg	Pcna	-1.10962
RNA_G3_pos	Pcna	1.20613
RNA_G3_stable	Pcna	-0.372369
RNA_G1_neg	Pold3	1.47512
RNA_G1_pos	Pold3	0.369653
RNA_G1_stable	Pold3	-0.735953
RNA_G2_neg	Pold3	0.150064
RNA_G2_pos	Pold3	1.43366
RNA_G2_stable	Pold3	-0.545547
RNA_G3_neg	Pold3	-1.58743
RNA_G3_pos	Pold3	-0.0633021
RNA_G3_stable	Pold3	-0.496261
RNA_G1_neg	Prim1	-0.597335
RNA_G1_pos	Prim1	0.53177
RNA_G1_stable	Prim1	0.0600911
RNA_G2_neg	Prim1	-0.448818
RNA_G2_pos	Prim1	1.90053
RNA_G2_stable	Prim1	-0.70535
RNA_G3_neg	Prim1	-1.4528
RNA_G3_pos	Prim1	0.93982
RNA_G3_stable	Prim1	-0.2279
RNA_G1_neg	Rad51	-0.424847
RNA_G1_pos	Rad51	1.2136
RNA_G1_stable	Rad51	-0.759685
RNA_G2_neg	Rad51	-0.218861
RNA_G2_pos	Rad51	1.40684
RNA_G2_stable	Rad51	-1.12412
RNA_G3_neg	Rad51	-0.830732
RNA_G3_pos	Rad51	1.23968
RNA_G3_stable	Rad51	-0.501872
RNA_G1_neg	Rad51ap1	-0.0499806
RNA_G1_pos	Rad51ap1	0.843514
RNA_G1_stable	Rad51ap1	-1.94334
RNA_G2_neg	Rad51ap1	-1.09906
RNA_G2_pos	Rad51ap1	1.0629
RNA_G2_stable	Rad51ap1	-0.184264
RNA_G3_neg	Rad51ap1	0.0648623
RNA_G3_pos	Rad51ap1	1.02788
RNA_G3_stable	Rad51ap1	0.277492
RNA_G1_neg	Rfc2	-0.241735
RNA_G1_pos	Rfc2	1.11384
RNA_G1_stable	Rfc2	-0.809393
RNA_G2_neg	Rfc2	-0.471542
RNA_G2_pos	Rfc2	1.67588
RNA_G2_stable	Rfc2	-1.02971
RNA_G3_neg	Rfc2	-1.20164
RNA_G3_pos	Rfc2	0.33095
RNA_G3_stable	Rfc2	0.633347
RNA_G1_neg	Rpa2	-0.46704
RNA_G1_pos	Rpa2	1.79016
RNA_G1_stable	Rpa2	0.0957144
RNA_G2_neg	Rpa2	-0.167755
RNA_G2_pos	Rpa2	0.541837
RNA_G2_stable	Rpa2	-0.346861
RNA_G3_neg	Rpa2	-1.93652
RNA_G3_pos	Rpa2	0.602735
RNA_G3_stable	Rpa2	-0.112269
RNA_G1_neg	Rrm1	-0.668577
RNA_G1_pos	Rrm1	0.846986
RNA_G1_stable	Rrm1	-1.14456
RNA_G2_neg	Rrm1	-0.936459
RNA_G2_pos	Rrm1	1.16921
RNA_G2_stable	Rrm1	0.00629773
RNA_G3_neg	Rrm1	-0.385914
RNA_G3_pos	Rrm1	1.67749
RNA_G3_stable	Rrm1	-0.564484
RNA_G1_neg	Rrm2	-0.582125
RNA_G1_pos	Rrm2	0.554878
RNA_G1_stable	Rrm2	-1.13079
RNA_G2_neg	Rrm2	-0.191963
RNA_G2_pos	Rrm2	1.50622
RNA_G2_stable	Rrm2	-1.41903
RNA_G3_neg	Rrm2	0.026955
RNA_G3_pos	Rrm2	1.32183
RNA_G3_stable	Rrm2	-0.0859884
RNA_G1_neg	Slbp	-0.501918
RNA_G1_pos	Slbp	-1.60854
RNA_G1_stable	Slbp	-1.00272
RNA_G2_neg	Slbp	0.333749
RNA_G2_pos	Slbp	1.81562
RNA_G2_stable	Slbp	-0.276989
RNA_G3_neg	Slbp	0.420465
RNA_G3_pos	Slbp	0.690696
RNA_G3_stable	Slbp	0.129633
RNA_G1_neg	Tipin	-1.05336
RNA_G1_pos	Tipin	0.902474
RNA_G1_stable	Tipin	-0.710475
RNA_G2_neg	Tipin	0.695721
RNA_G2_pos	Tipin	1.37501
RNA_G2_stable	Tipin	-0.594241
RNA_G3_neg	Tipin	-0.969314
RNA_G3_pos	Tipin	1.13655
RNA_G3_stable	Tipin	-0.782362
RNA_G1_neg	Tyms	-0.219659
RNA_G1_pos	Tyms	1.37689
RNA_G1_stable	Tyms	-0.652923
RNA_G2_neg	Tyms	-0.0818662
RNA_G2_pos	Tyms	1.33743
RNA_G2_stable	Tyms	-1.31085
RNA_G3_neg	Tyms	-0.508661
RNA_G3_pos	Tyms	0.992979
RNA_G3_stable	Tyms	-0.933337
RNA_G1_neg	Ubr7	0.0350652
RNA_G1_pos	Ubr7	-0.548961
RNA_G1_stable	Ubr7	-0.369008
RNA_G2_neg	Ubr7	-0.932191
RNA_G2_pos	Ubr7	1.51522
RNA_G2_stable	Ubr7	0.0184912
RNA_G3_neg	Ubr7	-1.43041
RNA_G3_pos	Ubr7	0.190743
RNA_G3_stable	Ubr7	1.52104
RNA_G1_neg	Uhrf1	0.347478
RNA_G1_pos	Uhrf1	0.759385
RNA_G1_stable	Uhrf1	-0.513548
RNA_G2_neg	Uhrf1	-0.732742
RNA_G2_pos	Uhrf1	1.15475
RNA_G2_stable	Uhrf1	-0.641727
RNA_G3_neg	Uhrf1	0.250704
RNA_G3_pos	Uhrf1	1.18768
RNA_G3_stable	Uhrf1	-1.81198
RNA_G1_neg	Usp1	-1.17495
RNA_G1_pos	Usp1	1.52989
RNA_G1_stable	Usp1	-1.1782
RNA_G2_neg	Usp1	0.335592
RNA_G2_pos	Usp1	-0.870006
RNA_G2_stable	Usp1	0.335364
RNA_G3_neg	Usp1	-0.187337
RNA_G3_pos	Usp1	1.36049
RNA_G3_stable	Usp1	-0.150841
RNA_G1_neg	Wdr76	-0.753464
RNA_G1_pos	Wdr76	0.603034
RNA_G1_stable	Wdr76	1.08233
RNA_G2_neg	Wdr76	0.181003
RNA_G2_pos	Wdr76	0.490541
RNA_G2_stable	Wdr76	1.36132
RNA_G3_neg	Wdr76	-1.51575
RNA_G3_pos	Wdr76	-0.264447
RNA_G3_stable	Wdr76	-1.18456

## Sheet: Figure4c
Cell ID	FDG dim 1	FDG dim 2	Tissue group	Gut cell clusters	Sort ID
Il10neg_AAACCCAAGCAGCAGT	18427.9	-2052.44	Lung	NA	Il10neg
Il10neg_AAACCCACAGTCGGAA	-4221.19	-35687.2	LILP.mesLN	1	Il10neg
Il10neg_AAACCCACATAACAGA	16584.9	-8937.81	Lung	NA	Il10neg
Il10neg_AAACCCAGTGGAAGTC	-49510.3	11498.4	LILP.mesLN	0	Il10neg
Il10neg_AAACCCAGTTGCTCGG	-4451.35	-34735.8	LILP.mesLN	1	Il10neg
Il10neg_AAACCCAGTTTCGATG	48243.4	-5776.31	LILP.mesLN	7	Il10neg
Il10neg_AAACCCATCGTGGAAG	1851.87	-29756.3	LILP.mesLN	3	Il10neg
Il10neg_AAACCCATCTAGCAAC	-4770.86	-35656.8	LILP.mesLN	3	Il10neg
Il10neg_AAACGAAAGCACACAG	37164.2	27892.5	LILP.mesLN	6	Il10neg
Il10neg_AAACGAAAGCGCAATG	-10182.6	-35789	LILP.mesLN	1	Il10neg
Il10neg_AAACGAAAGCTCTGTA	-1668.37	-21713.5	LILP.mesLN	2	Il10neg
Il10neg_AAACGAAAGTTGCGCC	-11151.2	-34919	LILP.mesLN	1	Il10neg
Il10neg_AAACGAAAGTTGCTGT	-3768.68	-28598.1	LILP.mesLN	2	Il10neg
Il10neg_AAACGAACAAATCGGG	3897.25	-7435	LILP.mesLN	7	Il10neg
Il10neg_AAACGAACATGAAGCG	-9478.94	-34964	LILP.mesLN	1	Il10neg
Il10neg_AAACGAACATGGAATA	58483.4	34957.8	LILP.mesLN	4	Il10neg
Il10neg_AAACGAAGTACGATGG	56940.8	32796.9	LILP.mesLN	4	Il10neg
Il10neg_AAACGAAGTGGTAATA	-9872.12	-35058.5	LILP.mesLN	1	Il10neg
Il10neg_AAACGAATCCGCAAAT	-1675.21	-20876	LILP.mesLN	2	Il10neg
Il10neg_AAACGAATCTAGTGAC	13655.3	-4408.62	Lung	NA	Il10neg
Il10neg_AAACGAATCTGCGGGT	3030.89	-27131.3	LILP.mesLN	3	Il10neg
Il10neg_AAACGCTAGTATCCTG	-4188.26	-26984.6	LILP.mesLN	2	Il10neg
Il10neg_AAACGCTCAGCAGAAC	35989.4	27636.4	LILP.mesLN	6	Il10neg
Il10neg_AAACGCTCATGACTTG	50134.9	-5465.41	LILP.mesLN	7	Il10neg
Il10neg_AAACGCTCATGGAAGC	7543.33	-13404.1	LILP.mesLN	2	Il10neg
Il10neg_AAACGCTGTGGGAGAG	50016.7	-5733.12	LILP.mesLN	7	Il10neg
Il10neg_AAACGCTGTTCTAACG	51105.2	29885.1	LILP.mesLN	6	Il10neg
Il10neg_AAACGCTTCATTCGGA	58306.4	33497.3	LILP.mesLN	4	Il10neg
Il10neg_AAACGCTTCCGGCAGT	-13968	-26518.2	LILP.mesLN	1	Il10neg
Il10neg_AAACGCTTCTCGTGAA	59264.6	33453.2	LILP.mesLN	4	Il10neg
Il10neg_AAAGAACAGGAATGTT	-6387.95	-27922.6	LILP.mesLN	2	Il10neg
Il10neg_AAAGAACAGGGCTTCC	51525.2	-5706.09	Lung	NA	Il10neg
Il10neg_AAAGAACCACTCCTGT	1940.04	-29035.7	LILP.mesLN	3	Il10neg
Il10neg_AAAGAACGTAGGTACG	-11276.8	-33125.1	LILP.mesLN	1	Il10neg
Il10neg_AAAGAACTCTGCATAG	20653.1	-7212.95	Lung	NA	Il10neg
Il10neg_AAAGAACTCTTTGCAT	-3701.24	-27051.6	LILP.mesLN	2	Il10neg
Il10neg_AAAGGATAGTGGCAGT	13971.6	-2079.14	Lung	NA	Il10neg
Il10neg_AAAGGATGTAAGCTCT	15621.3	-15670.8	Lung	NA	Il10neg
Il10neg_AAAGGATGTCAAGGCA	44984.9	29633	LILP.mesLN	6	Il10neg
Il10neg_AAAGGATGTGGCATCC	1893.2	-30727.9	LILP.mesLN	3	Il10neg
Il10neg_AAAGGATTCACGATCA	-11348.6	-38403.1	LILP.mesLN	1	Il10neg
Il10neg_AAAGGATTCAGGAACG	19296.6	-2166	Lung	NA	Il10neg
Il10neg_AAAGGATTCGCTTGCT	-3.50942	-3201.55	Lung	NA	Il10neg
Il10neg_AAAGGATTCTCTATGT	-10414.2	-35893.3	LILP.mesLN	1	Il10neg
Il10neg_AAAGGATTCTGGAGAG	-9795.52	-36572	LILP.mesLN	1	Il10neg
Il10neg_AAAGGGCCACACGGTC	-7260.17	-28795.4	LILP.mesLN	1	Il10neg
Il10neg_AAAGGGCCATAAGCGG	-10207.5	-29765.8	LILP.mesLN	1	Il10neg
Il10neg_AAAGGGCCATCTCCCA	51415.4	-8975.74	Lung	NA	Il10neg
Il10neg_AAAGGGCGTAAGATAC	19499.4	-9647.12	Lung	NA	Il10neg
Il10neg_AAAGGGCTCTAGATCG	18282.5	-8295.55	Lung	NA	Il10neg
Il10neg_AAAGGGCTCTGTGTGA	48276.8	30165.1	LILP.mesLN	6	Il10neg
Il10neg_AAAGGGCTCTTCACGC	54115.8	29554.3	LILP.mesLN	6	Il10neg
Il10neg_AAAGGTAAGGCTTTCA	1855.66	-33435	LILP.mesLN	3	Il10neg
Il10neg_AAAGGTAAGGGTTGCA	-3621.27	-29468.9	LILP.mesLN	1	Il10neg
Il10neg_AAAGGTAAGTAACGTA	54111.3	-9421.35	Lung	NA	Il10neg
Il10neg_AAAGGTAAGTTCCGTA	-12936.5	-32915.8	LILP.mesLN	1	Il10neg
Il10neg_AAAGGTACAAATTGGA	101.455	-19459.2	LILP.mesLN	2	Il10neg
Il10neg_AAAGGTACAAGACCGA	52566.4	-7088.65	Lung	NA	Il10neg
Il10neg_AAAGGTACAGGCTTGC	18977.9	-7201.31	Lung	NA	Il10neg
Il10neg_AAAGGTAGTATTTCCT	-2846.37	-30128.1	LILP.mesLN	2	Il10neg
Il10neg_AAAGGTAGTCCGGCAT	-5474.49	-27678	LILP.mesLN	2	Il10neg
Il10neg_AAAGGTAGTCGCCACA	18768.6	-5099.6	Lung	NA	Il10neg
Il10neg_AAAGGTAGTGACACAG	-10043.1	-32987.1	LILP.mesLN	1	Il10neg
Il10neg_AAAGGTAGTTTGTGGT	-3704.77	-26537.7	LILP.mesLN	2	Il10neg
Il10neg_AAAGGTATCTAGACAC	-7700.5	-24144.8	LILP.mesLN	1	Il10neg
Il10neg_AAAGTCCAGACTAAGT	-7053.56	-27614.9	LILP.mesLN	1	Il10neg
Il10neg_AAAGTCCAGAGGTCAC	8152.58	-16891.1	Lung	NA	Il10neg
Il10neg_AAAGTCCAGGATATGT	55861.3	32712.1	LILP.mesLN	4	Il10neg
Il10neg_AAAGTCCCAGGGAATC	-13739.7	-36839.5	LILP.mesLN	1	Il10neg
Il10neg_AAAGTCCGTCAGTCCG	-7237.88	-25396.8	LILP.mesLN	2	Il10neg
Il10neg_AAAGTCCGTCGACTGC	-6164.69	-34734.8	LILP.mesLN	1	Il10neg
Il10neg_AAAGTCCGTCGTTATG	54331.4	-7771.79	Lung	NA	Il10neg
Il10neg_AAAGTCCGTTCCCACT	-1186.96	-21093.9	LILP.mesLN	2	Il10neg
Il10neg_AAAGTCCTCAAGTAAG	-12167.5	-38806.5	LILP.mesLN	1	Il10neg
Il10neg_AAAGTCCTCGCTTAAG	-6343.7	-28706.4	LILP.mesLN	1	Il10neg
Il10neg_AAAGTCCTCTCCGATC	-16211.9	-30737.3	LILP.mesLN	1	Il10neg
Il10neg_AAAGTGAAGAAAGCGA	-7332.55	-35176	LILP.mesLN	1	Il10neg
Il10neg_AAAGTGAAGCCTTTGA	-4199.46	-31337.7	LILP.mesLN	1	Il10neg
Il10neg_AAAGTGAAGCGCACAA	895.944	-17326.5	LILP.mesLN	2	Il10neg
Il10neg_AAAGTGAAGTAGCTCT	-12211	-38378.1	LILP.mesLN	1	Il10neg
Il10neg_AAAGTGAAGTTCCGGC	19508.4	-7795.9	Lung	NA	Il10neg
Il10neg_AAAGTGACATAATCGC	43261.2	27262.7	LILP.mesLN	6	Il10neg
Il10neg_AAAGTGACATTGACCA	10131.9	-10124.2	LILP.mesLN	2	Il10neg
Il10neg_AAAGTGAGTAGTGCGA	-7981.99	-34171.5	LILP.mesLN	1	Il10neg
Il10neg_AAAGTGAGTTAATCGC	46513.4	-7923.83	Lung	NA	Il10neg
Il10neg_AAAGTGAGTTCCGGTG	543.06	-32877.7	LILP.mesLN	3	Il10neg
Il10neg_AAAGTGATCCCTGGTT	-11256.8	-36353.1	LILP.mesLN	1	Il10neg
Il10neg_AAAGTGATCCGCATAA	51682.3	-9956.17	Lung	NA	Il10neg
Il10neg_AAAGTGATCTGTCAGA	8355.74	1585.19	LILP.mesLN	8	Il10neg
Il10neg_AAATGGAAGACGGTCA	-10641.5	-33987.4	LILP.mesLN	1	Il10neg
Il10neg_AAATGGAAGCAAATGT	-13684.3	-32337.6	LILP.mesLN	1	Il10neg
Il10neg_AAATGGACAAACTAGA	-44534.1	9341.28	LILP.mesLN	0	Il10neg
Il10neg_AAATGGACAACAAGAT	-16669.6	-7360.72	LILP.mesLN	0	Il10neg
Il10neg_AAATGGAGTAACATAG	47970.1	30628	LILP.mesLN	6	Il10neg
Il10neg_AAATGGAGTATGAGCG	14122.5	-15847.6	Lung	NA	Il10neg
Il10neg_AAATGGAGTCCTGGGT	-16520.8	-32220.1	LILP.mesLN	1	Il10neg
Il10neg_AAATGGAGTGCACATT	-4476.52	-3042.87	LILP.mesLN	7	Il10neg
Il10neg_AAATGGAGTTGGCTAT	6677.57	-17879.7	Lung	NA	Il10neg
Il10neg_AAATGGATCACTCACC	37773.1	27033.7	LILP.mesLN	6	Il10neg
Il10neg_AAATGGATCTAACGGT	16756.5	-8366.62	LILP.mesLN	2	Il10neg
Il10neg_AACAAAGAGTGGCAGT	3905.69	-28725	LILP.mesLN	3	Il10neg
Il10neg_AACAAAGCACTGTGTA	58289.8	32893.6	LILP.mesLN	4	Il10neg
Il10neg_AACAAAGCAGGCATGA	9840.4	-11558.4	LILP.mesLN	2	Il10neg
Il10neg_AACAAAGCATTGACTG	50765.3	-7732.78	Lung	NA	Il10neg
Il10neg_AACAAAGGTAATGCGG	57094.7	32934	LILP.mesLN	4	Il10neg
Il10neg_AACAAAGGTAGAATAC	1046.82	-7580.82	LILP.mesLN	7	Il10neg
Il10neg_AACAAAGTCAGAATAG	53978.7	33920.5	LILP.mesLN	4	Il10neg
Il10neg_AACAAAGTCCTGATAG	-10103.8	-35053.5	LILP.mesLN	1	Il10neg
Il10neg_AACAACCAGAATCCCT	17584	-5637.59	Lung	NA	Il10neg
Il10neg_AACAACCAGGTTAAAC	3459.26	-7314.91	LILP.mesLN	7	Il10neg
Il10neg_AACAACCAGTAGTGCG	14128.2	-7091.23	Lung	NA	Il10neg
Il10neg_AACAACCAGTGCTCAT	52628.8	-8254.08	Lung	NA	Il10neg
Il10neg_AACAACCCAGTGTATC	54155.1	-8247.1	Lung	NA	Il10neg
Il10neg_AACAACCGTCTGTGTA	6385.35	-16621.1	Lung	NA	Il10neg
Il10neg_AACAACCTCCAACTAG	-12210.3	-30999.9	LILP.mesLN	1	Il10neg
Il10neg_AACAACCTCGAACCTA	-10942.5	-35980.2	LILP.mesLN	1	Il10neg
Il10neg_AACAAGAAGCAGCCTC	4731.69	-30128.8	LILP.mesLN	3	Il10neg
Il10neg_AACAAGAAGCTAAACA	2070.22	-4213.43	Lung	NA	Il10neg
Il10neg_AACAAGAAGTTCCAGT	-3716.5	-28700.5	LILP.mesLN	2	Il10neg
Il10neg_AACAAGAAGTTGTAAG	17204.3	-5129.85	Lung	NA	Il10neg
Il10neg_AACAAGACAAGTGTCT	4927.04	-17813	Lung	NA	Il10neg
Il10neg_AACAAGACAATTGCTG	54868.1	31066.7	LILP.mesLN	6	Il10neg
Il10neg_AACAAGACATGGCTGC	-720.309	-23621.1	LILP.mesLN	2	Il10neg
Il10neg_AACAAGAGTACTTCCC	-9580.11	-35559.3	LILP.mesLN	1	Il10neg
Il10neg_AACAAGAGTGGCCCAT	-2656.14	-3668.43	LILP.mesLN	7	Il10neg
Il10neg_AACAAGATCAAGCCGC	-7302.16	-33904.4	LILP.mesLN	1	Il10neg
Il10neg_AACAAGATCCACTGAA	-10216.8	-34570.6	LILP.mesLN	1	Il10neg
Il10neg_AACAAGATCCTGGCTT	-10032	-35583.9	LILP.mesLN	1	Il10neg
Il10neg_AACAAGATCGTCGGGT	27305.5	-7113.67	Lung	NA	Il10neg
Il10neg_AACAAGATCTGGGCAC	24910	-7043.15	Lung	NA	Il10neg
Il10neg_AACAAGATCTGGTTGA	3934.8	-6255.46	Lung	NA	Il10neg
Il10neg_AACACACCAAGGACAC	-8085.62	-34263.7	LILP.mesLN	1	Il10neg
Il10neg_AACACACCAGCAGTTT	2088.44	-33541.7	LILP.mesLN	3	Il10neg
Il10neg_AACACACCAGTCAGCC	-9624.81	-39960.1	LILP.mesLN	1	Il10neg
Il10neg_AACACACCATAACCCA	62321.9	32774.5	LILP.mesLN	4	Il10neg
Il10neg_AACACACCATAATCCG	-4367.54	-25891.2	LILP.mesLN	2	Il10neg
Il10neg_AACACACCATCGAACT	21994.9	-6567.22	Lung	NA	Il10neg
Il10neg_AACACACGTAGGCAGT	-14783.1	-33758.5	LILP.mesLN	1	Il10neg
Il10neg_AACACACGTCCGGTGT	48460.2	28962.6	LILP.mesLN	6	Il10neg
Il10neg_AACACACTCACTACTT	48188.1	-8018.08	Lung	NA	Il10neg
Il10neg_AACACACTCGCGAAGA	3223.07	-24115.8	LILP.mesLN	3	Il10neg
Il10neg_AACACACTCGGTAGAG	1259.6	-3332.86	LILP.mesLN	7	Il10neg
Il10neg_AACACACTCTGCGAGC	-4168.97	-27648.1	LILP.mesLN	1	Il10neg
Il10neg_AACAGGGAGATTGAGT	16577.4	-6260.77	LILP.mesLN	7	Il10neg
Il10neg_AACAGGGAGGAACGAA	-12416.6	-31212.1	LILP.mesLN	1	Il10neg
Il10neg_AACAGGGAGTCGGCCT	3045.84	-24104.9	LILP.mesLN	3	Il10neg
Il10neg_AACAGGGGTATCGTGT	-1718.16	-19659	LILP.mesLN	2	Il10neg
Il10neg_AACAGGGGTGGAACAC	1727.78	-29193.5	LILP.mesLN	3	Il10neg
Il10neg_AACAGGGGTTTCGATG	-5189.96	-26945.2	LILP.mesLN	2	Il10neg
Il10neg_AACAGGGTCACGGTCG	20350.7	-5172.17	LILP.mesLN	7	Il10neg
Il10neg_AACAGGGTCTGCATGA	59995.7	34145.5	LILP.mesLN	4	Il10neg
Il10neg_AACCAACAGAAATTGC	7704.76	-5809.88	LILP.mesLN	3	Il10neg
Il10neg_AACCAACAGCTGTCCG	19124	-3889.87	Lung	NA	Il10neg
Il10neg_AACCAACAGTAGGTTA	-19293.3	-26179.3	LILP.mesLN	1	Il10neg
Il10neg_AACCAACCACATACTG	-7711.81	-36681.5	LILP.mesLN	1	Il10neg
Il10neg_AACCAACGTATAATGG	-7565.7	-31546.5	LILP.mesLN	3	Il10neg
Il10neg_AACCAACGTCGAATTC	-10519.9	-37144.8	LILP.mesLN	1	Il10neg
Il10neg_AACCAACTCCGCACTT	43180.5	23594.8	LILP.mesLN	4	Il10neg
Il10neg_AACCAACTCTGACCCT	-4362.07	-23761.4	LILP.mesLN	2	Il10neg
Il10neg_AACCACAAGGCTGTAG	848.48	-27743.1	LILP.mesLN	3	Il10neg
Il10neg_AACCACAAGGGTCACA	-8883.83	-27908.3	LILP.mesLN	1	Il10neg
Il10neg_AACCACAAGTGTAGTA	55285	-9198.69	Lung	NA	Il10neg
Il10neg_AACCACACATGACTGT	2914.02	-29034.2	LILP.mesLN	3	Il10neg
Il10neg_AACCACAGTAACGTTC	-3723.43	-26798	LILP.mesLN	1	Il10neg
Il10neg_AACCACAGTCGATTTG	-7100.21	-30866.3	LILP.mesLN	1	Il10neg
Il10neg_AACCACAGTGGATGAC	-9572.25	4573.39	LILP.mesLN	8	Il10neg
Il10neg_AACCACAGTGTGTGTT	-64.3643	-168.607	LILP.mesLN	7	Il10neg
Il10neg_AACCACATCAAACGAA	41622.8	27903.3	LILP.mesLN	6	Il10neg
Il10neg_AACCATGAGATGAAGG	40200.8	20199.7	LILP.mesLN	4	Il10neg
Il10neg_AACCATGCAATGAGCG	13988.5	1123.86	LILP.mesLN	7	Il10neg
Il10neg_AACCATGCAGAGGCTA	58102.4	34389.3	LILP.mesLN	4	Il10neg
Il10neg_AACCATGGTCACTCAA	54534.1	33951.6	LILP.mesLN	4	Il10neg
Il10neg_AACCATGGTCCAGCGT	-12548.9	-31546.4	LILP.mesLN	1	Il10neg
Il10neg_AACCATGGTCTTACTT	3327.03	-26168.8	LILP.mesLN	3	Il10neg
Il10neg_AACCATGGTGAGGAAA	-14127.3	-32424.3	LILP.mesLN	1	Il10neg
Il10neg_AACCATGGTTGCCTAA	-878.582	-29290.4	LILP.mesLN	3	Il10neg
Il10neg_AACCATGGTTTCTATC	54218.7	-7111.57	Lung	NA	Il10neg
Il10neg_AACCATGTCACCCATC	-11897.6	-33782.8	LILP.mesLN	1	Il10neg
Il10neg_AACCATGTCATCCCGT	16462.3	-6447.98	Lung	NA	Il10neg
Il10neg_AACCATGTCCCTCATG	60594.3	31928.1	LILP.mesLN	4	Il10neg
Il10neg_AACCCAAAGATGCAGC	-1338.28	-19911.2	LILP.mesLN	2	Il10neg
Il10neg_AACCCAAAGCAGCAGT	-1568.01	-31136	LILP.mesLN	3	Il10neg
Il10neg_AACCCAAAGTTAACAG	1239.86	-28125.9	LILP.mesLN	3	Il10neg
Il10neg_AACCCAAAGTTCATGC	-5312.76	-34439.4	LILP.mesLN	1	Il10neg
Il10neg_AACCCAAAGTTTGGCT	-12393.8	-29229.7	LILP.mesLN	1	Il10neg
Il10neg_AACCCAACAAGCGAGT	13471.5	-1140.06	LILP.mesLN	7	Il10neg
Il10neg_AACCCAACAATTTCCT	-9491.6	-32466.4	LILP.mesLN	1	Il10neg
Il10neg_AACCCAACACGCAGTC	-2054.88	-21235.8	LILP.mesLN	2	Il10neg
Il10neg_AACCCAACATTCAGGT	-729.322	-3481.85	Lung	NA	Il10neg
Il10neg_AACCCAAGTTAGAAAC	2721.2	-31561.2	LILP.mesLN	3	Il10neg
Il10neg_AACCCAAGTTATGTCG	19847.8	-4908.24	Lung	NA	Il10neg
Il10neg_AACCTGAAGATGCCGA	54027.3	-7594.91	Lung	NA	Il10neg
Il10neg_AACCTGAAGCGCCTCA	53005.8	30719.3	LILP.mesLN	4	Il10neg
Il10neg_AACCTGACACCGGCTA	-3357.62	-27190	LILP.mesLN	2	Il10neg
Il10neg_AACCTGACAGAGTTGG	-3072.01	-27119.4	LILP.mesLN	2	Il10neg
Il10neg_AACCTGACAGCTGTTA	-4300.77	-31187.1	LILP.mesLN	2	Il10neg
Il10neg_AACCTGAGTCAGCTTA	-8956.57	-29848	LILP.mesLN	1	Il10neg
Il10neg_AACCTGAGTGTAGGAC	-213.554	-18941.2	LILP.mesLN	2	Il10neg
Il10neg_AACCTGAGTTGTGGCC	46063.6	29069.7	LILP.mesLN	6	Il10neg
Il10neg_AACCTGATCCGTTTCG	-8530.83	-24117.5	LILP.mesLN	2	Il10neg
Il10neg_AACCTGATCGGTGTTA	-14905.3	-34705.1	LILP.mesLN	1	Il10neg
Il10neg_AACCTTTAGGCGCTCT	-5894.71	-32777.9	LILP.mesLN	1	Il10neg
Il10neg_AACCTTTCACAACATC	2216	-32646	LILP.mesLN	3	Il10neg
Il10neg_AACCTTTCACGTCGGT	55507.1	-7735.05	Lung	NA	Il10neg
Il10neg_AACCTTTCATATCTGG	-3178.42	-20155.7	LILP.mesLN	2	Il10neg
Il10neg_AACCTTTCATGTACGT	-11343.9	-34813.6	LILP.mesLN	1	Il10neg
Il10neg_AACCTTTGTAATTGGA	24782	-8557.13	Lung	NA	Il10neg
Il10neg_AACCTTTGTAGTGCGA	-10121.6	-31241.8	LILP.mesLN	1	Il10neg
Il10neg_AACCTTTTCCAAATGC	-9520.59	-32915.1	LILP.mesLN	1	Il10neg
Il10neg_AACCTTTTCGTAACAC	61527.1	32095.8	LILP.mesLN	4	Il10neg
Il10neg_AACCTTTTCGTCTCAC	48643.7	-7373.58	Lung	NA	Il10neg
Il10neg_AACCTTTTCTAGACCA	43846	23106.3	LILP.mesLN	4	Il10neg
Il10neg_AACGAAAAGAGAGGGC	60149.2	31726.4	LILP.mesLN	4	Il10neg
Il10neg_AACGAAAAGCGCCATC	-11317.6	-30441.9	LILP.mesLN	1	Il10neg
Il10neg_AACGAAAAGCTAATCC	-6984.22	-35241.4	LILP.mesLN	1	Il10neg
Il10neg_AACGAAAAGCTGAGTG	-5251.23	-27469.5	LILP.mesLN	1	Il10neg
Il10neg_AACGAAAAGTCCCAGC	-9677.35	-34610	LILP.mesLN	1	Il10neg
Il10neg_AACGAAACAGGTGTTT	59659.3	33458.6	LILP.mesLN	4	Il10neg
Il10neg_AACGAAACATCTTCGC	3465.95	-25911.5	LILP.mesLN	3	Il10neg
Il10neg_AACGAAACATGGGATG	-118.369	-20110.2	LILP.mesLN	2	Il10neg
Il10neg_AACGAAAGTCAGACGA	-3765.5	-25414.4	LILP.mesLN	2	Il10neg
Il10neg_AACGAAAGTCTAGGTT	60767.9	30274.3	LILP.mesLN	4	Il10neg
Il10neg_AACGAAAGTTAGGAGC	48476.4	-6478.92	Lung	NA	Il10neg
Il10neg_AACGAAATCATCCTAT	-4875.34	-23850.4	LILP.mesLN	2	Il10neg
Il10neg_AACGAAATCCAAGCCG	-12461.8	-31550	LILP.mesLN	1	Il10neg
Il10neg_AACGAAATCGGTGAAG	-7854.42	-38180.7	LILP.mesLN	1	Il10neg
Il10neg_AACGAAATCTTGAACG	62495.1	32224.9	LILP.mesLN	4	Il10neg
Il10neg_AACGGGAAGGTTCCGC	-8498.5	-39132.8	LILP.mesLN	1	Il10neg
Il10neg_AACGGGACAGTCACGC	21250.5	-4841.58	Lung	NA	Il10neg
Il10neg_AACGGGATCAAACCCA	-7221.53	-35497.1	LILP.mesLN	1	Il10neg
Il10neg_AACGGGATCCCAGCGA	60318.1	33271.7	LILP.mesLN	4	Il10neg
Il10neg_AACGGGATCTCACCCA	47593.5	27748.4	LILP.mesLN	4	Il10neg
Il10neg_AACGTCAAGAAGGCTC	3984.65	-14929.1	LILP.mesLN	2	Il10neg
Il10neg_AACGTCAAGTCCCAGC	7628.57	642.267	Lung	NA	Il10neg
Il10neg_AACGTCACAAAGCTAA	-12030	-35593.2	LILP.mesLN	1	Il10neg
Il10neg_AACGTCACACCTCTGT	-2221.38	-17419.4	LILP.mesLN	2	Il10neg
Il10neg_AACGTCACAGGATTCT	59802.7	34443.2	LILP.mesLN	4	Il10neg
Il10neg_AACGTCACATGACGAG	61351.8	33046.1	LILP.mesLN	4	Il10neg
Il10neg_AACGTCAGTAAGATCA	60282.1	32057.3	LILP.mesLN	4	Il10neg
Il10neg_AACGTCAGTTGTATGC	-1258.74	-506.237	LILP.mesLN	7	Il10neg
Il10neg_AACGTCATCCCGATCT	-17334	-23355.8	LILP.mesLN	1	Il10neg
Il10neg_AACGTCATCCTACACC	45701.3	27744	LILP.mesLN	6	Il10neg
Il10neg_AACTTCTAGACCACGA	42072.7	-8749.17	Lung	NA	Il10neg
Il10neg_AACTTCTAGAGCTTTC	-9902.17	-32061.6	LILP.mesLN	1	Il10neg
Il10neg_AACTTCTAGCACAAAT	-9808.64	-36041.4	LILP.mesLN	1	Il10neg
Il10neg_AACTTCTAGCACCCAC	-36755.7	10004.8	LILP.mesLN	0	Il10neg
Il10neg_AACTTCTAGGAGTACC	-4029.2	-30218.9	LILP.mesLN	2	Il10neg
Il10neg_AACTTCTAGGCACTCC	59879.6	33240.7	LILP.mesLN	4	Il10neg
Il10neg_AACTTCTCAACGACAG	52412.6	-10007.5	Lung	NA	Il10neg
Il10neg_AACTTCTCAATCGCAT	47074.2	-8638.79	Lung	NA	Il10neg
Il10neg_AACTTCTCAGGCACTC	4466.42	-14252.5	LILP.mesLN	2	Il10neg
Il10neg_AACTTCTGTAAGAACT	61675.5	31717.3	LILP.mesLN	4	Il10neg
Il10neg_AACTTCTTCAATCAGC	54070	-7886.04	Lung	NA	Il10neg
Il10neg_AACTTCTTCAATCGGT	54311.6	-9046.99	Lung	NA	Il10neg
Il10neg_AAGAACACACCTGCTT	1007.52	-29894.6	LILP.mesLN	3	Il10neg
Il10neg_AAGAACACATTCTCTA	47548.6	-7628.73	Lung	NA	Il10neg
Il10neg_AAGAACAGTTCTAACG	-6374.89	-33641.3	LILP.mesLN	1	Il10neg
Il10neg_AAGACAAAGAATCGTA	-3096.4	-19064.4	LILP.mesLN	2	Il10neg
Il10neg_AAGACAAAGACTCAAA	1576.12	-27810.8	LILP.mesLN	3	Il10neg
Il10neg_AAGACAAAGGCGACAT	59088	34944.8	LILP.mesLN	4	Il10neg
Il10neg_AAGACAAAGTTCATGC	-2439.92	-28990.1	LILP.mesLN	2	Il10neg
Il10neg_AAGACAACAATCAGCT	-6967.2	-35734.5	LILP.mesLN	1	Il10neg
Il10neg_AAGACAACAATTGTGC	4480.5	-31995	LILP.mesLN	3	Il10neg
Il10neg_AAGACAAGTCTAGTGT	24032.8	-7927.61	Lung	NA	Il10neg
Il10neg_AAGACAAGTTCCGGTG	53094.2	-7926.51	Lung	NA	Il10neg
Il10neg_AAGACAATCTACCACC	61621.9	32194.3	LILP.mesLN	4	Il10neg
Il10neg_AAGACTCAGGCATCAG	6803.07	470.172	Lung	NA	Il10neg
Il10neg_AAGACTCAGGCCTAGA	-11473.5	-33014.8	LILP.mesLN	1	Il10neg
Il10neg_AAGACTCAGGTACTGG	-1127.61	-17550.1	LILP.mesLN	2	Il10neg
Il10neg_AAGACTCGTCCGGTCA	-6339.63	-33127.8	LILP.mesLN	1	Il10neg
Il10neg_AAGACTCGTGATGTAA	44929	28914	LILP.mesLN	6	Il10neg
Il10neg_AAGACTCTCAGGACGA	53422.7	-8025.61	Lung	NA	Il10neg
Il10neg_AAGACTCTCCTCACTG	-10383.9	-31109.9	LILP.mesLN	1	Il10neg
Il10neg_AAGACTCTCGATGGAG	-9508.62	-40798.2	LILP.mesLN	1	Il10neg
Il10neg_AAGACTCTCGCTGATA	10157.1	-11275.2	LILP.mesLN	2	Il10neg
Il10neg_AAGACTCTCGCTTAAG	45031.1	29500.1	LILP.mesLN	6	Il10neg
Il10neg_AAGACTCTCGGTCTGG	29267.3	10556.2	Lung	NA	Il10neg
Il10neg_AAGATAGAGACCAAGC	50537.5	-7626	Lung	NA	Il10neg
Il10neg_AAGATAGAGCCTCTTC	58217.6	35095.9	LILP.mesLN	4	Il10neg
Il10neg_AAGATAGAGTGGAATT	1693.28	-4923.47	Lung	NA	Il10neg
Il10neg_AAGATAGCAAAGGCAC	-3526.43	-27231.8	LILP.mesLN	2	Il10neg
Il10neg_AAGATAGCAGCGGTCT	-650.557	-32737.1	LILP.mesLN	3	Il10neg
Il10neg_AAGATAGCATCGAAGG	8160.53	-17246.8	Lung	NA	Il10neg
Il10neg_AAGATAGTCACGACTA	-364.636	-5927.95	Lung	NA	Il10neg
Il10neg_AAGATAGTCTGTCGCT	-12231.1	-31920.6	LILP.mesLN	1	Il10neg
Il10neg_AAGCATCAGACTGGGT	-10387.9	-36438.4	LILP.mesLN	1	Il10neg
Il10neg_AAGCATCCAAAGGAGA	39371.3	27438.5	LILP.mesLN	6	Il10neg
Il10neg_AAGCATCGTGTAACGG	59200.5	30075.6	LILP.mesLN	4	Il10neg
Il10neg_AAGCATCGTTTCGTAG	61904.3	31007.5	LILP.mesLN	4	Il10neg
Il10neg_AAGCATCTCGCTTTAT	1334.89	-30592.2	LILP.mesLN	3	Il10neg
Il10neg_AAGCATCTCTGGCCGA	5179.82	-26904.3	LILP.mesLN	3	Il10neg
Il10neg_AAGCCATAGAGATTCA	-2678.93	-25894.4	LILP.mesLN	3	Il10neg
Il10neg_AAGCCATCAACTAGAA	49707.7	-7004.04	Lung	NA	Il10neg
Il10neg_AAGCCATGTGAGTTGG	-9515.89	-39125.9	LILP.mesLN	1	Il10neg
Il10neg_AAGCCATGTTCTAACG	37403.6	17361	LILP.mesLN	4	Il10neg
Il10neg_AAGCCATGTTTCGTGA	-484.273	-32747.7	LILP.mesLN	3	Il10neg
Il10neg_AAGCCATTCATTACCT	-9334.62	-39335.1	LILP.mesLN	1	Il10neg
Il10neg_AAGCCATTCGTGGCTG	-9252.98	-38012.8	LILP.mesLN	1	Il10neg
Il10neg_AAGCGAGAGGACATCG	1354.11	-19181.8	LILP.mesLN	2	Il10neg
Il10neg_AAGCGAGCACGCCAGT	-4462.67	-29469.8	LILP.mesLN	1	Il10neg
Il10neg_AAGCGAGCAGATTCGT	61781.2	32168.2	LILP.mesLN	4	Il10neg
Il10neg_AAGCGAGCATCCGAAT	59311	32313.5	LILP.mesLN	4	Il10neg
Il10neg_AAGCGAGGTATTTCGG	18043.7	-4687.21	Lung	NA	Il10neg
Il10neg_AAGCGAGGTCGTGTTA	54.545	-28601.1	LILP.mesLN	3	Il10neg
Il10neg_AAGCGAGGTCTCGCGA	9801.4	-17213.5	Lung	NA	Il10neg
Il10neg_AAGCGAGGTGTGCTTA	-14718	-37791.1	LILP.mesLN	1	Il10neg
Il10neg_AAGCGAGGTGTTCCAA	18001.4	-3735.11	Lung	NA	Il10neg
Il10neg_AAGCGAGTCAAGAGTA	55368.9	-7357.54	Lung	NA	Il10neg
Il10neg_AAGCGAGTCGCTCCTA	-5412.36	-27583.6	LILP.mesLN	2	Il10neg
Il10neg_AAGCGAGTCTACCTTA	18957.3	-7023.95	Lung	NA	Il10neg
Il10neg_AAGCGTTAGGGCTGAT	-12986.9	-33102.5	LILP.mesLN	1	Il10neg
Il10neg_AAGCGTTCAAATGCGG	-12256.9	-37439.8	LILP.mesLN	1	Il10neg
Il10neg_AAGCGTTCAGCTTCGG	-1194.12	-19879.1	LILP.mesLN	2	Il10neg
Il10neg_AAGCGTTGTCAACCTA	-12322.6	-37575	LILP.mesLN	1	Il10neg
Il10neg_AAGCGTTTCCGTGTCT	-40122.9	-7258.33	LILP.mesLN	9	Il10neg
Il10neg_AAGCGTTTCGAGTACT	-12110	-38660.2	LILP.mesLN	1	Il10neg
Il10neg_AAGCGTTTCTGGCCTT	-3094.56	-25248.9	LILP.mesLN	2	Il10neg
Il10neg_AAGGAATAGCATACTC	4148.03	-32838.3	LILP.mesLN	3	Il10neg
Il10neg_AAGGAATAGGATCACG	48979.2	29351.9	LILP.mesLN	6	Il10neg
Il10neg_AAGGAATAGGATTCAA	-605.119	-3953.37	Lung	NA	Il10neg
Il10neg_AAGGAATAGGTTCCGC	24567.6	-6602.07	Lung	NA	Il10neg
Il10neg_AAGGAATCACTGCGTG	14633.2	-16002.6	Lung	NA	Il10neg
Il10neg_AAGGAATCAGAACGCA	19534.6	-7687.48	Lung	NA	Il10neg
Il10neg_AAGGAATCATAGCTGT	-12383.4	-35888.7	LILP.mesLN	1	Il10neg
Il10neg_AAGGAATCATCGTCCT	19163.5	-4065.66	Lung	NA	Il10neg
Il10neg_AAGGAATGTAGTAAGT	62513.4	33059.7	LILP.mesLN	4	Il10neg
Il10neg_AAGGAATGTAGTCACT	-8347.62	-35123.5	LILP.mesLN	1	Il10neg
Il10neg_AAGGAATTCATACGGT	-6197.68	-33579.2	LILP.mesLN	1	Il10neg
Il10neg_AAGGAATTCCTCTAAT	58565.1	33151	LILP.mesLN	4	Il10neg
Il10neg_AAGGAATTCGTTCCTG	-1551.42	-3389.05	Lung	NA	Il10neg
Il10neg_AAGGTAACAAGCCCAC	46243.6	-5285.55	Lung	NA	Il10neg
Il10neg_AAGGTAACACAGCTGC	55653.9	32221.3	LILP.mesLN	4	Il10neg
Il10neg_AAGGTAACACCCTGTT	3765.45	-28715.1	LILP.mesLN	3	Il10neg
Il10neg_AAGGTAACAGGTTTAC	-5476.1	-22547.1	LILP.mesLN	2	Il10neg
Il10neg_AAGGTAACATAATGAG	-13563.4	-34075.7	LILP.mesLN	1	Il10neg
Il10neg_AAGGTAACATCCAACA	-7507.17	-33323.1	LILP.mesLN	1	Il10neg
Il10neg_AAGGTAACATGTTCAG	56816.7	32293.9	LILP.mesLN	4	Il10neg
Il10neg_AAGGTAATCGCCGAAC	22341.5	-7988.26	LILP.mesLN	2	Il10neg
Il10neg_AAGTACCAGCTACGTT	-10935.3	-38973.4	LILP.mesLN	1	Il10neg
Il10neg_AAGTACCAGGCTCCCA	18553	-4003.54	Lung	NA	Il10neg
Il10neg_AAGTACCAGTTGTCGT	11434	-3940.22	LILP.mesLN	7	Il10neg
Il10neg_AAGTACCCATGAGAAT	-3892.18	-21356.7	LILP.mesLN	2	Il10neg
Il10neg_AAGTACCGTGTCTCCT	3712.62	-18506	LILP.mesLN	3	Il10neg
Il10neg_AAGTACCTCGTTGTAG	47661.7	29793.3	LILP.mesLN	6	Il10neg
Il10neg_AAGTACCTCTTGCGCT	-4791.03	-21328.9	LILP.mesLN	2	Il10neg
Il10neg_AAGTCGTAGCTACAAA	55030.4	-7709.18	Lung	NA	Il10neg
Il10neg_AAGTCGTAGGCAGCTA	-4316.07	-33979.2	LILP.mesLN	1	Il10neg
Il10neg_AAGTCGTCATCATCTT	-10405.7	-27563.4	LILP.mesLN	1	Il10neg
Il10neg_AAGTCGTGTCCGGATC	23916.7	-916.274	Lung	NA	Il10neg
Il10neg_AAGTCGTTCAGCTCTC	-136.602	-21738.2	LILP.mesLN	1	Il10neg
Il10neg_AAGTCGTTCCATTGGA	41009.8	19272.9	Lung	NA	Il10neg
Il10neg_AAGTCGTTCTTGGTCC	-3407.57	-20029.1	LILP.mesLN	2	Il10neg
Il10neg_AAGTGAAAGAGGATGA	26476.2	34173.9	LILP.mesLN	5	Il10neg
Il10neg_AAGTGAAAGGGAGAAT	49605.6	-8213.71	Lung	NA	Il10neg
Il10neg_AAGTGAAAGGGTCACA	29995.4	-7954.49	Lung	NA	Il10neg
Il10neg_AAGTGAAAGTTGCCTA	-5780.29	-26197.6	LILP.mesLN	2	Il10neg
Il10neg_AAGTGAACAACTTCTT	-11951.4	-33696.6	LILP.mesLN	1	Il10neg
Il10neg_AAGTGAAGTCGACGCT	-7617.47	-38533.7	LILP.mesLN	1	Il10neg
Il10neg_AAGTGAAGTGGACAGT	35672.3	-8855.24	Lung	NA	Il10neg
Il10neg_AAGTGAAGTGTCTTAG	-8093.67	-33029.4	LILP.mesLN	1	Il10neg
Il10neg_AAGTGAATCGTTTACT	59173.4	34812.6	LILP.mesLN	4	Il10neg
Il10neg_AAGTTCGCAAGTACCT	59215.3	35059.1	LILP.mesLN	4	Il10neg
Il10neg_AAGTTCGCAATGAGCG	53996.5	33204.1	LILP.mesLN	4	Il10neg
Il10neg_AAGTTCGCACTACCCT	-16209.6	-27192.9	LILP.mesLN	1	Il10neg
Il10neg_AAGTTCGCAGACTGCC	41890.8	28856.3	LILP.mesLN	6	Il10neg
Il10neg_AAGTTCGGTCGCTTAA	18811.8	-6493.83	Lung	NA	Il10neg
Il10neg_AAGTTCGGTCTGTCCT	2347.93	-32027.8	LILP.mesLN	3	Il10neg
Il10neg_AAGTTCGGTTCGGACC	-10906.2	-36326.9	LILP.mesLN	1	Il10neg
Il10neg_AAGTTCGTCAGAGTTC	3336.04	-32524.7	LILP.mesLN	3	Il10neg
Il10neg_AAGTTCGTCATGAGTC	31892.2	23537.5	LILP.mesLN	6	Il10neg
Il10neg_AAGTTCGTCGTCGACG	45707.7	-5640.44	Lung	NA	Il10neg
Il10neg_AAGTTCGTCTGTAAGC	-7596.09	-34314.3	LILP.mesLN	1	Il10neg
Il10neg_AATAGAGAGCCAAGCA	-28075.7	6321.89	LILP.mesLN	0	Il10neg
Il10neg_AATAGAGAGCCAGAGT	22316.5	-5697.2	Lung	NA	Il10neg
Il10neg_AATAGAGAGCCGCTTG	15413.4	-9506.72	Lung	NA	Il10neg
Il10neg_AATAGAGAGTTCATGC	53311.9	-8151	Lung	NA	Il10neg
Il10neg_AATAGAGAGTTGCATC	1702.78	-22763	LILP.mesLN	3	Il10neg
Il10neg_AATAGAGCACAGCCAC	-6413.04	-21017.6	LILP.mesLN	2	Il10neg
Il10neg_AATAGAGGTCCGTACG	59782.8	31088.9	LILP.mesLN	4	Il10neg
Il10neg_AATAGAGGTCGATTTG	62109.1	31839.8	LILP.mesLN	4	Il10neg
Il10neg_AATAGAGGTGCATGAG	-11337.2	-9870.31	LILP.mesLN	8	Il10neg
Il10neg_AATAGAGGTGGCTGAA	49730.6	28342.5	LILP.mesLN	6	Il10neg
Il10neg_AATAGAGGTTGTCTAG	53064.2	30270.7	LILP.mesLN	4	Il10neg
Il10neg_AATAGAGTCAGTCATG	55782.4	-7985.76	LILP.mesLN	7	Il10neg
Il10neg_AATAGAGTCGGACTTA	39969.2	-7657.72	Lung	NA	Il10neg
Il10neg_AATAGAGTCTGGTTGA	23591.8	-334.512	Lung	NA	Il10neg
Il10neg_AATCACGCAACCAACT	5344.68	-15511.8	LILP.mesLN	2	Il10neg
Il10neg_AATCACGCAATTGTGC	-5425.83	-20670.5	LILP.mesLN	2	Il10neg
Il10neg_AATCACGCACTGTGTA	3204.98	1989.55	LILP.mesLN	8	Il10neg
Il10neg_AATCACGGTGCGGTAA	-5705.72	-36000.8	LILP.mesLN	1	Il10neg
Il10neg_AATCACGGTGTAACGG	2937.71	-30924.5	LILP.mesLN	3	Il10neg
Il10neg_AATCGACAGAAGAACG	54657.3	-7630.38	Lung	NA	Il10neg
Il10neg_AATCGACAGAGGCCAT	-4325.41	-27438.4	LILP.mesLN	2	Il10neg
Il10neg_AATCGACAGCCGTTGC	4595.1	-29444.8	LILP.mesLN	3	Il10neg
Il10neg_AATCGACCAACTGTGT	-14766	-34851.9	LILP.mesLN	1	Il10neg
Il10neg_AATCGACGTACACGTT	59748.1	33025.2	LILP.mesLN	4	Il10neg
Il10neg_AATCGACGTAGAATAC	-28.7713	-327.258	LILP.mesLN	7	Il10neg
Il10neg_AATCGACGTTATAGAG	12219.8	-12829.7	Lung	NA	Il10neg
Il10neg_AATCGTGAGATTGGGC	40.0702	-4010.47	Lung	NA	Il10neg
Il10neg_AATCGTGAGTTAGAAC	-6899.83	-36326.3	LILP.mesLN	1	Il10neg
Il10neg_AATCGTGAGTTCCATG	-8723.09	-36743	LILP.mesLN	1	Il10neg
Il10neg_AATCGTGCAAAGGATT	-12498.2	-36337.5	LILP.mesLN	1	Il10neg
Il10neg_AATCGTGCAACTCCCT	-5816.3	-36096.5	LILP.mesLN	1	Il10neg
Il10neg_AATCGTGGTAAGAACT	19085.9	-4557.65	Lung	NA	Il10neg
Il10neg_AATCGTGTCGGCTGAC	52553.5	-7689.53	Lung	NA	Il10neg
Il10neg_AATGAAGAGACCTTTG	21966.1	-8664.26	Lung	NA	Il10neg
Il10neg_AATGAAGAGACGGATC	-13232.5	-35677.7	LILP.mesLN	1	Il10neg
Il10neg_AATGAAGAGACTAGAT	23532.9	-5781.22	Lung	NA	Il10neg
Il10neg_AATGAAGAGAGGCGGA	-9359.61	-34058.5	LILP.mesLN	1	Il10neg
Il10neg_AATGAAGAGAGTGAAG	46592.5	17341.3	LILP.mesLN	4	Il10neg
Il10neg_AATGAAGAGCAACAAT	2287.46	-33690.2	LILP.mesLN	3	Il10neg
Il10neg_AATGAAGAGCGGATCA	-9768.04	-38903.4	LILP.mesLN	1	Il10neg
Il10neg_AATGAAGAGTGCCCGT	-5541.49	-27070.9	LILP.mesLN	1	Il10neg
Il10neg_AATGAAGCACCAGCGT	1643.43	-16870.8	LILP.mesLN	2	Il10neg
Il10neg_AATGAAGCACTACAGT	49968	30302.7	LILP.mesLN	6	Il10neg
Il10neg_AATGAAGCAGAGCCCT	19588.7	-4111.47	Lung	NA	Il10neg
Il10neg_AATGAAGCATCGAACT	-2263.62	-18564.6	LILP.mesLN	2	Il10neg
Il10neg_AATGAAGGTGGGTATG	27170.8	-7938.47	Lung	NA	Il10neg
Il10neg_AATGAAGGTTGATGTC	-6802.42	-33029.1	LILP.mesLN	1	Il10neg
Il10neg_AATGAAGTCGCGCTGA	-32923.1	-3757.68	LILP.mesLN	0	Il10neg
Il10neg_AATGAAGTCGGCAGTC	44532	28647.2	LILP.mesLN	6	Il10neg
Il10neg_AATGAAGTCTACCAGA	-3078.87	-23746.8	LILP.mesLN	2	Il10neg
Il10neg_AATGAAGTCTAGTTCT	7108.28	441.596	Lung	NA	Il10neg
Il10neg_AATGACCAGCTACTAC	-21790.6	-14050.9	LILP.mesLN	1	Il10neg
Il10neg_AATGACCCAAGCGAAC	-27010	-17805.5	LILP.mesLN	9	Il10neg
Il10neg_AATGACCCACCGTGGT	-4898.45	-27340	LILP.mesLN	2	Il10neg
Il10neg_AATGACCCACTAGAGG	43887.5	28405.7	LILP.mesLN	6	Il10neg
Il10neg_AATGACCTCATCTATC	23072.7	-10997.5	Lung	NA	Il10neg
Il10neg_AATGACCTCATTCGTT	3574.48	-33317.6	LILP.mesLN	3	Il10neg
Il10neg_AATGACCTCGATACAC	-2594.74	-23270.2	LILP.mesLN	3	Il10neg
Il10neg_AATGACCTCTTGGTGA	668.049	-23950.8	LILP.mesLN	3	Il10neg
Il10neg_AATGCCAAGAGATTCA	60966.4	30074.1	LILP.mesLN	4	Il10neg
Il10neg_AATGCCAAGATCGACG	54391.1	-8527.05	Lung	NA	Il10neg
Il10neg_AATGCCAAGCACGGAT	-13628.3	-30407.1	LILP.mesLN	1	Il10neg
Il10neg_AATGCCAAGGGTTAAT	32634.7	100.719	LILP.mesLN	4	Il10neg
Il10neg_AATGCCAAGTCCCGAC	53000.6	-8558.06	Lung	NA	Il10neg
Il10neg_AATGCCAAGTGATAGT	6257.6	-16751.2	Lung	NA	Il10neg
Il10neg_AATGCCACAAGCCTGC	-10696.7	-30216	LILP.mesLN	1	Il10neg
Il10neg_AATGCCACAAGTGATA	-10550.9	-33534.1	LILP.mesLN	1	Il10neg
Il10neg_AATGCCACAGGCTACC	-6027.08	-25312.8	LILP.mesLN	2	Il10neg
Il10neg_AATGCCAGTCCAGCAC	54203	34135.9	LILP.mesLN	4	Il10neg
Il10neg_AATGCCAGTTGTTGTG	58623.1	31299.2	LILP.mesLN	4	Il10neg
Il10neg_AATGGAAAGCGTTCAT	19386.5	-6325.97	Lung	NA	Il10neg
Il10neg_AATGGAAAGTCCCAGC	53071.7	-6444.67	Lung	NA	Il10neg
Il10neg_AATGGAAAGTCTCTGA	50285.2	29249.4	LILP.mesLN	6	Il10neg
Il10neg_AATGGAAAGTTGCGCC	55574	-6977.74	Lung	NA	Il10neg
Il10neg_AATGGAACATCACCAA	-46664.5	11534.3	LILP.mesLN	0	Il10neg
Il10neg_AATGGAACATGCGGTC	-8834.13	-32829.7	LILP.mesLN	1	Il10neg
Il10neg_AATGGAAGTCTGCGCA	16917.4	-4543.68	Lung	NA	Il10neg
Il10neg_AATGGCTAGTAGGGTC	-3516.22	-25177.3	LILP.mesLN	2	Il10neg
Il10neg_AATGGCTCAACTGATC	2952.42	-33538.2	LILP.mesLN	3	Il10neg
Il10neg_AATGGCTCATTGCCTC	-4709.1	-26516.3	LILP.mesLN	2	Il10neg
Il10neg_AATGGCTGTCCGGACT	-4193.01	-32084.1	LILP.mesLN	2	Il10neg
Il10neg_AATGGCTGTTGTCTAG	-7640.38	-33346.7	LILP.mesLN	1	Il10neg
Il10neg_AATGGCTTCAGGTAAA	55692	-8517.24	Lung	NA	Il10neg
Il10neg_AATGGCTTCGAGCACC	18157.5	-8511.85	Lung	NA	Il10neg
Il10neg_AATTCCTAGACGGATC	2763.94	-32326	LILP.mesLN	3	Il10neg
Il10neg_AATTCCTAGCTTACGT	34462.1	29888	LILP.mesLN	6	Il10neg
Il10neg_AATTCCTAGTCACAGG	-928.336	-33884	LILP.mesLN	3	Il10neg
Il10neg_AATTCCTCAAGTGATA	-14699.3	-37180.7	LILP.mesLN	1	Il10neg
Il10neg_AATTCCTCACAAGGTG	3498.32	-13470.2	Lung	NA	Il10neg
Il10neg_AATTCCTCAGCCCAGT	-12097.1	-37279.1	LILP.mesLN	1	Il10neg
Il10neg_AATTCCTGTAACAGTA	-6932.48	-37636.2	LILP.mesLN	1	Il10neg
Il10neg_AATTCCTTCTCCCAAC	15323	-12307.6	Lung	NA	Il10neg
Il10neg_AATTTCCCACAAGCTT	-13180.4	-36352.6	LILP.mesLN	1	Il10neg
Il10neg_AATTTCCCACATATCG	-10967.4	-40738.9	LILP.mesLN	1	Il10neg
Il10neg_AATTTCCCATTCTCTA	-7431.11	-35480.4	LILP.mesLN	1	Il10neg
Il10neg_AATTTCCGTAGAGATT	-7134.2	-39682.9	LILP.mesLN	1	Il10neg
Il10neg_AATTTCCGTCATGACT	-4623.14	-23001.6	LILP.mesLN	2	Il10neg
Il10neg_AATTTCCGTCCGGATC	1316.12	-27870.1	LILP.mesLN	3	Il10neg
Il10neg_AATTTCCTCAGGTAAA	2189.6	-32550.8	LILP.mesLN	3	Il10neg
Il10neg_AATTTCCTCCATCTGC	18442.2	-4206.73	Lung	NA	Il10neg
Il10neg_AATTTCCTCCTACGGG	57570	33283.4	LILP.mesLN	4	Il10neg
Il10neg_AATTTCCTCGTTCTAT	-6823.06	-37751.8	LILP.mesLN	1	Il10neg
Il10neg_AATTTCCTCTGTACAG	-12614.5	-36398.1	LILP.mesLN	1	Il10neg
Il10neg_ACAAAGAAGCCGCTTG	38784.5	-8449.06	Lung	NA	Il10neg
Il10neg_ACAAAGAAGTGCGACA	-10514.4	-37383.6	LILP.mesLN	1	Il10neg
Il10neg_ACAAAGACACTTGTCC	-3923.13	-28864.6	LILP.mesLN	2	Il10neg
Il10neg_ACAAAGACAGTATACC	-6002.6	-26809.2	LILP.mesLN	2	Il10neg
Il10neg_ACAAAGAGTACATTGC	4758.73	-28649.3	LILP.mesLN	3	Il10neg
Il10neg_ACAAAGAGTAGTGTGG	59298.9	34227	LILP.mesLN	4	Il10neg
Il10neg_ACAAAGAGTGACGCCT	44497.9	29268.6	LILP.mesLN	6	Il10neg
Il10neg_ACAAAGAGTGCGTTTA	55617.7	-7970.62	Lung	NA	Il10neg
Il10neg_ACAAAGATCACTTCTA	48490.7	-7237.32	Lung	NA	Il10neg
Il10neg_ACAAAGATCTACGCGG	-11085.4	-36419.9	LILP.mesLN	1	Il10neg
Il10neg_ACAAAGATCTCTGCTG	60937.7	31728.5	LILP.mesLN	4	Il10neg
Il10neg_ACAAAGATCTGCATAG	59514.3	29824	LILP.mesLN	4	Il10neg
Il10neg_ACAACCAAGAAGCGGG	-4569.29	-25494.9	LILP.mesLN	2	Il10neg
Il10neg_ACAACCACAAGATGGC	53882.1	30099.9	LILP.mesLN	6	Il10neg
Il10neg_ACAACCACAATAGAGT	-4943.33	-30620.6	LILP.mesLN	1	Il10neg
Il10neg_ACAACCACACGCGCAT	-1763.88	-30565.8	LILP.mesLN	3	Il10neg
Il10neg_ACAACCACACTGGATT	18095.6	-6136.04	Lung	NA	Il10neg
Il10neg_ACAACCACATACACCA	-2529.84	-28585.2	LILP.mesLN	2	Il10neg
Il10neg_ACAACCAGTATCGAAA	39967.8	27505.2	LILP.mesLN	6	Il10neg
Il10neg_ACAACCAGTTGGGACA	-2629.11	-22179.9	LILP.mesLN	2	Il10neg
Il10neg_ACAACCATCAGCCTCT	23974	-9935.85	Lung	NA	Il10neg
Il10neg_ACAAGCTAGACGACTG	39017.3	-7586.81	Lung	NA	Il10neg
Il10neg_ACAAGCTAGAGTTGCG	-11868.7	-37300.5	LILP.mesLN	1	Il10neg
Il10neg_ACAAGCTAGCTAATCC	-6005.29	-32908	LILP.mesLN	1	Il10neg
Il10neg_ACAAGCTAGCTGAAGC	-6278.43	-27695.5	LILP.mesLN	1	Il10neg
Il10neg_ACAAGCTCAGTCCGTG	45380.9	27063.4	LILP.mesLN	6	Il10neg
Il10neg_ACAAGCTGTCTGTAAC	45802.6	28761.7	LILP.mesLN	6	Il10neg
Il10neg_ACAAGCTGTGGTACAG	-13830.9	-36211.6	LILP.mesLN	1	Il10neg
Il10neg_ACAAGCTGTTGTTGCA	-14446.2	-34339.2	LILP.mesLN	1	Il10neg
Il10neg_ACAAGCTTCAACGCTA	-5177.9	-25621	LILP.mesLN	2	Il10neg
Il10neg_ACAAGCTTCGAGTGAG	52784.8	-6775.62	LILP.mesLN	7	Il10neg
Il10neg_ACAAGCTTCGGACCAC	2389.43	-33458.5	LILP.mesLN	3	Il10neg
Il10neg_ACAAGCTTCTTGATTC	3117.68	-29723	LILP.mesLN	3	Il10neg
Il10neg_ACACAGTAGTTCCAGT	-4788.99	-35392.7	LILP.mesLN	1	Il10neg
Il10neg_ACACAGTCACATAGCT	-13979.9	-32645.8	LILP.mesLN	1	Il10neg
Il10neg_ACACAGTCACTGATTG	-2663.96	-18631.2	LILP.mesLN	2	Il10neg
Il10neg_ACACAGTCAGTTCACA	55951.2	31505	LILP.mesLN	4	Il10neg
Il10neg_ACACAGTCAGTTGTTG	-13674.1	-35639.6	LILP.mesLN	1	Il10neg
Il10neg_ACACAGTCATGTACGT	62229.3	33230.4	LILP.mesLN	4	Il10neg
Il10neg_ACACAGTCATTCTGTT	54676	-9105.49	Lung	NA	Il10neg
Il10neg_ACACAGTGTGGAGGTT	57212.7	31710.7	LILP.mesLN	4	Il10neg
Il10neg_ACACAGTTCCAAACCA	40436.1	24216.9	LILP.mesLN	6	Il10neg
Il10neg_ACACAGTTCGGATACT	-48881.7	16491.5	LILP.mesLN	0	Il10neg
Il10neg_ACACCAAAGAGAATCT	-5389.57	-22593.2	LILP.mesLN	2	Il10neg
Il10neg_ACACCAAAGCATGAAT	3740.01	-30037.2	LILP.mesLN	3	Il10neg
Il10neg_ACACCAACAAAGCGTG	50356	30504.3	LILP.mesLN	6	Il10neg
Il10neg_ACACCAACAAGTACCT	-5631.6	-24605.6	LILP.mesLN	2	Il10neg
Il10neg_ACACCAACACATATCG	38785.6	18976.9	LILP.mesLN	4	Il10neg
Il10neg_ACACCAACAGCACAAG	-9583.11	-41114.5	LILP.mesLN	1	Il10neg
Il10neg_ACACCAAGTAATGCTC	1713.81	-30707.8	LILP.mesLN	3	Il10neg
Il10neg_ACACCAAGTACTCGAT	56902.3	12274.9	LILP.mesLN	4	Il10neg
Il10neg_ACACCAATCAAGATAG	1009.59	-3633.36	Lung	NA	Il10neg
Il10neg_ACACCAATCCTAAACG	37841.9	26796.4	LILP.mesLN	6	Il10neg
Il10neg_ACACCAATCTCACTCG	-6988.93	-39021.3	LILP.mesLN	1	Il10neg
Il10neg_ACACCAATCTCCTGCA	-8512.03	-37433.1	LILP.mesLN	1	Il10neg
Il10neg_ACACGCGAGCACTGGA	2504.75	-25546.2	LILP.mesLN	3	Il10neg
Il10neg_ACACGCGAGTCGAGGT	47208.3	29294	LILP.mesLN	6	Il10neg
Il10neg_ACACGCGCAATCGCAT	47304.8	29631.1	LILP.mesLN	6	Il10neg
Il10neg_ACACGCGCACTTGGCG	6962.77	-9251.65	Lung	NA	Il10neg
Il10neg_ACACGCGCAGAAGCGT	-11242.6	-36760.6	LILP.mesLN	1	Il10neg
Il10neg_ACACGCGCATCTCATT	54203	-7806.81	Lung	NA	Il10neg
Il10neg_ACACGCGCATTCCTAT	23208	-5902.9	Lung	NA	Il10neg
Il10neg_ACACGCGGTGGCTTAT	-5055.13	-31542	LILP.mesLN	2	Il10neg
Il10neg_ACACGCGTCAGGCGAA	-4756.11	-27628.4	LILP.mesLN	2	Il10neg
Il10neg_ACACGCGTCCCGAAAT	44717.9	25216.4	LILP.mesLN	4	Il10neg
Il10neg_ACACTGAAGCCAAGCA	16814.5	-2745.41	Lung	NA	Il10neg
Il10neg_ACACTGAAGCCGATTT	-11682.9	-37878.3	LILP.mesLN	1	Il10neg
Il10neg_ACACTGACACAATGTC	21293.4	-12341.2	Lung	NA	Il10neg
Il10neg_ACACTGACAGCGTACC	-5041.01	-24350.2	LILP.mesLN	2	Il10neg
Il10neg_ACACTGACATTCGGGC	-14864.2	-29387.5	LILP.mesLN	1	Il10neg
Il10neg_ACACTGAGTACGATGG	-9314.76	-38902.8	LILP.mesLN	1	Il10neg
Il10neg_ACACTGAGTAGCTTTG	-4134.24	-20866.1	LILP.mesLN	2	Il10neg
Il10neg_ACACTGAGTCCCTGTT	-15049.2	-34201.7	LILP.mesLN	1	Il10neg
Il10neg_ACACTGAGTTGCGAAG	57428.2	32654.2	LILP.mesLN	4	Il10neg
Il10neg_ACACTGATCAGGACGA	-4596.58	-28355.4	LILP.mesLN	1	Il10neg
Il10neg_ACACTGATCGATTGGT	40545.8	-8448.3	Lung	NA	Il10neg
Il10neg_ACAGAAAAGCACGATG	-10157.1	-32364.3	LILP.mesLN	1	Il10neg
Il10neg_ACAGAAAAGTCCGCGT	-14564.1	1092.78	LILP.mesLN	2	Il10neg
Il10neg_ACAGAAAAGTTCCAGT	-7697.74	-30684	LILP.mesLN	1	Il10neg
Il10neg_ACAGAAACAAGTGGAC	14503.5	-9173.87	Lung	NA	Il10neg
Il10neg_ACAGAAACACATACGT	-4885.58	3806.84	Lung	NA	Il10neg
Il10neg_ACAGAAACACCTCTAC	-9745.22	-39171.9	LILP.mesLN	1	Il10neg
Il10neg_ACAGAAAGTAGCGTTT	45157.8	28267.5	LILP.mesLN	6	Il10neg
Il10neg_ACAGAAAGTCGAATGG	54020.2	-9008.47	Lung	NA	Il10neg
Il10neg_ACAGAAATCACCTGTC	43758.6	-8604.61	Lung	NA	Il10neg
Il10neg_ACAGAAATCCGGTAAT	-10105.2	-27823.4	LILP.mesLN	1	Il10neg
Il10neg_ACAGAAATCCGTAGGC	-8596.99	-34013.8	LILP.mesLN	1	Il10neg
Il10neg_ACAGAAATCTAATTCC	-3777.58	-25668.6	LILP.mesLN	2	Il10neg
Il10neg_ACAGAAATCTCCGAGG	-16727.5	-15496.9	LILP.mesLN	1	Il10neg
Il10neg_ACAGCCGAGATGACCG	45279.8	23892.1	LILP.mesLN	4	Il10neg
Il10neg_ACAGCCGAGTATAGGT	56064.9	32520.3	LILP.mesLN	4	Il10neg
Il10neg_ACAGCCGCACAGTGTT	32457.7	-8981.44	Lung	NA	Il10neg
Il10neg_ACAGCCGCAGCCCAGT	-102.285	-3910.45	Lung	NA	Il10neg
Il10neg_ACAGCCGCATACTGTG	-9613.42	-31351.4	LILP.mesLN	1	Il10neg
Il10neg_ACAGCCGCATCACGGC	60141.6	30150.4	LILP.mesLN	4	Il10neg
Il10neg_ACAGCCGCATGGATCT	-11834.8	-34168.9	LILP.mesLN	1	Il10neg
Il10neg_ACAGCCGGTCTCTCTG	-6136.3	-25213.2	LILP.mesLN	2	Il10neg
Il10neg_ACAGCCGGTGCCTTTC	14490.9	-4875.89	Lung	NA	Il10neg
Il10neg_ACAGCCGTCCAGCCTT	-10296.5	-39882	LILP.mesLN	1	Il10neg
Il10neg_ACAGCCGTCTCTCTAA	61002	30733.9	LILP.mesLN	4	Il10neg
Il10neg_ACAGCCGTCTGTAACG	19059.6	-5807.36	Lung	NA	Il10neg
Il10neg_ACAGGGAAGCGGTAAC	-1982.69	-20824.9	LILP.mesLN	2	Il10neg
Il10neg_ACAGGGAAGGCGACAT	-13338	-36876.9	LILP.mesLN	1	Il10neg
Il10neg_ACAGGGACAAGCGCAA	19798.2	-5854.81	Lung	NA	Il10neg
Il10neg_ACAGGGACAATCTAGC	760.071	-18337.6	LILP.mesLN	3	Il10neg
Il10neg_ACAGGGACAGCTATAC	-10223.9	-36483.7	LILP.mesLN	1	Il10neg
Il10neg_ACAGGGACATGTCGTA	20738.9	-5729.32	Lung	NA	Il10neg
Il10neg_ACAGGGAGTACAGAAT	-2685.3	-22620.2	LILP.mesLN	2	Il10neg
Il10neg_ACAGGGAGTCGACTGC	490.746	-22285.3	Lung	NA	Il10neg
Il10neg_ACAGGGAGTTAGGGTG	20549.6	-8889.22	Lung	NA	Il10neg
Il10neg_ACAGGGATCGAACGCC	9500.42	-14067.4	Lung	NA	Il10neg
Il10neg_ACATCCCAGAAATCCA	-30448.4	-10290	LILP.mesLN	10	Il10neg
Il10neg_ACATCCCAGAGTGTTA	52393.7	-6289.16	LILP.mesLN	7	Il10neg
Il10neg_ACATCCCAGGGAGGAC	-1906.79	-18608.8	LILP.mesLN	2	Il10neg
Il10neg_ACATCCCCAAGCCATT	755.405	-31467.8	LILP.mesLN	3	Il10neg
Il10neg_ACATCCCCATACACCA	-10717.9	-36311.5	LILP.mesLN	1	Il10neg
Il10neg_ACATCCCGTTGTGTAC	-6008.87	-30250.7	LILP.mesLN	1	Il10neg
Il10neg_ACATCCCTCAAGCTGT	-7485.38	-38843.8	LILP.mesLN	1	Il10neg
Il10neg_ACATCCCTCACTTCTA	-146.781	-30737.6	LILP.mesLN	3	Il10neg
Il10neg_ACATCCCTCGAAGCAG	-13105.5	-32556.6	LILP.mesLN	1	Il10neg
Il10neg_ACATCCCTCGACCATA	830.634	-31696.9	LILP.mesLN	3	Il10neg
Il10neg_ACATCCCTCGGCATCG	-10320.8	-35476.5	LILP.mesLN	1	Il10neg
Il10neg_ACATCCCTCGTGCTCT	28564.8	25163.6	LILP.mesLN	6	Il10neg
Il10neg_ACATCGAAGAATCTAG	54363	34035.9	LILP.mesLN	4	Il10neg
Il10neg_ACATCGAAGCCAAGGT	378.183	-7597.3	LILP.mesLN	2	Il10neg
Il10neg_ACATCGAAGGTTGGAC	-11556.9	-36492.6	LILP.mesLN	1	Il10neg
Il10neg_ACATCGAAGTCATCCA	1018.8	-17264.3	LILP.mesLN	2	Il10neg
Il10neg_ACATCGACACTACACA	-15825.6	-30266	LILP.mesLN	1	Il10neg
Il10neg_ACATCGACAGACCTAT	-10099.2	-31155.5	LILP.mesLN	1	Il10neg
Il10neg_ACATCGACAGCATACT	-2481.42	-3046.7	Lung	NA	Il10neg
Il10neg_ACATCGACATTCGGGC	17632.3	-9452.73	LILP.mesLN	2	Il10neg
Il10neg_ACATCGAGTCACTGAT	53069	-7738.04	Lung	NA	Il10neg
Il10neg_ACATCGATCCACGTAA	-2709.39	-29610.9	LILP.mesLN	2	Il10neg
Il10neg_ACATCGATCGAGAAAT	55538.3	-1366.5	Lung	NA	Il10neg
Il10neg_ACATCGATCGCGCCAA	-7485.49	-27026.4	LILP.mesLN	1	Il10neg
Il10neg_ACATCGATCGTTCTAT	-4520.89	-10667.8	LILP.mesLN	8	Il10neg
Il10neg_ACATCGATCTACTCAT	8582.74	-16038.1	Lung	NA	Il10neg
Il10neg_ACATCGATCTAGTACG	-11321.6	-37371.7	LILP.mesLN	1	Il10neg
Il10neg_ACATGCAAGATAGCAT	61314.1	31372.6	LILP.mesLN	4	Il10neg
Il10neg_ACATGCAAGCTGTACT	18338.8	5937.11	LILP.mesLN	7	Il10neg
Il10neg_ACATGCACACACGTGC	-42511.5	9769.41	LILP.mesLN	0	Il10neg
Il10neg_ACATGCACAGTTCCAA	-764.262	-26202.3	LILP.mesLN	1	Il10neg
Il10neg_ACATGCACATCCTTGC	3531.62	-31561.6	LILP.mesLN	3	Il10neg
Il10neg_ACATGCAGTCCTGTTC	41605.8	-8835.99	Lung	NA	Il10neg
Il10neg_ACATGCAGTGCTGTCG	31929.8	-8611.42	Lung	NA	Il10neg
Il10neg_ACATGCATCAAAGGAT	-12097.3	-29682.7	LILP.mesLN	1	Il10neg
Il10neg_ACATGCATCATCCTAT	14796.9	-6091.46	Lung	NA	Il10neg
Il10neg_ACATGCATCGTTCCCA	51067.1	-7853.82	Lung	NA	Il10neg
Il10neg_ACATTTCAGAATTCAG	55918.6	30310.9	LILP.mesLN	4	Il10neg
Il10neg_ACATTTCAGCGTGTTT	-6543.31	-14190.6	LILP.mesLN	2	Il10neg
Il10neg_ACATTTCAGGTACAAT	6828.36	-14113.6	LILP.mesLN	3	Il10neg
Il10neg_ACATTTCCACCGCTAG	44361	28277.5	LILP.mesLN	6	Il10neg
Il10neg_ACATTTCCAGCCATTA	56233.3	29715.8	LILP.mesLN	4	Il10neg
Il10neg_ACATTTCCATTCAGGT	523.525	-34050.8	LILP.mesLN	3	Il10neg
Il10neg_ACATTTCGTAGATGTA	-629.527	-33437.5	LILP.mesLN	3	Il10neg
Il10neg_ACATTTCGTCTCCTGT	-5583.58	-23131.9	LILP.mesLN	2	Il10neg
Il10neg_ACATTTCGTTGCTAGT	-990.701	-22918.5	LILP.mesLN	2	Il10neg
Il10neg_ACATTTCTCACCTCTG	3281.27	-32069	LILP.mesLN	3	Il10neg
Il10neg_ACATTTCTCGAAGCAG	2093.17	-29675	LILP.mesLN	3	Il10neg
Il10neg_ACATTTCTCGCTCTCA	60179.1	33825.9	LILP.mesLN	4	Il10neg
Il10neg_ACATTTCTCTTCCCGA	50014.3	-9255.32	Lung	NA	Il10neg
Il10neg_ACCAAACAGAGAATCT	-11419.8	-37609.8	LILP.mesLN	1	Il10neg
Il10neg_ACCAAACAGGATGCGT	14977.1	-1395.57	Lung	NA	Il10neg
Il10neg_ACCAAACAGTCGAAAT	55381.6	-8308.93	Lung	NA	Il10neg
Il10neg_ACCAAACCAATTGTGC	-13288.7	-33112.8	LILP.mesLN	1	Il10neg
Il10neg_ACCAAACCACAAGTTC	7833.81	-19174.6	Lung	NA	Il10neg
Il10neg_ACCAAACCAGAGGGTT	-9011.99	-38413.6	LILP.mesLN	1	Il10neg
Il10neg_ACCAAACGTAAGAACT	-32816.1	7280.32	LILP.mesLN	8	Il10neg
Il10neg_ACCAAACGTTAAGGAT	-5271.69	-24826	LILP.mesLN	2	Il10neg
Il10neg_ACCAAACTCATGGTAC	-4925.83	-23312.4	LILP.mesLN	2	Il10neg
Il10neg_ACCAAACTCGGAATGG	-2913.04	-27103.8	LILP.mesLN	2	Il10neg
Il10neg_ACCAACAAGAAATCCA	-1151.29	-20556.4	LILP.mesLN	2	Il10neg
Il10neg_ACCAACAAGACCAAGC	-14363.5	-35117.8	LILP.mesLN	1	Il10neg
Il10neg_ACCAACAAGCTGACAG	-3386.11	-25955	LILP.mesLN	2	Il10neg
Il10neg_ACCAACAGTGGGCTCT	-11524.2	-36654.7	LILP.mesLN	1	Il10neg
Il10neg_ACCAACAGTGTTGAGG	697.921	-28185	LILP.mesLN	3	Il10neg
Il10neg_ACCAACAGTTTCGACA	-9047.36	-39774.9	LILP.mesLN	1	Il10neg
Il10neg_ACCAACATCCTGGTCT	-9025.08	-32298.2	LILP.mesLN	1	Il10neg
Il10neg_ACCAACATCGTTCTAT	45312.8	29663.2	LILP.mesLN	6	Il10neg
Il10neg_ACCACAAAGATAACGT	-6171.41	-38549.4	LILP.mesLN	1	Il10neg
Il10neg_ACCACAAAGCGTGTTT	61129.5	31155.6	LILP.mesLN	4	Il10neg
Il10neg_ACCACAACAAGTCCCG	49697.2	28828.9	LILP.mesLN	6	Il10neg
Il10neg_ACCACAACAGCAGAAC	-7375.89	-23169	Lung	NA	Il10neg
Il10neg_ACCACAACATAGTCAC	-324.433	-32460.8	LILP.mesLN	3	Il10neg
Il10neg_ACCACAAGTCGTGTTA	1043.36	-631.865	LILP.mesLN	7	Il10neg
Il10neg_ACCACAAGTGTGCCTG	27699.8	-3212.11	Lung	NA	Il10neg
Il10neg_ACCACAAGTTACGATC	4323.32	-30355.1	LILP.mesLN	3	Il10neg
Il10neg_ACCATTTAGAGTCAGC	51770.2	-5332.59	LILP.mesLN	7	Il10neg
Il10neg_ACCATTTCAACCACGC	-9465.94	23288.4	Lung	NA	Il10neg
Il10neg_ACCATTTCAGCAATTC	-10793.6	-32981.1	LILP.mesLN	1	Il10neg
Il10neg_ACCATTTGTATATGGA	35905.3	28495.5	LILP.mesLN	6	Il10neg
Il10neg_ACCATTTGTTCCGGTG	-508.687	-18978.7	LILP.mesLN	2	Il10neg
Il10neg_ACCATTTTCTCACCCA	-4464.22	-26163.2	LILP.mesLN	1	Il10neg
Il10neg_ACCATTTTCTGCTTAT	-39585	7765.56	LILP.mesLN	0	Il10neg
Il10neg_ACCCAAAAGCATCAGG	837.939	-7147.76	LILP.mesLN	2	Il10neg
Il10neg_ACCCAAAAGGGTACAC	-843.672	-19466	LILP.mesLN	2	Il10neg
Il10neg_ACCCAAAAGTATGATG	54943.9	32330.5	LILP.mesLN	4	Il10neg
Il10neg_ACCCAAACAGAAGCGT	-1926.11	-28015.4	LILP.mesLN	1	Il10neg
Il10neg_ACCCAAAGTCAATGGG	5294.34	-16576.4	Lung	NA	Il10neg
Il10neg_ACCCAAAGTCATCACA	-5909.59	-25089.6	LILP.mesLN	2	Il10neg
Il10neg_ACCCAAAGTCGAGCAA	-13485.2	-32510.6	LILP.mesLN	1	Il10neg
Il10neg_ACCCAAAGTGAGTAAT	-10231.7	-27244.8	LILP.mesLN	1	Il10neg
Il10neg_ACCCAAAGTGGTACAG	2949.86	-16396.1	LILP.mesLN	3	Il10neg
Il10neg_ACCCAAATCAAGCCCG	-12262.4	-35537.6	LILP.mesLN	1	Il10neg
Il10neg_ACCCAAATCCATGAGT	47603.9	30017.5	LILP.mesLN	6	Il10neg
Il10neg_ACCCAAATCGCTAGCG	60625.9	31679.3	LILP.mesLN	4	Il10neg
Il10neg_ACCCTCAAGAGCATAT	22658.4	-9569.77	Lung	NA	Il10neg
Il10neg_ACCCTCAAGGAAAGGT	60825.6	32003.9	LILP.mesLN	4	Il10neg
Il10neg_ACCCTCACAGCCTACG	60950.6	33329.1	LILP.mesLN	4	Il10neg
Il10neg_ACCCTCACATACCGTA	15946.9	-15571.4	Lung	NA	Il10neg
Il10neg_ACCCTTGAGAAGTGTT	59325	35105.1	LILP.mesLN	4	Il10neg
Il10neg_ACCCTTGCACTATCCC	3457.56	-30315.4	LILP.mesLN	3	Il10neg
Il10neg_ACCCTTGGTACGTTCA	-5419.68	-22410.4	LILP.mesLN	2	Il10neg
Il10neg_ACCCTTGTCCGGTTCT	45813.3	26265.8	LILP.mesLN	4	Il10neg
Il10neg_ACCCTTGTCTCATTAC	-11190.2	-38276.1	LILP.mesLN	1	Il10neg
Il10neg_ACCGTTCCAATCTCTT	2834.73	-26247.5	LILP.mesLN	3	Il10neg
Il10neg_ACCGTTCCAGACCAAG	48983.1	30244	LILP.mesLN	6	Il10neg
Il10neg_ACCGTTCCAGAGGCTA	1772.98	-28893	LILP.mesLN	3	Il10neg
Il10neg_ACCGTTCCATAGAATG	-3366.77	-21415.7	LILP.mesLN	2	Il10neg
Il10neg_ACCGTTCGTAGGCTGA	8966.89	-15313.8	Lung	NA	Il10neg
Il10neg_ACCGTTCGTAGTTACC	-8624.92	-29142.9	LILP.mesLN	1	Il10neg
Il10neg_ACCGTTCTCCAGTGCG	-2056.34	-14258.7	LILP.mesLN	3	Il10neg
Il10neg_ACCGTTCTCCGAAATC	3102.43	-30876.6	LILP.mesLN	3	Il10neg
Il10neg_ACCTACCAGAGTCAAT	-3867.22	-32710.2	LILP.mesLN	1	Il10neg
Il10neg_ACCTACCAGGGCGAGA	4699.93	-15280.7	Lung	NA	Il10neg
Il10neg_ACCTACCAGTTGCCCG	-5000.49	-19613.5	LILP.mesLN	2	Il10neg
Il10neg_ACCTACCCAAGCTGTT	7455.74	-13071.4	LILP.mesLN	2	Il10neg
Il10neg_ACCTACCCAATTCTCT	-9631.06	-36880.2	LILP.mesLN	1	Il10neg
Il10neg_ACCTACCCACATTACG	43548.4	28966.8	LILP.mesLN	6	Il10neg
Il10neg_ACCTACCGTCAACGCC	8241.06	-11923.6	LILP.mesLN	2	Il10neg
Il10neg_ACCTACCTCAGGAAAT	-11143.4	-33451.7	LILP.mesLN	1	Il10neg
Il10neg_ACCTACCTCCTACACC	52268.4	-10056.6	Lung	NA	Il10neg
Il10neg_ACCTGAACACGTCGGT	18214.4	-8072.51	Lung	NA	Il10neg
Il10neg_ACCTGAAGTACTAGCT	53566.3	30983	LILP.mesLN	4	Il10neg
Il10neg_ACCTGAAGTCTAACTG	-33336.3	6391.37	LILP.mesLN	0	Il10neg
Il10neg_ACCTGAAGTGGTTTGT	-11956.8	-25573.4	LILP.mesLN	1	Il10neg
Il10neg_ACCTGAATCACTTATC	-9202.91	-29464.5	LILP.mesLN	1	Il10neg
Il10neg_ACCTGTCAGACCCTTA	-5630.15	-26001.6	LILP.mesLN	2	Il10neg
Il10neg_ACCTGTCAGAGATGCC	-6241.34	-31671.3	LILP.mesLN	2	Il10neg
Il10neg_ACCTGTCAGCTGAGTG	58251.5	32579.6	LILP.mesLN	4	Il10neg
Il10neg_ACCTGTCCAAAGCTCT	15732.6	-1046.51	LILP.mesLN	7	Il10neg
Il10neg_ACCTGTCCAACCTAAC	17848.1	-7721.65	Lung	NA	Il10neg
Il10neg_ACCTGTCCATAGAATG	14704.8	-14728	Lung	NA	Il10neg
Il10neg_ACCTGTCCATGGCTAT	-7127.93	-29520.2	LILP.mesLN	3	Il10neg
Il10neg_ACCTGTCGTCAGCTTA	-5283.86	-22405.3	LILP.mesLN	2	Il10neg
Il10neg_ACCTGTCGTGGGTATG	3999.88	-28751.8	LILP.mesLN	3	Il10neg
Il10neg_ACCTGTCTCATGAGAA	-10510.9	-29541.5	LILP.mesLN	1	Il10neg
Il10neg_ACGATCAAGGGCTGAT	56475	32182	LILP.mesLN	4	Il10neg
Il10neg_ACGATCAAGGGTTAAT	-7588.89	-36547.1	LILP.mesLN	1	Il10neg
Il10neg_ACGATCAAGTATGGAT	-4149.42	-25001.9	LILP.mesLN	2	Il10neg
Il10neg_ACGATCAAGTTCTACG	-11472	-35091.7	LILP.mesLN	1	Il10neg
Il10neg_ACGATCACAACGATCT	-4446.01	-25959.3	LILP.mesLN	2	Il10neg
Il10neg_ACGATCACAGAGGTTG	56446.4	34495.4	LILP.mesLN	4	Il10neg
Il10neg_ACGATCACAGGTTACT	3013.21	-28347.7	LILP.mesLN	3	Il10neg
Il10neg_ACGATCACATGAGAAT	56176.8	34054.3	LILP.mesLN	4	Il10neg
Il10neg_ACGATCAGTAGCGTAG	-44819.6	17575.1	LILP.mesLN	0	Il10neg
Il10neg_ACGATCAGTGCTCTCT	22778.3	-6580.8	Lung	NA	Il10neg
Il10neg_ACGATCATCAGTGCGC	3501.55	-17140.7	LILP.mesLN	2	Il10neg
Il10neg_ACGATCATCGAAACAA	-14158	-35143.2	LILP.mesLN	1	Il10neg
Il10neg_ACGATGTAGTTACTCG	-11047.8	-31682.1	LILP.mesLN	1	Il10neg
Il10neg_ACGATGTCAGCGCTTG	54758.9	-7064.01	Lung	NA	Il10neg
Il10neg_ACGATGTCAGGCCTGT	-13559.9	-38862.4	LILP.mesLN	1	Il10neg
Il10neg_ACGATGTCATGACGTT	8607.73	-5282.94	LILP.mesLN	7	Il10neg
Il10neg_ACGATGTGTATGGAAT	-12341.2	-27631.8	LILP.mesLN	1	Il10neg
Il10neg_ACGATGTGTGACTGTT	-7533.83	-35192.5	LILP.mesLN	1	Il10neg
Il10neg_ACGATGTTCCACGTAA	-5130.22	-28498.3	LILP.mesLN	2	Il10neg
Il10neg_ACGATGTTCCATTTCA	-6918.74	-14929.6	LILP.mesLN	2	Il10neg
Il10neg_ACGATGTTCTCCGATC	-10175.1	-32708.8	LILP.mesLN	1	Il10neg
Il10neg_ACGCACGAGAGAATCT	61079.1	34138.9	LILP.mesLN	4	Il10neg
Il10neg_ACGCACGAGGCCCACT	-1196.69	-3595.43	Lung	NA	Il10neg
Il10neg_ACGCACGAGGTTGTTC	58630.2	33224.3	LILP.mesLN	4	Il10neg
Il10neg_ACGCACGCAAGATGTA	-5995.19	-30081	LILP.mesLN	1	Il10neg
Il10neg_ACGCACGCACAGAGCA	-52896.4	13026	LILP.mesLN	0	Il10neg
Il10neg_ACGCACGCAGGCTTGC	-16457.2	-30660.7	LILP.mesLN	1	Il10neg
Il10neg_ACGCACGGTACCTATG	-4384.43	-28899	LILP.mesLN	1	Il10neg
Il10neg_ACGCACGGTCTAACTG	4813.63	-13014.5	LILP.mesLN	3	Il10neg
Il10neg_ACGCACGGTGTTACTG	-8486.46	-40266.7	LILP.mesLN	1	Il10neg
Il10neg_ACGCACGGTTGAGGAC	-3543.99	-28343	LILP.mesLN	2	Il10neg
Il10neg_ACGCACGTCACGGTCG	-3121.78	-23199.2	LILP.mesLN	2	Il10neg
Il10neg_ACGCACGTCCGGTTCT	-10951.7	-27480.3	Lung	NA	Il10neg
Il10neg_ACGGAAGAGGACACTG	-8327.53	-36404.6	LILP.mesLN	1	Il10neg
Il10neg_ACGGAAGAGGTGCATG	-45081.5	15580.2	LILP.mesLN	0	Il10neg
Il10neg_ACGGAAGAGTCCCAAT	54985.3	-6633.75	Lung	NA	Il10neg
Il10neg_ACGGAAGCACGCTATA	44301.1	28654	LILP.mesLN	6	Il10neg
Il10neg_ACGGAAGCAGCAGGAT	4047.24	-26325.4	LILP.mesLN	3	Il10neg
Il10neg_ACGGAAGCATTGGGAG	13853.3	-5089.83	Lung	NA	Il10neg
Il10neg_ACGGAAGGTATTCCTT	-7778.48	-33613	LILP.mesLN	1	Il10neg
Il10neg_ACGGAAGGTCCTATAG	-3165.97	-18374.3	LILP.mesLN	2	Il10neg
Il10neg_ACGGAAGTCGCGTTTC	25207.3	-8530.26	LILP.mesLN	7	Il10neg
Il10neg_ACGGAAGTCGGCCTTT	-7317.78	-35764.3	LILP.mesLN	1	Il10neg
Il10neg_ACGGAAGTCTGGGATT	-4990.93	-27448.6	LILP.mesLN	2	Il10neg
Il10neg_ACGGGTCAGGACAAGA	18510.6	-6449.35	Lung	NA	Il10neg
Il10neg_ACGGGTCAGTAAGAGG	-13779.1	-34306.4	LILP.mesLN	1	Il10neg
Il10neg_ACGGGTCAGTAATCCC	-10611.4	-37340.8	LILP.mesLN	1	Il10neg
Il10neg_ACGGGTCCAACCCGCA	-16030.6	-27594	LILP.mesLN	1	Il10neg
Il10neg_ACGGGTCCAAGTGATA	55524.2	-8365.31	Lung	NA	Il10neg
Il10neg_ACGGGTCCAATTCTTC	2373.91	-14881.8	LILP.mesLN	2	Il10neg
Il10neg_ACGGGTCCAATTTCCT	31068.5	31542.6	LILP.mesLN	5	Il10neg
Il10neg_ACGGGTCCACCCAAGC	-6829.01	-27127.3	LILP.mesLN	1	Il10neg
Il10neg_ACGGGTCGTAGGATAT	59201.9	31519.5	LILP.mesLN	4	Il10neg
Il10neg_ACGGGTCTCAAGCCTA	14695.9	-16230	Lung	NA	Il10neg
Il10neg_ACGGGTCTCGTGGACC	1405.95	-31446	LILP.mesLN	3	Il10neg
Il10neg_ACGGTCGAGAGAGCCT	3027.77	-29709.2	LILP.mesLN	3	Il10neg
Il10neg_ACGGTCGAGCCGATAG	-6043.4	-21497.3	LILP.mesLN	2	Il10neg
Il10neg_ACGGTCGAGCTGGCCT	10356.9	-11266.4	LILP.mesLN	2	Il10neg
Il10neg_ACGGTCGAGGAATCGC	26271.9	-8406.07	Lung	NA	Il10neg
Il10neg_ACGGTCGAGGCATCAG	-5971.8	-35407.7	LILP.mesLN	1	Il10neg
Il10neg_ACGGTCGAGTCTGCAT	-4815.94	-24026.5	LILP.mesLN	2	Il10neg
Il10neg_ACGGTCGGTCAAGCGA	11588.6	-9956.21	LILP.mesLN	2	Il10neg
Il10neg_ACGGTCGGTGACTCGC	-4663.51	-20702.7	LILP.mesLN	2	Il10neg
Il10neg_ACGGTCGGTGTCTAAC	36045	28411.9	LILP.mesLN	6	Il10neg
Il10neg_ACGGTCGTCCACCTCA	-50028.4	19048.7	LILP.mesLN	0	Il10neg
Il10neg_ACGGTTAAGCCTTCTC	12826.7	-4516.73	LILP.mesLN	7	Il10neg
Il10neg_ACGGTTAAGCGTCAAG	-12333.6	-38221.3	LILP.mesLN	1	Il10neg
Il10neg_ACGGTTAAGCTGCCTG	18655.6	-8606.58	Lung	NA	Il10neg
Il10neg_ACGGTTACATTGAAAG	-12200.9	-39134.3	LILP.mesLN	1	Il10neg
Il10neg_ACGGTTAGTCAGCTTA	-8602.58	-32019.5	LILP.mesLN	1	Il10neg
Il10neg_ACGGTTAGTCGGATTT	2644.43	-16997.3	LILP.mesLN	2	Il10neg
Il10neg_ACGGTTATCAACCCGG	-9333.35	-28468.6	LILP.mesLN	1	Il10neg
Il10neg_ACGGTTATCTAGTGTG	17703.5	-3594.82	Lung	NA	Il10neg
Il10neg_ACGGTTATCTCGCTCA	-8273.03	-31257.2	LILP.mesLN	1	Il10neg
Il10neg_ACGTAACAGAAGCCAC	-3526.1	-28006.1	LILP.mesLN	2	Il10neg
Il10neg_ACGTAACAGTAACGAT	-12134.4	-32666	LILP.mesLN	1	Il10neg
Il10neg_ACGTAACCACAAGTTC	-5107.13	-28704.1	LILP.mesLN	2	Il10neg
Il10neg_ACGTAACGTAACATAG	49954.8	30113.1	LILP.mesLN	6	Il10neg
Il10neg_ACGTAACGTCGTTGCG	-3555.94	-29052.7	LILP.mesLN	2	Il10neg
Il10neg_ACGTAACGTGCGGCTT	49188.2	29152.8	LILP.mesLN	6	Il10neg
Il10neg_ACGTAACTCCGTATGA	-2175.5	-26382.5	LILP.mesLN	2	Il10neg
Il10neg_ACGTACACAAACACGG	-680.004	-28945.3	LILP.mesLN	2	Il10neg
Il10neg_ACGTACACAATCGCAT	58326.9	34573.4	LILP.mesLN	4	Il10neg
Il10neg_ACGTACACACCTGAAT	-4553.28	-26600.9	LILP.mesLN	2	Il10neg
Il10neg_ACGTACACACTTCAGA	-5576.07	-34419.4	LILP.mesLN	1	Il10neg
Il10neg_ACGTACAGTAGACGTG	49377.9	-7197.61	Lung	NA	Il10neg
Il10neg_ACGTACAGTGTACATC	3836.29	-29232.8	LILP.mesLN	3	Il10neg
Il10neg_ACGTACATCAGAGTGG	-12332.8	-32440.8	LILP.mesLN	1	Il10neg
Il10neg_ACGTACATCTTCCCAG	-12598.4	-32111.7	LILP.mesLN	1	Il10neg
Il10neg_ACGTAGTAGATAGTGT	3668.02	-26208.2	LILP.mesLN	3	Il10neg
Il10neg_ACGTAGTAGCCAAGCA	47441.4	28939.2	LILP.mesLN	6	Il10neg
Il10neg_ACGTAGTCACCAAAGG	-12740	-39695.8	LILP.mesLN	1	Il10neg
Il10neg_ACGTAGTCACTCCGAG	14627	-15690.5	Lung	NA	Il10neg
Il10neg_ACGTAGTCAGTACTAC	51845.2	-6760.76	Lung	NA	Il10neg
Il10neg_ACGTAGTCATCATCCC	11433.1	-1516.57	LILP.mesLN	7	Il10neg
Il10neg_ACGTAGTCATTGCCGG	-3038.07	-29674.7	LILP.mesLN	2	Il10neg
Il10neg_ACGTAGTGTCAGATTC	-1048.02	-20313.3	LILP.mesLN	3	Il10neg
Il10neg_ACGTAGTGTCCCTAAA	8330.5	-16865.8	LILP.mesLN	3	Il10neg
Il10neg_ACGTAGTGTCCTGTTC	59205.4	32710.6	LILP.mesLN	4	Il10neg
Il10neg_ACGTAGTGTGTACGCC	23232.5	-6088.92	Lung	NA	Il10neg
Il10neg_ACGTAGTTCGTAACAC	54140.5	34126.9	LILP.mesLN	4	Il10neg
Il10neg_ACGTAGTTCGTCACCT	18838.1	-5165.72	Lung	NA	Il10neg
Il10neg_ACGTCCTAGAGATTCA	-13326.7	-36136.6	LILP.mesLN	1	Il10neg
Il10neg_ACGTCCTAGGGCATGT	5736.84	-4564.38	LILP.mesLN	7	Il10neg
Il10neg_ACGTCCTAGTGGCCTC	-4247.29	-24638.5	LILP.mesLN	2	Il10neg
Il10neg_ACGTCCTCACACAGAG	-13441.8	-38183.5	LILP.mesLN	1	Il10neg
Il10neg_ACGTCCTGTACAGTAA	-1647.89	-4864.25	Lung	NA	Il10neg
Il10neg_ACGTCCTGTACTGAGG	2851.12	-32530.1	LILP.mesLN	3	Il10neg
Il10neg_ACGTCCTGTCCTTTGC	-10287	-26037.2	LILP.mesLN	1	Il10neg
Il10neg_ACGTCCTGTGTCCAAT	-8718.22	-25484.5	LILP.mesLN	1	Il10neg
Il10neg_ACGTCCTTCCCGAAAT	-21332.2	-10758	LILP.mesLN	1	Il10neg
Il10neg_ACGTTCCAGAATTCAG	-3247.25	-32499.6	LILP.mesLN	2	Il10neg
Il10neg_ACGTTCCCAACTGATC	-11152.7	-30690.2	LILP.mesLN	1	Il10neg
Il10neg_ACGTTCCCAGCCATTA	-12231.3	2237.01	LILP.mesLN	7	Il10neg
Il10neg_ACGTTCCGTATGCGGA	-14664.5	-30954.3	LILP.mesLN	1	Il10neg
Il10neg_ACGTTCCTCTACTGAG	-14086.5	-33700.9	LILP.mesLN	1	Il10neg
Il10neg_ACTACGAAGGACAAGA	2621.74	-33121.1	LILP.mesLN	3	Il10neg
Il10neg_ACTACGAAGGTAACTA	19720.8	-8326.75	Lung	NA	Il10neg
Il10neg_ACTACGACAATAAGGT	42216.7	20995.7	LILP.mesLN	4	Il10neg
Il10neg_ACTACGACACTCTGCT	-9824.6	-33575.2	LILP.mesLN	1	Il10neg
Il10neg_ACTACGAGTCGATTTG	-9278.52	-33473	LILP.mesLN	1	Il10neg
Il10neg_ACTACGAGTTCTCGTC	45264.3	-8561.67	Lung	NA	Il10neg
Il10neg_ACTATCTAGCAGAAAG	-10981.1	-31428.6	LILP.mesLN	1	Il10neg
Il10neg_ACTATCTAGGGAGGGT	-10987.5	-32161.3	LILP.mesLN	1	Il10neg
Il10neg_ACTATCTAGGTGATAT	-7221.35	-28523.6	LILP.mesLN	1	Il10neg
Il10neg_ACTATCTCACGCTGAC	-5505.5	-28953.1	LILP.mesLN	2	Il10neg
Il10neg_ACTATCTCACTGCACG	-14078	-34197.4	LILP.mesLN	1	Il10neg
Il10neg_ACTATCTGTACGACAG	8488.48	-12812.1	LILP.mesLN	2	Il10neg
Il10neg_ACTATCTGTCGTCGGT	-11635.7	-27572.6	LILP.mesLN	1	Il10neg
Il10neg_ACTATCTGTGTTTGCA	2743.76	-28640.3	LILP.mesLN	3	Il10neg
Il10neg_ACTATCTGTTACCCAA	47280.7	-7395.15	LILP.mesLN	7	Il10neg
Il10neg_ACTATCTTCCCAATAG	-565.314	2781.4	Lung	NA	Il10neg
Il10neg_ACTATGGAGCCTAGGA	44084.9	28784.9	LILP.mesLN	6	Il10neg
Il10neg_ACTATGGCAGAGATTA	50882.5	29992.9	LILP.mesLN	6	Il10neg
Il10neg_ACTATGGGTCGATTAC	8867.66	-13340.3	LILP.mesLN	2	Il10neg
Il10neg_ACTATGGGTTTCAGAC	12793.1	-16827	Lung	NA	Il10neg
Il10neg_ACTATGGTCAGCCTTC	14958.5	-16410.6	Lung	NA	Il10neg
Il10neg_ACTATGGTCATGACAC	1919.08	-4782.02	Lung	NA	Il10neg
Il10neg_ACTATGGTCCATTTCA	26068.8	-8571.8	Lung	NA	Il10neg
Il10neg_ACTATTCCAAACCGGA	3313.77	-11544.3	Lung	NA	Il10neg
Il10neg_ACTATTCCAACACAAA	-12428.3	-36199.1	LILP.mesLN	1	Il10neg
Il10neg_ACTATTCCATAAGATG	37766.8	-4229.99	Lung	NA	Il10neg
Il10neg_ACTATTCGTGAGACGT	53080.7	-7229.45	Lung	NA	Il10neg
Il10neg_ACTATTCGTGCGGTAA	17921.3	-9696.91	Lung	NA	Il10neg
Il10neg_ACTATTCGTTGCTCAA	4120.24	-14458.1	LILP.mesLN	2	Il10neg
Il10neg_ACTATTCTCCATGAGT	-7516.03	-6410.77	LILP.mesLN	7	Il10neg
Il10neg_ACTATTCTCCTACTGC	-6761.3	-26465.1	LILP.mesLN	2	Il10neg
Il10neg_ACTCCCAAGTGTAGTA	58520.1	31630.1	LILP.mesLN	4	Il10neg
Il10neg_ACTCCCACAAAGACTA	-12966.8	-29865.5	LILP.mesLN	1	Il10neg
Il10neg_ACTCCCACAACCTAAC	-667.713	-18367.9	LILP.mesLN	2	Il10neg
Il10neg_ACTCCCACACCGCTGA	1100.09	-18123.7	LILP.mesLN	2	Il10neg
Il10neg_ACTCCCAGTACCTATG	-7143.93	-18643.2	LILP.mesLN	2	Il10neg
Il10neg_ACTCCCAGTAGGAAAG	54306.8	-6075.15	LILP.mesLN	7	Il10neg
Il10neg_ACTCCCAGTGAGCTCC	20037.6	-6038.32	Lung	NA	Il10neg
Il10neg_ACTCCCAGTTGCGTAT	27904.8	-7069.89	Lung	NA	Il10neg
Il10neg_ACTCCCAGTTGCTAGT	44294.9	28819.3	LILP.mesLN	6	Il10neg
Il10neg_ACTCCCATCAAGATAG	5231.45	-21885.1	LILP.mesLN	3	Il10neg
Il10neg_ACTCTCGCAGAACATA	17780.6	-9676.98	Lung	NA	Il10neg
Il10neg_ACTCTCGGTAACACCT	-542.45	-31547.9	LILP.mesLN	3	Il10neg
Il10neg_ACTCTCGGTACCCGCA	18546.9	-5546.86	Lung	NA	Il10neg
Il10neg_ACTCTCGTCCTACCGT	-4320.51	-28295.4	LILP.mesLN	1	Il10neg
Il10neg_ACTGATGAGAAGTCTA	62108.7	32516.1	LILP.mesLN	4	Il10neg
Il10neg_ACTGATGAGATGTTAG	36483	28565.4	LILP.mesLN	6	Il10neg
Il10neg_ACTGATGAGCCGTAAG	61674.2	32782.7	LILP.mesLN	4	Il10neg
Il10neg_ACTGATGAGCCTGTGC	-4934.32	-18899.3	LILP.mesLN	2	Il10neg
Il10neg_ACTGATGAGTGTACCT	-3768.4	-22191.3	LILP.mesLN	2	Il10neg
Il10neg_ACTGATGGTCATCACA	-6502.02	-34737.9	LILP.mesLN	1	Il10neg
Il10neg_ACTGATGTCACTACTT	49011	29200	LILP.mesLN	6	Il10neg
Il10neg_ACTGATGTCAGTGGGA	-8570.38	-38090.6	LILP.mesLN	1	Il10neg
Il10neg_ACTGATGTCGTTCCTG	62074.9	31178.3	LILP.mesLN	4	Il10neg
Il10neg_ACTGCAAAGATGCTGG	54171	-9729.32	Lung	NA	Il10neg
Il10neg_ACTGCAAAGGCAGGTT	54558.8	-7085.81	Lung	NA	Il10neg
Il10neg_ACTGCAAAGGTACTGG	19085.8	-2954.95	Lung	NA	Il10neg
Il10neg_ACTGCAACAAAGGGTC	-5625.74	-31497.9	LILP.mesLN	1	Il10neg
Il10neg_ACTGCAACAACTGCCG	1988.85	-20590.1	LILP.mesLN	3	Il10neg
Il10neg_ACTGCAACAGGTACGA	36984.8	-8635.26	Lung	NA	Il10neg
Il10neg_ACTGCAACATCCGAAT	49109.2	-8911.29	Lung	NA	Il10neg
Il10neg_ACTGCAAGTCGTACAT	-12194.3	-29957.2	LILP.mesLN	1	Il10neg
Il10neg_ACTGCAATCAATCCAG	5353.77	-12841.6	LILP.mesLN	2	Il10neg
Il10neg_ACTGCAATCCACGGAC	1726.61	-33195.1	LILP.mesLN	3	Il10neg
Il10neg_ACTGCAATCCGCTGTT	-4621.04	-33574.9	LILP.mesLN	1	Il10neg
Il10neg_ACTGCAATCCTAGCTC	-49.2203	-30057.4	LILP.mesLN	3	Il10neg
Il10neg_ACTGCAATCGAATGCT	-12589.6	-32826.9	LILP.mesLN	1	Il10neg
Il10neg_ACTGCAATCTAGAACC	56741.5	32010.2	LILP.mesLN	4	Il10neg
Il10neg_ACTGCAATCTCCGAGG	-3481.75	-28940.6	LILP.mesLN	2	Il10neg
Il10neg_ACTGTCCGTGAGAACC	8427.28	-10704.1	Lung	NA	Il10neg
Il10neg_ACTGTCCTCCGATAAC	22099.7	-7878.83	Lung	NA	Il10neg
Il10neg_ACTGTCCTCGAGAAGC	-36889.5	7601.85	LILP.mesLN	0	Il10neg
Il10neg_ACTGTCCTCGGCTTGG	50204.7	-6064.53	Lung	NA	Il10neg
Il10neg_ACTGTGAAGTATGTAG	23669.6	-3530.57	Lung	NA	Il10neg
Il10neg_ACTGTGACAAATGCGG	10066.4	-4337.87	LILP.mesLN	7	Il10neg
Il10neg_ACTGTGAGTGATGAAT	-1889.65	-22042.6	LILP.mesLN	2	Il10neg
Il10neg_ACTGTGAGTTCTCCAC	41462.2	28745.5	LILP.mesLN	6	Il10neg
Il10neg_ACTTAGGAGGGTTGCA	54292.2	-8367.18	Lung	NA	Il10neg
Il10neg_ACTTAGGAGGTTCTTG	6749.75	-14720.8	LILP.mesLN	2	Il10neg
Il10neg_ACTTAGGCAACAAGTA	-11826.5	-38050.8	LILP.mesLN	1	Il10neg
Il10neg_ACTTAGGCACGACAGA	-8693.19	-31734.6	LILP.mesLN	1	Il10neg
Il10neg_ACTTAGGCATAGGCGA	-11319	-32271.2	LILP.mesLN	1	Il10neg
Il10neg_ACTTATCAGAGTGAAG	-10630.7	-32360.9	LILP.mesLN	1	Il10neg
Il10neg_ACTTATCCAACTGTGT	49323.9	-9296.85	Lung	NA	Il10neg
Il10neg_ACTTATCCAAGTTGGG	50660.9	-7111.66	Lung	NA	Il10neg
Il10neg_ACTTATCCACTCCACT	51241.4	-8756.24	Lung	NA	Il10neg
Il10neg_ACTTATCCAGGCATGA	-3894.54	-33289.8	LILP.mesLN	2	Il10neg
Il10neg_ACTTATCGTACAAGCG	7489.54	-9927.44	LILP.mesLN	7	Il10neg
Il10neg_ACTTATCGTCCGACGT	-13974.3	-34853.1	LILP.mesLN	1	Il10neg
Il10neg_ACTTATCTCACGGTCG	344.951	-17117.7	LILP.mesLN	2	Il10neg
Il10neg_ACTTATCTCCCTCTAG	56207.5	33259.4	LILP.mesLN	4	Il10neg
Il10neg_ACTTATCTCTAAGCGT	36612.3	28158.8	LILP.mesLN	6	Il10neg
Il10neg_ACTTCCGCAGGTGAGT	101.148	-20498.5	LILP.mesLN	2	Il10neg
Il10neg_ACTTCCGGTGAGTTTC	55400.6	-7218.06	Lung	NA	Il10neg
Il10neg_ACTTCCGTCGGTAACT	-2381.44	-28155.1	LILP.mesLN	2	Il10neg
Il10neg_ACTTCGCAGGTTAAAC	1625.85	-27250.6	LILP.mesLN	3	Il10neg
Il10neg_ACTTCGCAGTATAACG	-11250.2	-29727.1	LILP.mesLN	1	Il10neg
Il10neg_ACTTCGCAGTGGTTGG	1511.26	-3144.08	LILP.mesLN	7	Il10neg
Il10neg_ACTTCGCCACTTGAGT	48653.5	-9405.22	Lung	NA	Il10neg
Il10neg_ACTTCGCCAGTCGGAA	-2854.87	34.0829	LILP.mesLN	7	Il10neg
Il10neg_ACTTCGCGTAATACCC	4457.72	-27683.5	LILP.mesLN	3	Il10neg
Il10neg_ACTTCGCGTAGATCGG	-6159.26	-26745.1	LILP.mesLN	1	Il10neg
Il10neg_ACTTCGCGTTGTCCCT	2513.58	-31955.6	LILP.mesLN	3	Il10neg
Il10neg_ACTTCGCGTTTCACAG	52288.2	-8299.29	Lung	NA	Il10neg
Il10neg_ACTTCGCTCCGTGCGA	59170.8	34114.8	LILP.mesLN	4	Il10neg
Il10neg_ACTTCGCTCTAAGCCA	-10819.5	-34594.8	LILP.mesLN	1	Il10neg
Il10neg_ACTTTCAAGAGCCGTA	2215.38	-32977.9	LILP.mesLN	3	Il10neg
Il10neg_ACTTTCAAGCAGGCTA	46384.8	29314.4	LILP.mesLN	6	Il10neg
Il10neg_ACTTTCAAGTGGACTG	-1652.71	-25402.8	LILP.mesLN	2	Il10neg
Il10neg_ACTTTCACAAATCCCA	-12580.4	-34425	LILP.mesLN	1	Il10neg
Il10neg_ACTTTCAGTCTCAGGC	32477.4	29982.4	LILP.mesLN	5	Il10neg
Il10neg_ACTTTGTAGCCATCCG	59894	32076.3	LILP.mesLN	4	Il10neg
Il10neg_ACTTTGTAGGTGGCTA	-562.531	-3740.92	Lung	NA	Il10neg
Il10neg_ACTTTGTCACACCGAC	53444	30564.4	LILP.mesLN	4	Il10neg
Il10neg_ACTTTGTCACCCTCTA	-11791.6	-33000.5	LILP.mesLN	1	Il10neg
Il10neg_ACTTTGTCACGTACAT	54190	34089.1	LILP.mesLN	4	Il10neg
Il10neg_ACTTTGTCAGAAACCG	-10254.4	-34323.6	LILP.mesLN	1	Il10neg
Il10neg_ACTTTGTCAGCACAGA	-12188.9	-33279.8	LILP.mesLN	1	Il10neg
Il10neg_ACTTTGTGTCGCTCGA	-9936.46	-30797.9	LILP.mesLN	1	Il10neg
Il10neg_ACTTTGTGTGGTCTGC	54225.8	-9012.48	Lung	NA	Il10neg
Il10neg_ACTTTGTGTTGCCAAT	-16531.6	-28907.9	Lung	NA	Il10neg
Il10neg_ACTTTGTTCGAAGCAG	-5091.17	-26702.9	LILP.mesLN	2	Il10neg
Il10neg_ACTTTGTTCTCAATCT	61754	31141	LILP.mesLN	4	Il10neg
Il10neg_AGAAATGAGCTCTTCC	59475.1	32037.9	LILP.mesLN	4	Il10neg
Il10neg_AGAAATGCACCAACAT	-140.601	-31732.1	LILP.mesLN	3	Il10neg
Il10neg_AGAAATGCACCCTGAG	-5612.64	-29236.9	LILP.mesLN	1	Il10neg
Il10neg_AGAAATGCATGACTCA	22376.5	-7725.51	Lung	NA	Il10neg
Il10neg_AGAAATGGTGTTAAAG	-4815.96	-27340.5	LILP.mesLN	2	Il10neg
Il10neg_AGAAATGGTTCCCACT	14150.4	-1857.65	LILP.mesLN	7	Il10neg
Il10neg_AGAAATGTCATTACTC	-9675.49	-32157.4	LILP.mesLN	1	Il10neg
Il10neg_AGAAATGTCATTGCTT	61231.6	33044	LILP.mesLN	4	Il10neg
Il10neg_AGAAATGTCTCTAAGG	11361.3	-4265.51	LILP.mesLN	7	Il10neg
Il10neg_AGAAATGTCTTCCACG	36294.9	20782.1	LILP.mesLN	6	Il10neg
Il10neg_AGAAATGTCTTTGATC	-38458.6	13157.5	LILP.mesLN	0	Il10neg
Il10neg_AGAACAAAGAGCAGAA	55287.4	-7778.28	Lung	NA	Il10neg
Il10neg_AGAACAACAACTCCCT	51352.4	-5828.91	Lung	NA	Il10neg
Il10neg_AGAACAACATCTAACG	-3520.01	-18473.7	LILP.mesLN	2	Il10neg
Il10neg_AGAACAATCTACACAG	4341.86	-29623.2	LILP.mesLN	3	Il10neg
Il10neg_AGAACCTAGAGCCGTA	53671	-9022.62	Lung	NA	Il10neg
Il10neg_AGAACCTCACAAGCAG	-8763.84	-37750.9	LILP.mesLN	1	Il10neg
Il10neg_AGAACCTCACGCGTCA	-5150.36	-22096.7	LILP.mesLN	2	Il10neg
Il10neg_AGAACCTGTAGTATAG	51517.1	-6891.83	Lung	NA	Il10neg
Il10neg_AGAACCTGTCAGGTAG	5443.42	-8230.49	LILP.mesLN	2	Il10neg
Il10neg_AGAACCTGTGAGACGT	-9630.25	-38846.4	LILP.mesLN	1	Il10neg
Il10neg_AGAACCTTCAAACGTC	15546.6	-15934	Lung	NA	Il10neg
Il10neg_AGAAGCGCAATACCTG	-9349.84	4615.56	LILP.mesLN	8	Il10neg
Il10neg_AGAAGCGCATTATGCG	17569.2	-7829.81	Lung	NA	Il10neg
Il10neg_AGAAGCGGTACGGCAA	-369.753	-18925.3	LILP.mesLN	2	Il10neg
Il10neg_AGAAGCGGTAGGACTG	56863.4	31306.1	LILP.mesLN	4	Il10neg
Il10neg_AGAAGCGGTAGGATAT	-7580.73	-36391.2	LILP.mesLN	1	Il10neg
Il10neg_AGAAGCGGTAGGCAGT	47349.1	-6891.37	Lung	NA	Il10neg
Il10neg_AGAAGCGGTCCGGCAT	-10823.4	-31829.9	LILP.mesLN	1	Il10neg
Il10neg_AGAAGCGGTCGGAACA	-13790.7	-31843.6	LILP.mesLN	1	Il10neg
Il10neg_AGAAGCGTCACTGCTC	3709.84	-33206.2	LILP.mesLN	3	Il10neg
Il10neg_AGAAGCGTCAGTGGGA	54367.2	30625	LILP.mesLN	4	Il10neg
Il10neg_AGAAGCGTCCTTCACG	-7433.97	-37629.7	LILP.mesLN	1	Il10neg
Il10neg_AGAAGCGTCTACGCGG	-4719.4	-17484.8	LILP.mesLN	2	Il10neg
Il10neg_AGAAGTAAGCTGAGCA	52604.7	-7330.49	Lung	NA	Il10neg
Il10neg_AGAAGTACAAGTACCT	-3683.19	-19303.2	LILP.mesLN	2	Il10neg
Il10neg_AGAAGTACAGCCTACG	-4069.47	-32415	LILP.mesLN	2	Il10neg
Il10neg_AGAAGTAGTCCCACGA	58827.4	35069.4	LILP.mesLN	4	Il10neg
Il10neg_AGAAGTAGTGGGTTGA	-8425.08	-30099.7	LILP.mesLN	1	Il10neg
Il10neg_AGAAGTAGTGTCATGT	18729.1	-4590.7	Lung	NA	Il10neg
Il10neg_AGAAGTATCAAGTGTC	-12501.3	-32562.1	LILP.mesLN	1	Il10neg
Il10neg_AGAAGTATCATCGCTC	-5848.09	-26303.4	LILP.mesLN	2	Il10neg
Il10neg_AGAAGTATCCCGAACG	-3840.96	-14912.3	LILP.mesLN	3	Il10neg
Il10neg_AGAAGTATCCTAACAG	20262.8	-3749.29	Lung	NA	Il10neg
Il10neg_AGAAGTATCTTACGGA	60841.3	33239.1	LILP.mesLN	4	Il10neg
Il10neg_AGAAGTATCTTGGTCC	23341.3	-8179.47	Lung	NA	Il10neg
Il10neg_AGACAAAAGCGGCTCT	45335.2	28659	LILP.mesLN	6	Il10neg
Il10neg_AGACAAACAACATACC	48751.9	-8617.52	Lung	NA	Il10neg
Il10neg_AGACAAACAAGTGGAC	58465.7	25357.9	Lung	NA	Il10neg
Il10neg_AGACAAACAGTACTAC	14464.9	-15849.9	Lung	NA	Il10neg
Il10neg_AGACAAATCTTCGTGC	14562.9	-16437.4	Lung	NA	Il10neg
Il10neg_AGACACTAGCGGATCA	3909.77	-29399.6	LILP.mesLN	3	Il10neg
Il10neg_AGACACTCACGACAAG	-3934.68	-35328.9	LILP.mesLN	3	Il10neg
Il10neg_AGACACTCACTGGCCA	970.007	-19650	LILP.mesLN	3	Il10neg
Il10neg_AGACACTCAGCGGATA	-14041.4	-32566.7	LILP.mesLN	1	Il10neg
Il10neg_AGACACTGTCTGTAAC	-9891.71	-32839.9	LILP.mesLN	1	Il10neg
Il10neg_AGACACTGTTCTGACA	-4760.46	-25626.6	LILP.mesLN	2	Il10neg
Il10neg_AGACACTTCACATACG	36559.1	27447.4	LILP.mesLN	6	Il10neg
Il10neg_AGACAGGAGACTAAGT	51079.1	-7196.13	Lung	NA	Il10neg
Il10neg_AGACAGGCAATTTCCT	22765.3	-7862.03	LILP.mesLN	7	Il10neg
Il10neg_AGACAGGCACCGTACG	17212.9	-8659.65	Lung	NA	Il10neg
Il10neg_AGACAGGGTACAAACA	38203.4	22655.8	LILP.mesLN	6	Il10neg
Il10neg_AGACAGGGTAGACAGC	-12598.8	-32710.9	LILP.mesLN	1	Il10neg
Il10neg_AGACAGGGTATGTCCA	-4455.16	-22785.8	LILP.mesLN	2	Il10neg
Il10neg_AGACAGGGTTAGGCCC	-3488.96	-13782.6	LILP.mesLN	2	Il10neg
Il10neg_AGACAGGTCCGCCTAT	-4476.95	-27662.1	LILP.mesLN	2	Il10neg
Il10neg_AGACAGGTCGCTTGAA	-16711.3	-30108.2	LILP.mesLN	1	Il10neg
Il10neg_AGACAGGTCTCTGCCA	-325.073	-3754.24	Lung	NA	Il10neg
Il10neg_AGACCATCAATACGCT	3242.79	-11347.3	Lung	NA	Il10neg
Il10neg_AGACCATGTACCGCGT	4129.98	-16523.5	LILP.mesLN	2	Il10neg
Il10neg_AGACCATGTCCTCATC	31214.7	30028.1	LILP.mesLN	5	Il10neg
Il10neg_AGACCATGTTACAGCT	-4355.98	-26137.7	LILP.mesLN	2	Il10neg
Il10neg_AGACCATTCACGGACC	-2501.79	-1462.05	LILP.mesLN	7	Il10neg
Il10neg_AGACCATTCTTCGTAT	35599.6	-8731.97	Lung	NA	Il10neg
Il10neg_AGACCCGAGACGGTTG	-10577.2	-31287.8	LILP.mesLN	1	Il10neg
Il10neg_AGACCCGAGTAAAGCT	34900.1	25899.2	LILP.mesLN	6	Il10neg
Il10neg_AGACCCGAGTGAACAT	60548.2	31587.8	LILP.mesLN	4	Il10neg
Il10neg_AGACCCGCAAGTGGGT	-14886.3	-33262.9	LILP.mesLN	1	Il10neg
Il10neg_AGACCCGCACCAGACC	-13479.2	-33314.2	LILP.mesLN	1	Il10neg
Il10neg_AGACCCGCACGGTGAA	30694.4	33106.6	LILP.mesLN	5	Il10neg
Il10neg_AGACCCGCATGTCGTA	29357.1	36306.5	LILP.mesLN	5	Il10neg
Il10neg_AGACCCGGTAGGAAAG	-10035.4	-29020	LILP.mesLN	1	Il10neg
Il10neg_AGACCCGGTATCGCAT	58018.9	32526.8	LILP.mesLN	4	Il10neg
Il10neg_AGACCCGGTCCTTTGC	-13186.7	-38122.2	LILP.mesLN	1	Il10neg
Il10neg_AGACCCGGTCTCGGAC	17106	-2818.81	Lung	NA	Il10neg
Il10neg_AGACCCGGTGACAGCA	2155.78	-32439.4	LILP.mesLN	3	Il10neg
Il10neg_AGACTCAAGATGAATC	53641.2	30691.4	LILP.mesLN	4	Il10neg
Il10neg_AGACTCAGTGTGGTCC	59721.1	34201.9	LILP.mesLN	4	Il10neg
Il10neg_AGACTCAGTTCCTTGC	-8928.26	-36311.2	LILP.mesLN	1	Il10neg
Il10neg_AGACTCATCAGTGGGA	22715.9	-8772.29	Lung	NA	Il10neg
Il10neg_AGAGAATAGACCTCCG	24823.2	-6743.48	Lung	NA	Il10neg
Il10neg_AGAGAATAGGAATTAC	11695.8	-1175.35	LILP.mesLN	7	Il10neg
Il10neg_AGAGAATAGGCACGAT	-11509.2	-32839.9	LILP.mesLN	1	Il10neg
Il10neg_AGAGAATCAACAAGTA	-7288.5	-39932.2	LILP.mesLN	1	Il10neg
Il10neg_AGAGAATCACCCTGTT	-5036.93	-21365.4	LILP.mesLN	1	Il10neg
Il10neg_AGAGAATCAGCTGGTC	53043.2	-8852.69	Lung	NA	Il10neg
Il10neg_AGAGAATCAGGGATAC	23585.4	-4458.38	Lung	NA	Il10neg
Il10neg_AGAGAATCATGAAAGT	-530.746	-26460.2	LILP.mesLN	2	Il10neg
Il10neg_AGAGAATCATTCTCTA	3661.23	-33110.6	LILP.mesLN	3	Il10neg
Il10neg_AGAGAATGTAGCACGA	5595.9	-17148.7	Lung	NA	Il10neg
Il10neg_AGAGAATTCCGCACTT	46263.3	29478.6	LILP.mesLN	6	Il10neg
Il10neg_AGAGAATTCTCATGGA	-13286.9	-34680.1	LILP.mesLN	1	Il10neg
Il10neg_AGAGAGCAGACAGTCG	-16162	-25933.6	LILP.mesLN	1	Il10neg
Il10neg_AGAGAGCAGTAAATGC	48609.4	31036.3	LILP.mesLN	6	Il10neg
Il10neg_AGAGAGCCACAGTGTT	201.488	-17868.9	LILP.mesLN	2	Il10neg
Il10neg_AGAGAGCGTGATACCT	-2279.65	-34904.2	LILP.mesLN	3	Il10neg
Il10neg_AGAGAGCTCCTGTAAG	-9100.89	-31779.8	LILP.mesLN	1	Il10neg
Il10neg_AGAGCAGAGCCTCTCT	-1200.13	-19746.6	LILP.mesLN	3	Il10neg
Il10neg_AGAGCAGCAGAGGCAT	37188.1	22187.5	LILP.mesLN	6	Il10neg
Il10neg_AGAGCAGGTAATGATG	-15643.1	-33398.2	LILP.mesLN	1	Il10neg
Il10neg_AGAGCAGGTCACCGCA	60035.1	34708.5	LILP.mesLN	4	Il10neg
Il10neg_AGAGCAGGTTTCACTT	-5164.38	-32046.5	LILP.mesLN	2	Il10neg
Il10neg_AGAGCAGTCATAGGCT	-35571.8	14200.9	LILP.mesLN	0	Il10neg
Il10neg_AGAGCAGTCGCAGAGA	-34837.7	6211.23	LILP.mesLN	0	Il10neg
Il10neg_AGAGCAGTCGCGTGCA	56437.2	32456.2	LILP.mesLN	4	Il10neg
Il10neg_AGAGCAGTCGTTCTCG	22319.4	-7372.82	Lung	NA	Il10neg
Il10neg_AGAGCCCAGCTACGTT	-51866.7	13225.5	LILP.mesLN	0	Il10neg
Il10neg_AGAGCCCCAGAGAATT	1880.15	-33244.5	LILP.mesLN	3	Il10neg
Il10neg_AGAGCCCTCAGGCGAA	61614.2	33711.1	LILP.mesLN	4	Il10neg
Il10neg_AGAGCCCTCGAGAAGC	-3332.18	-23862.6	LILP.mesLN	2	Il10neg
Il10neg_AGAGCCCTCTCGTTTA	19898.3	-8889.33	Lung	NA	Il10neg
Il10neg_AGATAGAAGATGTTAG	3977.82	-31746	LILP.mesLN	3	Il10neg
Il10neg_AGATAGAAGCCTCTGG	21071.2	-9978.28	Lung	NA	Il10neg
Il10neg_AGATAGAAGGGAACAA	62918.8	32422.6	LILP.mesLN	4	Il10neg
Il10neg_AGATAGACAAACGTGG	-1151.3	-27082.5	LILP.mesLN	3	Il10neg
Il10neg_AGATAGACACAAGGTG	-16091.9	-25972.3	LILP.mesLN	1	Il10neg
Il10neg_AGATAGACATCGTTCC	59055.2	31059.1	LILP.mesLN	4	Il10neg
Il10neg_AGATAGATCATCCCGT	2789.35	-30861.9	LILP.mesLN	3	Il10neg
Il10neg_AGATAGATCCGCGATG	-5451.63	-37848.2	LILP.mesLN	1	Il10neg
Il10neg_AGATAGATCCGCGGAT	21525.8	-6404.6	Lung	NA	Il10neg
Il10neg_AGATAGATCTCCGAGG	2078.34	-14237.7	LILP.mesLN	3	Il10neg
Il10neg_AGATAGATCTGAGGTT	17383.7	-5113.77	Lung	NA	Il10neg
Il10neg_AGATCCAAGAGATGCC	-10846.2	-26898.2	LILP.mesLN	1	Il10neg
Il10neg_AGATCCAAGAGTTGAT	9674.33	-13470.1	LILP.mesLN	2	Il10neg
Il10neg_AGATCCAAGGCCGCTT	18007.7	-5768.32	Lung	NA	Il10neg
Il10neg_AGATCCAAGTACAACA	243.901	-4038.61	Lung	NA	Il10neg
Il10neg_AGATCCACATGCGTGC	7556.27	-14115.3	Lung	NA	Il10neg
Il10neg_AGATCCAGTAATGATG	-14198.8	-34982.6	LILP.mesLN	1	Il10neg
Il10neg_AGATCCAGTCAATGGG	3414.95	-29217.4	LILP.mesLN	3	Il10neg
Il10neg_AGATCCAGTCACTACA	26140.2	-6354.99	Lung	NA	Il10neg
Il10neg_AGATCCAGTGCGGATA	54575.1	-7861.9	Lung	NA	Il10neg
Il10neg_AGATCGTAGTGAGTTA	-8144.68	-23538.5	LILP.mesLN	1	Il10neg
Il10neg_AGATCGTCACTAACGT	35327.1	28744.4	LILP.mesLN	6	Il10neg
Il10neg_AGATCGTCATGTAACC	-336.637	-4978.32	Lung	NA	Il10neg
Il10neg_AGATCGTGTCATAGTC	-14788.8	-34621.6	LILP.mesLN	1	Il10neg
Il10neg_AGATCGTGTGAGATTA	-7808.28	-33835.4	LILP.mesLN	1	Il10neg
Il10neg_AGATCGTGTTTGGAAA	6562.31	-24541.9	LILP.mesLN	3	Il10neg
Il10neg_AGATCGTTCCAAGGGA	-7748.76	-36224	LILP.mesLN	1	Il10neg
Il10neg_AGATCGTTCTGCCCTA	53616.4	-6942.09	Lung	NA	Il10neg
Il10neg_AGATGAACAAAGACGC	39799.4	-8781.99	Lung	NA	Il10neg
Il10neg_AGATGAACACGCGGTT	25840.6	1660.75	Lung	NA	Il10neg
Il10neg_AGATGAACATGATGCT	-17029.1	-30062.3	LILP.mesLN	1	Il10neg
Il10neg_AGATGAACATGTGTCA	61550.5	31211.2	LILP.mesLN	4	Il10neg
Il10neg_AGATGAAGTGGGATTG	54151.4	-8681.31	Lung	NA	Il10neg
Il10neg_AGATGAAGTTGTACGT	19390.6	-5064.91	Lung	NA	Il10neg
Il10neg_AGATGAATCGCAACAT	-8339.81	-29358.9	LILP.mesLN	1	Il10neg
Il10neg_AGATGCTAGTAAAGCT	-49852.3	11211	LILP.mesLN	0	Il10neg
Il10neg_AGATGCTGTCAGGTAG	-1348.03	-28740.2	LILP.mesLN	2	Il10neg
Il10neg_AGATGCTGTGTAAACA	12436.8	-17676.3	Lung	NA	Il10neg
Il10neg_AGATGCTGTTTGCCGG	-10001.5	-35813.9	LILP.mesLN	1	Il10neg
Il10neg_AGATGCTTCGATGCAT	54183.5	-7956.4	Lung	NA	Il10neg
Il10neg_AGATGCTTCGATTTCT	-8033.36	-37084.5	LILP.mesLN	1	Il10neg
Il10neg_AGCATCAAGGCGAACT	-14932.7	-1193.85	LILP.mesLN	8	Il10neg
Il10neg_AGCATCACAACGCATT	16418	-7656.22	Lung	NA	Il10neg
Il10neg_AGCATCACAACTCCAA	-9809.75	-37018.8	LILP.mesLN	1	Il10neg
Il10neg_AGCATCACAAGACCTT	4255.6	-28118.7	LILP.mesLN	3	Il10neg
Il10neg_AGCATCACACATGAAA	-2414.1	-31901.8	LILP.mesLN	3	Il10neg
Il10neg_AGCATCACAGACTGCC	58652.8	32797.3	LILP.mesLN	4	Il10neg
Il10neg_AGCATCACAGCATCTA	-7847.82	-39701	LILP.mesLN	1	Il10neg
Il10neg_AGCATCACAGTGACCC	-3365.73	-27744.8	LILP.mesLN	2	Il10neg
Il10neg_AGCATCAGTCTGCCTT	-49574	11570.3	LILP.mesLN	0	Il10neg
Il10neg_AGCATCAGTTAGAGAT	-28253.7	10069.7	LILP.mesLN	0	Il10neg
Il10neg_AGCATCATCATTACGG	-16218.2	-26251.3	LILP.mesLN	1	Il10neg
Il10neg_AGCATCATCGAACCAT	-5727.27	-22459.9	LILP.mesLN	2	Il10neg
Il10neg_AGCATCATCGAGAGAC	15152.9	-14505.6	Lung	NA	Il10neg
Il10neg_AGCATCATCGGTGTAT	-15820.8	-26454.3	LILP.mesLN	1	Il10neg
Il10neg_AGCATCATCTAATTCC	59615.7	31018.6	LILP.mesLN	4	Il10neg
Il10neg_AGCATCATCTACCAGA	-19542.8	-21957.7	LILP.mesLN	1	Il10neg
Il10neg_AGCCAATAGCCTTGAT	-11901	-33499.1	LILP.mesLN	1	Il10neg
Il10neg_AGCCAATAGGAAGTGA	-1731.02	-4258.18	LILP.mesLN	8	Il10neg
Il10neg_AGCCAATAGTACTGTC	53918.2	-8256.65	Lung	NA	Il10neg
Il10neg_AGCCAATCACGCTATA	18638.9	9210.1	LILP.mesLN	3	Il10neg
Il10neg_AGCCAATGTATGAGGC	-1340.17	-3651.42	Lung	NA	Il10neg
Il10neg_AGCCAATGTTGAGAGC	48700.1	30788.9	LILP.mesLN	4	Il10neg
Il10neg_AGCCAATTCAACTACG	35655.4	-7393.02	Lung	NA	Il10neg
Il10neg_AGCCAATTCCCAACTC	22196	-6615.37	Lung	NA	Il10neg
Il10neg_AGCCAATTCCTCACCA	50484.1	-7182.79	Lung	NA	Il10neg
Il10neg_AGCCAATTCTTTCCAA	-10093.1	-38985.7	LILP.mesLN	1	Il10neg
Il10neg_AGCCACGAGACCAAAT	-4162.06	-28613.3	LILP.mesLN	2	Il10neg
Il10neg_AGCCACGAGCCTGACC	-905.664	-3426.23	Lung	NA	Il10neg
Il10neg_AGCCACGCAAATCGTC	12293.8	-1305.02	LILP.mesLN	7	Il10neg
Il10neg_AGCCACGCAGAGGCAT	-6790	-34789.3	LILP.mesLN	1	Il10neg
Il10neg_AGCCACGCAGCTTTCC	53244.2	-7213.19	Lung	NA	Il10neg
Il10neg_AGCCACGGTATCCTCC	18138.8	-408.169	LILP.mesLN	7	Il10neg
Il10neg_AGCCACGTCCCAGTGG	39330.4	23573.5	LILP.mesLN	6	Il10neg
Il10neg_AGCCACGTCCGGGACT	-5715.72	-28052	LILP.mesLN	2	Il10neg
Il10neg_AGCCACGTCGTCTACC	47865.1	-8709.05	Lung	NA	Il10neg
Il10neg_AGCCACGTCTTGGCTC	51311.2	-9704.75	Lung	NA	Il10neg
Il10neg_AGCCAGCAGAAGCGGG	10996.4	-1510.53	LILP.mesLN	7	Il10neg
Il10neg_AGCCAGCCACGCGCTA	18077.5	-8070.63	Lung	NA	Il10neg
Il10neg_AGCCAGCCACGTATAC	-44406	13523.1	LILP.mesLN	0	Il10neg
Il10neg_AGCCAGCTCAGAATAG	-14478.4	-33932.6	LILP.mesLN	1	Il10neg
Il10neg_AGCCAGCTCATTCACT	-47468.8	10423	LILP.mesLN	0	Il10neg
Il10neg_AGCGATTAGCGAACTG	-7073.3	-29643.6	LILP.mesLN	1	Il10neg
Il10neg_AGCGATTAGGTCGTGA	-3745.56	-26042	LILP.mesLN	2	Il10neg
Il10neg_AGCGATTGTACCTATG	6618.01	-16958.5	Lung	NA	Il10neg
Il10neg_AGCGATTGTAGGTACG	-8809.38	-27975.8	LILP.mesLN	1	Il10neg
Il10neg_AGCGATTGTATTTCCT	54109.2	-6597.14	Lung	NA	Il10neg
Il10neg_AGCGATTGTCGTTCAA	54001.5	30444.9	LILP.mesLN	6	Il10neg
Il10neg_AGCGATTGTGAGCTCC	50271.2	29586.5	LILP.mesLN	6	Il10neg
Il10neg_AGCGATTGTTCTCGTC	-30274.2	9062.8	LILP.mesLN	0	Il10neg
Il10neg_AGCGATTGTTGCCAAT	2737.13	-14197.3	LILP.mesLN	2	Il10neg
Il10neg_AGCGCCACACGTCTCT	5322.91	-16003.4	LILP.mesLN	2	Il10neg
Il10neg_AGCGCTGAGTCATAGA	4210.97	-32499.3	LILP.mesLN	3	Il10neg
Il10neg_AGCGCTGCAGCTTCGG	11636.9	-9751.37	Lung	NA	Il10neg
Il10neg_AGCGCTGCAGTCCGTG	-15145.7	-25440	LILP.mesLN	1	Il10neg
Il10neg_AGCGCTGCATCCGTGG	32298.7	-6967.26	Lung	NA	Il10neg
Il10neg_AGCGCTGTCATTGAGC	-12006.4	-33805.9	LILP.mesLN	1	Il10neg
Il10neg_AGCGCTGTCTGACCCT	50560.6	29253.7	LILP.mesLN	6	Il10neg
Il10neg_AGCGTATCACTCGATA	-11724.5	-29028.8	LILP.mesLN	1	Il10neg
Il10neg_AGCGTATGTATACGGG	57713.3	33741.3	LILP.mesLN	4	Il10neg
Il10neg_AGCGTATGTGGATCAG	17144.1	-10256.7	Lung	NA	Il10neg
Il10neg_AGCGTATGTGTACGCC	-7848.43	-38827.2	LILP.mesLN	1	Il10neg
Il10neg_AGCGTATGTGTGGACA	-2687.2	-17870.7	LILP.mesLN	1	Il10neg
Il10neg_AGCGTATGTTGATCGT	-14383.3	-19343.7	LILP.mesLN	2	Il10neg
Il10neg_AGCGTATTCAGACCTA	44184.8	-8245.76	Lung	NA	Il10neg
Il10neg_AGCGTATTCATTCGTT	33724.2	-8095.68	LILP.mesLN	7	Il10neg
Il10neg_AGCGTATTCCGTAATG	-32852.9	10322	LILP.mesLN	0	Il10neg
Il10neg_AGCGTATTCGGACTTA	-12175.3	-30670	LILP.mesLN	1	Il10neg
Il10neg_AGCGTCGAGAGGTGCT	1214.71	-21103.1	LILP.mesLN	1	Il10neg
Il10neg_AGCGTCGCAGACCATT	-4058.51	-21776.3	LILP.mesLN	2	Il10neg
Il10neg_AGCGTCGCAGAGAGGG	48863.1	28238	LILP.mesLN	6	Il10neg
Il10neg_AGCGTCGCAGCTTCGG	45341.7	-7559.28	Lung	NA	Il10neg
Il10neg_AGCGTCGCATTCTCCG	-13276.8	-32297.1	LILP.mesLN	1	Il10neg
Il10neg_AGCTACAAGAACTGAT	-256.349	-4358.48	LILP.mesLN	7	Il10neg
Il10neg_AGCTACAAGCGCATCC	-20446.4	-75.4712	LILP.mesLN	0	Il10neg
Il10neg_AGCTACACACAAGCTT	3495.04	-32350.4	LILP.mesLN	3	Il10neg
Il10neg_AGCTACACACCCAATA	18349.1	-6341.24	Lung	NA	Il10neg
Il10neg_AGCTACACACTGAGTT	52876.4	29762.6	LILP.mesLN	6	Il10neg
Il10neg_AGCTACAGTACCGCGT	-4780.5	-30652.9	LILP.mesLN	1	Il10neg
Il10neg_AGCTACAGTAGTCTTG	54518.1	33764.9	LILP.mesLN	4	Il10neg
Il10neg_AGCTACAGTCTAATCG	4984.22	-12752.3	LILP.mesLN	2	Il10neg
Il10neg_AGCTACAGTTGACTAC	-11650.8	-31688.5	LILP.mesLN	1	Il10neg
Il10neg_AGCTACATCCATCACC	58012.7	32928.3	LILP.mesLN	4	Il10neg
Il10neg_AGCTACATCCTACCAC	17111.6	-4838.86	Lung	NA	Il10neg
Il10neg_AGCTACATCGACGCGT	50971.5	-8626.83	Lung	NA	Il10neg
Il10neg_AGCTACATCTCTCGCA	16600.2	-10614.8	Lung	NA	Il10neg
Il10neg_AGCTCAAAGAGTCTTC	61544.2	32336.6	LILP.mesLN	4	Il10neg
Il10neg_AGCTCAAAGGCTAACG	22268.3	-6105.1	Lung	NA	Il10neg
Il10neg_AGCTCAACACTACGGC	-3833.7	-25293.3	LILP.mesLN	2	Il10neg
Il10neg_AGCTCAACAGAAATTG	1622.06	-33199	LILP.mesLN	3	Il10neg
Il10neg_AGCTCAACAGCGAGTA	-5229.91	-29263	LILP.mesLN	2	Il10neg
Il10neg_AGCTCAAGTGCATTTG	54951.5	-7394.24	Lung	NA	Il10neg
Il10neg_AGCTCAAGTTTAGAGA	-880.069	-12358.9	LILP.mesLN	2	Il10neg
Il10neg_AGCTCAATCGTGGACC	32048.2	5369.17	LILP.mesLN	6	Il10neg
Il10neg_AGCTCAATCTTGATTC	48078.7	-6314.31	LILP.mesLN	7	Il10neg
Il10neg_AGCTTCCAGTGAGCCA	-8445.88	-37304	LILP.mesLN	1	Il10neg
Il10neg_AGCTTCCCAAGTGTCT	-14948.5	-24783.7	LILP.mesLN	1	Il10neg
Il10neg_AGCTTCCCAATTTCGG	-6217.57	-25674.2	LILP.mesLN	2	Il10neg
Il10neg_AGCTTCCCACATGAAA	-15863.9	-24675.8	LILP.mesLN	1	Il10neg
Il10neg_AGCTTCCCATCATTTC	-10183	-41038.6	LILP.mesLN	1	Il10neg
Il10neg_AGCTTCCGTACGGTTT	56048.9	34534.9	LILP.mesLN	4	Il10neg
Il10neg_AGCTTCCTCCACGAAT	20695.1	-10125.6	Lung	NA	Il10neg
Il10neg_AGCTTCCTCCGATCGG	-5683.57	-36614.1	LILP.mesLN	1	Il10neg
Il10neg_AGGAAATTCATCTGTT	4902.99	-2614.25	LILP.mesLN	3	Il10neg
Il10neg_AGGAAATTCCATGATG	-5006.24	-30070.2	LILP.mesLN	2	Il10neg
Il10neg_AGGAAATTCCTCTCGA	1023.65	-26957.3	LILP.mesLN	3	Il10neg
Il10neg_AGGAAATTCCTTCTTC	-14269.6	-36136.5	LILP.mesLN	1	Il10neg
Il10neg_AGGAATAAGCAGTACG	-1941.17	-20574.3	LILP.mesLN	2	Il10neg
Il10neg_AGGAATACATCTCATT	-8994.84	-39427.2	LILP.mesLN	1	Il10neg
Il10neg_AGGAATACATGAAGGC	60654.2	28872.9	LILP.mesLN	4	Il10neg
Il10neg_AGGAATACATTCATCT	-10234.2	-39603.1	LILP.mesLN	1	Il10neg
Il10neg_AGGAATAGTAACGTTC	-19712	-18332	LILP.mesLN	0	Il10neg
Il10neg_AGGAATAGTCCCTGAG	-206.779	-3953.21	Lung	NA	Il10neg
Il10neg_AGGAATAGTGTTAACC	2368.32	-32457.3	LILP.mesLN	3	Il10neg
Il10neg_AGGAATATCCATGAGT	-14002.7	-31980.5	LILP.mesLN	1	Il10neg
Il10neg_AGGAATATCGAGCTGC	-2196.02	-18724	LILP.mesLN	2	Il10neg
Il10neg_AGGACGAAGCATGCGA	11337.9	-10231.7	LILP.mesLN	2	Il10neg
Il10neg_AGGACGAAGTAAACGT	19535	1178.19	Lung	NA	Il10neg
Il10neg_AGGACGAGTAACGATA	-5511.71	-32491.1	LILP.mesLN	1	Il10neg
Il10neg_AGGACGAGTAGGCAGT	55481.7	-6609.85	Lung	NA	Il10neg
Il10neg_AGGACGAGTCATGACT	58472.1	33090.1	LILP.mesLN	4	Il10neg
Il10neg_AGGACGAGTCGTATGT	62851	31300.7	LILP.mesLN	4	Il10neg
Il10neg_AGGACGAGTTCTATCT	-5138.75	-27594	LILP.mesLN	2	Il10neg
Il10neg_AGGACGATCCACATAG	-13892.5	-38175.3	LILP.mesLN	1	Il10neg
Il10neg_AGGACTTAGAAGCTGC	1716.71	-18813.6	LILP.mesLN	2	Il10neg
Il10neg_AGGACTTAGAGACAAG	-10663.2	-32676.1	LILP.mesLN	1	Il10neg
Il10neg_AGGACTTAGTTCCGGC	-9451.5	-40314.8	LILP.mesLN	1	Il10neg
Il10neg_AGGACTTCAACTCGTA	49990.4	30509.7	LILP.mesLN	6	Il10neg
Il10neg_AGGACTTCAGGAACCA	23301.1	-7073.15	Lung	NA	Il10neg
Il10neg_AGGACTTCAGGCCTGT	44569.5	28907.9	LILP.mesLN	6	Il10neg
Il10neg_AGGACTTGTATGCAAA	23144	-8666.87	Lung	NA	Il10neg
Il10neg_AGGACTTGTGCCTTCT	-43746	15087.7	LILP.mesLN	0	Il10neg
Il10neg_AGGACTTTCAACCTTT	-3307.12	-26632.1	LILP.mesLN	2	Il10neg
Il10neg_AGGACTTTCGTGTTCC	-9144.94	-38484	LILP.mesLN	1	Il10neg
Il10neg_AGGACTTTCTAGGCAT	59732.3	33148.8	LILP.mesLN	4	Il10neg
Il10neg_AGGACTTTCTGAGAGG	-4510.43	-22926	LILP.mesLN	2	Il10neg
Il10neg_AGGAGGTAGGAAGTGA	50474.5	-8234.41	LILP.mesLN	7	Il10neg
Il10neg_AGGAGGTAGGCGAAGG	28036.5	-6744.03	Lung	NA	Il10neg
Il10neg_AGGAGGTAGTAGTCTC	54250.5	-7501.18	Lung	NA	Il10neg
Il10neg_AGGAGGTCACCCTTGT	49628.5	-5339.22	LILP.mesLN	7	Il10neg
Il10neg_AGGAGGTCAGTCGAGA	-14090.7	-35550.8	LILP.mesLN	1	Il10neg
Il10neg_AGGAGGTGTAGTGGCA	7866.6	-15976.8	LILP.mesLN	3	Il10neg
Il10neg_AGGAGGTGTGCACAAG	-11304.6	-35558.5	LILP.mesLN	1	Il10neg
Il10neg_AGGAGGTGTGTCCATA	3742.75	-32893.6	LILP.mesLN	3	Il10neg
Il10neg_AGGAGGTTCCAAGCCG	14890.9	-16051.9	Lung	NA	Il10neg
Il10neg_AGGAGGTTCTCTTGCG	-2059.53	-32163.5	LILP.mesLN	3	Il10neg
Il10neg_AGGATAACACTAAACC	-16135.5	-25744.3	LILP.mesLN	1	Il10neg
Il10neg_AGGATAACAGGTCCGT	4522.94	-9392.12	LILP.mesLN	3	Il10neg
Il10neg_AGGATAACAGTGTGCC	-14276.4	-33026.1	LILP.mesLN	1	Il10neg
Il10neg_AGGATAAGTACAACGG	-2608.67	-31308.6	LILP.mesLN	2	Il10neg
Il10neg_AGGATAAGTACGGGAT	-7240.56	-16631.3	LILP.mesLN	8	Il10neg
Il10neg_AGGATAAGTGTGAGCA	9095.95	-760.018	LILP.mesLN	7	Il10neg
Il10neg_AGGATAAGTTAAGAAC	-13568.4	-30685.7	LILP.mesLN	1	Il10neg
Il10neg_AGGATAATCGAGTACT	3843.11	-22208.3	Lung	NA	Il10neg
Il10neg_AGGATAATCGCGCTGA	49721.5	29605	LILP.mesLN	6	Il10neg
Il10neg_AGGATCTCATGACTAC	-9920.43	-39714	LILP.mesLN	1	Il10neg
Il10neg_AGGATCTGTCGAATGG	-15653.9	-26673	LILP.mesLN	1	Il10neg
Il10neg_AGGATCTGTGCGAACA	-9882.88	-37245.1	LILP.mesLN	1	Il10neg
Il10neg_AGGATCTGTGGAACAC	19040	-5923.47	Lung	NA	Il10neg
Il10neg_AGGATCTTCGCCGAGT	-13917.9	-1491.66	LILP.mesLN	8	Il10neg
Il10neg_AGGATCTTCTGACGCG	-3150.22	-17204.9	Lung	NA	Il10neg
Il10neg_AGGATCTTCTTCTTCC	-13751.6	-36494	LILP.mesLN	1	Il10neg
Il10neg_AGGCATTAGAGTTGCG	59646.9	31685.4	LILP.mesLN	4	Il10neg
Il10neg_AGGCATTAGATCGACG	-12572	-33734.1	LILP.mesLN	1	Il10neg
Il10neg_AGGCATTAGGACTGGT	53287.3	-7498.97	Lung	NA	Il10neg
Il10neg_AGGCATTAGGGCTTCC	2881.41	-33689.1	LILP.mesLN	3	Il10neg
Il10neg_AGGCATTCAGACAAAT	5128.7	-29360.2	LILP.mesLN	3	Il10neg
Il10neg_AGGCATTCATCCGTTC	-1735.8	-27735.2	LILP.mesLN	3	Il10neg
Il10neg_AGGCATTCATTCTGTT	58996.4	34308.3	LILP.mesLN	4	Il10neg
Il10neg_AGGCATTGTATAATGG	5358.41	-28932.9	LILP.mesLN	3	Il10neg
Il10neg_AGGCATTGTCGTTCAA	11331.5	-13262.2	Lung	NA	Il10neg
Il10neg_AGGCCACAGATGGGCT	54971.4	-8538.34	Lung	NA	Il10neg
Il10neg_AGGCCACAGGAAGTAG	14463.7	-10901.8	LILP.mesLN	2	Il10neg
Il10neg_AGGCCACCAAAGTATG	55452	-8143.5	Lung	NA	Il10neg
Il10neg_AGGCCACCACGATAGG	-5477.28	-23298	LILP.mesLN	2	Il10neg
Il10neg_AGGCCACCAGTTGAAA	-5387.38	-27995.9	LILP.mesLN	2	Il10neg
Il10neg_AGGCCACTCCACAGCG	-11211.3	-29220.5	LILP.mesLN	1	Il10neg
Il10neg_AGGCCACTCGACGAGA	-13786.2	-35072.7	LILP.mesLN	1	Il10neg
Il10neg_AGGCCACTCTTAGGAC	-13526.7	-32237.9	LILP.mesLN	1	Il10neg
Il10neg_AGGCTGCAGCGGTAAC	-14489.9	-29216.8	LILP.mesLN	1	Il10neg
Il10neg_AGGCTGCCATCTAGAC	4292.42	-31256.8	LILP.mesLN	3	Il10neg
Il10neg_AGGCTGCGTTGTAAAG	-5442.45	-27257.3	LILP.mesLN	1	Il10neg
Il10neg_AGGCTGCTCATAGGCT	24129.1	-8440.32	Lung	NA	Il10neg
Il10neg_AGGGAGTAGACTGTTC	11099.9	-1391.3	LILP.mesLN	7	Il10neg
Il10neg_AGGGAGTAGATACTGA	17231.8	1742.23	LILP.mesLN	7	Il10neg
Il10neg_AGGGAGTAGCTCTATG	61246.4	32234.4	LILP.mesLN	4	Il10neg
Il10neg_AGGGAGTAGGTGGTTG	-7609.99	-32298.1	LILP.mesLN	1	Il10neg
Il10neg_AGGGAGTCACCTGATA	-7421.67	-36400	LILP.mesLN	1	Il10neg
Il10neg_AGGGAGTCACGGCACT	2040.25	-32118.1	LILP.mesLN	3	Il10neg
Il10neg_AGGGAGTCAGTAACCT	60398.1	34204	LILP.mesLN	4	Il10neg
Il10neg_AGGGAGTCATAGAGGC	-13257.2	-35056.9	LILP.mesLN	1	Il10neg
Il10neg_AGGGAGTGTTGCGGCT	480.115	-15182	LILP.mesLN	1	Il10neg
Il10neg_AGGGAGTTCTGACCCT	53876.6	30644.3	LILP.mesLN	4	Il10neg
Il10neg_AGGGAGTTCTTACACT	-6235.02	-35105.2	LILP.mesLN	3	Il10neg
Il10neg_AGGGCCTAGCGATTCT	-11762.7	-37569.9	LILP.mesLN	1	Il10neg
Il10neg_AGGGCCTAGGATAATC	5855.81	-27253.7	LILP.mesLN	3	Il10neg
Il10neg_AGGGCCTAGGTTGGAC	-5872.46	-33384.4	LILP.mesLN	2	Il10neg
Il10neg_AGGGCCTCAGCCTACG	-7559.5	-26883.4	LILP.mesLN	2	Il10neg
Il10neg_AGGGCCTGTACCGCGT	-29410.4	6148.26	LILP.mesLN	0	Il10neg
Il10neg_AGGGCCTGTAGCGATG	59752	31963.2	LILP.mesLN	4	Il10neg
Il10neg_AGGGCCTGTCAATGGG	-4039.99	-28355	LILP.mesLN	2	Il10neg
Il10neg_AGGGCCTGTCGCACAC	18611.8	-6714.58	Lung	NA	Il10neg
Il10neg_AGGGCTCGTCGATGCC	-3885.18	-30983	LILP.mesLN	3	Il10neg
Il10neg_AGGGCTCGTGACTATC	61928.3	31165.3	LILP.mesLN	4	Il10neg
Il10neg_AGGGCTCTCAGAGTGG	-7938.87	-30837.2	LILP.mesLN	1	Il10neg
Il10neg_AGGGCTCTCCGCAACG	26219.6	-8214.49	Lung	NA	Il10neg
Il10neg_AGGGCTCTCTGTGCGG	5829.74	-19321.2	Lung	NA	Il10neg
Il10neg_AGGGTCCAGACCATGG	-4940.63	-871.765	LILP.mesLN	7	Il10neg
Il10neg_AGGGTCCAGTGCTCGC	-8761.37	-37643	LILP.mesLN	1	Il10neg
Il10neg_AGGGTCCAGTTACGGG	-4742.29	-29230.4	LILP.mesLN	2	Il10neg
Il10neg_AGGGTCCCACGCTGCA	-8638.51	-22946	LILP.mesLN	1	Il10neg
Il10neg_AGGGTCCCAGGCGAAT	54982.7	-9351.84	Lung	NA	Il10neg
Il10neg_AGGGTCCGTCCACACG	-3555.61	-35173.2	LILP.mesLN	3	Il10neg
Il10neg_AGGGTCCTCCGAACGC	-4498.63	-24208.7	LILP.mesLN	2	Il10neg
Il10neg_AGGGTCCTCGCCGAGT	-8657.87	-9051.82	LILP.mesLN	2	Il10neg
Il10neg_AGGGTCCTCTTTCCAA	10521.9	-16717.6	Lung	NA	Il10neg
Il10neg_AGGGTCCTCTTTGCTA	-3314.62	-28544.4	LILP.mesLN	2	Il10neg
Il10neg_AGGGTGACAGCTTTGA	58669.6	32640.8	LILP.mesLN	4	Il10neg
Il10neg_AGGGTGACAGTCGAGA	35882.1	27812.5	LILP.mesLN	6	Il10neg
Il10neg_AGGGTGACATAGGTAA	-11922.1	-35136.5	LILP.mesLN	1	Il10neg
Il10neg_AGGGTGAGTCCCTAAA	-1006.84	-19110.9	LILP.mesLN	2	Il10neg
Il10neg_AGGGTGAGTCCTTGTC	49414	29726.1	LILP.mesLN	6	Il10neg
Il10neg_AGGGTGAGTTCCCACT	-2810.27	-27849.3	LILP.mesLN	2	Il10neg
Il10neg_AGGGTGATCCGTCCTA	-5368.35	-20587	LILP.mesLN	1	Il10neg
Il10neg_AGGGTGATCGTAACCA	-11935.2	-32956.8	LILP.mesLN	1	Il10neg
Il10neg_AGGGTGATCTTTCCAA	19161.9	-11464.5	Lung	NA	Il10neg
Il10neg_AGGGTTTAGCTCAGAG	-13776.5	1664.65	Lung	NA	Il10neg
Il10neg_AGGGTTTCAACCCTCT	-5221.66	-25064.1	LILP.mesLN	2	Il10neg
Il10neg_AGGGTTTCAGGTATGG	26222.6	14818.5	LILP.mesLN	6	Il10neg
Il10neg_AGGGTTTGTCAACGCC	4124.51	-19060.4	LILP.mesLN	3	Il10neg
Il10neg_AGGGTTTTCAACTCTT	43437.1	28533.4	LILP.mesLN	6	Il10neg
Il10neg_AGGGTTTTCAGTCAGT	-12421.2	-34291.3	LILP.mesLN	1	Il10neg
Il10neg_AGGGTTTTCCTGGGTG	25987.1	-7937.05	Lung	NA	Il10neg
Il10neg_AGGGTTTTCGAATGCT	1753.81	-31729.5	LILP.mesLN	3	Il10neg
Il10neg_AGGGTTTTCGTGTGGC	-45297	11454.8	LILP.mesLN	0	Il10neg
Il10neg_AGGGTTTTCTGGCCAG	3528.6	-17310.6	LILP.mesLN	2	Il10neg
Il10neg_AGGTAGGCACAAATAG	-8172.77	-29763.9	LILP.mesLN	1	Il10neg
Il10neg_AGGTAGGCACCAACAT	-1318.28	-29559.9	LILP.mesLN	2	Il10neg
Il10neg_AGGTAGGCAGGTGGAT	50266	-7790.05	Lung	NA	Il10neg
Il10neg_AGGTAGGCATGTTTGG	-13655.7	-35093.5	LILP.mesLN	1	Il10neg
Il10neg_AGGTAGGGTGCCTATA	4154.04	-31714.5	LILP.mesLN	3	Il10neg
Il10neg_AGGTAGGTCGTGGCGT	-7481.5	-32864.3	LILP.mesLN	1	Il10neg
Il10neg_AGGTAGGTCTAGTGTG	-1599.93	-29758	LILP.mesLN	3	Il10neg
Il10neg_AGGTCATAGATCCCAT	24503.4	-7031.69	Lung	NA	Il10neg
Il10neg_AGGTCATAGCACGTCC	-12581.5	-39408.4	LILP.mesLN	1	Il10neg
Il10neg_AGGTCATAGGTAGCCA	-10483.8	-32412.8	LILP.mesLN	1	Il10neg
Il10neg_AGGTCATAGTATGGAT	-8009.62	-34593.4	LILP.mesLN	1	Il10neg
Il10neg_AGGTCATTCGAATGCT	61938.6	32086.2	LILP.mesLN	4	Il10neg
Il10neg_AGGTCATTCTACACTT	11848.8	-10803.3	Lung	NA	Il10neg
Il10neg_AGGTCTAAGAGTCAGC	45791.6	29213	LILP.mesLN	6	Il10neg
Il10neg_AGGTCTAAGCTATCCA	51391.5	-7778.24	Lung	NA	Il10neg
Il10neg_AGGTCTAAGTAGCATA	-47656.4	13808.1	LILP.mesLN	0	Il10neg
Il10neg_AGGTCTAAGTTATGGA	36549.5	28049.2	LILP.mesLN	6	Il10neg
Il10neg_AGGTCTACACGTACAT	-8302.3	-29248.8	LILP.mesLN	1	Il10neg
Il10neg_AGGTCTAGTACTTCCC	-4374.16	-25095.9	LILP.mesLN	2	Il10neg
Il10neg_AGGTCTAGTGAATTGA	-5793.9	-21330.4	LILP.mesLN	3	Il10neg
Il10neg_AGGTCTAGTGAGACGT	4043.78	-29979.2	LILP.mesLN	3	Il10neg
Il10neg_AGGTCTATCATGGAGG	-6430.41	-30865.5	LILP.mesLN	1	Il10neg
Il10neg_AGGTCTATCGCCTTGT	2766.46	-32774.2	LILP.mesLN	3	Il10neg
Il10neg_AGGTCTATCGGACCAC	-13883.7	-36302.2	LILP.mesLN	1	Il10neg
Il10neg_AGGTCTATCGGTCAGC	-10312.4	-36767.9	LILP.mesLN	1	Il10neg
Il10neg_AGGTGTTAGTCTACCA	6351.02	-16276.7	Lung	NA	Il10neg
Il10neg_AGGTGTTCACAATGTC	3950.75	-30708	LILP.mesLN	3	Il10neg
Il10neg_AGGTGTTCACGAAGAC	62561	32025.5	LILP.mesLN	4	Il10neg
Il10neg_AGGTGTTGTAACTTCG	4701.03	-27007.1	LILP.mesLN	3	Il10neg
Il10neg_AGGTTACAGAGCTTTC	14369.2	-3100.97	Lung	NA	Il10neg
Il10neg_AGGTTACAGCATGCAG	37502.6	27636.5	LILP.mesLN	6	Il10neg
Il10neg_AGGTTACAGCTCTGTA	-14429.6	-30568.6	LILP.mesLN	1	Il10neg
Il10neg_AGGTTACAGTATCCTG	52411.1	-7617.52	Lung	NA	Il10neg
Il10neg_AGGTTACCACGATTCA	-4487.68	-1805.61	Lung	NA	Il10neg
Il10neg_AGGTTACCAGACGGAT	-8578.37	-35770.1	LILP.mesLN	1	Il10neg
Il10neg_AGGTTACTCACGGTCG	13399.3	-1872.21	Lung	NA	Il10neg
Il10neg_AGGTTACTCTAGTGAC	51293.2	-7925.29	LILP.mesLN	7	Il10neg
Il10neg_AGGTTGTAGCCTTCTC	44857.8	29385.8	LILP.mesLN	6	Il10neg
Il10neg_AGGTTGTAGTAGCATA	-476.742	2787.09	LILP.mesLN	8	Il10neg
Il10neg_AGGTTGTAGTAGGATT	61585	34035	LILP.mesLN	4	Il10neg
Il10neg_AGGTTGTGTCGACGCT	3966.54	-29695.7	LILP.mesLN	3	Il10neg
Il10neg_AGGTTGTGTGGCTGAA	20529.6	-4967.06	Lung	NA	Il10neg
Il10neg_AGGTTGTTCTGAGGCC	-3630.29	-29879.8	LILP.mesLN	2	Il10neg
Il10neg_AGTAACCAGCAATTCC	52501.7	-10002.7	Lung	NA	Il10neg
Il10neg_AGTAACCAGGGATGTC	-9864.71	-28382.9	LILP.mesLN	2	Il10neg
Il10neg_AGTAACCCAACGCCCA	-13141.4	-35778.9	LILP.mesLN	1	Il10neg
Il10neg_AGTAACCCAATGTCTG	30796.8	21383.5	LILP.mesLN	6	Il10neg
Il10neg_AGTAACCCACCATTCC	2029.87	-27264.4	LILP.mesLN	3	Il10neg
Il10neg_AGTAACCGTACCAGAG	-8110.18	-36845	LILP.mesLN	1	Il10neg
Il10neg_AGTAACCGTACCTATG	-5762.34	-32502.6	LILP.mesLN	1	Il10neg
Il10neg_AGTAACCGTCTTACAG	47609.4	30129.2	LILP.mesLN	6	Il10neg
Il10neg_AGTAACCGTGAAAGTT	5041.85	-17163.2	LILP.mesLN	3	Il10neg
Il10neg_AGTAACCGTGAGCCAA	-13071.9	-26307.1	LILP.mesLN	1	Il10neg
Il10neg_AGTAACCTCAGGTGTT	-6794.43	-30297.1	LILP.mesLN	1	Il10neg
Il10neg_AGTAACCTCCTCCACA	16933.8	-8710.39	Lung	NA	Il10neg
Il10neg_AGTAACCTCTCGAACA	17125.6	-3140.26	Lung	NA	Il10neg
Il10neg_AGTAACCTCTGGGCAC	55141.4	-8009.28	Lung	NA	Il10neg
Il10neg_AGTACCACACCATATG	3772.05	-30396.2	LILP.mesLN	3	Il10neg
Il10neg_AGTACCAGTAAGATAC	-9557.61	-37303.2	LILP.mesLN	1	Il10neg
Il10neg_AGTACCAGTACAGTTC	-7495.12	-38478.3	LILP.mesLN	1	Il10neg
Il10neg_AGTACCAGTCCACTTC	18842.7	-8042.3	Lung	NA	Il10neg
Il10neg_AGTACCAGTGCCTTCT	-8708.76	-37014.8	LILP.mesLN	1	Il10neg
Il10neg_AGTACCATCATCACTT	-13138.9	-39832.4	LILP.mesLN	1	Il10neg
Il10neg_AGTACCATCGGTCGGT	-13192.4	-35253.6	LILP.mesLN	1	Il10neg
Il10neg_AGTACTGAGTAATCCC	-8800.22	-16378.3	LILP.mesLN	2	Il10neg
Il10neg_AGTACTGAGTCGGCAA	-6076.35	-24043.4	LILP.mesLN	2	Il10neg
Il10neg_AGTACTGCAACGGCCT	-41471.7	7674.74	LILP.mesLN	0	Il10neg
Il10neg_AGTACTGCACTGTGTA	59775.3	31855.2	LILP.mesLN	4	Il10neg
Il10neg_AGTACTGCATAGAATG	57712.9	32131.3	LILP.mesLN	4	Il10neg
Il10neg_AGTACTGCATTGCCGG	-8532.28	-14745	LILP.mesLN	2	Il10neg
Il10neg_AGTACTGGTCCTGGTG	4124.24	-28889.5	LILP.mesLN	3	Il10neg
Il10neg_AGTACTGTCTCAAAGC	52837	-7574.38	Lung	NA	Il10neg
Il10neg_AGTACTGTCTTCTAAC	47738.7	30447.5	LILP.mesLN	6	Il10neg
Il10neg_AGTAGCTCAAAGGCAC	56270	32223.1	LILP.mesLN	4	Il10neg
Il10neg_AGTAGCTCAAATGCGG	10541.7	-18542.1	LILP.mesLN	7	Il10neg
Il10neg_AGTAGCTCACAACGCC	2108.12	-23726.8	LILP.mesLN	3	Il10neg
Il10neg_AGTAGCTGTAATGCTC	47457.8	30423.2	LILP.mesLN	6	Il10neg
Il10neg_AGTAGCTTCATAGGCT	50613.7	30483.6	LILP.mesLN	6	Il10neg
Il10neg_AGTAGCTTCGTGGACC	-8868.57	-37297.6	LILP.mesLN	1	Il10neg
Il10neg_AGTAGCTTCTCGCAGG	-5665.99	-23927.4	LILP.mesLN	2	Il10neg
Il10neg_AGTAGTCAGCATTGAA	19991.5	-5130.05	Lung	NA	Il10neg
Il10neg_AGTAGTCAGCCTGACC	1755.23	-32568.4	LILP.mesLN	3	Il10neg
Il10neg_AGTAGTCAGGAGCTGT	-8261.9	-32229.5	LILP.mesLN	1	Il10neg
Il10neg_AGTAGTCCAATCGCCG	1917.74	-32616	LILP.mesLN	3	Il10neg
Il10neg_AGTAGTCGTGATAGAT	127.321	-30313.6	LILP.mesLN	3	Il10neg
Il10neg_AGTAGTCGTTTCCAAG	50829.9	29292.7	LILP.mesLN	6	Il10neg
Il10neg_AGTAGTCTCACCCTTG	2204.56	-30407.7	LILP.mesLN	3	Il10neg
Il10neg_AGTCAACAGTGGACTG	20325.9	-9565.39	Lung	NA	Il10neg
Il10neg_AGTCAACCATCAGCTA	59487	32527	LILP.mesLN	4	Il10neg
Il10neg_AGTCAACGTCCTCAGG	-14272.8	-34254.1	LILP.mesLN	1	Il10neg
Il10neg_AGTCAACGTGTCATGT	-3298.25	-26426.8	LILP.mesLN	1	Il10neg
Il10neg_AGTCAACTCACCGGTG	4398.98	-13730.9	LILP.mesLN	2	Il10neg
Il10neg_AGTCACAAGGTTACCT	54181.6	-9235.02	Lung	NA	Il10neg
Il10neg_AGTCACAAGTCAGGGT	-12046.8	-35678.5	LILP.mesLN	1	Il10neg
Il10neg_AGTCACACACAGCCTG	-8159.33	-36413.9	LILP.mesLN	1	Il10neg
Il10neg_AGTCACACACGCGCAT	-4133.5	-618.71	LILP.mesLN	7	Il10neg
Il10neg_AGTCACACACTCTAGA	-50881.9	11472.5	LILP.mesLN	0	Il10neg
Il10neg_AGTCACACATCCCACT	58043.3	35050.1	LILP.mesLN	4	Il10neg
Il10neg_AGTCACAGTATCGTGT	27054.4	14682	LILP.mesLN	6	Il10neg
Il10neg_AGTCATGAGCACCGTC	49593.8	29724	LILP.mesLN	6	Il10neg
Il10neg_AGTCATGAGTACCGGA	52408	18169.7	Lung	NA	Il10neg
Il10neg_AGTCATGAGTGTAGAT	3293.53	-26395	LILP.mesLN	3	Il10neg
Il10neg_AGTCATGAGTTACGAA	59662.3	34702.4	LILP.mesLN	4	Il10neg
Il10neg_AGTCATGAGTTGGAAT	3777.45	-33456.2	LILP.mesLN	3	Il10neg
Il10neg_AGTCATGCACGGTGCT	-16950.7	-29864	LILP.mesLN	1	Il10neg
Il10neg_AGTCATGCACTGAGTT	46660	-8267.15	Lung	NA	Il10neg
Il10neg_AGTCATGCATGGAAGC	-13855.1	-833.21	LILP.mesLN	8	Il10neg
Il10neg_AGTCATGGTCCCAAAT	18839	-7502	Lung	NA	Il10neg
Il10neg_AGTCATGGTGACGCCT	13015.5	-143.785	LILP.mesLN	7	Il10neg
Il10neg_AGTCATGGTGGTCTGC	23157.9	-9117.67	Lung	NA	Il10neg
Il10neg_AGTCATGTCAATCCAG	17948.8	-12680.6	Lung	NA	Il10neg
Il10neg_AGTCATGTCAGAGTGG	-11832.8	-30412.1	LILP.mesLN	1	Il10neg
Il10neg_AGTCATGTCTACCACC	-4610.89	-23802.2	LILP.mesLN	2	Il10neg
Il10neg_AGTCTCCAGATACCAA	32808.9	32161.5	LILP.mesLN	6	Il10neg
Il10neg_AGTCTCCAGATGACAT	29370.6	19281.6	LILP.mesLN	6	Il10neg
Il10neg_AGTCTCCAGCTATCCA	-22847.2	5825.04	LILP.mesLN	0	Il10neg
Il10neg_AGTCTCCAGTTACGTC	-8074.47	-35059.8	LILP.mesLN	1	Il10neg
Il10neg_AGTCTCCCACGTCTCT	-3787.87	-23372.5	LILP.mesLN	2	Il10neg
Il10neg_AGTCTCCGTCAAGGCA	53983.7	-6527.84	Lung	NA	Il10neg
Il10neg_AGTCTCCGTCATCCGG	-10067.3	-34520.3	LILP.mesLN	1	Il10neg
Il10neg_AGTCTCCGTGCCTATA	34422.7	25508.2	LILP.mesLN	6	Il10neg
Il10neg_AGTCTCCGTGGGTCAA	-3299.84	-30202.1	LILP.mesLN	2	Il10neg
Il10neg_AGTCTCCGTGTGGTCC	18151.5	-4140.64	Lung	NA	Il10neg
Il10neg_AGTGACTAGATGTTCC	2247.32	-15077.4	LILP.mesLN	2	Il10neg
Il10neg_AGTGACTAGATTAGTG	-10889.7	-35686.6	LILP.mesLN	1	Il10neg
Il10neg_AGTGACTAGCCTCTCT	6827.41	-14634.9	LILP.mesLN	2	Il10neg
Il10neg_AGTGACTAGCCTGACC	1649.25	-30984.4	LILP.mesLN	3	Il10neg
Il10neg_AGTGACTCACCCTATC	-2305.66	-22194	LILP.mesLN	2	Il10neg
Il10neg_AGTGACTCACTCGATA	-16326	-30975.5	LILP.mesLN	1	Il10neg
Il10neg_AGTGACTGTAACACCT	264.66	-18584.8	LILP.mesLN	3	Il10neg
Il10neg_AGTGACTGTCCACTTC	47766.5	28124.5	LILP.mesLN	6	Il10neg
Il10neg_AGTGACTGTTAGTTCG	57535.4	32769.7	LILP.mesLN	4	Il10neg
Il10neg_AGTGACTTCAAACCTG	-23867	-21023.7	LILP.mesLN	9	Il10neg
Il10neg_AGTGATCAGACCAAAT	46915.7	29234.5	LILP.mesLN	6	Il10neg
Il10neg_AGTGATCAGACGGAAA	-12326.5	2985.53	LILP.mesLN	8	Il10neg
Il10neg_AGTGATCAGAGCAGCT	49929.2	29784	LILP.mesLN	6	Il10neg
Il10neg_AGTGATCAGGGTAATT	-13386.4	-34632.6	LILP.mesLN	1	Il10neg
Il10neg_AGTGATCAGTCGGCAA	9714.26	-12980.2	LILP.mesLN	2	Il10neg
Il10neg_AGTGATCCAACCGCTG	12398.7	-11809.8	LILP.mesLN	2	Il10neg
Il10neg_AGTGATCCATCCAATG	-9426.76	-39822.1	LILP.mesLN	1	Il10neg
Il10neg_AGTGATCGTTCAGTAC	62632.2	32774.3	LILP.mesLN	4	Il10neg
Il10neg_AGTGATCGTTCATCGA	27184.2	-8753.91	LILP.mesLN	7	Il10neg
Il10neg_AGTGCCGAGCGTGTCC	-13032	-26552.4	LILP.mesLN	1	Il10neg
Il10neg_AGTGCCGAGTGGACGT	54415.3	-7971.58	Lung	NA	Il10neg
Il10neg_AGTGCCGAGTTACGTC	2917	-28667.2	LILP.mesLN	3	Il10neg
Il10neg_AGTGCCGGTATCGTGT	13775	-16556.6	Lung	NA	Il10neg
Il10neg_AGTGCCGGTGTTTGCA	60602.5	30917.2	LILP.mesLN	4	Il10neg
Il10neg_AGTGCCGTCAGAGTTC	13489.3	-16840.6	Lung	NA	Il10neg
Il10neg_AGTGCCGTCGCTCCTA	14544.3	-16286.1	Lung	NA	Il10neg
Il10neg_AGTGCCGTCTAGCCTC	-4475.44	-34130.5	LILP.mesLN	1	Il10neg
Il10neg_AGTGTTGAGACCATAA	43011.9	27558.4	LILP.mesLN	6	Il10neg
Il10neg_AGTGTTGAGCAGCACA	-3187.04	-26854.7	LILP.mesLN	2	Il10neg
Il10neg_AGTGTTGAGCGGTAGT	1905.57	-28737.5	LILP.mesLN	3	Il10neg
Il10neg_AGTGTTGCAGGCTCTG	-15763.1	1161.83	LILP.mesLN	7	Il10neg
Il10neg_AGTGTTGCATTCCTCG	38926.7	22681.5	LILP.mesLN	6	Il10neg
Il10neg_AGTGTTGGTCAGTTTG	4707.26	-14902.4	LILP.mesLN	2	Il10neg
Il10neg_AGTGTTGGTGCACGCT	58868.3	32176.1	LILP.mesLN	4	Il10neg
Il10neg_AGTGTTGTCAAACGTC	-10703.1	-38202.2	LILP.mesLN	1	Il10neg
Il10neg_AGTGTTGTCAGTGTCA	17660.7	-7800.18	Lung	NA	Il10neg
Il10neg_AGTGTTGTCGCCAACG	29150.6	-8571.26	Lung	NA	Il10neg
Il10neg_AGTTAGCAGAAGAACG	4657.87	-29127.7	LILP.mesLN	3	Il10neg
Il10neg_AGTTAGCAGATGATTG	55260.3	-6973.14	Lung	NA	Il10neg
Il10neg_AGTTAGCAGCGTCTCG	54931.4	-7525.38	Lung	NA	Il10neg
Il10neg_AGTTAGCAGGAGTCTG	-4095.24	-23683.9	LILP.mesLN	2	Il10neg
Il10neg_AGTTAGCAGGGCCAAT	54550.8	-7223.12	Lung	NA	Il10neg
Il10neg_AGTTAGCAGTAGGGTC	14238.7	-17226.8	Lung	NA	Il10neg
Il10neg_AGTTAGCCAAGACTGG	-13490	-34246.2	LILP.mesLN	1	Il10neg
Il10neg_AGTTAGCCACTTGTCC	-14765.3	-26340.4	LILP.mesLN	1	Il10neg
Il10neg_AGTTAGCCATGCCATA	-10747.9	-33453.2	LILP.mesLN	1	Il10neg
Il10neg_AGTTAGCGTATTCTCT	61756	30587	LILP.mesLN	4	Il10neg
Il10neg_AGTTAGCGTTGATCGT	2470.24	-4114.71	Lung	NA	Il10neg
Il10neg_AGTTAGCTCAACTCTT	-6623.08	-25660.8	LILP.mesLN	2	Il10neg
Il10neg_AGTTAGCTCCTTGACC	-8727.01	-40493.9	LILP.mesLN	1	Il10neg
Il10neg_AGTTCCCAGGTACCTT	3525.39	-29012.3	LILP.mesLN	3	Il10neg
Il10neg_AGTTCCCCAAGGCCTC	619.461	-18821.5	LILP.mesLN	2	Il10neg
Il10neg_AGTTCCCCACAGTCCG	-13955.1	-35135.1	LILP.mesLN	1	Il10neg
Il10neg_AGTTCCCCACCTGCGA	11690.4	-6708.69	Lung	NA	Il10neg
Il10neg_AGTTCCCCACTTGTCC	-10309.7	-22555.8	LILP.mesLN	1	Il10neg
Il10neg_AGTTCCCCATGGAATA	22710.8	-8172.02	Lung	NA	Il10neg
Il10neg_AGTTCCCGTCTGTGTA	46730.9	27262.1	LILP.mesLN	6	Il10neg
Il10neg_AGTTCCCTCGAATGCT	-6949.41	734.419	LILP.mesLN	7	Il10neg
Il10neg_AGTTCCCTCTAGGAAA	52401	-7838.01	Lung	NA	Il10neg
Il10neg_AGTTCCCTCTGTAACG	45141.5	-8767.61	Lung	NA	Il10neg
Il10neg_AGTTCGAAGCGTTACT	15088.9	-9784.96	LILP.mesLN	2	Il10neg
Il10neg_AGTTCGAAGGACAACC	-11807.3	-38988.8	LILP.mesLN	1	Il10neg
Il10neg_AGTTCGAAGTGGATTA	20016.5	-3650.35	Lung	NA	Il10neg
Il10neg_AGTTCGAAGTTCCTGA	-8441.64	-31229	LILP.mesLN	1	Il10neg
Il10neg_AGTTCGACAAAGGGCT	-11077.6	-28185	LILP.mesLN	1	Il10neg
Il10neg_AGTTCGACAACTACGT	-10929.2	-34363.6	LILP.mesLN	1	Il10neg
Il10neg_AGTTCGACAACTCGAT	3096.19	-33225.5	LILP.mesLN	3	Il10neg
Il10neg_AGTTCGATCGGTTGTA	10103.4	-9142.02	LILP.mesLN	7	Il10neg
Il10neg_ATACCGAAGACTTCAC	-3694.5	-21189.4	LILP.mesLN	2	Il10neg
Il10neg_ATACCGAAGCCTGTCG	29573.9	16290.8	LILP.mesLN	6	Il10neg
Il10neg_ATACCGAAGGAAGTGA	60631	31825.9	LILP.mesLN	4	Il10neg
Il10neg_ATACCGAAGGTACAAT	-10704.7	-41015	LILP.mesLN	1	Il10neg
Il10neg_ATACCGAGTCGATGCC	-50071.2	14076.1	LILP.mesLN	0	Il10neg
Il10neg_ATACCGAGTCTGGTTA	45388.2	29176.7	LILP.mesLN	6	Il10neg
Il10neg_ATACCGAGTGTCCATA	-12751.9	-31878.6	LILP.mesLN	1	Il10neg
Il10neg_ATACCGAGTTTGTGGT	-10501.2	-31815.6	LILP.mesLN	1	Il10neg
Il10neg_ATACCGATCCGTGACG	32429.6	25683.9	LILP.mesLN	7	Il10neg
Il10neg_ATACCGATCCTTATCA	-4948.08	-22970.9	LILP.mesLN	2	Il10neg
Il10neg_ATACCGATCTGCGTCT	3175.03	-27152.3	LILP.mesLN	3	Il10neg
Il10neg_ATACCTTAGCCACCGT	53462.9	-9193.56	Lung	NA	Il10neg
Il10neg_ATACCTTAGCTTAGTC	-11160.6	-33887.2	LILP.mesLN	1	Il10neg
Il10neg_ATACCTTAGGGCTTCC	-11644.7	-32374.5	LILP.mesLN	1	Il10neg
Il10neg_ATACCTTCACGGGTAA	56071	32887.2	LILP.mesLN	4	Il10neg
Il10neg_ATACCTTCAGAGAAAG	59073.1	33271.6	LILP.mesLN	4	Il10neg
Il10neg_ATACCTTCAGCTGTTA	-9101.53	-34266.3	LILP.mesLN	1	Il10neg
Il10neg_ATACCTTGTACATTGC	22221.9	-7978.35	Lung	NA	Il10neg
Il10neg_ATACCTTGTACTCGAT	56082.4	30683.1	LILP.mesLN	4	Il10neg
Il10neg_ATACCTTGTTGGGACA	-9103.5	-21628.5	Lung	NA	Il10neg
Il10neg_ATACCTTTCACGGGCT	53328.2	-9815.5	Lung	NA	Il10neg
Il10neg_ATACCTTTCAGAGTGG	8194.12	-6001.63	LILP.mesLN	7	Il10neg
Il10neg_ATACTTCAGACCCGCT	-12961.6	-31959.7	LILP.mesLN	1	Il10neg
Il10neg_ATACTTCAGACGGATC	4807.14	-18688.3	LILP.mesLN	3	Il10neg
Il10neg_ATACTTCAGGCCACCT	14289.1	-16447.2	Lung	NA	Il10neg
Il10neg_ATACTTCAGGCGTTGA	54626.6	33760.4	LILP.mesLN	4	Il10neg
Il10neg_ATACTTCAGGCTCTAT	57208.5	32084	LILP.mesLN	4	Il10neg
Il10neg_ATACTTCCACACCTTC	-16163.3	-26568.6	LILP.mesLN	1	Il10neg
Il10neg_ATACTTCCACCGGTCA	53526.4	33595.3	LILP.mesLN	4	Il10neg
Il10neg_ATACTTCCATAACCCA	-14360.7	-28556.8	LILP.mesLN	1	Il10neg
Il10neg_ATACTTCGTAGCTTTG	10021.1	-16367.5	LILP.mesLN	3	Il10neg
Il10neg_ATACTTCGTATACGGG	-4543.65	-23243.1	LILP.mesLN	2	Il10neg
Il10neg_ATACTTCTCCGCGATG	-13938.9	-37459.5	LILP.mesLN	1	Il10neg
Il10neg_ATAGACCAGCAACAGC	15371.7	-10262.7	Lung	NA	Il10neg
Il10neg_ATAGACCAGTGACACG	2643.96	-29096.9	LILP.mesLN	3	Il10neg
Il10neg_ATAGACCAGTGCTCAT	-5744.21	-22348.9	LILP.mesLN	2	Il10neg
Il10neg_ATAGACCCAATATCCG	-12458.8	-33604	LILP.mesLN	1	Il10neg
Il10neg_ATAGACCGTCCCAAAT	-6745.96	-34298.2	LILP.mesLN	1	Il10neg
Il10neg_ATAGACCTCCACTGAA	23795	-8836.31	Lung	NA	Il10neg
Il10neg_ATAGACCTCTGCCCTA	45824.3	25410.8	LILP.mesLN	4	Il10neg
Il10neg_ATAGAGACAATCCTAG	-8606.35	-36802.3	LILP.mesLN	1	Il10neg
Il10neg_ATAGAGACACAGTATC	14374.9	-12047.5	Lung	NA	Il10neg
Il10neg_ATAGAGACACGTCGGT	12317.3	-6508.3	Lung	NA	Il10neg
Il10neg_ATAGAGACAGGTGTTT	-8442.49	-37816.1	LILP.mesLN	1	Il10neg
Il10neg_ATAGAGAGTACCGGAA	53281	3640.34	Lung	NA	Il10neg
Il10neg_ATAGAGATCAAGAAAC	57809.2	31707.8	LILP.mesLN	4	Il10neg
Il10neg_ATAGAGATCAGCGGAA	-7886.59	-24837.6	LILP.mesLN	1	Il10neg
Il10neg_ATAGAGATCTTCGGTC	-13042.9	-2903.37	LILP.mesLN	8	Il10neg
Il10neg_ATAGGCTAGGAGGTTC	14375.8	-16032.7	Lung	NA	Il10neg
Il10neg_ATAGGCTAGGCGACAT	-3058.01	-28866.3	LILP.mesLN	2	Il10neg
Il10neg_ATAGGCTAGTAAGACT	59087.9	34867.6	LILP.mesLN	4	Il10neg
Il10neg_ATAGGCTCAAGAGGCT	57932	33180.1	LILP.mesLN	4	Il10neg
Il10neg_ATAGGCTCACGGATCC	2528.81	-33983.5	LILP.mesLN	3	Il10neg
Il10neg_ATAGGCTCACGTCGGT	45220.5	28639.5	LILP.mesLN	6	Il10neg
Il10neg_ATAGGCTGTTCCGTTC	-6731.81	-28940.5	LILP.mesLN	2	Il10neg
Il10neg_ATAGGCTTCACTCACC	-4973.08	-25209.7	LILP.mesLN	1	Il10neg
Il10neg_ATAGGCTTCATTCGGA	-9364.01	-36420.9	LILP.mesLN	1	Il10neg
Il10neg_ATAGGCTTCCTGGTCT	1740.89	-10535.4	Lung	NA	Il10neg
Il10neg_ATATCCTAGAGGGTGG	-8348.25	-40374.3	LILP.mesLN	1	Il10neg
Il10neg_ATATCCTAGCATTTGC	-13132.7	-36582.6	LILP.mesLN	1	Il10neg
Il10neg_ATATCCTAGCGAGTCA	24702.4	-6954.32	Lung	NA	Il10neg
Il10neg_ATATCCTCACCATATG	15302.4	-14642	Lung	NA	Il10neg
Il10neg_ATATCCTCAGCCGGTT	35686	29183.3	LILP.mesLN	6	Il10neg
Il10neg_ATATCCTCAGTCAGCC	-741.559	2775.41	LILP.mesLN	8	Il10neg
Il10neg_ATATCCTCATGAAGGC	-8125.85	-34854.1	LILP.mesLN	1	Il10neg
Il10neg_ATATCCTGTCGGATTT	-10130.6	-33656.5	LILP.mesLN	1	Il10neg
Il10neg_ATATCCTGTTCGAACT	-16534.4	-23941.5	LILP.mesLN	1	Il10neg
Il10neg_ATATCCTTCAAATGCC	218.072	-18971.1	LILP.mesLN	2	Il10neg
Il10neg_ATATCCTTCATAGAGA	54863.8	-8677.02	Lung	NA	Il10neg
Il10neg_ATATCCTTCCGCGATG	60577.3	32084.1	LILP.mesLN	4	Il10neg
Il10neg_ATATCCTTCCTAACAG	-13812.8	-34527.9	LILP.mesLN	1	Il10neg
Il10neg_ATATCCTTCGAGTCTA	32180.1	-7781.85	Lung	NA	Il10neg
Il10neg_ATCACAGAGTTGCTGT	13260.9	-10791.9	LILP.mesLN	2	Il10neg
Il10neg_ATCACAGCACACAGAG	-1596.88	-3284.87	Lung	NA	Il10neg
Il10neg_ATCACAGCAGTAGTTC	4613.5	-28609.1	LILP.mesLN	3	Il10neg
Il10neg_ATCACAGCATCGGCCA	-11253.8	-39088.5	LILP.mesLN	1	Il10neg
Il10neg_ATCACAGGTAGGAGTC	-13236.8	-27535.2	LILP.mesLN	1	Il10neg
Il10neg_ATCACAGTCTGGGTCG	18518.7	-4823.05	Lung	NA	Il10neg
Il10neg_ATCACGAAGACTCAAA	-11645.5	-33875.4	LILP.mesLN	1	Il10neg
Il10neg_ATCACGAAGCCTCATA	-2157.12	-23052.7	LILP.mesLN	2	Il10neg
Il10neg_ATCACGAAGGTGCTAG	14156.4	-13316.1	LILP.mesLN	2	Il10neg
Il10neg_ATCACGACAAGAATAC	47440.3	-8506.03	Lung	NA	Il10neg
Il10neg_ATCACGACAATAGTCC	-10576.3	-35386.2	LILP.mesLN	1	Il10neg
Il10neg_ATCACGACACGTTGGC	435.107	-26551.6	LILP.mesLN	2	Il10neg
Il10neg_ATCACGACATTAAAGG	23406.5	-8405.13	Lung	NA	Il10neg
Il10neg_ATCACGAGTAAGCTCT	61431.5	32950.4	LILP.mesLN	4	Il10neg
Il10neg_ATCACGAGTACACGTT	-13712.3	-34705.2	LILP.mesLN	1	Il10neg
Il10neg_ATCACGAGTACGATTC	50094.1	29982.6	LILP.mesLN	6	Il10neg
Il10neg_ATCACGAGTCCTCCAT	61804.2	32081.9	LILP.mesLN	4	Il10neg
Il10neg_ATCACGAGTCTTTCAT	3311.61	-32256.9	LILP.mesLN	3	Il10neg
Il10neg_ATCACGAGTGACTATC	6006.2	-18528.1	Lung	NA	Il10neg
Il10neg_ATCACGAGTGTAGGAC	-6775.59	-35870.9	LILP.mesLN	1	Il10neg
Il10neg_ATCACGATCCAGCACG	3120.15	-25114.2	LILP.mesLN	3	Il10neg
Il10neg_ATCACGATCTCTTCAA	3374.07	-25155.9	LILP.mesLN	3	Il10neg
Il10neg_ATCACTTCAATTGCCA	-6563.92	-37278.2	LILP.mesLN	1	Il10neg
Il10neg_ATCACTTTCAGTCAGT	60915.4	30988	LILP.mesLN	4	Il10neg
Il10neg_ATCACTTTCGAAATCC	-27564	5711.43	LILP.mesLN	3	Il10neg
Il10neg_ATCACTTTCGCTACGG	33257.6	-9308.51	Lung	NA	Il10neg
Il10neg_ATCACTTTCTACTTCA	60391.8	30900.5	LILP.mesLN	4	Il10neg
Il10neg_ATCAGGTAGGATATGT	-13001.9	-33827.4	LILP.mesLN	1	Il10neg
Il10neg_ATCAGGTCAATTGAAG	-12694.6	-36519.9	LILP.mesLN	1	Il10neg
Il10neg_ATCAGGTCACGTTCGG	-12640.5	-36963.7	LILP.mesLN	1	Il10neg
Il10neg_ATCAGGTGTGTATTGC	-5868.51	-23248.8	LILP.mesLN	2	Il10neg
Il10neg_ATCAGGTTCGATTCCC	39937	20001.2	LILP.mesLN	4	Il10neg
Il10neg_ATCAGGTTCGCAGAGA	3041.87	-3141.06	LILP.mesLN	7	Il10neg
Il10neg_ATCAGGTTCGGATAAA	-4705.97	-19980.5	LILP.mesLN	2	Il10neg
Il10neg_ATCAGGTTCGGATTAC	25069.1	-6200.88	Lung	NA	Il10neg
Il10neg_ATCAGGTTCGTGGGAA	-8417.39	-40439.1	LILP.mesLN	1	Il10neg
Il10neg_ATCATTCAGAACGTGC	-8906.36	-36605	LILP.mesLN	1	Il10neg
Il10neg_ATCATTCAGATACCAA	46682	28332.5	LILP.mesLN	6	Il10neg
Il10neg_ATCATTCCAAACGGCA	-2381.71	-5133.32	LILP.mesLN	7	Il10neg
Il10neg_ATCATTCCAGACCCGT	-13338.9	-34948.8	LILP.mesLN	1	Il10neg
Il10neg_ATCATTCCATCGTGCG	44934.3	25476.9	LILP.mesLN	4	Il10neg
Il10neg_ATCATTCCATGACAAA	41414.6	26835	LILP.mesLN	6	Il10neg
Il10neg_ATCATTCGTCAGTCCG	-13640.8	-34160.9	LILP.mesLN	1	Il10neg
Il10neg_ATCATTCTCTAGTACG	-6646.44	-31956.6	LILP.mesLN	2	Il10neg
Il10neg_ATCATTCTCTAGTGTG	48770.5	30089.5	LILP.mesLN	6	Il10neg
Il10neg_ATCCACCAGACGTCGA	12772.8	-609.038	LILP.mesLN	7	Il10neg
Il10neg_ATCCACCAGCATCCCG	12303.2	-3010.25	LILP.mesLN	7	Il10neg
Il10neg_ATCCACCCACGCTGCA	1611.28	-29925.9	LILP.mesLN	3	Il10neg
Il10neg_ATCCACCCAGCGAACA	-11006.4	-31774.1	LILP.mesLN	1	Il10neg
Il10neg_ATCCACCCAGGATCTT	-26184.8	-2051.15	LILP.mesLN	0	Il10neg
Il10neg_ATCCACCCAGTCGCTG	396.246	-25875.8	Lung	NA	Il10neg
Il10neg_ATCCACCCATACCAGT	-5186.79	-28264.6	LILP.mesLN	2	Il10neg
Il10neg_ATCCACCGTGAGGCAT	23907.3	2345.96	Lung	NA	Il10neg
Il10neg_ATCCACCTCATTTGGG	-9167.68	-39659.6	LILP.mesLN	1	Il10neg
Il10neg_ATCCATTCACAGTCAT	-11727.8	-36271	LILP.mesLN	1	Il10neg
Il10neg_ATCCATTCACCTGAAT	-9858.93	4546.08	LILP.mesLN	8	Il10neg
Il10neg_ATCCATTCAGAGGGTT	-34782.4	6529.16	LILP.mesLN	0	Il10neg
Il10neg_ATCCATTCAGCGACAA	-7782.49	1292.81	LILP.mesLN	7	Il10neg
Il10neg_ATCCATTCAGGTGACA	3282.26	-30702.6	LILP.mesLN	3	Il10neg
Il10neg_ATCCATTCATGATAGA	-8823.88	-36457.8	LILP.mesLN	1	Il10neg
Il10neg_ATCCATTCATGCCGGT	13887	650.889	LILP.mesLN	7	Il10neg
Il10neg_ATCCATTGTATGCAAA	23087.6	-8169.64	Lung	NA	Il10neg
Il10neg_ATCCATTTCGAACGCC	2241.96	-30854.8	LILP.mesLN	3	Il10neg
Il10neg_ATCCATTTCTCCGCAT	3838.18	-6577.87	LILP.mesLN	3	Il10neg
Il10neg_ATCCCTGAGCTACAAA	-10385.2	-34683.1	LILP.mesLN	1	Il10neg
Il10neg_ATCCCTGCAACGTTAC	-4900.3	-22678.7	LILP.mesLN	2	Il10neg
Il10neg_ATCCCTGCAAGATGTA	60896.3	32331.3	LILP.mesLN	4	Il10neg
Il10neg_ATCCCTGCACCCGTAG	20660.3	-7624.65	LILP.mesLN	7	Il10neg
Il10neg_ATCCCTGCATAGGTTC	-8059.94	-38356.9	LILP.mesLN	1	Il10neg
Il10neg_ATCCCTGCATGCGTGC	5142.88	-20411.2	LILP.mesLN	3	Il10neg
Il10neg_ATCCCTGGTCGGAACA	-41242.8	10948.1	LILP.mesLN	0	Il10neg
Il10neg_ATCCCTGTCATCCCGT	20181	-10215.6	Lung	NA	Il10neg
Il10neg_ATCCCTGTCCCAATAG	-11257.1	-39429.8	LILP.mesLN	1	Il10neg
Il10neg_ATCCCTGTCGAAACAA	-6181.73	-29601.2	LILP.mesLN	1	Il10neg
Il10neg_ATCCCTGTCTGTCGTC	4781.64	-22465.3	LILP.mesLN	3	Il10neg
Il10neg_ATCCGTCAGCGTCTCG	-9337.97	-32851.1	LILP.mesLN	1	Il10neg
Il10neg_ATCCGTCAGGCCATAG	-13642.7	-38206.8	LILP.mesLN	1	Il10neg
Il10neg_ATCCGTCCAACACACT	-8766	-33708.3	LILP.mesLN	1	Il10neg
Il10neg_ATCCGTCCACCGTACG	1645.55	-31243.2	LILP.mesLN	3	Il10neg
Il10neg_ATCCGTCGTCGTCGGT	43006.5	28517.8	LILP.mesLN	6	Il10neg
Il10neg_ATCCGTCGTCTTACTT	16134	-2220.98	LILP.mesLN	7	Il10neg
Il10neg_ATCCGTCGTGAAAGTT	43533	28456	LILP.mesLN	6	Il10neg
Il10neg_ATCCGTCGTGTCTAAC	-8796.14	-36936.5	LILP.mesLN	1	Il10neg
Il10neg_ATCCGTCTCCTACGGG	49829.9	-6199.81	Lung	NA	Il10neg
Il10neg_ATCCGTCTCGTTATCT	47429.9	29279.1	LILP.mesLN	6	Il10neg
Il10neg_ATCCGTCTCGTTGCCT	-14815.5	-25931.9	LILP.mesLN	1	Il10neg
Il10neg_ATCCTATAGGCGTTGA	-12070.9	-32468	LILP.mesLN	1	Il10neg
Il10neg_ATCCTATAGGTTCACT	48426.3	29790.4	LILP.mesLN	6	Il10neg
Il10neg_ATCCTATAGTCGAGGT	46749.7	29662.3	LILP.mesLN	6	Il10neg
Il10neg_ATCCTATCAGGCTCTG	53307.3	-9525	Lung	NA	Il10neg
Il10neg_ATCCTATGTAGGATAT	3312.95	-19705.1	LILP.mesLN	2	Il10neg
Il10neg_ATCCTATGTATCGATC	24619.6	-6775.36	LILP.mesLN	7	Il10neg
Il10neg_ATCCTATGTGTCTAAC	-16277.2	-32036	LILP.mesLN	1	Il10neg
Il10neg_ATCCTATGTTGGTACT	56997.2	32332.9	LILP.mesLN	4	Il10neg
Il10neg_ATCCTATTCAAATAGG	51000.3	32129.9	LILP.mesLN	6	Il10neg
Il10neg_ATCCTATTCAAGATAG	-4852	-33617.1	LILP.mesLN	1	Il10neg
Il10neg_ATCCTATTCATTGAGC	-127.996	-5248.94	Lung	NA	Il10neg
Il10neg_ATCCTATTCTGAGAGG	-8561.75	-31842.9	LILP.mesLN	1	Il10neg
Il10neg_ATCGATGAGATAGGGA	19859.5	-9755.53	Lung	NA	Il10neg
Il10neg_ATCGATGAGCGGGTAT	-1623.73	-1337.98	LILP.mesLN	7	Il10neg
Il10neg_ATCGATGAGCTCCCTT	-1080.98	-21329.8	LILP.mesLN	2	Il10neg
Il10neg_ATCGATGAGGCTCACC	13524.5	-16570.8	Lung	NA	Il10neg
Il10neg_ATCGATGAGGGCAAGG	3454.97	-15054.9	LILP.mesLN	2	Il10neg
Il10neg_ATCGATGAGTAACAGT	-4120.63	-32312.8	LILP.mesLN	3	Il10neg
Il10neg_ATCGATGCAACTCCAA	41049.9	25187.8	LILP.mesLN	6	Il10neg
Il10neg_ATCGATGCACACAGCC	-4064.9	-34162.5	LILP.mesLN	1	Il10neg
Il10neg_ATCGATGCACAGAGCA	-5391.24	-24079.1	LILP.mesLN	2	Il10neg
Il10neg_ATCGATGCACCAGTAT	-3897.94	-27138.5	LILP.mesLN	2	Il10neg
Il10neg_ATCGATGCACCCTGTT	-159.219	-32824.9	LILP.mesLN	3	Il10neg
Il10neg_ATCGATGCAGTTCTAG	-11322.8	-38230.6	LILP.mesLN	1	Il10neg
Il10neg_ATCGATGCATCAGTGT	-5643.42	-27090.9	LILP.mesLN	1	Il10neg
Il10neg_ATCGATGGTGCGTTTA	-10473.5	-38011.7	LILP.mesLN	1	Il10neg
Il10neg_ATCGATGTCCATCAGA	-6515.87	-23601.4	LILP.mesLN	2	Il10neg
Il10neg_ATCGATGTCCTCTAGC	58243.4	32711.2	LILP.mesLN	4	Il10neg
Il10neg_ATCGATGTCGCATAGT	61159.8	30659.1	LILP.mesLN	4	Il10neg
Il10neg_ATCGATGTCGGTCTGG	-5053.49	-34099.1	LILP.mesLN	1	Il10neg
Il10neg_ATCGATGTCTATTCGT	-13294.7	-35305.7	LILP.mesLN	1	Il10neg
Il10neg_ATCGATGTCTCGCTCA	62826.7	31712.6	LILP.mesLN	4	Il10neg
Il10neg_ATCGCCTAGAGCTTTC	37235.2	28100.5	LILP.mesLN	6	Il10neg
Il10neg_ATCGCCTAGAGTTGTA	54861	-7455.25	Lung	NA	Il10neg
Il10neg_ATCGCCTAGGGCCCTT	-10135.5	-33167	LILP.mesLN	1	Il10neg
Il10neg_ATCGCCTGTCTTGCTC	-8198.05	-37225.3	LILP.mesLN	1	Il10neg
Il10neg_ATCGCCTGTGCTGATT	5072.6	-7104.82	LILP.mesLN	7	Il10neg
Il10neg_ATCGCCTTCACTCTTA	2383.34	-30160.8	LILP.mesLN	3	Il10neg
Il10neg_ATCGCCTTCAGGAAAT	-12294.4	-30513.2	LILP.mesLN	1	Il10neg
Il10neg_ATCGCCTTCTACTGAG	50231.5	-8073.64	Lung	NA	Il10neg
Il10neg_ATCGGATAGCAGAAAG	47968.5	29487.5	LILP.mesLN	6	Il10neg
Il10neg_ATCGGATAGCTGCCTG	5281.77	-11320.9	LILP.mesLN	3	Il10neg
Il10neg_ATCGGATAGTCATTGC	15269.2	-15858.3	Lung	NA	Il10neg
Il10neg_ATCGGATCACCGTGAC	-10255.1	-32894.1	LILP.mesLN	1	Il10neg
Il10neg_ATCGGATCACTGCATA	-13636.4	-33911.5	LILP.mesLN	1	Il10neg
Il10neg_ATCGGATCACTGTCGG	45425.1	29056.5	LILP.mesLN	6	Il10neg
Il10neg_ATCGGATCATGGCTAT	45450	-8655.64	Lung	NA	Il10neg
Il10neg_ATCGGATGTGGCCTCA	54546.3	-8915	LILP.mesLN	7	Il10neg
Il10neg_ATCGGATTCAGCACCG	-5588.93	-26871.3	LILP.mesLN	2	Il10neg
Il10neg_ATCGGATTCTAGGAAA	54293.3	-7889.11	Lung	NA	Il10neg
Il10neg_ATCGGCGAGAGCAAGA	18996.5	-9629.83	Lung	NA	Il10neg
Il10neg_ATCGGCGCAGACGGAT	-11557.9	-30821.9	LILP.mesLN	1	Il10neg
Il10neg_ATCGGCGCAGATACTC	43911.7	-3922.76	Lung	NA	Il10neg
Il10neg_ATCGGCGCAGCTGAGA	-13828.8	-32930.8	LILP.mesLN	1	Il10neg
Il10neg_ATCGGCGCATCTCCCA	-3503.5	-25313.9	LILP.mesLN	2	Il10neg
Il10neg_ATCGGCGGTTCTTAGG	3059.15	-25331.2	LILP.mesLN	3	Il10neg
Il10neg_ATCGGCGTCCGGTAAT	-14246.5	-35282	LILP.mesLN	1	Il10neg
Il10neg_ATCGGCGTCCTCATAT	-6550.27	-34539.4	LILP.mesLN	1	Il10neg
Il10neg_ATCGGCGTCGGAAACG	26510	14136.8	LILP.mesLN	6	Il10neg
Il10neg_ATCGGCGTCTTCTGTA	44294.8	28357.8	LILP.mesLN	6	Il10neg
Il10neg_ATCGTAGAGCAATAGT	59914.6	31718.3	LILP.mesLN	4	Il10neg
Il10neg_ATCGTAGCACCGTACG	13625.3	-634.424	LILP.mesLN	7	Il10neg
Il10neg_ATCGTAGGTAGTCTGT	-8179.92	-39880.1	LILP.mesLN	1	Il10neg
Il10neg_ATCGTAGGTTTACGAC	57263.9	31773.3	LILP.mesLN	4	Il10neg
Il10neg_ATCGTAGTCCCACAGG	20553.9	-6023.23	Lung	NA	Il10neg
Il10neg_ATCGTAGTCTGCCTCA	21472.8	-5853.73	Lung	NA	Il10neg
Il10neg_ATCGTCCAGACATACA	-3071.77	-4021.9	LILP.mesLN	7	Il10neg
Il10neg_ATCGTCCAGCCTGGAA	-14878.4	-36506.5	LILP.mesLN	1	Il10neg
Il10neg_ATCGTCCAGGTGGCTA	-10943.2	-33584.4	LILP.mesLN	1	Il10neg
Il10neg_ATCGTCCAGTCCCAAT	-2411.46	-20012.9	LILP.mesLN	2	Il10neg
Il10neg_ATCGTCCCAAAGGAGA	54438	-9259.44	Lung	NA	Il10neg
Il10neg_ATCGTCCCAATCCAGT	28570.9	38023.7	LILP.mesLN	5	Il10neg
Il10neg_ATCGTCCCAGAAATCA	283.612	-32445.6	LILP.mesLN	3	Il10neg
Il10neg_ATCGTCCCAGTCTACA	-13587	-36021.2	LILP.mesLN	1	Il10neg
Il10neg_ATCGTCCCATAATGAG	-9459.21	4575.14	LILP.mesLN	8	Il10neg
Il10neg_ATCGTCCGTACTTCCC	49017.1	-7345.22	Lung	NA	Il10neg
Il10neg_ATCGTCCGTCCATCTC	16754.8	448.668	Lung	NA	Il10neg
Il10neg_ATCGTCCTCAACCGAT	53866.9	30970.2	LILP.mesLN	4	Il10neg
Il10neg_ATCGTCCTCGTACACA	50133.1	-8084.47	Lung	NA	Il10neg
Il10neg_ATCGTCCTCGTAGTCA	-10917.7	-33752.5	LILP.mesLN	1	Il10neg
Il10neg_ATCGTCCTCTCGGTCT	-11822	-35668.9	LILP.mesLN	1	Il10neg
Il10neg_ATCGTGAAGGTGCATG	61572.2	30156.6	LILP.mesLN	4	Il10neg
Il10neg_ATCGTGACACTGTCGG	12697.2	15.6365	LILP.mesLN	7	Il10neg
Il10neg_ATCGTGACAGCCGTTG	-8355.7	-32009.9	LILP.mesLN	1	Il10neg
Il10neg_ATCGTGACATTGTCGA	3504.05	-33484.7	LILP.mesLN	3	Il10neg
Il10neg_ATCGTGAGTATGCAAA	17235.5	-4099.48	LILP.mesLN	7	Il10neg
Il10neg_ATCGTGAGTGTTACAC	-14189.1	-33121.2	LILP.mesLN	1	Il10neg
Il10neg_ATCGTGATCAGCTGAT	18943.3	-8252.07	Lung	NA	Il10neg
Il10neg_ATCGTGATCCGAGTGC	60494.7	34563.3	LILP.mesLN	4	Il10neg
Il10neg_ATCGTGATCCTCCACA	-13132.5	-34787.9	LILP.mesLN	1	Il10neg
Il10neg_ATCTCTAAGCAAATGT	-8632.9	-39165.6	LILP.mesLN	1	Il10neg
Il10neg_ATCTCTACAATGACCT	47218.3	25535	LILP.mesLN	4	Il10neg
Il10neg_ATCTCTAGTAGCGTTT	-11882.7	-29935.2	LILP.mesLN	1	Il10neg
Il10neg_ATCTCTAGTCCAAAGG	-2163.87	-30937.4	LILP.mesLN	2	Il10neg
Il10neg_ATCTCTAGTCCATACA	-2626.52	-21279.5	LILP.mesLN	2	Il10neg
Il10neg_ATCTCTATCCAACACA	20438.7	-8986.98	Lung	NA	Il10neg
Il10neg_ATCTTCAAGCATTGTC	-5785.88	-34822.4	LILP.mesLN	1	Il10neg
Il10neg_ATCTTCAAGGAAGTAG	41115	-8652.45	Lung	NA	Il10neg
Il10neg_ATCTTCAAGTGGTTGG	-7668.72	-38145.6	LILP.mesLN	1	Il10neg
Il10neg_ATCTTCACAACATCGT	-45266.4	9870.7	LILP.mesLN	0	Il10neg
Il10neg_ATCTTCACAACCGTGC	-14563	-34294.6	LILP.mesLN	1	Il10neg
Il10neg_ATCTTCACAATGAACA	19941.4	-6944.91	Lung	NA	Il10neg
Il10neg_ATCTTCAGTACCGGAA	499.384	-4784.69	LILP.mesLN	7	Il10neg
Il10neg_ATCTTCAGTCCAAAGG	-3034.97	-26341.9	LILP.mesLN	2	Il10neg
Il10neg_ATCTTCATCATATGGC	54702.4	-7752.51	Lung	NA	Il10neg
Il10neg_ATCTTCATCTCTGCCA	47323	-7853.71	Lung	NA	Il10neg
Il10neg_ATGAAAGAGCGCCTCA	1849.68	-28603.5	LILP.mesLN	3	Il10neg
Il10neg_ATGAAAGCAGATTAAG	-10948.3	-30917.3	LILP.mesLN	1	Il10neg
Il10neg_ATGAAAGGTATAGCTC	-3923.33	-33707.7	LILP.mesLN	1	Il10neg
Il10neg_ATGAAAGGTGGCTGCT	-5052.19	-26987.8	LILP.mesLN	1	Il10neg
Il10neg_ATGAAAGTCAGTGGGA	49461	-6146.11	Lung	NA	Il10neg
Il10neg_ATGAAAGTCATTCGTT	-3431.31	-29341.2	LILP.mesLN	1	Il10neg
Il10neg_ATGACCAAGACCAAGC	-7122.63	-36161.7	LILP.mesLN	1	Il10neg
Il10neg_ATGACCAAGGATTTAG	3773.18	-26013.3	LILP.mesLN	3	Il10neg
Il10neg_ATGACCAAGGGCGAAG	17894.2	18967.3	LILP.mesLN	5	Il10neg
Il10neg_ATGACCAAGTGTTGTC	-951.234	-31599	LILP.mesLN	3	Il10neg
Il10neg_ATGACCACAACCGTAT	6217.67	-975.643	LILP.mesLN	7	Il10neg
Il10neg_ATGACCACACGTAACT	45835.1	29932.7	LILP.mesLN	6	Il10neg
Il10neg_ATGACCACAGTTCTAG	54149.8	34079.9	LILP.mesLN	4	Il10neg
Il10neg_ATGACCAGTCGAGATG	41643.6	24953.1	LILP.mesLN	6	Il10neg
Il10neg_ATGACCATCACGGACC	-5956.75	-21924	LILP.mesLN	2	Il10neg
Il10neg_ATGACCATCCAAGGGA	59865.7	33723.7	LILP.mesLN	4	Il10neg
Il10neg_ATGACCATCCGAAATC	2873.21	-26499.6	LILP.mesLN	3	Il10neg
Il10neg_ATGACCATCTTGGCTC	8040.32	-9308.6	LILP.mesLN	7	Il10neg
Il10neg_ATGAGGGAGACTCTTG	55787.8	34110	Lung	NA	Il10neg
Il10neg_ATGAGGGAGCCGTCGT	13514.5	-857.392	Lung	NA	Il10neg
Il10neg_ATGAGGGAGCTAAGTA	49257.2	29039.1	LILP.mesLN	6	Il10neg
Il10neg_ATGAGGGAGGGCCTCT	3788.73	-16375.4	Lung	NA	Il10neg
Il10neg_ATGAGGGAGGTCCCGT	59642.6	34545.3	LILP.mesLN	4	Il10neg
Il10neg_ATGAGGGAGTGCAGGT	43012.2	22881	LILP.mesLN	4	Il10neg
Il10neg_ATGAGGGCAATTTCCT	-14121.7	-35432.5	LILP.mesLN	1	Il10neg
Il10neg_ATGAGGGGTAGCGTCC	-9704.03	4493.69	LILP.mesLN	8	Il10neg
Il10neg_ATGAGGGGTATGTGTC	19410.9	-10124.3	Lung	NA	Il10neg
Il10neg_ATGAGGGGTGTCCATA	24204.4	42164.4	LILP.mesLN	5	Il10neg
Il10neg_ATGAGGGTCGCTTACC	27207.3	-2592.51	Lung	NA	Il10neg
Il10neg_ATGAGGGTCTCACGAA	1442.81	-23676.6	LILP.mesLN	3	Il10neg
Il10neg_ATGAGGGTCTCCATAT	37885.8	-8707.64	Lung	NA	Il10neg
Il10neg_ATGAGGGTCTTCTAAC	-6723.85	-25585.2	LILP.mesLN	2	Il10neg
Il10neg_ATGAGTCAGATTAGCA	-13621.3	-29202.2	LILP.mesLN	1	Il10neg
Il10neg_ATGAGTCAGGGTACGT	-6973.66	-19215.5	LILP.mesLN	2	Il10neg
Il10neg_ATGAGTCGTAACCCTA	-2429.67	-27006.5	LILP.mesLN	3	Il10neg
Il10neg_ATGAGTCGTCTGTCCT	-10487.4	-33176.3	LILP.mesLN	1	Il10neg
Il10neg_ATGAGTCGTGGCAACA	-11335.1	-39009.7	LILP.mesLN	1	Il10neg
Il10neg_ATGAGTCGTGGTCTAT	-12059.8	-38437.3	LILP.mesLN	1	Il10neg
Il10neg_ATGAGTCGTTCGGTAT	-15015.1	-34874.5	LILP.mesLN	1	Il10neg
Il10neg_ATGAGTCTCAGCCTTC	22141.6	-9448.41	Lung	NA	Il10neg
Il10neg_ATGAGTCTCATTGAGC	-2488.91	-24017.6	LILP.mesLN	2	Il10neg
Il10neg_ATGAGTCTCGACTCCT	-579.334	-17966.4	LILP.mesLN	2	Il10neg
Il10neg_ATGATCGAGAACCGCA	-9107.42	-32881.6	LILP.mesLN	1	Il10neg
Il10neg_ATGATCGAGACATCCT	-13760.7	-37724.7	LILP.mesLN	1	Il10neg
Il10neg_ATGATCGAGCAGGCTA	-12130.9	-31210.9	LILP.mesLN	1	Il10neg
Il10neg_ATGATCGAGTTCAACC	-627.838	-30284.7	LILP.mesLN	3	Il10neg
Il10neg_ATGATCGCACCCTTAC	-6816.4	-35145.2	LILP.mesLN	1	Il10neg
Il10neg_ATGATCGCATCCCACT	-1789.19	-26597.2	LILP.mesLN	2	Il10neg
Il10neg_ATGATCGCATTAGGCT	16317.9	-8006.92	Lung	NA	Il10neg
Il10neg_ATGATCGGTACTGACT	-8827.83	-35045.3	LILP.mesLN	1	Il10neg
Il10neg_ATGATCGGTGGTCAAG	17256.1	-10019.5	Lung	NA	Il10neg
Il10neg_ATGATCGGTTTACGAC	19292	-5386.06	Lung	NA	Il10neg
Il10neg_ATGATCGTCACGAACT	-3205.37	-31846.2	LILP.mesLN	1	Il10neg
Il10neg_ATGATCGTCCTTCTAA	46723.9	29490.5	LILP.mesLN	6	Il10neg
Il10neg_ATGCATGAGGGCAGTT	48453.9	30107.6	LILP.mesLN	6	Il10neg
Il10neg_ATGCATGAGGTCCCGT	13960.7	-14278.9	Lung	NA	Il10neg
Il10neg_ATGCATGCAGGTTCCG	-9859.19	-37558.9	LILP.mesLN	1	Il10neg
Il10neg_ATGCATGCATCATTGG	-10804.7	-36485.7	LILP.mesLN	1	Il10neg
Il10neg_ATGCATGGTAGGACTG	12833.2	-12716	LILP.mesLN	3	Il10neg
Il10neg_ATGCATGGTGTAAACA	-6359.87	-36080.4	LILP.mesLN	1	Il10neg
Il10neg_ATGCATGGTTTGGGAG	-10272.7	-32099	LILP.mesLN	1	Il10neg
Il10neg_ATGCATGTCACTTATC	20882.3	-5059.01	Lung	NA	Il10neg
Il10neg_ATGCATGTCTAGTGTG	-7199.83	-37694.3	LILP.mesLN	1	Il10neg
Il10neg_ATGCCTCAGGATTCCT	48609.1	-5973.39	LILP.mesLN	7	Il10neg
Il10neg_ATGCCTCCACAGCTTA	-12711.3	-33429.1	LILP.mesLN	1	Il10neg
Il10neg_ATGCCTCCACCTGAAT	-9708.6	-39479.6	LILP.mesLN	1	Il10neg
Il10neg_ATGCCTCCAGACACAG	57563.9	32162.8	LILP.mesLN	4	Il10neg
Il10neg_ATGCCTCCATTACGGT	18382.2	-4895.7	Lung	NA	Il10neg
Il10neg_ATGCCTCGTAGAGACC	-10357.5	-31310.1	Lung	NA	Il10neg
Il10neg_ATGCCTCGTTAACCTG	-11501.6	-33985.3	LILP.mesLN	1	Il10neg
Il10neg_ATGCCTCGTTCCGGTG	30799.1	19784.9	LILP.mesLN	6	Il10neg
Il10neg_ATGCCTCTCTGGTCAA	-6071.78	-34348.3	LILP.mesLN	1	Il10neg
Il10neg_ATGCGATCACAGACGA	-6251	-21035	LILP.mesLN	2	Il10neg
Il10neg_ATGCGATCAGGATGAC	2699.66	-33088.3	LILP.mesLN	3	Il10neg
Il10neg_ATGCGATCATATCGGT	19184.9	-53.3955	Lung	NA	Il10neg
Il10neg_ATGCGATGTCCATCTC	46525.4	29410.3	LILP.mesLN	6	Il10neg
Il10neg_ATGCGATGTGCCTAAT	-5548.64	-2492.81	LILP.mesLN	7	Il10neg
Il10neg_ATGCGATTCACGAACT	-35884.8	13389.2	LILP.mesLN	0	Il10neg
Il10neg_ATGCGATTCCGAGGCT	-9201.17	4695.84	LILP.mesLN	8	Il10neg
Il10neg_ATGCGATTCGATGCTA	-7588.66	-35901.1	LILP.mesLN	1	Il10neg
Il10neg_ATGCGATTCGGCCAAC	1613.19	-29257	LILP.mesLN	3	Il10neg
Il10neg_ATGCGATTCGTCCATC	-12129.4	-33463.3	LILP.mesLN	1	Il10neg
Il10neg_ATGCGATTCTGAGTCA	-5591.17	-34913.1	LILP.mesLN	1	Il10neg
Il10neg_ATGGAGGAGCAGGGAG	21070.3	-5452.14	Lung	NA	Il10neg
Il10neg_ATGGAGGAGGTGCGAT	40350.9	21042.9	LILP.mesLN	4	Il10neg
Il10neg_ATGGAGGCAGTCCGTG	23991.9	-9159.31	Lung	NA	Il10neg
Il10neg_ATGGAGGCAGTGGTGA	42848.6	28889.3	LILP.mesLN	6	Il10neg
Il10neg_ATGGAGGGTCGAAGCA	-10821.7	-32099.3	LILP.mesLN	1	Il10neg
Il10neg_ATGGAGGGTGCCGTAC	2709.29	-5023.34	LILP.mesLN	7	Il10neg
Il10neg_ATGGAGGGTGTATTGC	-10074.8	-36600.7	LILP.mesLN	1	Il10neg
Il10neg_ATGGAGGGTTCGGCCA	47220.8	29399.7	LILP.mesLN	6	Il10neg
Il10neg_ATGGAGGTCAGCGCAC	-12273	-31690.7	LILP.mesLN	1	Il10neg
Il10neg_ATGGAGGTCCATTTAC	-1998.86	-20427.4	LILP.mesLN	2	Il10neg
Il10neg_ATGGAGGTCCTTACCG	52996.3	32488.5	LILP.mesLN	4	Il10neg
Il10neg_ATGGAGGTCTGTCGTC	4753.54	-10589.7	LILP.mesLN	2	Il10neg
Il10neg_ATGGATCCATACAGCT	29892.1	30894.9	LILP.mesLN	5	Il10neg
Il10neg_ATGGATCGTCCATACA	-3120.95	-2003.58	LILP.mesLN	7	Il10neg
Il10neg_ATGGATCGTGGTCTAT	-15698.6	4961.62	LILP.mesLN	0	Il10neg
Il10neg_ATGGATCGTTATCTGG	5007.25	-28081	LILP.mesLN	3	Il10neg
Il10neg_ATGGATCTCACCCTCA	9176.62	-13145.1	LILP.mesLN	2	Il10neg
Il10neg_ATGGATCTCCATGATG	-479.259	-3788.24	Lung	NA	Il10neg
Il10neg_ATGGATCTCTGTTGGA	47781.2	29541	LILP.mesLN	6	Il10neg
Il10neg_ATGGGAGAGACAAGCC	37046.2	21825.7	LILP.mesLN	6	Il10neg
Il10neg_ATGGGAGAGGATCACG	4537.07	-21182.9	LILP.mesLN	3	Il10neg
Il10neg_ATGGGAGAGGGCAGAG	-8301.52	-38829.1	LILP.mesLN	1	Il10neg
Il10neg_ATGGGAGAGTTAGTGA	13192.1	-2708.69	Lung	NA	Il10neg
Il10neg_ATGGGAGCACCGTGCA	9454.88	-7306.02	LILP.mesLN	7	Il10neg
Il10neg_ATGGGAGCAGTTACCA	48086	29462.4	LILP.mesLN	6	Il10neg
Il10neg_ATGGGAGCATCGCTGG	62242.9	31662.5	LILP.mesLN	4	Il10neg
Il10neg_ATGGGAGTCAACGTGT	-7170.97	-24571.1	LILP.mesLN	1	Il10neg
Il10neg_ATGGGTTCAAATGGCG	-9745.22	-35296.5	LILP.mesLN	1	Il10neg
Il10neg_ATGGGTTCAACTCGTA	6225.52	-15802.6	Lung	NA	Il10neg
Il10neg_ATGGGTTGTAATCAAG	45748.8	22520.4	LILP.mesLN	4	Il10neg
Il10neg_ATGGGTTGTCAACCTA	-12346.2	-32866.8	LILP.mesLN	1	Il10neg
Il10neg_ATGGGTTTCAAGTAAG	16203.5	-8921.3	Lung	NA	Il10neg
Il10neg_ATGGGTTTCAGTGATC	-14002.6	-34592.4	LILP.mesLN	1	Il10neg
Il10neg_ATGGGTTTCCCTGTTG	-13518.6	-34663.6	LILP.mesLN	1	Il10neg
Il10neg_ATGGTTGAGCCTGCCA	-14178.2	-37094.6	LILP.mesLN	1	Il10neg
Il10neg_ATGGTTGAGGTCTGGA	3370.65	-32611.6	LILP.mesLN	3	Il10neg
Il10neg_ATGGTTGCATAACAGA	-39826.5	-6953.02	Lung	NA	Il10neg
Il10neg_ATGGTTGCATTGAAGA	2120.67	-18261.5	LILP.mesLN	3	Il10neg
Il10neg_ATGGTTGGTAACACCT	-8740.6	-36163.2	LILP.mesLN	1	Il10neg
Il10neg_ATGGTTGGTGTCTTCC	-11707.2	-35508.4	LILP.mesLN	1	Il10neg
Il10neg_ATGGTTGGTTACCCAA	15101.2	-8081.47	Lung	NA	Il10neg
Il10neg_ATGGTTGTCACTGCTC	54575.5	-9195.8	Lung	NA	Il10neg
Il10neg_ATGTCCCAGACGGATC	2680.02	-27347.2	LILP.mesLN	3	Il10neg
Il10neg_ATGTCCCAGTTGCATC	17898.9	-8403.09	Lung	NA	Il10neg
Il10neg_ATGTCCCGTGTTTGCA	4318.64	-29334.4	LILP.mesLN	3	Il10neg
Il10neg_ATGTCCCGTTCCACAA	29780.6	-6146.18	Lung	NA	Il10neg
Il10neg_ATGTCCCTCAGCAATC	-4607.62	-31131.4	LILP.mesLN	2	Il10neg
Il10neg_ATGTCCCTCCATTCAT	-51770.5	13596.3	LILP.mesLN	0	Il10neg
Il10neg_ATGTCCCTCCGAGTGC	-10819.2	-37692.9	LILP.mesLN	1	Il10neg
Il10neg_ATGTCCCTCGTGCATA	57100.4	33325.4	LILP.mesLN	4	Il10neg
Il10neg_ATGTCCCTCTATACTC	-6633.24	-37170.1	LILP.mesLN	1	Il10neg
Il10neg_ATGTCTTAGAAGCGGG	3541.49	-19312.5	LILP.mesLN	2	Il10neg
Il10neg_ATGTCTTCAAAGCGTG	-23852.2	-4444.49	LILP.mesLN	1	Il10neg
Il10neg_ATGTCTTCACATTCGA	67.2616	-25467.2	LILP.mesLN	3	Il10neg
Il10neg_ATGTCTTCACTGAGTT	4576.43	-26660.3	LILP.mesLN	3	Il10neg
Il10neg_ATGTCTTGTAATGCGG	21944.7	-8918.88	Lung	NA	Il10neg
Il10neg_ATGTCTTGTAGACGTG	-10117.8	-36129.8	LILP.mesLN	1	Il10neg
Il10neg_ATGTCTTTCAGTCTTT	15720.6	-9820.11	Lung	NA	Il10neg
Il10neg_ATGTCTTTCATGCCGG	990.33	-25426.8	LILP.mesLN	3	Il10neg
Il10neg_ATGTCTTTCCACCCTA	-8003.69	-35804.4	LILP.mesLN	1	Il10neg
Il10neg_ATTACCTAGAAGAGCA	-2508.54	-26675.9	LILP.mesLN	3	Il10neg
Il10neg_ATTACCTAGAGCAGCT	1738.32	-29809.7	LILP.mesLN	3	Il10neg
Il10neg_ATTACCTAGAGTTGAT	-10353.8	-36646.7	LILP.mesLN	1	Il10neg
Il10neg_ATTACCTAGGCTCTAT	-896.551	-26801	LILP.mesLN	3	Il10neg
Il10neg_ATTACCTCAAGGCGTA	-14613.7	-36758	LILP.mesLN	1	Il10neg
Il10neg_ATTACCTCATGTCGTA	12931.1	-1220.99	Lung	NA	Il10neg
Il10neg_ATTACCTGTACGATCT	-6593.62	-21597.9	LILP.mesLN	1	Il10neg
Il10neg_ATTACCTGTCGGTACC	23590.6	-7962.73	Lung	NA	Il10neg
Il10neg_ATTACCTGTGAACGGT	-2983.91	-28615.5	LILP.mesLN	2	Il10neg
Il10neg_ATTACCTGTTCGGGTC	-12839.3	-38555.3	LILP.mesLN	1	Il10neg
Il10neg_ATTACCTGTTGGCCTG	-36089.3	9261.3	LILP.mesLN	0	Il10neg
Il10neg_ATTACCTGTTTGGCTA	43118.2	29377.1	LILP.mesLN	6	Il10neg
Il10neg_ATTACCTTCATAGCAC	19654.1	-4854.97	Lung	NA	Il10neg
Il10neg_ATTACCTTCCCGAACG	59396.2	34867.3	LILP.mesLN	4	Il10neg
Il10neg_ATTACCTTCGTTATCT	52091.1	-6553.86	Lung	NA	Il10neg
Il10neg_ATTACCTTCTCTTGCG	49702.8	-8300.96	Lung	NA	Il10neg
Il10neg_ATTACCTTCTGCGATA	19168.9	-5830.43	Lung	NA	Il10neg
Il10neg_ATTACTCAGCACTTTG	2000.64	-17127.4	LILP.mesLN	2	Il10neg
Il10neg_ATTACTCAGGTAAAGG	53534.1	-8065.98	Lung	NA	Il10neg
Il10neg_ATTACTCAGTGTACAA	62326.4	31735.8	LILP.mesLN	4	Il10neg
Il10neg_ATTACTCGTTGACGGA	55291.1	30333.4	LILP.mesLN	6	Il10neg
Il10neg_ATTACTCTCCTACGAA	48893.2	28913.6	LILP.mesLN	6	Il10neg
Il10neg_ATTACTCTCGACCCAG	-4026.47	-17544.3	LILP.mesLN	2	Il10neg
Il10neg_ATTACTCTCTGCGGCA	43921.4	29106.8	LILP.mesLN	6	Il10neg
Il10neg_ATTACTCTCTTGCAAG	-8332.02	-28799.5	LILP.mesLN	1	Il10neg
Il10neg_ATTATCCAGCCGCACT	1696.42	-30518.1	LILP.mesLN	3	Il10neg
Il10neg_ATTATCCAGGCTTCCG	5991.18	-4587.42	LILP.mesLN	7	Il10neg
Il10neg_ATTATCCAGTCTGTAC	-759.815	2864.88	Lung	NA	Il10neg
Il10neg_ATTATCCGTCCATAGT	-11496.2	-32723.4	LILP.mesLN	1	Il10neg
Il10neg_ATTATCCGTGAGATTA	18620.5	-2998.39	Lung	NA	Il10neg
Il10neg_ATTATCCTCAGTGATC	45119.7	28688.2	LILP.mesLN	6	Il10neg
Il10neg_ATTCACTAGCGATTCT	4230.93	-31903.2	LILP.mesLN	3	Il10neg
Il10neg_ATTCACTAGTTCAACC	54738.7	-8777.2	Lung	NA	Il10neg
Il10neg_ATTCACTCAAACGAGC	-9570.92	-19937.6	LILP.mesLN	2	Il10neg
Il10neg_ATTCACTCACCGTGGT	-11819.4	-34395.5	LILP.mesLN	1	Il10neg
Il10neg_ATTCACTCAGTAGATA	4755.51	-18080	Lung	NA	Il10neg
Il10neg_ATTCACTTCCGTGTGG	-16072.8	-26185.3	LILP.mesLN	1	Il10neg
Il10neg_ATTCACTTCGCGTAGC	-3678.1	-31199.8	LILP.mesLN	3	Il10neg
Il10neg_ATTCACTTCTGATGGT	24239.8	-8634.65	Lung	NA	Il10neg
Il10neg_ATTCAGGAGCCAGAGT	48522.4	-7163.03	Lung	NA	Il10neg
Il10neg_ATTCAGGAGGTCATAA	-4649.56	-21251	LILP.mesLN	2	Il10neg
Il10neg_ATTCAGGCAACGACTT	1666.14	-32976	LILP.mesLN	3	Il10neg
Il10neg_ATTCAGGCACAATCTG	-16497.9	-26169.9	LILP.mesLN	1	Il10neg
[truncated: 14,025 more rows]
