# Supplementary material for: Terminal differentiation and persistence of effector regulatory T cells essential for preventing intestinal inflammation
Source: Nat Immunol. 2025 Feb 4;26(3):444–58. doi: 10.1038/s41590-024-02075-6 (PMC11876075; doi:10.1038/s41590-024-02075-6)
Supplement: Supplementary file 7 — Statistical Source Data. [file 41590_2024_2075_MOESM7_ESM.xlsx]

## Sheet: Figure5a
neg = Il10neg; pos = Il10recent; stable = Il10stable; svp = stable vs recent; svn = stable vs neg; pvn = recent vs neg; tag = normalized ATAC counts
peak	chr	start	summit	end	width	Gene	type	neg_lg2tag	pos_lg2tag	stable_lg2tag	lg2FC_svp	padj_svp	lg2FC_svn	padj_svn	lg2FC_pvn	padj_pvn	RNA.cluster
peak_1	chr1	4838725	4838740	4838860	135	Gm6123	intergenic	5.77292	5.58455	5.44738	-0.13307	NA	-0.327494	0.517989	-0.194424	0.792963	No_cluster
peak_2	chr1	4840182	4840255	4840280	98	Gm6123	promoter	5.22404	5.21758	5.18962	-0.0208271	NA	-0.0463044	0.959752	-0.0254773	0.984136	No_cluster
peak_3	chr1	4850403	4850500	4850566	163	Mrpl15	intragenic	6.02106	5.57996	4.88269	-0.717907	NA	-1.17037	0.00078974	-0.452464	0.336896	No_cluster
peak_4	chr1	4855659	4855708	4855786	127	Mrpl15	promoter	7.09443	6.86334	6.75562	-0.110947	0.976059	-0.338947	0.201993	-0.228	0.514283	No_cluster
peak_5	chr1	4855833	4856002	4856127	294	Mrpl15	promoter	8.88793	8.69312	8.77331	0.0778688	0.950781	-0.119137	0.478181	-0.197006	0.185894	No_cluster
peak_6	chr1	4856159	4856232	4856296	137	Mrpl15	promoter	6.27424	6.11313	6.11835	0.0211241	0.99736	-0.144699	0.774773	-0.165823	0.784438	No_cluster
peak_7	chr1	4856342	4856428	4856502	160	Mrpl15	promoter	6.07978	6.11522	5.7798	-0.362767	0.80256	-0.321631	0.464424	0.0411355	0.964943	No_cluster
peak_8	chr1	4877543	4878006	4878448	905	Lypla1	promoter	9.67205	9.61747	9.7138	0.0970237	0.829791	0.0427248	0.786457	-0.0542988	0.769032	No_cluster
peak_9	chr1	4878475	4878518	4878594	119	Lypla1	promoter	5.14484	5.1661	5.20699	0.0408573	NA	0.0572201	0.946432	0.0163628	0.98995	No_cluster
peak_10	chr1	4927625	4927959	4928111	486	Tcea1	promoter	9.5236	9.41602	9.54141	0.127365	0.725842	0.0194198	0.92313	-0.107945	0.467377	No_cluster
peak_11	chr1	4928129	4928566	4928660	531	Tcea1	promoter	8.45593	8.487	8.45937	-0.0309607	0.99014	0.00164291	0.995487	0.0326036	0.928551	No_cluster
peak_12	chr1	4928724	4928809	4929006	282	Tcea1	intragenic	7.02946	7.31114	6.88092	-0.43296	0.269013	-0.151688	0.642938	0.281273	0.306427	No_cluster
peak_13	chr1	5152996	5153099	5153163	167	Atp6v1h	promoter	6.49504	6.44949	6.55152	0.090855	0.983707	0.0525744	0.920767	-0.0382806	0.96012	No_cluster
peak_14	chr1	5153222	5153365	5153843	621	Atp6v1h	promoter	8.90376	8.85953	8.86937	0.00877533	0.99736	-0.0368412	0.874956	-0.0456165	0.87748	No_cluster
peak_15	chr1	6284259	6284835	6285842	1583	Rb1cc1	promoter	10.6566	10.6585	10.6568	0.00110836	0.999376	0.00233274	0.98704	0.00122438	0.995749	No_cluster
peak_16	chr1	6342582	6342644	6342736	154	Rb1cc1	intragenic	5.7572	5.08205	5.44141	0.363057	NA	-0.318867	0.563609	-0.681923	0.132308	No_cluster
peak_17	chr1	6476671	6476801	6476861	190	Alkal1	intergenic	6.8686	5.80106	5.48711	-0.260205	0.923392	-1.34385	3.22281e-06	-1.08364	0.0002267	No_cluster
peak_18	chr1	6524582	6524604	6524787	205	Gm19026	intergenic	6.68498	5.57317	4.99988	-0.607952	0.552255	-1.68476	4.72924e-07	-1.07681	0.00182226	No_cluster
peak_19	chr1	6537337	6537458	6537583	246	St18	intergenic	6.90283	5.92114	5.76166	-0.171981	0.964188	-1.14898	1.40161e-05	-0.977002	0.000285067	No_cluster
peak_20	chr1	7158341	7158482	7158592	251	Pcmtd1	intragenic	6.96651	6.61151	6.83868	0.215181	0.891852	-0.12794	0.748489	-0.343121	0.268106	Cluster_6
peak_21	chr1	7158613	7159044	7159677	1064	Pcmtd1	intragenic	11.1462	10.9978	11.1673	0.169172	0.0567361	0.0204145	0.85895	-0.148757	0.0200984	Cluster_6
peak_22	chr1	7159940	7160041	7160168	228	Pcmtd1	intragenic	5.56895	5.65093	5.73933	0.0830382	NA	0.168271	0.78957	0.0852324	0.931292	Cluster_6
peak_23	chr1	7160726	7160768	7160869	143	Pcmtd1	intragenic	5.48413	5.4766	5.43648	-0.076957	NA	-0.0516865	0.949365	0.0252706	0.982524	Cluster_6
peak_24	chr1	7166120	7166307	7166560	440	Pcmtd1	intragenic	7.92154	7.41902	7.42318	0.00847759	0.999139	-0.498141	0.0113	-0.506618	0.011443	Cluster_6
peak_25	chr1	7217343	7217377	7217533	190	Pcmtd1	intragenic	5.6715	4.76473	4.8271	0.0637829	NA	-0.863924	0.0452146	-0.927707	0.0333689	Cluster_6
peak_27	chr1	7467143	7467320	7467367	224	Gm26901	intragenic	7.29324	6.83991	7.03281	0.191358	0.891852	-0.264193	0.311028	-0.455551	0.0440251	No_cluster
peak_29	chr1	7467535	7467696	7467725	190	Gm26901	intragenic	8.09819	7.79783	8.0757	0.281035	0.420613	-0.0201995	0.951203	-0.301235	0.0892305	No_cluster
peak_30	chr1	7467817	7467931	7468022	205	Gm26901	intragenic	8.75485	8.58081	8.82469	0.244961	0.320174	0.0678025	0.743673	-0.177159	0.277535	No_cluster
peak_31	chr1	7468037	7468356	7468707	670	Gm26901	intragenic	10.8412	10.722	10.809	0.0866528	0.709154	-0.0330873	0.768578	-0.11974	0.113527	No_cluster
peak_32	chr1	7468765	7468805	7468888	123	Gm26901	intragenic	5.79849	5.61928	5.45302	-0.164832	NA	-0.34593	0.471764	-0.181099	0.805286	No_cluster
peak_33	chr1	9611569	9611692	9611790	221	Rrs1	intergenic	6.98722	6.62285	5.78738	-0.820695	0.0372401	-1.18168	2.98296e-06	-0.360988	0.302264	No_cluster
peak_34	chr1	9615172	9615238	9615288	116	Rrs1	promoter	5.95054	5.77868	6.00773	0.243336	0.92805	0.0683071	0.915098	-0.175029	0.796534	No_cluster
peak_35	chr1	9615331	9615596	9615757	426	Rrs1	promoter	10.103	10.0571	10.163	0.106557	0.776162	0.0606569	0.663901	-0.0459005	0.813243	No_cluster
peak_36	chr1	9615772	9615837	9615923	151	Rrs1	promoter	6.12014	6.12065	6.20679	0.0899133	0.985481	0.088025	0.872079	-0.00188831	0.998367	No_cluster
peak_37	chr1	9615958	9616014	9616083	125	Rrs1	promoter	5.59563	5.25674	5.37995	0.126664	NA	-0.222541	0.717772	-0.349206	0.574766	No_cluster
peak_38	chr1	9616130	9616188	9616243	113	Rrs1	promoter	5.60128	5.4212	5.27164	-0.136099	NA	-0.311952	0.583912	-0.175853	0.838419	No_cluster
peak_39	chr1	9767159	9767255	9767313	154	Mybl1	intragenic	6.26916	6.07564	6.13471	0.0644686	0.990972	-0.128664	0.809355	-0.193133	0.745442	No_cluster
peak_40	chr1	9770038	9770074	9770134	96	Mybl1	intragenic	4.9908	4.30163	5.04351	0.760491	NA	0.0327264	0.974742	-0.727765	0.274013	No_cluster
peak_41	chr1	9770142	9770648	9771551	1409	Mybl1	promoter	10.6704	10.6408	10.791	0.150768	0.182749	0.120931	0.0959145	-0.0298368	0.84527	No_cluster
peak_43	chr1	9815175	9815250	9815366	191	Vcpip1	intragenic	6.67777	6.52266	6.53746	0.0314251	0.994756	-0.124058	0.783945	-0.155483	0.768872	No_cluster
peak_44	chr1	9817635	9817713	9817770	135	1700034P13Rik	promoter	5.01818	5.07408	5.13194	0.0443326	NA	0.135639	0.874113	0.0913059	0.942561	No_cluster
peak_45	chr1	9817777	9817849	9817950	173	1700034P13Rik	promoter	6.35323	6.17243	6.018	-0.162594	0.969977	-0.318759	0.443625	-0.156165	0.811429	No_cluster
peak_46	chr1	9818001	9818734	9818984	983	Vcpip1	promoter	10.7149	10.6358	10.7384	0.10512	0.54023	0.0253115	0.832777	-0.0798082	0.397048	No_cluster
peak_47	chr1	9819024	9819086	9819125	101	Vcpip1	promoter	5.48388	5.43807	5.75686	0.312806	NA	0.280314	0.601328	-0.0324923	0.976717	No_cluster
peak_48	chr1	9843088	9843146	9843235	147	1700034P13Rik	intergenic	5.91339	6.01029	5.50647	-0.491746	0.602569	-0.395451	0.350132	0.0962947	0.90608	No_cluster
peak_49	chr1	9868300	9868393	9868487	187	Sgk3	promoter	5.77468	5.77491	5.78253	0.0185058	0.998383	0.017803	0.979973	-0.000702763	0.999481	No_cluster
peak_50	chr1	9918347	9918525	9918613	266	Sgk3	intragenic	6.49685	6.2621	6.47393	0.198461	0.934656	-0.0260651	0.964611	-0.224526	0.644947	No_cluster
peak_51	chr1	10013304	10013496	10013530	226	Snord87	promoter	6.25141	5.92703	5.60743	-0.32822	0.849563	-0.648336	0.0508231	-0.320115	0.497089	No_cluster
peak_52	chr1	10013915	10013980	10014016	101	Snhg6	promoter	4.83362	5.11915	4.86503	-0.256198	NA	0.0336167	0.971605	0.289815	0.737197	No_cluster
peak_53	chr1	10014028	10014417	10014572	544	Snhg6	promoter	9.45855	9.41252	9.53719	0.123635	0.733624	0.0776253	0.587969	-0.0460096	0.83234	No_cluster
peak_55	chr1	10037793	10037822	10038020	227	Tcf24	promoter	5.73195	5.53201	5.88384	0.361179	0.830116	0.155554	0.789553	-0.205625	0.765437	No_cluster
peak_56	chr1	10038267	10038291	10038417	150	Tcf24	promoter	4.83178	4.81869	5.16739	0.361318	NA	0.338127	0.611254	-0.0231911	0.986328	No_cluster
peak_57	chr1	10038428	10038491	10038619	191	Tcf24	promoter	5.53134	5.24249	5.38081	0.155057	NA	-0.142525	0.834077	-0.297582	0.655372	No_cluster
peak_58	chr1	10107709	10107767	10107876	167	Cspp1	promoter	5.74777	5.77368	5.59487	-0.185043	0.970071	-0.164262	0.79074	0.0207808	0.984368	No_cluster
peak_59	chr1	10108034	10108195	10108285	251	Cspp1	promoter	8.79199	8.70284	8.75271	0.0542871	0.979317	-0.0351905	0.879017	-0.0894776	0.686526	No_cluster
peak_60	chr1	10108321	10108403	10108525	204	Cops5	promoter	8.69558	8.59759	8.68804	0.0876472	0.936201	-0.00779863	0.976495	-0.0954458	0.669716	No_cluster
peak_61	chr1	10108602	10108651	10108800	198	Cops5	promoter	7.28125	7.17799	7.14085	-0.0347825	0.992962	-0.138084	0.681735	-0.103302	0.823832	No_cluster
peak_62	chr1	10109794	10110006	10110596	802	Cops5	promoter	9.9188	9.84237	10.0084	0.165765	0.316439	0.089282	0.425537	-0.0764831	0.585059	No_cluster
peak_65	chr1	10301809	10301888	10301968	159	Arfgef1	intragenic	5.7433	5.61235	5.64864	0.0237843	NA	-0.097864	0.884587	-0.121648	0.887687	No_cluster
peak_66	chr1	10301989	10302058	10302166	177	Arfgef1	intragenic	5.83356	5.84467	5.99414	0.146273	0.977332	0.156517	0.772622	0.0102435	0.992145	No_cluster
peak_67	chr1	10302191	10303273	10303706	1515	Arfgef1	promoter	10.5131	10.5163	10.5877	0.0716309	0.842033	0.0739505	0.419835	0.00231959	0.99191	No_cluster
peak_68	chr1	10303784	10303806	10303922	138	Arfgef1	promoter	5.59024	5.43695	5.81921	0.378103	NA	0.224424	0.69518	-0.153679	0.856632	No_cluster
peak_69	chr1	10324659	10324768	10325014	355	Arfgef1	intergenic	6.48941	7.89617	7.77746	-0.116619	0.945104	1.29982	1.52104e-14	1.41643	2.71573e-17	No_cluster
peak_70	chr1	10327467	10327902	10328068	601	Arfgef1	intergenic	8.4351	9.30376	9.4307	0.125622	0.850411	0.993287	1.24414e-19	0.867665	7.16324e-15	No_cluster
peak_71	chr1	12911702	12911720	12911886	184	Sulf1	intragenic	6.03109	4.32267	3.1656	-1.18807	NA	-2.93049	4.70734e-10	-1.74241	3.80358e-05	No_cluster
peak_72	chr1	12934384	12934498	12934539	155	Sulf1	intragenic	5.94876	5.78591	5.8237	0.0243441	0.997276	-0.126085	0.833338	-0.150429	0.839879	No_cluster
peak_73	chr1	12935370	12935538	12935647	277	Sulf1	intragenic	6.95168	6.78101	6.7477	-0.0305048	0.994529	-0.201083	0.556407	-0.170578	0.696365	No_cluster
peak_74	chr1	12945763	12945849	12945977	214	Slco5a1	intragenic	6.65961	6.8513	6.62734	-0.216894	0.896921	-0.0188108	0.97136	0.198083	0.648263	No_cluster
peak_75	chr1	13061308	13061390	13061549	241	Slco5a1	intragenic	5.89789	4.61546	4.33089	-0.295928	NA	-1.60152	6.61883e-05	-1.30559	0.0012999	No_cluster
peak_76	chr1	13062377	13062609	13062636	259	Slco5a1	promoter	6.42221	4.86743	5.06971	0.18713	NA	-1.37831	4.64973e-05	-1.56544	4.06829e-06	No_cluster
peak_78	chr1	13225588	13225731	13225966	378	Ncoa2	intragenic	7.97675	8.0521	7.84314	-0.212869	0.701498	-0.139567	0.546452	0.073302	0.837169	Cluster_6
peak_79	chr1	13231585	13231809	13232066	481	Ncoa2	intragenic	7.56806	7.47882	7.13277	-0.350232	0.486198	-0.439002	0.0441721	-0.0887696	0.85087	Cluster_6
peak_80	chr1	13232474	13232786	13232915	441	Ncoa2	intragenic	8.60588	8.23984	8.26658	0.0321131	0.991341	-0.328164	0.0454013	-0.360277	0.0286004	Cluster_6
peak_81	chr1	13329852	13329934	13330038	186	Ncoa2	intragenic	5.50307	5.64935	5.61151	-0.0230999	NA	0.126588	0.848821	0.149687	0.85781	Cluster_6
peak_82	chr1	13337412	13337515	13337622	210	Ncoa2	intragenic	6.46619	6.10192	6.23607	0.150029	0.972287	-0.216306	0.61826	-0.366335	0.360613	Cluster_6
peak_83	chr1	13337696	13337822	13337982	286	Ncoa2	intragenic	7.23996	6.93748	6.79961	-0.123361	0.968888	-0.431161	0.0784353	-0.3078	0.302726	Cluster_6
peak_84	chr1	13363566	13363622	13363737	171	Ncoa2	intragenic	5.6484	5.54844	5.4964	-0.0634555	NA	-0.154265	0.810324	-0.0908096	0.924143	Cluster_6
peak_85	chr1	13363776	13363849	13364019	243	Ncoa2	intragenic	7.0732	7.20713	7.02829	-0.182723	0.899111	-0.0440948	0.918232	0.138628	0.73348	Cluster_6
peak_86	chr1	13365036	13365150	13365288	252	Ncoa2	intragenic	6.69194	6.27909	6.15868	-0.0879513	0.985941	-0.51161	0.104691	-0.423659	0.240394	Cluster_6
peak_87	chr1	13433980	13434195	13434251	271	Ncoa2	intragenic	5.64994	6.88736	6.90678	0.0280796	0.994756	1.28101	5.86909e-08	1.25294	1.5717e-07	Cluster_6
peak_88	chr1	13442391	13442790	13444120	1729	Ncoa2	promoter	11.1493	11.1567	11.3086	0.152847	0.0870249	0.160256	0.00540127	0.00740924	0.966864	Cluster_6
peak_89	chr1	13444131	13444256	13444919	788	Ncoa2	promoter	9.34752	9.5609	9.62251	0.0629494	0.943234	0.276146	0.00268556	0.213196	0.0362536	Cluster_6
peak_90	chr1	13452615	13452900	13453160	545	Gm51852	intergenic	8.27072	8.26214	8.31649	0.0572656	0.983131	0.0496104	0.858573	-0.0076552	0.986296	No_cluster
peak_91	chr1	13453482	13453619	13453694	212	Gm51852	intergenic	5.91237	5.8021	6.09827	0.274216	0.905163	0.181674	0.736545	-0.0925416	0.913454	No_cluster
peak_92	chr1	13453707	13453897	13454311	604	Gm51852	intergenic	8.97178	9.06521	8.92255	-0.139008	0.761158	-0.0461253	0.822949	0.0928823	0.638733	No_cluster
peak_93	chr1	13458777	13458883	13459150	373	Gm39595	intergenic	7.73164	7.11439	6.80219	-0.31645	0.603171	-0.92982	4.81917e-07	-0.61337	0.00161194	No_cluster
peak_94	chr1	13496345	13496515	13496541	196	Gm39595	intergenic	5.84558	5.5198	5.70601	0.178594	0.970538	-0.146224	0.80565	-0.324817	0.551712	No_cluster
peak_95	chr1	13496561	13496583	13496659	98	Gm39595	intergenic	5.22986	5.36945	4.98433	-0.395006	NA	-0.26502	0.694419	0.129986	0.900385	No_cluster
peak_96	chr1	13496709	13496786	13496876	167	Gm39595	intergenic	6.09024	5.99407	5.72219	-0.277242	0.903488	-0.376649	0.370117	-0.0994071	0.901992	No_cluster
peak_97	chr1	13496941	13497232	13497647	706	Gm39595	intergenic	9.32128	9.13176	8.95453	-0.170725	0.568109	-0.361316	0.000433699	-0.190592	0.131804	No_cluster
peak_98	chr1	13524819	13524944	13525096	277	Gm39600	intergenic	7.18083	6.98106	6.75696	-0.216095	0.87737	-0.413126	0.0973287	-0.197031	0.601971	No_cluster
peak_99	chr1	13584082	13584309	13584382	300	Tram1	intergenic	6.91178	6.44056	6.27787	-0.164379	0.951663	-0.640527	0.0121574	-0.476148	0.0959275	No_cluster
peak_101	chr1	13658555	13658610	13658773	218	Tram1	intragenic	5.78263	5.65567	5.7335	0.0723674	0.990972	-0.0526171	0.939933	-0.124985	0.877451	No_cluster
peak_102	chr1	13659212	13660089	13660125	913	Tram1	promoter	9.23827	9.21644	9.36043	0.144022	0.660174	0.121792	0.354615	-0.0222296	0.938375	No_cluster
peak_103	chr1	13660155	13660214	13660367	212	Tram1	promoter	7.42874	7.25719	7.39422	0.131186	0.955664	-0.0284928	0.950281	-0.159679	0.687835	No_cluster
peak_104	chr1	13660394	13660453	13660529	135	Tram1	promoter	5.72345	5.48143	5.50698	-0.000815897	NA	-0.230729	0.691906	-0.229913	0.749937	No_cluster
peak_105	chr1	13660588	13660636	13660762	174	Tram1	promoter	6.14824	5.91409	5.87678	-0.0380736	0.994756	-0.286201	0.534924	-0.248127	0.666085	No_cluster
peak_107	chr1	13686178	13686306	13686476	298	Lactb2	intergenic	7.33548	7.40863	7.13856	-0.272661	0.742976	-0.184613	0.560579	0.088048	0.861646	No_cluster
peak_108	chr1	13709523	13709631	13709698	175	Lactb2	intragenic	6.68972	6.19221	5.78716	-0.409393	0.711771	-0.923191	0.00155121	-0.513799	0.141995	No_cluster
peak_109	chr1	13709781	13709912	13710229	448	Lactb2	intragenic	8.64406	8.27013	8.09464	-0.16316	0.821135	-0.537504	7.06138e-05	-0.374344	0.010808	No_cluster
peak_110	chr1	13729701	13729952	13730035	334	Lactb2	intragenic	7.84599	7.337	7.13779	-0.200769	0.855315	-0.709905	7.55266e-05	-0.509136	0.00803227	No_cluster
peak_111	chr1	13730061	13730795	13731197	1136	Lactb2	promoter	10.4414	10.3198	10.3546	0.0352149	0.975224	-0.0866741	0.334698	-0.121889	0.146806	No_cluster
peak_112	chr1	14817599	14817685	14817853	254	Msc	intergenic	6.11467	3.30312	2.181	-1.47019	NA	-4.24742	1.12873e-11	-2.77723	1.98614e-08	No_cluster
peak_113	chr1	14825570	14825818	14825892	322	Gm9947	promoter	6.06913	2.55873	2.81223	-0.0431962	NA	-3.41308	1.10519e-09	-3.36989	9.67182e-10	No_cluster
peak_114	chr1	15605817	15605908	15606054	237	Kcnb2	intragenic	6.29315	2.37465	1.29409	-1.33064	NA	-5.54112	7.33742e-09	-4.21047	7.84508e-08	No_cluster
peak_115	chr1	15614496	15614639	15614662	166	Kcnb2	intragenic	5.84511	2.78949	1.99713	-0.785201	NA	-4.04657	3.62649e-10	-3.26137	4.26235e-09	No_cluster
peak_116	chr1	15875465	15875802	15875997	532	Terf1	promoter	9.83387	9.77522	9.77046	-0.00630205	0.99736	-0.0633957	0.630809	-0.0570936	0.733918	No_cluster
peak_117	chr1	15876024	15876112	15876584	560	Terf1	promoter	8.72504	8.72296	8.81218	0.089746	0.930223	0.0853837	0.644341	-0.00436223	0.991101	No_cluster
peak_118	chr1	16174330	16174405	16174486	156	Rpl7	promoter	6.80718	6.8245	6.96963	0.142333	0.951344	0.163156	0.637781	0.0208221	0.976121	No_cluster
peak_119	chr1	16174544	16174607	16174633	89	Rpl7	promoter	6.27812	6.27656	6.40637	0.126135	0.979897	0.135084	0.788127	0.00894984	0.992331	No_cluster
peak_120	chr1	16174639	16174675	16174824	185	Rpl7	promoter	7.1794	7.10794	7.27177	0.156853	0.924419	0.0876556	0.807202	-0.0691974	0.891725	No_cluster
peak_121	chr1	16174845	16174972	16175112	267	Rpl7	promoter	8.39156	8.39776	8.61974	0.217296	0.513465	0.226165	0.128746	0.0088689	0.982641	No_cluster
peak_122	chr1	16175119	16175175	16175314	195	Rpl7	promoter	7.93036	8.01567	8.05799	0.0459757	0.986463	0.128253	0.58559	0.0822775	0.810113	No_cluster
peak_123	chr1	16175352	16175608	16176297	945	Rdh10	promoter	9.53366	9.60695	9.63797	0.0382836	0.983131	0.109439	0.431034	0.0711552	0.720149	No_cluster
peak_124	chr1	16176305	16176424	16176601	296	Rdh10	promoter	6.8412	6.66379	6.8656	0.195924	0.915181	0.0240939	0.962857	-0.17183	0.706895	No_cluster
peak_125	chr1	16247953	16248035	16248189	236	Rdh10	intergenic	6.41655	5.04531	4.92318	-0.131842	NA	-1.52595	2.43835e-06	-1.3941	1.65164e-05	No_cluster
peak_126	chr1	16588928	16589036	16589191	263	Stau2	intragenic	6.29907	5.8138	5.58449	-0.224476	0.939861	-0.716076	0.0292228	-0.4916	0.205714	No_cluster
peak_127	chr1	16589220	16589429	16589671	451	Stau2	intragenic	7.5655	7.11307	7.37266	0.251932	0.789533	-0.18156	0.553665	-0.433492	0.0663576	No_cluster
peak_128	chr1	16589924	16589986	16590355	431	Stau2	intragenic	6.83389	6.25929	6.535	0.26858	0.84138	-0.305323	0.331539	-0.573903	0.0313069	No_cluster
peak_130	chr1	16688775	16689110	16689220	445	Ube2w	promoter	7.80774	7.711	7.74002	0.0207344	0.994756	-0.070231	0.820167	-0.0909653	0.803553	No_cluster
peak_131	chr1	16689228	16689291	16689363	135	Ube2w	promoter	6.19291	6.07807	6.201	0.108901	0.983131	-0.00280289	0.996427	-0.111704	0.878057	No_cluster
peak_132	chr1	16689395	16689545	16689799	404	Ube2w	promoter	9.62208	9.44093	9.66586	0.221074	0.203201	0.042395	0.809043	-0.178679	0.124077	No_cluster
peak_133	chr1	16689811	16689848	16690021	210	Ube2w	promoter	6.29891	6.25124	6.06148	-0.165548	0.964345	-0.211689	0.636772	-0.0461409	0.95688	No_cluster
peak_134	chr1	16712376	16712622	16712742	366	Eloc	intragenic	6.74781	6.4782	6.66606	0.190953	0.924419	-0.0810471	0.859279	-0.272	0.459613	No_cluster
peak_135	chr1	16726506	16726525	16726610	104	D030040B21Rik	promoter	5.11652	4.40556	5.18824	0.706865	NA	0.0584075	0.95342	-0.648458	0.325636	No_cluster
peak_136	chr1	16726631	16727211	16727919	1288	Eloc	promoter	10.8719	10.8024	10.8971	0.0949689	0.568733	0.0257411	0.814141	-0.0692277	0.445879	No_cluster
peak_137	chr1	16735304	16735437	16735513	209	Tmem70	promoter	7.73103	7.60634	7.60693	-0.00212257	0.999376	-0.125262	0.633636	-0.12314	0.700838	No_cluster
peak_138	chr1	16735544	16735662	16735868	324	Tmem70	promoter	7.57951	7.50888	7.61284	0.107265	0.959023	0.0360692	0.921605	-0.0711953	0.868228	No_cluster
peak_140	chr1	16758148	16758240	16758286	138	Ly96	promoter	5.18373	5.41598	5.34488	-0.0484737	NA	0.170682	0.819224	0.219155	0.803927	No_cluster
peak_141	chr1	16758301	16758395	16758456	155	Ly96	promoter	5.87362	5.66712	5.5527	-0.1184	0.985079	-0.341694	0.480055	-0.223295	0.743482	No_cluster
peak_142	chr1	16758465	16758597	16758741	276	Ly96	promoter	7.91849	7.72319	7.56186	-0.154581	0.892913	-0.352463	0.0516985	-0.197882	0.421039	No_cluster
peak_143	chr1	16758749	16758950	16759317	568	Ly96	promoter	8.58063	8.70195	8.66783	-0.0294477	0.990464	0.0901027	0.666171	0.11955	0.590644	No_cluster
peak_144	chr1	20795787	20795933	20796157	370	Il17a	intergenic	4.58754	7.50523	7.39352	-0.108673	0.976059	2.81938	2.26266e-30	2.92805	7.23625e-33	Cluster_4
peak_145	chr1	20796198	20796266	20796450	252	Il17a	intergenic	2.73524	6.2232	6.32244	0.100381	0.987999	3.4827	1.18622e-15	3.38232	1.43498e-14	Cluster_4
peak_146	chr1	20800830	20800996	20801238	408	Il17a	promoter	4.72246	7.38208	7.38223	0.0282106	0.996994	2.72601	8.27091e-16	2.6978	2.71448e-15	Cluster_4
peak_147	chr1	20801352	20801473	20801580	228	Il17a	promoter	3.68432	5.75684	6.13462	0.382355	NA	2.54542	6.49615e-12	2.16307	1.85878e-08	Cluster_4
peak_148	chr1	20810683	20810909	20811148	465	Il17a	intergenic	7.25993	7.09473	6.99207	-0.0906497	0.982963	-0.2602	0.379024	-0.169551	0.681841	Cluster_4
peak_149	chr1	20814218	20814294	20814509	291	Il17a	intergenic	6.6495	6.77755	6.76932	-0.0163698	0.99736	0.122295	0.771744	0.138664	0.783995	Cluster_4
peak_150	chr1	20824712	20824775	20824940	228	Il17a	intergenic	4.97444	6.64685	6.73639	0.0925034	0.985079	1.78421	7.55473e-11	1.69171	1.22772e-09	Cluster_4
peak_151	chr1	20829841	20830206	20830371	530	Il17f	intergenic	7.59281	8.91854	8.85455	-0.0603685	0.981204	1.26646	1.53433e-22	1.32683	9.93513e-25	Cluster_4
peak_152	chr1	20836867	20836968	20837132	265	Il17f	intergenic	5.42413	6.5558	6.79638	0.235118	0.907204	1.3822	3.26206e-07	1.14708	5.41104e-05	Cluster_4
peak_153	chr1	20861770	20861880	20861969	199	Il17f	intergenic	6.21398	6.38273	6.11039	-0.230757	0.930881	-0.0592527	0.926882	0.171504	0.789961	Cluster_4
peak_154	chr1	20872035	20872111	20872197	162	Mcm3	intergenic	4.84656	5.33886	5.20298	-0.102283	NA	0.387862	0.550622	0.490145	0.464287	Cluster_3
peak_155	chr1	20890077	20890647	20890764	687	Mcm3	promoter	9.82031	9.71318	9.84896	0.137284	0.596491	0.0295192	0.863213	-0.107765	0.415476	Cluster_3
peak_156	chr1	20895302	20895531	20895556	254	Gm20587	intergenic	6.44003	4.33515	3.2425	-1.20898	NA	-3.35922	2.24044e-13	-2.15024	8.1665e-08	No_cluster
peak_157	chr1	20960515	20960716	20961657	1142	6720483E21Rik	promoter	9.68276	9.71074	9.76714	0.0566584	0.948997	0.0848638	0.493683	0.0282054	0.900568	No_cluster
peak_158	chr1	20982390	20982542	20982633	243	Paqr8	intragenic	5.89723	6.28424	5.87237	-0.396924	0.717736	-0.00478498	0.994282	0.392139	0.346035	Cluster_6
peak_159	chr1	20982818	20982985	20983178	360	Paqr8	intragenic	7.56773	7.44173	7.36792	-0.0854195	0.983131	-0.193212	0.536901	-0.107793	0.820639	Cluster_6
peak_160	chr1	21003786	21003874	21003994	208	Gm51618	intragenic	6.9482	6.29857	6.44592	0.138679	0.974499	-0.518027	0.0765681	-0.656706	0.0202551	No_cluster
peak_161	chr1	21009367	21009487	21009555	188	Gm51618	intragenic	7.0007	6.58867	6.37261	-0.222891	0.891852	-0.634699	0.00824977	-0.411808	0.144271	No_cluster
peak_162	chr1	21021486	21021569	21021644	158	Efhc1	promoter	5.73988	5.73027	5.31436	-0.430182	NA	-0.437538	0.329879	-0.00735638	0.994979	No_cluster
peak_163	chr1	21021661	21021843	21022114	453	Efhc1	promoter	8.71685	8.23413	8.30775	0.0702729	0.978192	-0.413451	0.00522056	-0.483724	0.000923411	No_cluster
peak_164	chr1	21022171	21022247	21022316	145	Efhc1	promoter	5.6414	5.19939	5.39674	0.241761	NA	-0.211001	0.74539	-0.452763	0.426289	No_cluster
peak_165	chr1	21065521	21065602	21065714	193	Efhc1	intergenic	6.16709	4.36788	3.7402	-0.700222	NA	-2.53381	1.88353e-09	-1.83358	4.23176e-06	No_cluster
peak_166	chr1	21065911	21066092	21066136	225	Efhc1	intergenic	6.13157	4.44649	3.77865	-0.749282	NA	-2.44974	4.67849e-09	-1.70046	1.79957e-05	No_cluster
peak_167	chr1	21148811	21149544	21150161	1350	Tram2	promoter	10.3502	10.3182	10.4096	0.0903634	0.760745	0.0584817	0.594735	-0.0318817	0.85305	No_cluster
peak_168	chr1	21165184	21165282	21165402	218	Tram2	intergenic	5.88863	5.84779	5.17619	-0.667027	NA	-0.724384	0.0716558	-0.0573573	0.956816	No_cluster
peak_169	chr1	21236503	21236601	21236729	226	Tmem14a	promoter	6.43657	6.39109	6.35286	-0.0459005	0.99255	-0.0894029	0.860624	-0.0435024	0.956377	No_cluster
peak_170	chr1	21288513	21288941	21289140	627	Tmem14a	intragenic	9.50274	9.34332	9.40797	0.064087	0.959001	-0.0949022	0.534004	-0.158989	0.242444	No_cluster
peak_171	chr1	21289175	21289252	21289302	127	Tmem14a	intragenic	5.76753	5.65048	5.86519	0.226047	0.941451	0.106681	0.863442	-0.119366	0.883567	No_cluster
peak_172	chr1	21335031	21335086	21335164	133	Gsta3	intragenic	4.38822	5.36562	5.32003	-0.0306519	NA	0.954353	0.0395618	0.985005	0.0375272	Cluster_4
peak_173	chr1	21341614	21341635	21341729	115	Gm28836	promoter	6.49159	6.2847	6.13226	-0.13299	0.97944	-0.354685	0.342725	-0.221695	0.673712	Cluster_4
peak_174	chr1	21341767	21341853	21341977	210	Gm28836	promoter	7.37323	7.33083	7.2134	-0.111307	0.968888	-0.160468	0.604226	-0.0491618	0.929651	Cluster_4
peak_175	chr1	21344712	21344995	21345193	481	Gm7094	intergenic	7.42187	8.37354	8.56784	0.200226	0.732568	1.1532	5.56864e-16	0.952973	7.8524e-11	No_cluster
peak_176	chr1	21345362	21345440	21345519	157	Gm7094	intergenic	4.97062	5.69924	5.97938	0.290617	NA	1.01962	0.00341415	0.729006	0.0715173	No_cluster
peak_177	chr1	21347776	21347856	21347932	156	Gm7094	intergenic	4.7642	5.27091	5.57139	0.308871	NA	0.832665	0.0468903	0.523794	0.346981	No_cluster
peak_178	chr1	21359854	21359967	21360004	150	Gm4956	intragenic	5.72567	4.51775	4.13442	-0.277429	NA	-1.48687	0.00288842	-1.20944	0.0211157	Cluster_2
peak_179	chr1	21361753	21361831	21361932	179	Gm4956	intragenic	5.7712	5.14535	5.0839	-0.0690439	NA	-0.715229	0.0857815	-0.646185	0.152399	Cluster_2
peak_180	chr1	21374456	21374588	21374695	239	Gm4956	intergenic	6.70885	6.52381	6.89837	0.382815	0.526307	0.195481	0.568466	-0.187334	0.66145	Cluster_2
peak_181	chr1	21374818	21375047	21375171	353	Gm4956	intergenic	7.01684	6.57396	6.76792	0.201767	0.900552	-0.244596	0.425082	-0.446363	0.0865475	Cluster_2
peak_184	chr1	21394959	21395005	21395116	157	Gm21909	intragenic	4.99317	5.22873	5.57173	0.343706	NA	0.580284	0.220289	0.236579	0.777185	No_cluster
peak_186	chr1	21414626	21414698	21414816	190	Gm21909	intergenic	6.89874	6.90142	6.86461	-0.0265596	0.995219	-0.0358805	0.944117	-0.00932088	0.990559	No_cluster
peak_187	chr1	21419211	21419260	21419326	115	Khdc1a	promoter	5.24334	5.03385	5.0603	0.0382408	NA	-0.177903	0.811563	-0.216144	0.810704	No_cluster
peak_188	chr1	21419335	21419419	21419465	130	Khdc1a	promoter	6.05168	5.54256	5.719	0.144624	0.981347	-0.346798	0.446444	-0.491421	0.258542	No_cluster
peak_189	chr1	21495972	21496058	21496190	218	Kcnq5	intragenic	6.12811	5.69409	4.94789	-0.736994	0.347255	-1.17682	0.00105131	-0.439831	0.382519	No_cluster
peak_190	chr1	21570140	21570236	21570331	191	Kcnq5	intragenic	6.69636	5.89871	4.70182	-1.09907	0.0325324	-1.92472	2.08747e-09	-0.825656	0.015396	No_cluster
peak_191	chr1	21590485	21590666	21590821	336	Kcnq5	intragenic	8.07949	7.3388	6.90007	-0.463386	0.276862	-1.18323	1.11778e-09	-0.719843	0.00040895	No_cluster
peak_193	chr1	21907692	21907777	21907899	207	Kcnq5	intragenic	5.93885	4.80679	4.17596	-0.641395	NA	-1.78482	1.66367e-05	-1.14342	0.00742724	No_cluster
peak_194	chr1	22030506	22030843	22030935	429	Kcnq5	intragenic	8.2058	7.56069	7.34115	-0.215133	0.755306	-0.864612	7.5747e-09	-0.649479	2.14736e-05	No_cluster
peak_195	chr1	22031170	22031272	22031413	243	Kcnq5	intragenic	7.62186	7.02749	6.8152	-0.218689	0.850411	-0.811191	1.87188e-05	-0.592502	0.0029761	No_cluster
peak_196	chr1	22031421	22031658	22032003	582	Kcnq5	intragenic	9.23905	8.60508	8.58717	-0.0121127	0.996011	-0.64859	2.54573e-08	-0.636478	5.68968e-08	No_cluster
peak_197	chr1	22032011	22032105	22032245	234	Kcnq5	intragenic	6.87784	6.36869	6.4854	0.14336	0.970952	-0.373789	0.250332	-0.517149	0.0913749	No_cluster
peak_198	chr1	22032309	22032445	22032661	352	Kcnq5	promoter	7.07847	6.92336	6.71884	-0.199841	0.89995	-0.355521	0.183697	-0.155679	0.720669	No_cluster
peak_199	chr1	22032759	22032837	22033001	242	Kcnq5	promoter	5.82866	5.13697	5.37099	0.181273	NA	-0.473798	0.321676	-0.655071	0.1507	No_cluster
peak_200	chr1	22033255	22033314	22033369	114	Kcnq5	promoter	5.78868	5.27735	5.32649	0.0343998	NA	-0.46534	0.324257	-0.499739	0.322204	No_cluster
peak_201	chr1	22033399	22033578	22033625	226	Kcnq5	promoter	7.1242	6.60357	6.42377	-0.196954	0.923966	-0.707772	0.00304109	-0.510818	0.0529967	No_cluster
peak_202	chr1	22033669	22033798	22033825	156	Kcnq5	promoter	5.63968	5.16937	4.90441	-0.275636	NA	-0.758476	0.0753698	-0.48284	0.370123	No_cluster
peak_203	chr1	22033833	22033940	22034039	206	Kcnq5	promoter	7.3699	6.45708	5.99053	-0.450952	0.54222	-1.35951	2.54561e-08	-0.908554	0.000302478	No_cluster
peak_204	chr1	22034302	22034422	22034525	223	Kcnq5	promoter	5.92805	4.82519	4.65883	-0.207058	NA	-1.29455	0.00140944	-1.08749	0.00963306	No_cluster
peak_205	chr1	23295131	23295236	23295410	279	LOC118567721	promoter	6.77666	5.78773	5.56563	-0.22487	0.94278	-1.20745	4.67855e-05	-0.982582	0.00130943	No_cluster
peak_206	chr1	23421729	23421968	23422103	374	Ogfrl1	promoter	6.7685	6.51705	6.42969	-0.0916271	0.983131	-0.343347	0.257597	-0.25172	0.515245	No_cluster
peak_207	chr1	23422109	23422471	23422662	553	Ogfrl1	promoter	8.78372	8.52091	8.679	0.149981	0.802269	-0.105144	0.585016	-0.255125	0.0825997	No_cluster
peak_208	chr1	23945287	23945393	23945447	160	Smap1	intragenic	5.68978	5.26012	5.18624	-0.0885538	NA	-0.50291	0.32778	-0.414356	0.508953	No_cluster
peak_209	chr1	23954428	23954861	23955120	692	Smap1	intragenic	9.01234	9.27238	9.20951	-0.0649094	0.953232	0.196846	0.0892388	0.261755	0.015997	No_cluster
peak_210	chr1	23955186	23955244	23955383	197	Smap1	intragenic	5.65957	5.7683	5.7504	-0.0246494	0.997276	0.0955356	0.881888	0.120185	0.881814	No_cluster
peak_211	chr1	23956581	23956674	23956781	200	Smap1	intragenic	5.88939	5.95098	5.66347	-0.284229	0.903503	-0.215557	0.688723	0.0686725	0.940912	No_cluster
peak_212	chr1	23956805	23956884	23956969	164	Smap1	intragenic	6.20511	5.48812	5.45654	-0.00283547	0.999376	-0.757666	0.0463062	-0.75483	0.0549736	No_cluster
peak_213	chr1	23957016	23957195	23957290	274	Smap1	intragenic	6.57551	6.6016	5.92294	-0.678961	0.144414	-0.64317	0.0283027	0.0357913	0.964996	No_cluster
peak_214	chr1	23960557	23961431	23961639	1082	Smap1	promoter	9.82771	9.76859	9.89166	0.122344	0.661941	0.0638539	0.631251	-0.0584899	0.730797	No_cluster
peak_219	chr1	24044454	24044738	24044876	422	Sdhaf4	promoter	8.60359	8.54512	8.58989	0.0495716	0.983131	-0.0083297	0.976495	-0.0579013	0.849822	No_cluster
peak_220	chr1	24138980	24139470	24139683	703	Fam135a	promoter	7.6728	5.9424	6.25712	0.298945	0.802269	-1.42902	8.83024e-12	-1.72797	3.34872e-16	No_cluster
peak_221	chr1	24654311	24654364	24654455	144	Gm10925	promoter	6.00296	6.06728	6.27268	0.237706	0.931933	0.288631	0.541406	0.0509253	0.958683	No_cluster
peak_222	chr1	24654548	24654600	24654665	117	Gm10925	promoter	6.54193	6.36663	6.39217	0.0303355	0.994994	-0.153965	0.734058	-0.1843	0.725036	No_cluster
peak_223	chr1	24654794	24654841	24654926	132	Gm10925	promoter	6.46923	6.43973	6.58665	0.153346	0.960041	0.122275	0.787201	-0.0310705	0.968355	No_cluster
peak_224	chr1	24654943	24655010	24655276	333	Gm10925	promoter	8.10079	8.13777	8.31849	0.177073	0.829791	0.212932	0.302207	0.0358591	0.938583	No_cluster
peak_225	chr1	24716637	24717643	24718573	1936	Lmbrd1	intragenic	11.3881	11.3457	11.4096	0.0640339	0.819185	0.0227605	0.828806	-0.0412734	0.706463	No_cluster
peak_226	chr1	24718658	24718691	24718823	165	Lmbrd1	intragenic	5.81225	5.7534	5.94517	0.186926	0.965071	0.118455	0.848872	-0.0684713	0.942775	No_cluster
peak_227	chr1	24723095	24723259	24723342	247	Lmbrd1	intragenic	7.44107	7.25049	7.35715	0.105059	0.967458	-0.0878277	0.791028	-0.192887	0.515297	No_cluster
peak_228	chr1	24758830	24758865	24758966	136	Lmbrd1	intragenic	5.56677	5.15586	5.40224	0.247881	NA	-0.150395	0.836487	-0.398276	0.533279	No_cluster
peak_229	chr1	30911799	30912993	30913396	1597	Phf3	promoter	10.8832	10.8205	10.9062	0.0835728	0.711568	0.0222747	0.850186	-0.0612982	0.550548	No_cluster
peak_230	chr1	30913982	30914046	30914249	267	Phf3	promoter	5.09674	5.86987	5.92909	0.072355	NA	0.84072	0.0247346	0.768365	0.0550445	No_cluster
peak_231	chr1	30987548	30987627	30987690	142	LOC115487084	promoter	6.05131	5.82216	5.89616	0.0801053	0.988909	-0.152761	0.775928	-0.232867	0.682972	No_cluster
peak_232	chr1	30987784	30987925	30987964	180	LOC115487084	promoter	6.1465	6.48883	6.33684	-0.15443	0.963612	0.194082	0.646669	0.348512	0.3507	No_cluster
peak_233	chr1	30988027	30988880	30989321	1294	LOC115487084	promoter	11.1946	11.2112	11.3132	0.101649	0.416007	0.119319	0.0450577	0.01767	0.902981	No_cluster
peak_234	chr1	30989337	30989384	30989538	201	LOC115487084	promoter	7.47094	7.43258	7.47549	0.0503564	0.988483	0.0102327	0.979831	-0.0401237	0.93958	No_cluster
peak_235	chr1	30989566	30989642	30989725	159	Ptp4a1	promoter	5.6004	5.4065	5.26647	-0.142418	NA	-0.347679	0.503886	-0.205261	0.787125	No_cluster
peak_236	chr1	33702347	33702462	33702508	161	Prim2	intragenic	5.8813	5.67889	5.72197	0.0433997	0.994529	-0.149431	0.802611	-0.192831	0.78348	No_cluster
peak_237	chr1	33708600	33708654	33708730	130	Prim2	promoter	5.58965	5.56255	5.69776	0.140579	NA	0.0992397	0.884678	-0.0413394	0.969102	No_cluster
peak_238	chr1	33708772	33708940	33708999	227	1700001G17Rik	promoter	8.68577	8.59199	8.60975	0.0196985	0.993149	-0.0783685	0.711154	-0.098067	0.679016	No_cluster
peak_240	chr1	33709194	33709459	33709738	544	1700001G17Rik	promoter	8.34956	8.17886	8.26976	0.0985777	0.938845	-0.0755442	0.753071	-0.174122	0.385867	No_cluster
peak_242	chr1	33723668	33723775	33723801	133	1700001G17Rik	intergenic	5.88068	5.22716	5.41656	0.176597	NA	-0.475131	0.283385	-0.651728	0.122344	No_cluster
peak_243	chr1	33758754	33758954	33759576	822	Gm32229	promoter	9.09631	9.01947	9.09083	0.0767748	0.947467	-0.000671614	0.998061	-0.0774464	0.739542	No_cluster
peak_244	chr1	33778508	33778593	33778615	107	Rab23	intragenic	6.16047	5.91481	5.65306	-0.263208	0.914335	-0.511502	0.1621	-0.248293	0.654086	No_cluster
peak_245	chr1	33796561	33796659	33796716	155	Bag2	promoter	5.59489	5.2721	4.77209	-0.487577	NA	-0.811236	0.0716403	-0.323659	0.650164	No_cluster
peak_246	chr1	33796744	33796877	33796974	230	Bag2	promoter	6.15861	6.12265	5.53908	-0.584458	0.395458	-0.622025	0.0690251	-0.0375666	0.967328	No_cluster
peak_247	chr1	33852608	33852797	33852901	293	Zfp451	intragenic	7.14387	6.7189	6.64244	-0.075364	0.985285	-0.505214	0.0359563	-0.42985	0.102036	No_cluster
peak_248	chr1	33852980	33853072	33853147	167	Zfp451	intragenic	6.38993	6.18718	6.11168	-0.0675274	0.99004	-0.280667	0.481582	-0.213139	0.6853	No_cluster
peak_249	chr1	33853172	33853649	33853803	631	Zfp451	intragenic	9.23504	9.21098	9.29408	0.0809005	0.919747	0.0584904	0.728457	-0.0224101	0.937005	No_cluster
peak_250	chr1	33922323	33922388	33922436	113	Bend6	intragenic	5.29183	5.25371	4.88891	-0.357627	NA	-0.390807	0.522998	-0.0331807	0.979047	No_cluster
peak_251	chr1	33922499	33922659	33922869	370	Bend6	intragenic	9.02651	8.62636	8.5577	-0.0770475	0.963612	-0.473002	0.000109507	-0.395954	0.00193202	No_cluster
peak_253	chr1	33946967	33947089	33947278	311	Dst	promoter	6.37562	6.30451	6.00703	-0.295956	0.859661	-0.362811	0.332497	-0.0668554	0.933068	No_cluster
peak_254	chr1	34044401	34044491	34044542	141	Dst	intragenic	4.97501	5.43872	5.25648	-0.189973	NA	0.286958	0.647404	0.47693	0.408399	No_cluster
peak_255	chr1	34044734	34044914	34045043	309	Dst	intragenic	8.31911	8.42856	8.35365	-0.071233	0.970952	0.037941	0.88748	0.109174	0.652855	No_cluster
peak_256	chr1	34045118	34045140	34045212	94	Dst	intragenic	5.29226	5.38897	5.34504	-0.0480606	NA	0.0460343	0.955309	0.0940949	0.927378	No_cluster
peak_257	chr1	34045230	34045300	34045417	187	Dst	intragenic	5.73932	5.94009	5.89933	-0.0451026	0.994529	0.157104	0.796377	0.202207	0.775023	No_cluster
peak_258	chr1	34045427	34045634	34045798	371	Dst	intragenic	7.92994	7.90328	7.86839	-0.0363789	0.990972	-0.0673115	0.825723	-0.0309326	0.948744	No_cluster
peak_259	chr1	34045841	34045864	34045931	90	Dst	intragenic	5.42963	5.31876	5.34938	0.0375386	NA	-0.0895728	0.906311	-0.127111	0.89404	No_cluster
peak_260	chr1	34050062	34050621	34050761	699	Dst	intragenic	9.49694	9.65798	9.65401	-0.00487559	0.998587	0.157709	0.124187	0.162585	0.128951	No_cluster
peak_261	chr1	34050781	34051018	34051059	278	Dst	intragenic	6.73819	6.98401	7.04406	0.0853303	0.983138	0.325788	0.273052	0.240458	0.534428	No_cluster
peak_262	chr1	34051132	34051196	34051236	104	Dst	intragenic	5.42228	5.51011	5.72113	0.208646	NA	0.291786	0.589962	0.0831394	0.935113	No_cluster
peak_263	chr1	34067400	34067627	34067885	485	Dst	intragenic	7.73527	7.42704	7.27849	-0.150892	0.922618	-0.456199	0.0171296	-0.305307	0.180984	No_cluster
peak_264	chr1	34067912	34067994	34068173	261	Dst	intragenic	7.73292	7.31985	7.22545	-0.104321	0.967928	-0.512039	0.00547043	-0.407718	0.0413023	No_cluster
peak_265	chr1	34100329	34100423	34100490	161	Dst	intragenic	5.96602	6.0855	5.40952	-0.670518	0.348494	-0.547273	0.179801	0.123245	0.88051	No_cluster
peak_266	chr1	34275537	34275611	34275745	208	Dst	intragenic	6.37376	5.76541	5.64421	-0.141238	0.981347	-0.750561	0.0237617	-0.609323	0.0945017	No_cluster
peak_267	chr1	34290332	34290455	34290564	232	Dst	intragenic	6.82901	5.64779	4.31917	-1.3113	0.00694683	-2.5113	4.89158e-15	-1.19999	5.63977e-05	No_cluster
peak_268	chr1	34472320	34472416	34472651	331	Mir5103	promoter	6.83384	7.11994	7.05567	-0.0669086	0.98796	0.201614	0.577926	0.268523	0.465354	No_cluster
peak_269	chr1	34472932	34473006	34473116	184	Mir5103	promoter	5.86865	5.85149	6.00182	0.158966	0.974775	0.131063	0.820082	-0.0279025	0.977236	No_cluster
peak_270	chr1	34473128	34473212	34473288	160	Mir5103	promoter	6.26066	6.10283	6.22954	0.127905	0.979873	-0.0261488	0.965901	-0.154054	0.802585	No_cluster
peak_271	chr1	34473338	34473433	34473566	228	LOC118567733	promoter	7.02978	7.002	7.21066	0.206005	0.876845	0.182522	0.564458	-0.023483	0.971998	No_cluster
peak_272	chr1	34473733	34473791	34473866	133	LOC118567733	promoter	5.6985	5.97088	5.99981	0.0247857	0.997053	0.294578	0.526647	0.269792	0.635179	No_cluster
peak_273	chr1	34473883	34474004	34474267	384	n-TEttc1	promoter	8.5902	8.74924	8.76213	0.0132234	0.995802	0.170265	0.284324	0.157042	0.391161	No_cluster
peak_274	chr1	34478152	34478239	34478329	177	Imp4	promoter	6.29327	6.28236	6.30386	-0.0171957	0.998383	-0.0042124	0.995088	0.0129833	0.989699	Cluster_4
peak_275	chr1	34478354	34478499	34478653	299	Imp4	promoter	9.38786	9.38502	9.42291	0.0347858	0.983707	0.0337036	0.856856	-0.00108216	0.997199	Cluster_4
peak_276	chr1	34478705	34478881	34479279	574	Ccdc115	promoter	10.1051	10.1222	10.2062	0.0845018	0.822593	0.100916	0.293562	0.0164146	0.939937	No_cluster
peak_277	chr1	34479305	34479371	34479438	133	Ccdc115	promoter	5.35254	5.15277	5.47708	0.346419	NA	0.141057	0.843176	-0.205362	0.807437	No_cluster
peak_278	chr1	34498498	34498556	34498633	135	Ptpn18	promoter	5.85265	5.84154	5.97979	0.135226	0.981347	0.126723	0.82742	-0.00850242	0.993629	Cluster_3
peak_279	chr1	34498674	34498778	34498905	231	Ptpn18	promoter	7.78734	7.79386	7.95357	0.164197	0.85435	0.168242	0.444737	0.00404477	0.993963	Cluster_3
peak_280	chr1	34498928	34499020	34499063	135	Gm32504	promoter	6.19159	6.37959	6.41205	0.0256201	0.995802	0.220415	0.58169	0.194794	0.700474	No_cluster
peak_281	chr1	34499132	34499220	34499271	139	Gm32504	promoter	5.46407	5.62526	5.78696	0.176043	NA	0.311357	0.56087	0.135314	0.880403	No_cluster
peak_282	chr1	34499293	34499423	34499477	184	Gm32504	promoter	4.88187	4.64204	5.50328	0.879492	NA	0.652935	0.202402	-0.226558	0.821792	No_cluster
peak_283	chr1	34501938	34502039	34502184	246	Ptpn18	intragenic	7.12293	6.98993	7.0107	0.0196714	0.995806	-0.115762	0.74805	-0.135434	0.749433	Cluster_3
peak_284	chr1	34511466	34511755	34512418	952	LOC118567734	promoter	9.36588	9.35292	9.45242	0.104036	0.877062	0.0856529	0.602587	-0.0183833	0.954464	No_cluster
peak_285	chr1	34512439	34512514	34512562	123	LOC118567734	promoter	5.15142	5.37766	5.70469	0.338516	NA	0.54773	0.232438	0.209214	0.801086	No_cluster
peak_286	chr1	34517933	34518139	34518369	436	4930568A12Rik	intragenic	7.78574	7.87386	7.79719	-0.0707573	0.983064	0.0167374	0.964987	0.0874947	0.825312	No_cluster
peak_287	chr1	34519997	34520095	34520176	179	4930568A12Rik	intragenic	6.22695	6.36898	6.32109	-0.0273411	0.995802	0.111043	0.827176	0.138384	0.821118	No_cluster
peak_288	chr1	34521000	34521073	34521250	250	4930568A12Rik	intragenic	5.62253	6.00498	6.07685	0.0824484	0.988909	0.478385	0.217612	0.395937	0.398109	No_cluster
peak_289	chr1	34523387	34523557	34523799	412	Gm32566	promoter	8.30374	8.53175	8.80747	0.274501	0.219764	0.504189	1.44258e-05	0.229688	0.128234	No_cluster
peak_290	chr1	34523809	34523828	34523984	175	Gm32566	promoter	5.42389	5.84283	5.98102	0.140244	0.981347	0.556301	0.152413	0.416056	0.395337	No_cluster
peak_291	chr1	34524285	34524356	34524430	145	Gm32566	intragenic	5.78841	6.17105	6.11754	-0.0565161	0.992053	0.332214	0.416285	0.38873	0.357576	No_cluster
peak_292	chr1	34524449	34524795	34524917	468	Gm32566	intragenic	7.48719	7.67021	7.75262	0.0774998	0.979752	0.264276	0.201642	0.186776	0.490452	No_cluster
peak_293	chr1	34524961	34525075	34525241	280	Gm32566	intragenic	8.19156	8.19181	8.18047	-0.0096056	0.997418	-0.0101042	0.97323	-0.000498602	0.999075	No_cluster
peak_295	chr1	34549593	34549908	34550173	580	Prss39	intergenic	8.19562	8.02545	8.19415	0.176849	0.789796	0.00443874	0.989383	-0.17241	0.439271	No_cluster
peak_296	chr1	34550240	34550308	34550337	97	Prss39	intergenic	6.16678	6.15401	6.23349	0.0834896	0.988209	0.067986	0.911994	-0.0155036	0.986492	No_cluster
peak_297	chr1	34840680	34840777	34840935	255	Arhgef4	intragenic	7.31442	7.29214	7.27801	-0.00863816	0.999139	-0.0323485	0.937556	-0.0237104	0.967929	No_cluster
peak_298	chr1	34840959	34841092	34841234	275	Arhgef4	intragenic	6.49799	6.32524	6.52732	0.205417	0.924109	0.0244288	0.964854	-0.180988	0.721689	No_cluster
peak_299	chr1	34841257	34841313	34841426	169	Arhgef4	intragenic	5.58227	5.56336	5.69306	0.132888	NA	0.114592	0.860359	-0.0182964	0.986124	No_cluster
peak_300	chr1	34841471	34841532	34841712	241	Arhgef4	intragenic	6.79038	6.12909	6.32277	0.194365	0.934656	-0.47697	0.0962416	-0.671335	0.0127829	No_cluster
peak_301	chr1	34862542	34862628	34862753	211	Fam168b	intragenic	5.42538	6.36444	6.51215	0.151226	0.968888	1.09564	7.74811e-05	0.944418	0.00121754	No_cluster
peak_302	chr1	34865136	34865230	34865269	133	Fam168b	intragenic	5.54167	5.30864	4.75306	-0.564131	NA	-0.801893	0.0658491	-0.237762	0.761997	No_cluster
peak_303	chr1	34870540	34870677	34870815	275	Fam168b	intragenic	6.83672	7.02915	6.76032	-0.263417	0.796964	-0.071454	0.871134	0.191963	0.624633	No_cluster
peak_304	chr1	34881475	34882089	34882316	841	Fam168b	promoter	9.83325	9.87697	9.91306	0.0371377	0.981611	0.0771623	0.553409	0.0400246	0.846146	No_cluster
peak_307	chr1	34888935	34889032	34889148	213	Plekhb2	promoter	7.84044	7.85488	7.74147	-0.120853	0.934488	-0.100976	0.714761	0.0198771	0.96847	Cluster_2
peak_308	chr1	34889182	34889286	34889830	648	Plekhb2	promoter	7.69989	7.71062	7.78845	0.0733884	0.981611	0.087645	0.776268	0.0142566	0.978932	Cluster_2
peak_309	chr1	34890163	34890329	34890425	262	Plekhb2	intragenic	5.76787	5.85711	6.0153	0.165581	0.97394	0.232771	0.650473	0.0671902	0.943227	Cluster_2
peak_310	chr1	34890435	34890498	34890564	129	Plekhb2	intragenic	4.70803	5.04633	4.98088	-0.0702785	NA	0.278931	0.704214	0.34921	0.666398	Cluster_2
peak_311	chr1	34890658	34890827	34890982	324	Plekhb2	intragenic	7.77055	7.99009	7.99699	0.00539372	0.999139	0.225372	0.248551	0.219978	0.308555	Cluster_2
peak_312	chr1	34891045	34891178	34891240	195	Plekhb2	intragenic	6.02896	6.79199	6.85585	0.0769754	0.985941	0.848027	0.000670848	0.771052	0.00304111	Cluster_2
peak_313	chr1	34891289	34891780	34892080	791	Plekhb2	intragenic	8.6049	8.82934	8.66045	-0.168646	0.701753	0.054198	0.812274	0.222844	0.133446	Cluster_2
peak_314	chr1	34906358	34906475	34906621	263	Plekhb2	intragenic	6.84808	6.90251	6.55291	-0.352507	0.594928	-0.296881	0.313859	0.0556262	0.928236	Cluster_2
peak_317	chr1	35878615	35878740	35878782	167	1110002O04Rik	intergenic	5.68561	5.91727	5.48643	-0.412383	0.786171	-0.184403	0.760763	0.227979	0.73469	No_cluster
peak_318	chr1	35899889	35900045	35900139	250	1110002O04Rik	intergenic	6.72684	6.56333	5.88845	-0.695353	0.0989118	-0.854063	0.000902203	-0.158709	0.758519	No_cluster
peak_319	chr1	35901391	35901471	35901567	176	1110002O04Rik	intergenic	6.50201	6.32127	6.04019	-0.280036	0.865787	-0.469537	0.141852	-0.189501	0.720934	No_cluster
peak_320	chr1	35908494	35908680	35908786	292	1110002O04Rik	promoter	6.89593	6.51109	6.56758	0.0500743	0.991341	-0.329321	0.267164	-0.379396	0.210806	No_cluster
peak_321	chr1	35908808	35908912	35909004	196	1110002O04Rik	promoter	6.56018	6.21429	5.89818	-0.337928	0.814689	-0.661029	0.0330149	-0.323101	0.460462	No_cluster
peak_322	chr1	35929322	35929424	35929544	222	1110002O04Rik	intergenic	6.57695	6.65164	6.44387	-0.193674	0.937284	-0.145707	0.758752	0.0479672	0.951656	No_cluster
peak_323	chr1	35929668	35929913	35929978	310	1110002O04Rik	intergenic	7.48141	7.65352	7.664	0.00110925	0.999722	0.179338	0.512072	0.178228	0.577284	No_cluster
peak_324	chr1	35974266	35974304	35974405	139	Gm33176	intergenic	5.30247	5.633	5.2049	-0.433681	NA	-0.0953605	0.899872	0.33832	0.582708	No_cluster
peak_325	chr1	36103862	36103919	36103963	101	Gm39624	intragenic	5.29674	5.15375	5.18964	0.0481537	NA	-0.0999076	0.899285	-0.148061	0.878057	No_cluster
peak_326	chr1	36104023	36104183	36104296	273	Gm39624	intragenic	8.37765	8.27883	8.26913	-0.0112659	0.997023	-0.11353	0.589813	-0.102264	0.69876	No_cluster
peak_327	chr1	36107092	36107150	36107220	128	Hs6st1	promoter	5.45154	5.61265	5.4949	-0.105065	NA	0.0574903	0.939908	0.162555	0.844199	No_cluster
peak_328	chr1	36107246	36107458	36107875	629	Hs6st1	promoter	9.38286	9.50057	9.49128	-0.00750247	0.997276	0.106273	0.431256	0.113775	0.440987	No_cluster
peak_329	chr1	36107946	36108056	36108140	194	Hs6st1	promoter	6.93324	7.04636	6.77083	-0.281459	0.756076	-0.1672	0.635532	0.11426	0.815828	No_cluster
peak_330	chr1	36108498	36108629	36108734	236	Hs6st1	intragenic	5.91503	5.54245	5.74963	0.224074	0.947756	-0.163368	0.782314	-0.387442	0.445874	No_cluster
peak_333	chr1	36199357	36199524	36199673	316	Uggt1	intragenic	7.99339	6.85625	6.0853	-0.757806	0.0113128	-1.90201	1.28848e-23	-1.1442	3.07121e-10	No_cluster
peak_334	chr1	36274238	36274349	36274440	202	Uggt1	intragenic	5.76778	5.75277	5.12558	-0.595051	NA	-0.61601	0.140887	-0.0209591	0.984368	No_cluster
peak_335	chr1	36282927	36283388	36283611	684	Gm39625	promoter	8.83224	8.92448	8.9771	0.0613193	0.973828	0.153258	0.321824	0.0919387	0.684697	No_cluster
peak_336	chr1	36283648	36283702	36283737	89	Gm39625	promoter	4.92596	4.93846	5.4569	0.519562	NA	0.549839	0.278887	0.0302777	0.981391	No_cluster
peak_337	chr1	36291989	36292127	36292187	198	Gm39625	intergenic	7.01556	6.6328	6.74335	0.105732	0.98231	-0.290691	0.389811	-0.396423	0.224556	No_cluster
peak_338	chr1	36299666	36299812	36299872	206	Neurl3	intergenic	7.00724	5.61006	5.44927	-0.179098	0.968117	-1.57237	1.29199e-08	-1.39328	4.46021e-07	Cluster_1
peak_341	chr1	36303044	36303370	36303804	760	Neurl3	intragenic	8.97221	9.02376	9.07246	0.0476497	0.981611	0.100833	0.54231	0.0531831	0.838208	Cluster_1
peak_343	chr1	36311643	36311816	36311993	350	Neurl3	intragenic	7.05224	6.88611	6.96288	0.0597	0.988501	-0.096691	0.809354	-0.156391	0.716961	Cluster_1
peak_344	chr1	36312134	36312640	36312753	619	Neurl3	intragenic	9.06325	9.00497	8.96543	-0.0461003	0.983131	-0.100293	0.567319	-0.0541928	0.841731	Cluster_1
peak_345	chr1	36312783	36312906	36312941	158	Neurl3	intragenic	5.66969	5.59617	5.83626	0.243782	0.934662	0.175216	0.762984	-0.0685659	0.943569	Cluster_1
peak_346	chr1	36313512	36313578	36313750	238	Neurl3	promoter	5.91902	5.747	5.52029	-0.21728	0.953232	-0.391079	0.388949	-0.173799	0.81426	Cluster_1
peak_347	chr1	36316465	36316502	36316532	67	Neurl3	intergenic	5.46001	5.33704	5.36512	0.0537503	NA	-0.0729999	0.925873	-0.12675	0.894257	Cluster_1
peak_348	chr1	36318366	36318435	36318456	90	Neurl3	intergenic	5.32925	4.75993	4.68386	-0.0599528	NA	-0.656685	0.210019	-0.596732	0.310766	Cluster_1
peak_349	chr1	36318477	36318508	36318562	85	Neurl3	intergenic	5.27014	5.514	5.43699	-0.0769282	NA	0.169594	0.797819	0.246522	0.734921	Cluster_1
peak_351	chr1	36332621	36332777	36332929	308	Arid5a	intergenic	8.05992	7.2217	7.33465	0.118384	0.961033	-0.720271	5.78244e-05	-0.838655	2.46224e-06	Cluster_5
peak_353	chr1	36333594	36333720	36333840	246	Arid5a	intergenic	7.65126	7.42656	7.40312	-0.0247304	0.994529	-0.249617	0.27665	-0.224886	0.397349	Cluster_5
peak_355	chr1	36335660	36335818	36335939	279	Arid5a	intergenic	7.70331	7.66071	7.49266	-0.169822	0.877062	-0.21367	0.352928	-0.0438478	0.926406	Cluster_5
peak_356	chr1	36335949	36336032	36336121	172	Arid5a	intergenic	6.35429	6.07612	6.18694	0.110495	0.983131	-0.175404	0.704492	-0.285898	0.527938	Cluster_5
peak_357	chr1	36336182	36336259	36336335	153	Arid5a	intergenic	5.24871	5.16433	5.53822	0.369182	NA	0.299527	0.61332	-0.0696553	0.951917	Cluster_5
peak_358	chr1	36342503	36342701	36342832	329	Arid5a	intergenic	7.0462	6.60639	6.73632	0.128493	0.967711	-0.31636	0.259111	-0.444853	0.0894761	Cluster_5
peak_359	chr1	36346261	36346318	36346567	306	Arid5a	promoter	6.47705	6.47308	6.53061	0.045883	0.992578	0.0539512	0.923218	0.00806821	0.992802	Cluster_5
peak_360	chr1	36346586	36347137	36347297	711	Arid5a	promoter	10.2385	10.1807	10.2715	0.0891819	0.78694	0.0318698	0.814151	-0.0573121	0.680297	Cluster_5
peak_361	chr1	36347322	36347388	36347420	98	Arid5a	intragenic	5.69787	6.01886	5.58536	-0.44046	0.702845	-0.115656	0.853946	0.324805	0.529362	Cluster_5
peak_362	chr1	36347516	36347545	36347683	167	Arid5a	intragenic	5.84101	6.18995	6.16986	0.00590228	0.999376	0.360264	0.374347	0.354361	0.440596	Cluster_5
peak_363	chr1	36347771	36347810	36347969	198	Arid5a	intragenic	5.98672	5.89693	6.28988	0.380603	0.761049	0.305259	0.475059	-0.0753438	0.930377	Cluster_5
peak_364	chr1	36348143	36348225	36348370	227	Arid5a	intragenic	6.3597	6.94769	6.85553	-0.0959539	0.982476	0.491123	0.0622037	0.587077	0.0213824	Cluster_5
peak_365	chr1	36348503	36348583	36348645	142	Arid5a	intragenic	5.40595	5.30333	5.26067	-0.0364974	NA	-0.145219	0.839208	-0.108722	0.914	Cluster_5
peak_366	chr1	36348666	36348857	36349052	386	Arid5a	intragenic	8.51674	8.70062	8.74632	0.0424978	0.985079	0.229136	0.114029	0.186638	0.273472	Cluster_5
peak_367	chr1	36349079	36349131	36349256	177	Arid5a	intragenic	5.3056	5.46544	5.32208	-0.13867	NA	-0.00395822	0.996418	0.134712	0.893305	Cluster_5
peak_368	chr1	36360965	36361077	36361124	159	Arid5a	intragenic	5.43125	5.39903	4.77944	-0.650553	NA	-0.684284	0.161806	-0.0337305	0.978186	Cluster_5
peak_369	chr1	36363203	36363275	36363378	175	Arid5a	intergenic	6.10637	5.67435	5.36915	-0.30045	0.907577	-0.744203	0.0436137	-0.443753	0.348042	Cluster_5
peak_370	chr1	36364862	36365079	36365100	238	Arid5a	intergenic	6.48698	6.5179	6.13284	-0.388336	0.638125	-0.356011	0.28512	0.0323249	0.967265	Cluster_5
peak_371	chr1	36365256	36365292	36365459	203	Arid5a	intergenic	5.95872	5.56802	5.35285	-0.162282	NA	-0.583923	0.199365	-0.421641	0.463185	Cluster_5
peak_372	chr1	36407205	36407373	36407457	252	Kansl3	intragenic	6.07046	5.97399	5.89444	-0.0990923	0.985432	-0.182491	0.722592	-0.0833988	0.918018	No_cluster
peak_373	chr1	36407545	36407625	36407649	104	Kansl3	intragenic	5.40073	5.40897	5.19273	-0.21421	NA	-0.206948	0.75016	0.00726269	0.995518	No_cluster
peak_374	chr1	36407754	36407808	36407896	142	Kansl3	promoter	6.68776	6.58738	6.75095	0.161551	0.94278	0.0640835	0.891309	-0.0974678	0.865041	No_cluster
peak_375	chr1	36407916	36407996	36408092	176	Kansl3	promoter	6.68633	6.81983	6.72197	-0.106356	0.979752	0.0311044	0.951854	0.13746	0.782298	No_cluster
peak_376	chr1	36408125	36408329	36408403	278	Kansl3	promoter	8.10227	8.09704	8.16323	0.0691654	0.977348	0.0593179	0.827064	-0.00984752	0.982705	No_cluster
peak_377	chr1	36483740	36483794	36483853	113	Lman2l	promoter	5.28341	5.19499	5.5252	0.345402	NA	0.239969	0.707152	-0.105433	0.92037	No_cluster
peak_378	chr1	36483903	36483973	36484017	114	Lman2l	promoter	5.67887	5.49456	5.70139	0.207726	NA	0.0440962	0.954209	-0.16363	0.843355	No_cluster
peak_379	chr1	36484075	36484140	36484192	117	Lman2l	promoter	5.58748	5.73115	5.62218	-0.128403	NA	0.0466773	0.952025	0.17508	0.826045	No_cluster
peak_380	chr1	36484246	36484364	36484565	319	Lman2l	promoter	9.05036	9.02055	9.05171	0.0312789	0.98796	0.0052817	0.982608	-0.0259972	0.933766	No_cluster
peak_381	chr1	36509924	36509988	36510052	128	Cnnm4	promoter	5.41063	5.27513	5.55933	0.290671	NA	0.148724	0.822203	-0.141947	0.874121	No_cluster
peak_382	chr1	36510273	36510627	36511130	857	Gm33454	promoter	9.85323	9.79643	9.91346	0.113408	0.726748	0.0579324	0.676958	-0.0554757	0.753237	No_cluster
peak_383	chr1	36511178	36511340	36511502	324	Gm33454	promoter	6.88892	6.86635	6.93245	0.0677316	0.985941	0.0440513	0.922886	-0.0236803	0.972127	No_cluster
peak_384	chr1	36540478	36540531	36540641	163	Cnnm4	intragenic	5.83779	5.83507	5.80754	-0.0507122	0.993149	-0.028306	0.969261	0.0224062	0.983007	No_cluster
peak_386	chr1	36550711	36550858	36551634	923	Cnnm3	promoter	9.90621	10.1757	10.234	0.0569862	0.983131	0.32505	0.0335575	0.268064	0.120763	No_cluster
peak_387	chr1	36551675	36551798	36551912	237	Cnnm3	intragenic	6.19606	6.35324	6.77638	0.425006	0.511261	0.592999	0.0269739	0.167994	0.753573	No_cluster
peak_388	chr1	36585653	36586437	36586591	938	Ankrd39	promoter	9.79729	9.75469	9.75576	0.00412279	0.999139	-0.0390504	0.804407	-0.0431732	0.826023	No_cluster
peak_389	chr1	36586636	36586671	36586747	111	Ankrd39	promoter	5.36623	5.33134	5.17771	-0.141456	NA	-0.205259	0.771706	-0.0638027	0.9576	No_cluster
peak_390	chr1	36595700	36595736	36595929	229	Sema4c	intragenic	5.8939	5.94806	5.93765	0.00207335	0.999655	0.071865	0.914307	0.0697917	0.939868	No_cluster
peak_391	chr1	36596033	36596113	36596177	144	Sema4c	intragenic	6.11843	5.85785	5.92989	0.0839163	0.988909	-0.177977	0.74058	-0.261893	0.641972	No_cluster
peak_392	chr1	36596217	36596304	36596466	249	Sema4c	intragenic	7.40927	7.20382	7.39956	0.198153	0.877062	-0.015891	0.97105	-0.214044	0.511732	No_cluster
peak_393	chr1	36596625	36596690	36596756	131	Sema4c	intragenic	5.63891	5.1496	5.5752	0.422012	NA	-0.0686056	0.927004	-0.490618	0.331897	No_cluster
peak_394	chr1	36596817	36597048	36597130	313	Sema4c	intragenic	6.31485	6.23559	6.19364	-0.0503896	0.992225	-0.126338	0.797784	-0.0759487	0.916759	No_cluster
peak_395	chr1	36597181	36597353	36597464	283	Sema4c	intragenic	7.33822	7.21014	7.38618	0.178502	0.893759	0.0512583	0.89641	-0.127244	0.75205	No_cluster
peak_396	chr1	36597471	36597571	36597618	147	Sema4c	intragenic	6.13665	5.36286	6.03631	0.671071	0.37093	-0.0748501	0.914278	-0.745921	0.0558336	No_cluster
peak_397	chr1	36723273	36723389	36723468	195	Fam178b	promoter	6.59074	6.64484	6.44608	-0.199102	0.926878	-0.146393	0.739043	0.0527094	0.942337	No_cluster
peak_398	chr1	36730240	36730484	36730516	276	Cox5b	promoter	7.47477	7.58073	7.56764	-0.0206967	0.99477	0.0910365	0.7733	0.111733	0.761724	Cluster_7
peak_399	chr1	36730526	36730559	36730747	221	Cox5b	promoter	8.23568	8.22883	8.29161	0.0611526	0.981347	0.0550051	0.834702	-0.00614751	0.989452	Cluster_7
peak_400	chr1	36730784	36730827	36730891	107	Cox5b	promoter	4.93178	5.31952	5.05323	-0.254228	NA	0.147863	0.85456	0.40209	0.561285	Cluster_7
peak_401	chr1	36748217	36748300	36748360	143	4933424G06Rik	promoter	5.7944	5.40828	5.20731	-0.197976	NA	-0.595742	0.154781	-0.397766	0.459928	No_cluster
peak_402	chr1	36748392	36748536	36748603	211	Actr1b	promoter	7.30071	7.23045	6.96926	-0.262141	0.74005	-0.330017	0.164389	-0.0678766	0.893541	No_cluster
peak_403	chr1	36748657	36748706	36748915	258	Actr1b	promoter	6.37222	6.3294	6.52511	0.196828	0.931933	0.154341	0.728263	-0.0424873	0.9576	No_cluster
peak_404	chr1	36748921	36749090	36749302	381	Actr1b	promoter	9.49859	9.46549	9.63127	0.165139	0.46178	0.131921	0.258758	-0.0332187	0.890466	No_cluster
peak_405	chr1	36761780	36761810	36761877	97	Gm33533	intragenic	5.2462	5.01553	4.64732	-0.38015	NA	-0.614229	0.278873	-0.234079	0.807809	No_cluster
peak_406	chr1	36761884	36761958	36762015	131	Gm33533	intragenic	5.31208	5.29553	4.58264	-0.733271	NA	-0.754815	0.114768	-0.021544	0.985863	No_cluster
peak_407	chr1	36762238	36762389	36762628	390	Gm33533	intragenic	7.98657	7.4259	6.79884	-0.636409	0.0125917	-1.20238	8.09894e-13	-0.565971	0.00137226	No_cluster
peak_408	chr1	36776499	36776556	36776580	81	Gm33533	intragenic	4.78245	4.67344	4.40318	-0.282622	NA	-0.397373	0.59129	-0.114752	0.9313	No_cluster
peak_409	chr1	36776586	36776627	36776692	106	Gm33533	intragenic	5.31361	4.95766	4.53746	-0.404836	NA	-0.781115	0.115499	-0.376279	0.607076	No_cluster
peak_410	chr1	36783550	36783697	36783770	220	Gm33533	promoter	6.52203	6.51758	6.65747	0.140576	0.967156	0.139934	0.744846	-0.000641703	0.999336	No_cluster
peak_412	chr1	36799571	36799738	36799823	252	Zap70	promoter	6.47776	6.26588	6.61197	0.341515	0.755191	0.136941	0.772066	-0.204573	0.69346	No_cluster
peak_413	chr1	36800132	36800269	36800322	190	Zap70	promoter	5.96048	6.20487	6.15487	-0.051539	0.992578	0.174987	0.737048	0.226526	0.695034	No_cluster
peak_415	chr1	36800659	36800857	36801033	374	Zap70	promoter	8.9846	9.22968	9.36287	0.133167	0.78779	0.377071	0.000494737	0.243904	0.0523966	No_cluster
peak_416	chr1	36801066	36801138	36801195	129	Zap70	promoter	5.95796	6.08036	5.85115	-0.229531	0.931933	-0.101319	0.865611	0.128212	0.861646	No_cluster
peak_417	chr1	36801248	36801296	36801617	369	Zap70	promoter	6.4603	6.58595	6.38246	-0.200681	0.924466	-0.0734375	0.88495	0.127243	0.823006	No_cluster
peak_418	chr1	36803292	36803386	36803440	148	Zap70	intragenic	5.34958	5.43029	5.49863	0.052076	NA	0.143852	0.837931	0.0917756	0.930016	No_cluster
peak_419	chr1	36803490	36803571	36803640	150	Zap70	intragenic	5.67694	5.54892	5.77927	0.226046	NA	0.0916066	0.893161	-0.13444	0.874031	No_cluster
peak_420	chr1	36803960	36804066	36804204	244	Gm18828	intragenic	5.63951	6.19805	6.25375	0.0516766	0.992225	0.626775	0.0577363	0.575098	0.108138	No_cluster
peak_421	chr1	36805585	36805664	36805786	201	Gm18828	promoter	6.35666	6.15639	6.34068	0.187327	0.943629	-0.0217307	0.970502	-0.209058	0.685791	No_cluster
peak_422	chr1	36805793	36805845	36805914	121	Gm18828	promoter	4.75138	4.90896	4.96897	0.0846429	NA	0.244333	0.75834	0.15969	0.890752	No_cluster
peak_423	chr1	36805932	36806097	36806286	354	Gm18828	promoter	8.78189	8.61877	8.75391	0.129636	0.86236	-0.0303126	0.907239	-0.159949	0.388166	No_cluster
peak_424	chr1	36806338	36806423	36806641	303	Gm18828	promoter	6.89319	6.85733	7.06581	0.207957	0.889438	0.176756	0.608509	-0.0312013	0.964271	No_cluster
peak_425	chr1	36807593	36807986	36808501	908	Zap70	intragenic	9.179	9.57435	9.48366	-0.0908288	0.885717	0.304811	0.00167995	0.39564	2.16991e-05	No_cluster
peak_426	chr1	36811644	36811792	36811859	215	Zap70	intragenic	5.82006	6.0623	6.19353	0.127991	0.981611	0.377251	0.346768	0.24926	0.657514	No_cluster
peak_427	chr1	36918270	36918432	36918538	268	Tmem131	intragenic	5.50803	6.18204	6.69354	0.521801	0.435064	1.18444	2.92731e-05	0.662642	0.0547392	No_cluster
peak_428	chr1	36922910	36923012	36923100	190	Tmem131	intragenic	5.14633	6.05983	5.96386	-0.102242	0.985921	0.82565	0.0199167	0.927892	0.00797172	No_cluster
peak_431	chr1	36949566	36949665	36949805	239	Tmem131	intragenic	7.38973	7.51933	7.59453	0.0841873	0.981611	0.206825	0.46186	0.122637	0.770632	No_cluster
peak_432	chr1	36950754	36950931	36951004	250	Tmem131	intragenic	5.95782	6.06887	6.08689	0.0106023	0.999139	0.129419	0.822221	0.118816	0.877637	No_cluster
peak_433	chr1	36954372	36954449	36954540	168	Tmem131	intragenic	5.04711	5.64023	6.1468	0.510386	0.648552	1.12784	0.00154659	0.61745	0.185689	No_cluster
peak_434	chr1	36958828	36959006	36959137	309	Tmem131	intragenic	7.16506	7.04244	6.98161	-0.0593115	0.988701	-0.182984	0.582707	-0.123672	0.792471	No_cluster
peak_435	chr1	36959360	36959616	36959973	613	Tmem131	intragenic	8.61107	8.52562	8.41995	-0.0971365	0.933205	-0.183578	0.258515	-0.0864415	0.740432	No_cluster
peak_436	chr1	36961062	36961328	36961461	399	Tmem131	intragenic	6.09587	6.88542	7.06077	0.177807	0.923966	0.972362	9.3465e-06	0.794555	0.000630058	No_cluster
peak_438	chr1	36976480	36976595	36976646	166	Tmem131	intragenic	4.64884	5.24652	5.42751	0.180552	NA	0.787781	0.0886872	0.607229	0.278733	No_cluster
peak_439	chr1	36978068	36978161	36978240	172	Tmem131	promoter	6.1102	6.36252	6.4033	0.0431681	0.993149	0.288575	0.447088	0.245407	0.604146	No_cluster
peak_440	chr1	36978274	36978766	36978824	550	Tmem131	promoter	9.14232	9.21289	9.2417	0.0285736	0.988209	0.100696	0.497444	0.0721225	0.724157	No_cluster
peak_441	chr1	36978889	36979011	36979521	632	Tmem131	promoter	9.1791	9.24773	9.39127	0.144039	0.676002	0.211356	0.0581296	0.0673172	0.749217	No_cluster
peak_442	chr1	37034732	37035093	37035253	521	n-R5s210	intergenic	8.44983	8.9744	9.08326	0.108646	0.900402	0.630141	4.79989e-08	0.521495	1.41139e-05	No_cluster
peak_443	chr1	37035626	37035812	37036140	514	n-R5s210	intergenic	6.3716	7.05975	6.8928	-0.170876	0.934394	0.531491	0.0391405	0.702366	0.0036724	No_cluster
peak_446	chr1	37041669	37041906	37042031	362	n-R5s210	intergenic	7.52652	7.20576	7.04373	-0.165589	0.909086	-0.486966	0.0131214	-0.321378	0.167441	No_cluster
peak_447	chr1	37068023	37068100	37068167	144	Vwa3b	promoter	5.72939	5.73987	5.42613	-0.325687	NA	-0.32304	0.522921	0.00264727	0.998227	No_cluster
peak_448	chr1	37068277	37068312	37068620	343	Vwa3b	promoter	7.05391	7.0021	6.9245	-0.0798398	0.983131	-0.13325	0.703623	-0.0534105	0.92596	No_cluster
peak_449	chr1	37068681	37068769	37068838	157	Vwa3b	promoter	5.13784	5.46633	5.2199	-0.253658	NA	0.0862496	0.914646	0.339908	0.610225	No_cluster
peak_450	chr1	37069854	37069923	37070064	210	Vwa3b	intragenic	6.54749	6.24762	6.04146	-0.209098	0.935809	-0.522867	0.1029	-0.313769	0.465405	No_cluster
peak_451	chr1	37338637	37338834	37338941	304	Inpp4a	promoter	8.69541	8.61177	8.6878	0.074278	0.961953	-0.00974208	0.970985	-0.0840201	0.735068	No_cluster
peak_452	chr1	37338950	37338986	37339077	127	Inpp4a	promoter	7.45616	7.42369	7.42458	0.0016712	0.999376	-0.0314542	0.93453	-0.0331254	0.949808	No_cluster
peak_453	chr1	37339137	37339203	37339252	115	Inpp4a	promoter	5.76677	5.8065	5.74303	-0.0418214	0.994756	-0.0145211	0.984551	0.0273003	0.979446	No_cluster
peak_454	chr1	37339261	37339352	37339559	298	Inpp4a	promoter	6.92537	6.845	7.10066	0.253769	0.80311	0.168797	0.616305	-0.084972	0.876111	No_cluster
peak_455	chr1	37339794	37339974	37340142	348	Inpp4a	intragenic	6.33337	6.4344	6.37898	-0.0599486	0.990464	0.0451078	0.936032	0.105056	0.869285	No_cluster
peak_457	chr1	37346786	37346845	37346962	176	Inpp4a	intragenic	5.03317	5.40021	5.61051	0.21363	NA	0.596432	0.206702	0.382803	0.561411	No_cluster
peak_458	chr1	37347176	37347317	37347488	312	Inpp4a	intragenic	6.38182	6.82766	7.07582	0.252216	0.819216	0.702216	0.00182934	0.450001	0.0966319	No_cluster
peak_460	chr1	37350068	37350164	37350251	183	Inpp4a	intragenic	5.36045	5.85836	5.71561	-0.120053	NA	0.394963	0.415853	0.515015	0.275296	No_cluster
peak_461	chr1	37350265	37350328	37350440	175	Inpp4a	intragenic	5.17423	5.57352	5.74403	0.185686	NA	0.601318	0.158727	0.415632	0.460051	No_cluster
peak_462	chr1	37458570	37458654	37458813	243	Coa5	intragenic	7.42751	7.29287	7.54653	0.251871	0.687369	0.117833	0.688854	-0.134038	0.701147	No_cluster
peak_463	chr1	37468599	37468732	37468828	229	Coa5	promoter	6.20409	6.15615	5.85971	-0.333316	0.85208	-0.371672	0.3832	-0.0383559	0.968059	No_cluster
peak_464	chr1	37468859	37469188	37469544	685	Unc50	promoter	9.7105	9.69323	9.67292	-0.0195448	0.990464	-0.0370448	0.813476	-0.0175001	0.943569	No_cluster
peak_465	chr1	37469602	37469680	37469820	218	Unc50	promoter	6.63196	6.54694	6.65044	0.102945	0.981611	0.0163668	0.975289	-0.0865786	0.888224	No_cluster
peak_467	chr1	37513275	37513304	37513468	193	Mgat4a	intragenic	5.07265	5.6055	5.50648	-0.0821919	NA	0.445354	0.381744	0.527546	0.309982	Cluster_6
peak_468	chr1	37516484	37516571	37516646	162	Mgat4a	intragenic	4.79149	5.79116	5.92077	0.127982	NA	1.14947	0.000970039	1.02148	0.00546287	Cluster_6
peak_470	chr1	37517056	37517196	37517277	221	Mgat4a	intragenic	6.73274	7.17343	7.1772	0.00290662	0.999376	0.453139	0.0518447	0.450233	0.0633021	Cluster_6
peak_471	chr1	37517534	37517597	37517681	147	Mgat4a	intragenic	5.1316	4.72639	5.2488	0.482454	NA	0.0833529	0.930515	-0.399101	0.62397	Cluster_6
peak_472	chr1	37517681	37517773	37517798	117	Mgat4a	intragenic	4.72936	5.08221	4.90001	-0.190972	NA	0.175218	0.829708	0.36619	0.634207	Cluster_6
peak_474	chr1	37530835	37531040	37531063	228	Mgat4a	intragenic	5.39684	5.83751	5.2131	-0.620624	NA	-0.171949	0.797171	0.448675	0.383911	Cluster_6
peak_475	chr1	37534903	37534961	37535046	143	Mgat4a	intragenic	5.96056	5.41316	5.37	-0.0333738	NA	-0.564474	0.215918	-0.531101	0.295552	Cluster_6
peak_476	chr1	37535135	37535213	37535371	236	Mgat4a	intragenic	6.70027	6.25258	6.46189	0.210322	0.915303	-0.241861	0.494522	-0.452183	0.132424	Cluster_6
peak_477	chr1	37579689	37579891	37579953	264	Mgat4a	intragenic	6.3986	6.57837	6.63775	0.0564686	0.990671	0.231435	0.531557	0.174966	0.726551	Cluster_6
peak_478	chr1	37579966	37580141	37580354	388	Mgat4a	promoter	9.13766	9.23355	9.30892	0.0750837	0.934973	0.169662	0.16328	0.0945785	0.597123	Cluster_6
peak_479	chr1	37580373	37580423	37580513	140	Mgat4a	promoter	5.71481	5.35446	5.58184	0.228978	NA	-0.138661	0.828376	-0.367639	0.506417	Cluster_6
peak_480	chr1	37653318	37653418	37653517	199	4930556I23Rik	promoter	5.24449	5.88772	5.85081	-0.0509114	0.99372	0.607924	0.149649	0.658835	0.127205	No_cluster
peak_482	chr1	37903499	37904110	37904711	1212	Tsga10	intragenic	11.13	11.1311	11.2586	0.127273	0.318061	0.127049	0.0661764	-0.000224783	0.99908	No_cluster
peak_483	chr1	37904884	37904908	37905000	116	Tsga10	intragenic	5.1287	5.09497	4.92718	-0.141507	NA	-0.179438	0.826472	-0.0379306	0.977762	No_cluster
peak_484	chr1	37910983	37911030	37911108	125	Lipt1	promoter	5.45482	5.36864	5.47927	0.106577	NA	0.0222613	0.977723	-0.0843161	0.934322	No_cluster
peak_485	chr1	37911178	37911320	37911629	451	Lipt1	promoter	8.62202	8.43139	8.67185	0.240928	0.39052	0.0521045	0.824485	-0.188823	0.268985	No_cluster
peak_486	chr1	37911814	37911955	37912043	229	Lipt1	intragenic	6.06536	6.13526	6.09118	-0.0284852	0.995802	0.0384197	0.95384	0.0669049	0.938033	No_cluster
peak_487	chr1	37928663	37928790	37928957	294	Mrpl30	promoter	6.38328	6.18006	6.14923	-0.0213106	0.997276	-0.229798	0.579833	-0.208488	0.685974	No_cluster
peak_488	chr1	37929080	37929403	37929527	447	Mitd1	promoter	8.56759	8.50965	8.40744	-0.104332	0.918034	-0.1632	0.318228	-0.0588681	0.840611	No_cluster
peak_489	chr1	37929533	37929614	37929710	177	Mrpl30	promoter	7.39164	7.07452	7.15107	0.0730425	0.983131	-0.245078	0.330444	-0.318121	0.194825	No_cluster
peak_490	chr1	37929722	37929817	37929863	141	Mrpl30	promoter	5.47446	5.4322	5.46041	0.0236045	NA	-0.0154856	0.984338	-0.0390902	0.972917	No_cluster
peak_491	chr1	37930590	37930668	37930788	198	Mitd1	promoter	5.90073	5.6765	5.52985	-0.133626	0.983131	-0.378775	0.419444	-0.245149	0.708942	No_cluster
peak_492	chr1	38035896	38036091	38036165	269	Txndc9	promoter	8.08144	7.93146	7.98179	0.0491724	0.986288	-0.0955924	0.729289	-0.144765	0.610746	No_cluster
peak_493	chr1	38036177	38036377	38036572	395	Txndc9	promoter	9.99217	10.0062	10.0616	0.0567449	0.943946	0.0698977	0.579833	0.0131528	0.958683	No_cluster
peak_494	chr1	38036629	38036694	38036775	146	Txndc9	promoter	6.14613	6.14473	6.30342	0.152631	0.97062	0.159875	0.745682	0.00724414	0.994037	No_cluster
peak_495	chr1	38036802	38037141	38037470	668	Eif5b	promoter	9.52086	9.53451	9.49528	-0.0374633	0.98231	-0.0241261	0.895321	0.0133372	0.961091	No_cluster
peak_496	chr1	38037523	38037599	38037811	288	Eif5b	promoter	6.87553	6.71618	6.7838	0.0599406	0.988909	-0.0994599	0.809109	-0.159401	0.720118	No_cluster
peak_497	chr1	38167981	38168115	38168144	163	Rev1	intragenic	5.06792	5.18255	5.21101	0.0311201	NA	0.147284	0.844501	0.116164	0.912088	No_cluster
peak_498	chr1	38168157	38168938	38169208	1051	Rev1	promoter	9.99905	10.0228	10.1738	0.149854	0.384891	0.173505	0.0406628	0.0236508	0.91109	No_cluster
peak_499	chr1	38169219	38169242	38169341	122	Rev1	promoter	6.32804	6.15857	6.34484	0.185163	0.943782	0.0173781	0.976495	-0.167785	0.766603	No_cluster
peak_500	chr1	38596733	38596919	38597042	309	Aff3	intragenic	7.64678	6.33549	5.29061	-1.00821	0.0066444	-2.33273	3.95327e-22	-1.32452	4.95128e-09	No_cluster
peak_501	chr1	38619691	38619729	38619909	218	Aff3	intragenic	5.89602	4.48919	2.38672	-2.1655	NA	-3.60822	1.05431e-10	-1.44272	0.00157564	No_cluster
peak_502	chr1	38701765	38701890	38701972	207	Aff3	intragenic	5.77491	4.85656	2.83654	-2.18611	NA	-3.12369	1.36611e-09	-0.93758	0.0518814	No_cluster
peak_504	chr1	38816567	38816698	38817028	461	Lonrf2	intergenic	7.2203	4.52744	2.70813	-1.94457	0.00681981	-4.69737	9.06293e-25	-2.7528	1.03268e-17	No_cluster
peak_505	chr1	38936901	38937198	38937352	451	Chst10	promoter	8.24846	8.37998	8.47232	0.0918586	0.945773	0.219513	0.179814	0.127654	0.589874	No_cluster
peak_506	chr1	39026219	39026777	39026948	729	Pdcl3	promoter	9.43173	9.43644	9.57099	0.131485	0.673064	0.137929	0.223563	0.00644438	0.982164	Cluster_7
peak_507	chr1	39026994	39027049	39027145	151	Pdcl3	promoter	7.3785	7.35673	7.3599	0.000189659	0.99987	-0.0288402	0.946432	-0.0290299	0.961261	Cluster_7
peak_508	chr1	39027174	39027261	39027306	132	Pdcl3	promoter	5.7444	5.44388	5.33965	-0.11697	NA	-0.421664	0.372407	-0.304695	0.624243	Cluster_7
peak_509	chr1	39049663	39049758	39049807	144	Pdcl3	intergenic	5.8096	5.79981	5.70262	-0.0912786	0.98796	-0.106339	0.864286	-0.0150602	0.98829	Cluster_7
peak_510	chr1	39049876	39050003	39050084	208	Pdcl3	intergenic	6.79706	6.83084	6.6889	-0.134716	0.964948	-0.103656	0.810266	0.0310603	0.9656	Cluster_7
peak_511	chr1	39064212	39064421	39064620	408	Gm35222	intergenic	7.42684	7.97916	7.77816	-0.181162	0.867346	0.368427	0.071374	0.549589	0.00299247	No_cluster
peak_513	chr1	39231522	39231610	39231818	296	Npas2	promoter	5.50403	6.41532	6.48508	0.0881267	0.985941	1.01046	0.000512468	0.922328	0.00233155	No_cluster
peak_514	chr1	39232142	39232258	39232360	218	Npas2	promoter	5.34801	6.20688	6.15869	-0.0507926	0.992962	0.827661	0.0112668	0.878454	0.00736186	No_cluster
peak_515	chr1	39232668	39232848	39232877	209	Npas2	promoter	5.35709	5.99455	6.23009	0.228281	0.931933	0.882537	0.00539379	0.654256	0.0721935	No_cluster
peak_516	chr1	39232887	39233237	39233348	461	Npas2	promoter	7.0473	7.62319	7.68402	0.0647533	0.983131	0.642295	0.000221379	0.577542	0.0014138	No_cluster
peak_517	chr1	39233456	39233556	39233652	196	Npas2	promoter	5.13096	5.71851	5.85839	0.133644	NA	0.751103	0.0510639	0.617459	0.16068	No_cluster
peak_518	chr1	39233726	39233799	39233944	218	Npas2	intragenic	4.26496	5.19255	5.63052	0.449527	NA	1.41798	0.000450524	0.968453	0.0391296	No_cluster
peak_519	chr1	39235648	39235704	39235768	120	Npas2	intragenic	5.14944	5.74159	5.89378	0.154162	NA	0.755576	0.0421058	0.601414	0.161958	No_cluster
peak_520	chr1	39235854	39236016	39236206	352	Npas2	intragenic	8.44056	8.81787	8.84747	0.0279939	0.990972	0.40239	0.00144157	0.374396	0.00428524	No_cluster
peak_521	chr1	39236235	39236327	39236433	198	Npas2	intragenic	5.14956	5.42427	5.38703	-0.0505899	NA	0.231837	0.722097	0.282427	0.702355	No_cluster
peak_522	chr1	39246121	39246190	39246294	173	Npas2	intragenic	5.90223	5.79771	5.78036	0.0237929	0.99736	-0.0858843	0.893483	-0.109677	0.893348	No_cluster
peak_523	chr1	39273871	39274171	39274443	572	Npas2	intragenic	7.533	8.312	8.04125	-0.266488	0.42486	0.516393	0.000473512	0.78288	1.31105e-08	No_cluster
peak_524	chr1	39320137	39320250	39320325	188	Gm17904	promoter	5.87988	6.5191	6.33431	-0.186383	0.944375	0.45385	0.178867	0.640233	0.0372552	No_cluster
peak_525	chr1	39320390	39320450	39320527	137	Gm17904	promoter	4.93084	5.47275	5.58887	0.117547	NA	0.661897	0.138079	0.54435	0.30405	No_cluster
peak_526	chr1	39320942	39321136	39321304	362	Gm17904	promoter	5.9385	7.70902	7.79424	0.0739308	0.983707	1.8619	3.91748e-20	1.78797	2.04016e-18	No_cluster
peak_527	chr1	39379866	39379969	39380038	172	Npas2	intragenic	5.41393	5.39625	5.73103	0.343391	NA	0.333049	0.519007	-0.0103416	0.993185	No_cluster
peak_528	chr1	39406380	39406454	39406488	108	LOC118567737	promoter	5.1729	5.33154	4.9242	-0.419486	NA	-0.263528	0.695325	0.155958	0.873243	No_cluster
peak_529	chr1	39406734	39406885	39407101	367	Rpl31	promoter	9.64849	9.58598	9.67883	0.0946472	0.854999	0.0316686	0.856339	-0.0629786	0.728957	No_cluster
peak_530	chr1	39407113	39407202	39407258	145	Rpl31	promoter	6.84722	6.84446	6.91846	0.0808555	0.983707	0.0751174	0.862932	-0.00573816	0.993963	No_cluster
peak_531	chr1	39407303	39407526	39407669	366	Rpl31	promoter	6.91238	6.94558	6.98618	0.0423818	0.991874	0.0674604	0.872632	0.0250785	0.969939	No_cluster
peak_532	chr1	39407905	39407975	39408118	213	LOC118567737	promoter	5.5385	5.72235	5.67226	-0.0764267	NA	0.128021	0.850668	0.204448	0.786714	No_cluster
peak_533	chr1	39517744	39517828	39517937	193	Tbc1d8	promoter	6.47984	5.69626	5.49493	-0.215921	0.947467	-1.01307	0.000847863	-0.79715	0.0126298	No_cluster
peak_535	chr1	39574459	39574788	39575493	1034	Cnot11	promoter	10.0949	9.97734	10.0756	0.0999239	0.736278	-0.0186855	0.904415	-0.118609	0.232003	No_cluster
peak_536	chr1	39595090	39595340	39595460	370	Rnf149	intragenic	6.98565	7.53016	7.56501	0.035042	0.99238	0.574152	0.00572498	0.53911	0.012902	No_cluster
peak_537	chr1	39598037	39598247	39598408	371	Rnf149	intragenic	7.52618	8.13051	7.73433	-0.396933	0.139631	0.208154	0.338039	0.605087	0.000108748	No_cluster
peak_538	chr1	39599464	39599662	39599821	357	Rnf149	intragenic	6.53436	6.94847	6.80579	-0.142501	0.953232	0.270593	0.377063	0.413095	0.12982	No_cluster
peak_539	chr1	39610843	39610972	39611048	205	Rnf149	intragenic	6.17782	6.09747	5.40802	-0.700745	0.22882	-0.777913	0.0171082	-0.0771687	0.924578	No_cluster
peak_540	chr1	39615073	39615223	39615357	284	Rnf149	intragenic	7.40369	7.66858	7.3804	-0.293253	0.566225	-0.0295903	0.941127	0.263662	0.285502	No_cluster
peak_541	chr1	39615487	39616600	39616867	1380	Rnf149	promoter	10.3394	10.4066	10.416	0.0102026	0.994023	0.0771944	0.436886	0.0669918	0.582844	No_cluster
peak_542	chr1	39616905	39617098	39617238	333	Rnf149	promoter	6.26305	6.37715	6.41526	0.0365142	0.994529	0.148469	0.748489	0.111954	0.862554	No_cluster
peak_543	chr1	39690379	39690515	39690630	251	D930019O06Rik	promoter	6.31287	6.50667	6.61639	0.102489	0.983131	0.282365	0.457558	0.179876	0.744097	No_cluster
peak_544	chr1	39753157	39753363	39753450	293	Rfx8	intragenic	7.72309	6.79516	6.37386	-0.41888	0.377108	-1.35309	5.17066e-13	-0.934211	5.5083e-07	No_cluster
peak_545	chr1	39773634	39773724	39773829	195	Rfx8	intergenic	5.08614	5.85171	6.13204	0.290485	0.891852	1.0672	0.000994392	0.776719	0.0347712	No_cluster
peak_546	chr1	39774106	39774266	39774336	230	Rfx8	intergenic	5.21356	5.7105	5.78342	0.0672255	NA	0.568938	0.172722	0.501712	0.296752	No_cluster
peak_547	chr1	39800306	39800440	39800554	248	Rfx8	intergenic	5.55862	6.23751	6.44535	0.191828	0.952183	0.886719	0.00429566	0.694891	0.0450441	No_cluster
peak_548	chr1	39881334	39881561	39882067	733	1700066B17Rik	intragenic	9.666	9.4541	9.39998	-0.0544491	0.962867	-0.266937	0.00302302	-0.212488	0.0292517	No_cluster
peak_549	chr1	39886269	39886364	39886539	270	1700066B17Rik	promoter	6.35305	5.11453	4.66809	-0.474838	NA	-1.73244	1.38827e-06	-1.2576	0.000521325	No_cluster
peak_550	chr1	39935742	39935867	39936023	281	Map4k4	intergenic	7.80658	8.1773	8.46595	0.290437	0.308228	0.660523	8.1877e-07	0.370086	0.0177329	No_cluster
peak_552	chr1	39939336	39939603	39939636	300	Map4k4	promoter	5.99202	6.27736	6.33922	0.068371	0.989408	0.364252	0.322168	0.295881	0.519529	No_cluster
peak_553	chr1	39939645	39940017	39940856	1211	Map4k4	promoter	9.45773	9.6123	9.71053	0.0978786	0.856677	0.249965	0.0101566	0.152086	0.216827	No_cluster
peak_554	chr1	39940895	39940916	39940995	100	Map4k4	intragenic	5.48804	5.74874	5.73459	-0.0164772	NA	0.252255	0.655181	0.268732	0.688113	No_cluster
peak_555	chr1	39941097	39941140	39941270	173	Map4k4	intragenic	5.86902	6.19725	6.05059	-0.147933	0.975252	0.183034	0.714391	0.330966	0.466743	No_cluster
peak_556	chr1	39941478	39941600	39941622	144	Map4k4	intragenic	5.00439	5.15173	5.59513	0.420905	NA	0.588269	0.241486	0.167365	0.869687	No_cluster
peak_557	chr1	39941738	39941946	39942126	388	Map4k4	intragenic	6.45243	6.8531	6.87524	0.0289214	0.994756	0.435593	0.101573	0.406671	0.160688	No_cluster
peak_558	chr1	39943935	39943999	39944124	189	Map4k4	intragenic	5.50976	5.81948	5.85862	0.0452687	0.994529	0.344232	0.462893	0.298963	0.607024	No_cluster
peak_559	chr1	39950793	39950830	39950936	143	Map4k4	intragenic	6.40418	6.16358	6.19379	0.0343896	0.994756	-0.207927	0.631251	-0.242317	0.618085	No_cluster
peak_560	chr1	39952538	39952635	39952727	189	Map4k4	intragenic	5.43125	5.69779	5.96864	0.276256	0.906474	0.546727	0.150446	0.270471	0.652773	No_cluster
peak_561	chr1	39956828	39956873	39957014	186	Map4k4	intragenic	5.39911	5.23031	4.98438	-0.258127	NA	-0.438303	0.421871	-0.180176	0.843314	No_cluster
peak_562	chr1	39957038	39957178	39957351	313	Map4k4	intragenic	6.99269	6.78215	6.68204	-0.0999359	0.981002	-0.311272	0.263497	-0.211337	0.568751	No_cluster
peak_563	chr1	39957357	39957470	39957581	224	Map4k4	intragenic	6.03662	6.03186	6.06558	0.0433584	0.99382	0.0415577	0.949374	-0.00180069	0.998569	No_cluster
peak_566	chr1	39961289	39961403	39961497	208	Map4k4	intragenic	5.74268	5.74238	5.53839	-0.197323	NA	-0.197072	0.728465	0.00025129	0.999902	No_cluster
peak_567	chr1	39961836	39962016	39962290	454	Map4k4	intragenic	8.13224	8.10664	7.98716	-0.122988	0.915181	-0.147856	0.480939	-0.0248683	0.954523	No_cluster
peak_568	chr1	39962300	39962330	39962411	111	Map4k4	intragenic	4.9262	4.6952	4.58587	-0.11607	NA	-0.359938	0.627866	-0.243868	0.815785	No_cluster
peak_569	chr1	39962514	39962545	39962581	67	Map4k4	intragenic	4.4116	4.67203	3.83728	-0.736239	NA	-0.527982	0.543079	0.208257	0.881814	No_cluster
peak_570	chr1	39962601	39962756	39962910	309	Map4k4	intragenic	8.05447	8.02065	7.89809	-0.126192	0.911811	-0.157617	0.44995	-0.0314251	0.941304	No_cluster
peak_571	chr1	39971675	39971799	39971934	259	Map4k4	intragenic	4.50271	5.54355	6.04778	0.508916	NA	1.56937	1.16325e-05	1.06046	0.00889214	No_cluster
peak_572	chr1	39972020	39972134	39972332	312	Map4k4	intragenic	4.86499	6.26772	6.3547	0.081411	0.988024	1.52963	2.46811e-07	1.44822	1.70811e-06	No_cluster
peak_573	chr1	39974756	39975014	39975144	388	Map4k4	intragenic	6.00981	6.36139	6.22053	-0.14301	0.972287	0.212768	0.622831	0.355778	0.36359	No_cluster
peak_574	chr1	39975393	39975854	39976100	707	Map4k4	intragenic	9.41625	9.45375	9.60434	0.152218	0.536149	0.190053	0.0609774	0.0378347	0.868857	No_cluster
peak_575	chr1	39980459	39980602	39980781	322	Map4k4	intragenic	6.65663	6.93396	6.85052	-0.0839049	0.983131	0.195439	0.574956	0.279344	0.409593	No_cluster
peak_576	chr1	39980824	39980963	39981080	256	Map4k4	intragenic	6.45543	6.59639	6.5791	-0.00289338	0.999376	0.137608	0.750949	0.140501	0.792963	No_cluster
peak_577	chr1	39983480	39983621	39983653	173	Map4k4	intragenic	4.41535	5.49509	5.35732	-0.131662	NA	0.989389	0.0270016	1.12105	0.0107961	No_cluster
peak_578	chr1	39983653	39983682	39983818	165	Map4k4	intragenic	5.34399	6.11284	6.08005	-0.0358846	0.995378	0.747605	0.0395905	0.78349	0.0338595	No_cluster
peak_579	chr1	39984498	39984587	39984732	234	Map4k4	intragenic	4.62274	6.74023	6.45018	-0.289466	0.86236	1.87407	4.75764e-10	2.16354	2.49089e-13	No_cluster
peak_580	chr1	39988440	39988536	39988673	233	Map4k4	intragenic	6.74917	6.86525	6.92808	0.0688264	0.988209	0.185347	0.638732	0.116521	0.842754	No_cluster
peak_581	chr1	39988682	39988781	39988874	192	Map4k4	intragenic	5.50643	6.01132	6.12685	0.0871581	0.988909	0.644124	0.0984169	0.556966	0.209663	No_cluster
peak_582	chr1	39989323	39989404	39989543	220	Map4k4	intragenic	5.83654	5.52876	5.79906	0.288532	0.907203	-0.0287991	0.967503	-0.317331	0.574815	No_cluster
peak_583	chr1	40008280	40008455	40008498	218	Map4k4	intragenic	5.01556	5.98428	5.56474	-0.405456	NA	0.58641	0.179243	0.991867	0.00738962	No_cluster
peak_584	chr1	40025980	40026246	40026448	468	Map4k4	intragenic	5.35442	7.80653	7.97124	0.16083	0.902549	2.6206	2.53635e-40	2.45977	3.09318e-35	No_cluster
peak_585	chr1	40029594	40029721	40029769	175	Map4k4	intragenic	2.38615	5.93437	5.72758	-0.19776	NA	3.55718	3.67311e-12	3.75494	2.04912e-13	No_cluster
peak_586	chr1	40041316	40041438	40041499	183	Map4k4	intragenic	5.36123	5.40268	4.42789	-0.989763	NA	-0.948161	0.0379304	0.041602	0.973254	No_cluster
peak_587	chr1	40061889	40062077	40062199	310	Map4k4	intragenic	7.38752	7.40037	7.18886	-0.207386	0.862423	-0.189976	0.526011	0.0174093	0.978065	No_cluster
peak_588	chr1	40065026	40065131	40065211	185	Map4k4	intragenic	3.48922	5.33412	5.27209	-0.0697118	NA	1.8798	6.56988e-05	1.94951	3.74723e-05	No_cluster
peak_589	chr1	40072528	40072698	40072842	314	Map4k4	intergenic	7.19787	6.22032	6.20496	-0.0282881	0.995802	-0.998375	3.32254e-05	-0.970087	6.53635e-05	No_cluster
peak_590	chr1	40085121	40085249	40085323	202	Map4k4	intergenic	5.25699	5.47635	5.35335	-0.107542	NA	0.104722	0.894554	0.212265	0.803207	No_cluster
peak_596	chr1	40094998	40095247	40095601	603	Gm16894	intergenic	9.04113	9.06249	8.59742	-0.470027	0.00100972	-0.449015	5.53691e-05	0.0210121	0.950004	No_cluster
peak_597	chr1	40098328	40098425	40098601	273	Gm16894	intergenic	7.66731	7.65465	7.1439	-0.51702	0.0557999	-0.535917	0.00313325	-0.0188972	0.972879	No_cluster
peak_598	chr1	40098645	40098713	40098929	284	Gm16894	intergenic	5.68238	5.90884	5.41001	-0.50991	NA	-0.274613	0.598688	0.235297	0.713364	No_cluster
peak_599	chr1	40098944	40099118	40099141	197	Gm16894	intergenic	5.56467	4.95661	5.12469	0.200083	NA	-0.44649	0.42267	-0.646573	0.221101	No_cluster
peak_600	chr1	40123584	40123775	40124099	515	Il1r2	promoter	7.65699	7.9304	7.78469	-0.147321	0.889444	0.12724	0.609289	0.274561	0.162969	Cluster_3
peak_601	chr1	40124223	40124332	40124377	154	Il1r2	promoter	5.8146	5.71414	5.51697	-0.197114	0.967711	-0.290844	0.586496	-0.0937297	0.920264	Cluster_3
peak_602	chr1	40124567	40124640	40124729	162	Gm16894	promoter	5.25838	5.52071	5.54253	0.0246281	NA	0.29173	0.612479	0.267102	0.712999	No_cluster
peak_603	chr1	40124789	40125092	40125232	443	Gm16894	promoter	7.79247	7.97824	7.96446	0.0021819	0.999376	0.181541	0.434758	0.179359	0.49992	No_cluster
peak_604	chr1	40125248	40125270	40125424	176	Gm16894	promoter	4.81955	5.27507	4.99737	-0.289201	NA	0.182907	0.812289	0.472108	0.453138	No_cluster
peak_605	chr1	40125424	40125664	40125727	303	Gm16894	promoter	6.20798	6.43378	6.31273	-0.122237	0.978293	0.106511	0.829651	0.228748	0.62217	No_cluster
peak_607	chr1	40126130	40126293	40126528	398	Gm16894	promoter	7.2644	8.16973	7.9383	-0.230886	0.647963	0.673011	1.65225e-05	0.903897	1.59422e-09	No_cluster
peak_608	chr1	40126547	40126819	40126988	441	Gm16894	promoter	6.87752	7.33485	7.22865	-0.109762	0.969025	0.349728	0.144678	0.45949	0.0410172	No_cluster
peak_609	chr1	40145805	40145920	40146086	281	Il1r2	intragenic	6.40064	5.30125	4.97707	-0.339849	0.900763	-1.42253	4.61446e-05	-1.08268	0.00268725	Cluster_3
peak_611	chr1	40155690	40155731	40155765	75	Il1r2	intragenic	5.23304	5.05122	5.13734	0.0653805	NA	-0.0946531	0.911664	-0.160034	0.875792	Cluster_3
peak_612	chr1	40155779	40155808	40155873	94	Il1r2	intragenic	5.34998	5.25003	4.95745	-0.329924	NA	-0.414565	0.471801	-0.0846405	0.94124	Cluster_3
peak_613	chr1	40256337	40256393	40256502	165	Il1r1	intergenic	3.39686	5.44296	5.09159	-0.369786	NA	1.68877	0.000636108	2.05856	1.55845e-05	Cluster_2
peak_614	chr1	40264062	40264212	40264303	241	Il1r1	intragenic	3.72585	5.98437	5.93369	-0.0338876	NA	2.24591	1.08563e-07	2.2798	8.74054e-08	Cluster_2
peak_615	chr1	40274738	40274876	40274984	246	Il1r1	intragenic	4.55429	6.62957	6.41911	-0.224585	0.931933	1.87837	1.57594e-09	2.10295	7.68585e-12	Cluster_2
peak_616	chr1	40275429	40275532	40275733	304	Il1r1	intragenic	4.65228	6.22065	5.72548	-0.501897	NA	1.10783	0.0026756	1.60972	2.38201e-06	Cluster_2
peak_617	chr1	40301954	40302127	40302244	290	Il1r1	intragenic	6.30982	7.91731	7.83536	-0.0814444	0.97944	1.53851	1.18446e-18	1.61995	1.02963e-20	Cluster_2
peak_618	chr1	40302264	40302462	40302647	383	Il1r1	intragenic	5.97953	7.56526	7.55832	-0.00829056	0.999139	1.57783	2.8174e-16	1.58612	2.12147e-16	Cluster_2
peak_619	chr1	40305638	40305736	40305832	194	Il1r1	intragenic	3.52045	6.0855	6.18377	0.0854316	NA	2.7286	6.14958e-13	2.64317	5.54258e-12	Cluster_2
peak_620	chr1	40305855	40305941	40306088	233	Il1r1	intragenic	3.46008	5.61975	5.8075	0.1893	NA	2.45743	1.99728e-09	2.26813	6.52483e-08	Cluster_2
peak_621	chr1	40307702	40307938	40308077	375	Il1r1	intragenic	4.90437	6.73738	6.41015	-0.320488	0.823671	1.54753	1.97753e-07	1.86802	1.20124e-10	Cluster_2
peak_622	chr1	40310030	40310268	40310332	302	Il1r1	intragenic	5.71882	6.97981	6.86687	-0.126477	0.978812	1.10817	5.63593e-05	1.23464	5.9382e-06	Cluster_2
peak_623	chr1	40310332	40310548	40310660	328	Il1r1	intragenic	7.1319	8.01691	7.78009	-0.227188	0.746757	0.657639	0.000212638	0.884828	1.83204e-07	Cluster_2
peak_624	chr1	40363650	40363707	40363877	227	Il1rl2	promoter	5.59948	5.96034	5.65239	-0.290757	0.899111	0.0712432	0.918232	0.362	0.476116	No_cluster
peak_625	chr1	40364087	40364171	40364253	166	Il1rl2	promoter	5.60512	6.21856	5.68945	-0.491486	0.627844	0.129568	0.839703	0.621054	0.111407	No_cluster
peak_626	chr1	40419329	40419501	40419712	383	Il1rl2	intergenic	8.07392	7.58027	7.66829	0.0860121	0.977814	-0.403349	0.0340998	-0.489361	0.00849582	No_cluster
peak_627	chr1	40420138	40420379	40420561	423	Il1rl2	intergenic	7.82286	7.68567	7.8223	0.143681	0.917379	0.00150159	0.996906	-0.142179	0.654859	No_cluster
peak_628	chr1	40421785	40422004	40422516	731	Il1rl2	intergenic	8.75899	8.28543	8.04434	-0.243253	0.452897	-0.719311	2.90627e-09	-0.476059	0.000165572	No_cluster
peak_629	chr1	40425330	40425484	40425575	245	Il1rl1	intergenic	7.37165	6.86426	6.91504	0.0517396	0.990369	-0.465171	0.0476216	-0.51691	0.0276019	Cluster_5
peak_630	chr1	40425594	40425680	40425789	195	Il1rl1	intergenic	5.90814	5.71546	5.65503	-0.0567315	0.992578	-0.260122	0.608625	-0.203391	0.765339	Cluster_5
peak_631	chr1	40432362	40432573	40433021	659	Il1rl1	intergenic	9.04878	8.88699	8.98774	0.102345	0.884045	-0.0605043	0.744725	-0.162849	0.252079	Cluster_5
peak_632	chr1	40436598	40436780	40436824	226	Il1rl1	intergenic	7.13546	6.56496	6.36844	-0.200944	0.911026	-0.774822	0.000508308	-0.573878	0.0161404	Cluster_5
peak_633	chr1	40436844	40436877	40436963	119	Il1rl1	intergenic	6.02208	5.49783	5.11318	-0.401542	NA	-0.917895	0.0131155	-0.516353	0.264866	Cluster_5
peak_634	chr1	40438824	40438972	40439181	357	Il1rl1	intergenic	7.29229	6.66286	6.24682	-0.416482	0.535955	-1.05314	4.55586e-06	-0.636657	0.0104151	Cluster_5
peak_636	chr1	40452075	40452396	40452557	482	Il1rl1	intragenic	7.83973	7.99505	7.69915	-0.293365	0.433737	-0.138359	0.575834	0.155006	0.563683	Cluster_5
peak_639	chr1	40466532	40466634	40466738	206	Il1rl1	intragenic	6.40277	4.98594	3.90462	-1.03006	NA	-2.44467	1.99961e-09	-1.41461	0.000372614	Cluster_5
peak_640	chr1	40483812	40484034	40484379	567	Il1rl1	intragenic	7.9009	8.56529	8.66385	0.102052	0.931933	0.7683	1.93948e-09	0.666248	4.21957e-07	Cluster_5
peak_641	chr1	40504646	40504785	40505127	481	Il18r1	promoter	7.92277	7.81186	7.8164	0.00279453	0.999376	-0.109258	0.689911	-0.112052	0.737372	Cluster_5
peak_642	chr1	40505797	40505874	40506110	313	Il18r1	intragenic	6.78686	5.88795	6.29077	0.383701	0.709303	-0.502257	0.098565	-0.885958	0.0012278	Cluster_5
peak_643	chr1	40506400	40506613	40506870	470	Il18r1	intragenic	8.16237	8.11355	8.17615	0.062703	0.981002	0.0155514	0.960314	-0.0471516	0.897362	Cluster_5
peak_644	chr1	40508831	40508896	40508969	138	Il18r1	intragenic	5.65724	5.2336	4.759	-0.504152	NA	-0.939008	0.0241468	-0.434855	0.454624	Cluster_5
peak_645	chr1	40509092	40509218	40509447	355	Il18r1	intragenic	7.43804	6.58893	6.56232	-0.0281855	0.994756	-0.875311	3.15456e-05	-0.847126	6.63268e-05	Cluster_5
peak_646	chr1	40512720	40513083	40513248	528	Il18r1	intragenic	8.40968	8.02068	7.89917	-0.122544	0.924109	-0.514901	0.000423989	-0.392357	0.0123725	Cluster_5
peak_647	chr1	40514670	40515094	40515382	712	Il18r1	intragenic	9.19818	9.03993	9.0321	-0.0124844	0.995249	-0.168104	0.214758	-0.155619	0.307628	Cluster_5
peak_648	chr1	40516090	40516359	40516453	363	Il18r1	intragenic	6.36209	6.66983	6.73106	0.0589424	0.989801	0.382319	0.206429	0.323376	0.367862	Cluster_5
peak_649	chr1	40518575	40518832	40519111	536	Il18r1	intragenic	9.23126	9.12791	9.06704	-0.0656408	0.960757	-0.164083	0.212348	-0.0984421	0.596718	Cluster_5
peak_650	chr1	40554298	40554514	40554663	365	Il18rap	promoter	7.98167	7.77338	7.63588	-0.144417	0.912076	-0.346841	0.062041	-0.202423	0.418079	Cluster_5
peak_651	chr1	40555233	40555352	40555473	240	Il18rap	intragenic	6.0037	6.01241	6.24147	0.230963	0.924207	0.238233	0.592224	0.00727041	0.994183	Cluster_5
peak_652	chr1	40555560	40555690	40555918	358	Il18rap	intragenic	7.62389	7.22809	7.18697	-0.0442348	0.990369	-0.444077	0.0231433	-0.399842	0.0537869	Cluster_5
peak_653	chr1	40561979	40562065	40562240	261	Il18rap	intragenic	6.00464	3.75008	3.43982	-0.391792	NA	-2.53776	0.000439284	-2.14597	0.00382485	Cluster_5
peak_654	chr1	40568438	40568646	40568900	462	Il18rap	intragenic	7.87001	6.24403	5.39317	-0.84026	0.576495	-2.42262	6.34116e-07	-1.58236	0.00237145	Cluster_5
peak_655	chr1	40582053	40582108	40582267	214	Il18rap	intragenic	5.94078	4.81973	4.88099	0.0709369	NA	-1.03795	0.0202951	-1.10889	0.0142407	Cluster_5
peak_656	chr1	40720246	40720402	40720518	272	Slc9a2	promoter	5.92507	6.01913	5.91554	-0.120199	0.983131	-0.0196021	0.977583	0.100597	0.900814	No_cluster
peak_657	chr1	40720612	40720736	40720759	147	Slc9a2	promoter	5.28123	5.32576	5.28796	-0.0473272	NA	0.0181544	0.98301	0.0654816	0.955629	No_cluster
peak_658	chr1	40829564	40829648	40829744	180	Mfsd9	promoter	6.66375	6.60018	6.39524	-0.2192	0.920568	-0.273391	0.476087	-0.0541909	0.944196	Cluster_6
peak_659	chr1	40829759	40829927	40830037	278	Mfsd9	promoter	8.2447	8.18159	8.24068	0.0634399	0.981002	-5.91332e-05	0.999975	-0.0634991	0.851822	Cluster_6
peak_660	chr1	40830044	40830108	40830159	115	Mfsd9	promoter	5.41321	5.17853	5.30149	0.121902	NA	-0.111953	0.880815	-0.233854	0.768049	Cluster_6
peak_661	chr1	40886775	40886950	40887000	225	Tmem182	intragenic	6.44702	6.06085	5.64516	-0.442038	0.676009	-0.827447	0.00808444	-0.385409	0.365873	No_cluster
peak_662	chr1	42890023	42890071	42890169	146	Mrps9	promoter	5.43814	5.54243	5.5026	-0.0317592	NA	0.0765406	0.918035	0.1083	0.908346	No_cluster
peak_663	chr1	42890194	42890323	42890553	359	Mrps9	promoter	9.36935	9.28911	9.45853	0.16703	0.472145	0.0874385	0.533674	-0.0795912	0.648539	No_cluster
peak_664	chr1	42890577	42890660	42890719	142	Mrps9	promoter	6.84259	6.76536	6.85367	0.0835851	0.983131	0.0119615	0.980653	-0.0716237	0.902338	No_cluster
peak_665	chr1	42890751	42890855	42890901	150	Mrps9	promoter	6.42286	6.25929	6.32293	0.0453999	0.993149	-0.106837	0.835947	-0.152237	0.798726	No_cluster
peak_666	chr1	42991966	42992059	42992159	193	Gpr45	promoter	5.80436	5.49148	5.31571	-0.172181	NA	-0.494893	0.293268	-0.322712	0.614622	No_cluster
peak_667	chr1	42992170	42992267	42992356	186	Gm39633	promoter	6.43671	5.86293	5.56528	-0.287843	0.908743	-0.883121	0.00820089	-0.595277	0.121876	No_cluster
peak_668	chr1	42992686	42992798	42992909	223	Gm39633	promoter	6.12022	5.05814	5.19869	0.145197	NA	-0.932293	0.0115695	-1.07749	0.00330757	No_cluster
peak_669	chr1	43131015	43131101	43131152	137	8430432A02Rik	promoter	5.3097	5.29585	5.51952	0.221971	NA	0.209893	0.739421	-0.012079	0.992251	No_cluster
peak_670	chr1	43131188	43131235	43131295	107	8430432A02Rik	promoter	4.94066	5.28906	5.36552	0.0982252	NA	0.458397	0.413419	0.360172	0.620673	No_cluster
peak_671	chr1	43131350	43131679	43131976	626	8430432A02Rik	promoter	8.80732	8.84752	8.96945	0.124822	0.837086	0.163542	0.253793	0.0387201	0.897233	No_cluster
peak_672	chr1	43131984	43132093	43132146	162	8430432A02Rik	intragenic	6.06311	6.00893	6.08777	0.0702402	0.990269	0.031199	0.962187	-0.0390411	0.966353	No_cluster
peak_673	chr1	43137212	43137308	43137345	133	Tgfbrap1	promoter	5.45636	5.60732	5.60809	0.0106753	NA	0.144127	0.825679	0.133452	0.878604	No_cluster
peak_674	chr1	43137402	43137448	43137510	108	Tgfbrap1	promoter	5.13533	5.26035	5.26793	0.000809994	NA	0.134927	0.860794	0.134117	0.89627	No_cluster
peak_675	chr1	43137529	43137830	43138364	835	AI597479	promoter	9.92492	9.94173	10.0187	0.0784639	0.873958	0.0957837	0.365917	0.0173199	0.940068	No_cluster
peak_677	chr1	43178837	43178903	43178952	115	Fhl2	intragenic	5.88084	5.69962	5.63048	-0.0618379	0.992225	-0.237835	0.661953	-0.175997	0.814813	No_cluster
peak_678	chr1	43178970	43178995	43179051	81	Fhl2	intragenic	5.369	4.74698	4.77336	0.027828	NA	-0.603707	0.253215	-0.631535	0.262227	No_cluster
peak_679	chr1	43182552	43182643	43182727	175	Fhl2	intragenic	5.99152	3.19525	3.11938	-0.0452383	NA	-2.95099	7.43503e-09	-2.90575	7.91691e-09	No_cluster
peak_680	chr1	43183652	43183729	43183822	170	Fhl2	intragenic	6.42257	4.77947	4.10028	-0.724564	NA	-2.37895	2.3117e-10	-1.65438	3.708e-06	No_cluster
peak_681	chr1	43183889	43184001	43184102	213	Fhl2	intragenic	6.33302	4.27372	3.36668	-0.720546	NA	-2.83833	3.01957e-10	-2.11778	6.14204e-07	No_cluster
peak_682	chr1	43202692	43202872	43202953	261	Fhl2	intragenic	6.29456	6.07455	5.33703	-0.702124	0.268638	-0.917164	0.00530038	-0.21504	0.728022	No_cluster
peak_683	chr1	43203017	43203139	43203339	322	Fhl2	intragenic	7.6026	7.19993	6.6587	-0.548039	0.116069	-0.948199	1.28771e-06	-0.40016	0.0891259	No_cluster
peak_684	chr1	43207871	43207947	43208040	169	Fhl2	intragenic	6.27645	5.89997	5.5488	-0.362676	0.804156	-0.747373	0.019009	-0.384697	0.364563	No_cluster
peak_685	chr1	43222291	43222400	43222501	210	Fhl2	intragenic	6.07212	4.73468	4.40604	-0.33921	NA	-1.70449	6.5483e-06	-1.36528	0.000307857	No_cluster
peak_686	chr1	43246393	43246521	43246606	213	Fhl2	intergenic	6.59266	4.90607	4.20288	-0.519814	NA	-2.25312	6.75302e-10	-1.7333	1.07725e-06	No_cluster
peak_687	chr1	43263344	43263505	43263687	343	Gm29040	intergenic	7.70503	7.40607	7.32272	-0.0626081	0.987173	-0.369001	0.129368	-0.306393	0.278412	No_cluster
peak_688	chr1	43280473	43280555	43280627	154	Gm29040	intergenic	5.56821	4.91615	4.74819	-0.186918	NA	-0.85273	0.0578989	-0.665812	0.191725	No_cluster
peak_689	chr1	43280634	43280658	43280762	128	Gm29040	intergenic	5.28391	3.91888	4.22088	0.317164	NA	-1.0949	0.0382072	-1.41206	0.00652629	No_cluster
peak_690	chr1	43303674	43303791	43303813	139	Gm29040	intergenic	5.38808	5.46365	5.00274	-0.453995	NA	-0.375834	0.512426	0.0781615	0.943716	No_cluster
peak_691	chr1	43338716	43338824	43338905	189	LOC115487086	intragenic	6.28731	5.77042	5.20773	-0.533554	0.579378	-1.06366	0.000997287	-0.530105	0.180984	No_cluster
peak_692	chr1	43399654	43399703	43399848	194	LOC115487086	intergenic	5.83277	4.679	4.58088	-0.103209	NA	-1.29434	0.0013918	-1.19113	0.00390646	No_cluster
peak_693	chr1	43400604	43400669	43400820	216	LOC115487086	intergenic	6.76578	6.25788	6.36021	0.124667	0.980044	-0.4067	0.220289	-0.531367	0.0955604	No_cluster
peak_694	chr1	43452142	43452237	43452402	260	Nck2	intergenic	7.06167	6.06664	5.0957	-0.9438	0.0586682	-1.95286	2.34467e-11	-1.00906	0.000638568	Cluster_5
peak_695	chr1	43484570	43484647	43484690	120	Nck2	promoter	5.67094	5.88847	5.76532	-0.11363	0.984505	0.104898	0.869265	0.218528	0.7369	Cluster_5
peak_696	chr1	43484741	43484859	43485209	468	Nck2	promoter	8.7033	8.64869	8.92926	0.291461	0.216231	0.233131	0.113393	-0.0583308	0.851663	Cluster_5
peak_697	chr1	43485259	43485358	43485520	261	Nck2	intragenic	6.96206	7.00911	7.34116	0.33628	0.543777	0.383151	0.101543	0.0468708	0.938041	Cluster_5
peak_698	chr1	43485532	43485699	43485710	178	Nck2	intragenic	5.50397	5.40155	5.70833	0.328676	NA	0.222978	0.700614	-0.105698	0.911043	Cluster_5
peak_699	chr1	43489996	43490138	43490335	339	Nck2	intragenic	7.55158	7.06144	6.90796	-0.13653	0.958442	-0.643525	0.00275852	-0.506995	0.0288472	Cluster_5
peak_700	chr1	43504200	43504291	43504537	337	Nck2	intragenic	7.61205	7.08086	7.06206	-0.0156104	0.997276	-0.552067	0.00595237	-0.536456	0.00916219	Cluster_5
peak_701	chr1	43504802	43504873	43505029	227	Nck2	intragenic	5.6594	6.08648	6.00202	-0.0673675	0.990972	0.36534	0.38328	0.432707	0.311991	Cluster_5
peak_702	chr1	43505127	43505275	43505432	305	Nck2	intragenic	7.90996	8.49575	8.40502	-0.0955835	0.94278	0.488639	0.000418712	0.584223	1.50651e-05	Cluster_5
peak_703	chr1	43505486	43505566	43505638	152	Nck2	intragenic	4.64942	5.46555	5.67004	0.222342	NA	1.05716	0.00786835	0.834817	0.0618709	Cluster_5
peak_704	chr1	43506858	43506974	43507138	280	Nck2	intragenic	5.52808	6.19812	6.47202	0.263582	0.905068	0.945967	0.00244346	0.682385	0.0567398	Cluster_5
peak_705	chr1	43510485	43510650	43510724	239	Nck2	intragenic	5.99536	4.91097	4.57393	-0.365202	NA	-1.46135	0.000134148	-1.09615	0.00547704	Cluster_5
peak_706	chr1	43513308	43513576	43513652	344	Nck2	intragenic	6.36447	6.18695	6.33252	0.144869	0.973221	-0.0235608	0.968467	-0.16843	0.773993	Cluster_5
peak_707	chr1	43513722	43513867	43514219	497	Nck2	intragenic	8.14184	8.0268	8.04582	0.0200228	0.994615	-0.0976922	0.707469	-0.117715	0.692026	Cluster_5
peak_708	chr1	43517124	43517310	43517419	295	Nck2	intragenic	6.74562	6.77312	6.86945	0.111012	0.979752	0.124407	0.772647	0.013395	0.985753	Cluster_5
peak_709	chr1	43539370	43539481	43539582	212	Nck2	intragenic	5.94068	5.35269	5.07555	-0.301988	NA	-0.876878	0.0238332	-0.57489	0.214356	Cluster_5
peak_710	chr1	43543469	43543575	43543641	172	Nck2	intragenic	5.37181	5.88205	5.39966	-0.492887	NA	0.0262613	0.97287	0.519148	0.256871	Cluster_5
peak_711	chr1	43559461	43559604	43559726	265	Nck2	intragenic	7.7413	7.17421	6.76484	-0.413963	0.286987	-0.983888	2.00912e-08	-0.569925	0.00210438	Cluster_5
peak_712	chr1	43560186	43560297	43560362	176	Nck2	intragenic	5.72183	5.02691	4.59178	-0.458903	NA	-1.16598	0.00429877	-0.707077	0.13377	Cluster_5
peak_713	chr1	43561192	43561353	43561437	245	Nck2	intragenic	6.45798	5.97863	4.82161	-1.08374	0.0562517	-1.53917	1.48489e-05	-0.455438	0.367776	Cluster_5
peak_714	chr1	43575500	43575642	43575776	276	Nck2	intragenic	6.82764	5.54257	5.22766	-0.29977	0.915003	-1.5988	3.89885e-07	-1.29904	4.33542e-05	Cluster_5
peak_715	chr1	43576167	43576352	43576583	416	Nck2	intragenic	8.65031	7.8713	7.33683	-0.520834	0.0335495	-1.29578	2.49895e-18	-0.774949	2.2637e-07	Cluster_5
peak_716	chr1	43576771	43576836	43576918	147	Nck2	intragenic	6.5642	5.73254	5.39167	-0.342278	0.861339	-1.16481	0.000160267	-0.822534	0.0121176	Cluster_5
peak_717	chr1	43577022	43577205	43577275	253	Nck2	intragenic	6.71364	6.07241	5.80226	-0.266411	0.899111	-0.915549	0.0012348	-0.649138	0.0359334	Cluster_5
peak_718	chr1	43577956	43578033	43578181	225	Nck2	intragenic	6.26841	5.77374	6.12826	0.364848	0.783551	-0.130552	0.806156	-0.4954	0.186401	Cluster_5
peak_719	chr1	43578816	43579000	43579241	425	Nck2	intragenic	7.63762	7.7137	7.15051	-0.549993	0.0504734	-0.474962	0.0171933	0.0750312	0.869429	Cluster_5
peak_720	chr1	43579241	43579324	43579359	118	Nck2	intragenic	5.44955	5.31444	4.39921	-0.875194	NA	-1.00307	0.041277	-0.12788	0.911509	Cluster_5
peak_721	chr1	43579359	43579401	43579525	166	Nck2	intragenic	5.94039	6.04487	5.41095	-0.602	0.452392	-0.511322	0.216898	0.0906778	0.917762	Cluster_5
peak_722	chr1	43581516	43581607	43581872	356	Nck2	intragenic	7.68017	6.76201	6.32587	-0.413285	0.465052	-1.33745	5.5196e-11	-0.924165	7.1969e-06	Cluster_5
peak_723	chr1	43583788	43583951	43584097	309	Nck2	intragenic	7.6288	6.47979	5.88641	-0.580339	0.249424	-1.73365	3.12839e-14	-1.15331	3.30819e-07	Cluster_5
peak_725	chr1	43600353	43600446	43600510	157	Nck2	intragenic	5.48324	5.70275	5.22915	-0.467446	NA	-0.251139	0.668497	0.216307	0.769032	Cluster_5
peak_726	chr1	43601582	43601754	43601938	356	Nck2	intragenic	7.04761	7.15434	7.19302	0.0475535	0.99074	0.154785	0.643588	0.107232	0.822203	Cluster_5
peak_727	chr1	43805476	43805682	43805869	393	Uxs1	intragenic	7.86542	7.93854	7.64589	-0.293786	0.478913	-0.225091	0.301351	0.0686949	0.866267	No_cluster
peak_728	chr1	43807079	43807221	43807251	172	Uxs1	intragenic	4.98974	5.38242	5.47662	0.0849389	NA	0.498742	0.316576	0.413803	0.500362	No_cluster
peak_729	chr1	43807631	43807761	43807838	207	Uxs1	intragenic	6.41634	6.4483	6.2994	-0.152257	0.967541	-0.126282	0.796912	0.0259759	0.975243	No_cluster
peak_730	chr1	43807926	43807974	43808115	189	Uxs1	intragenic	6.06329	5.83865	5.73069	-0.10758	0.985212	-0.35092	0.433196	-0.24334	0.689359	No_cluster
peak_731	chr1	43866118	43866214	43866319	201	Uxs1	intragenic	7.00547	6.71033	6.97187	0.258071	0.804156	-0.0387801	0.933805	-0.296851	0.339634	No_cluster
peak_732	chr1	43866326	43867038	43867468	1142	Uxs1	promoter	10.4309	10.3865	10.5986	0.209691	0.053411	0.168024	0.0311426	-0.0416674	0.796082	No_cluster
peak_733	chr1	43867474	43867497	43867509	35	Uxs1	promoter	2.90765	2.97038	3.30561	0.177245	NA	0.402456	0.79833	0.225211	0.925456	No_cluster
peak_734	chr1	43867575	43867667	43867777	202	Uxs1	promoter	5.9614	6.0078	5.79366	-0.217815	0.947467	-0.20515	0.707933	0.0126651	0.990577	No_cluster
peak_735	chr1	43936313	43936458	43936665	352	Gm8241	promoter	7.44899	6.97979	7.28119	0.317796	0.593375	-0.161035	0.599301	-0.478831	0.0294614	No_cluster
peak_736	chr1	43938238	43938295	43938402	164	Gm8241	intragenic	5.71843	5.45303	5.30562	-0.157947	NA	-0.420008	0.37028	-0.262061	0.692283	No_cluster
peak_737	chr1	43942065	43942145	43942196	131	Gm26352	promoter	5.79081	5.60007	5.28226	-0.328288	NA	-0.488016	0.359353	-0.159729	0.869432	No_cluster
peak_738	chr1	43953917	43953949	43954089	172	Gm26352	intergenic	5.9606	5.22758	4.51607	-0.777988	NA	-1.52698	0.000193584	-0.748989	0.118112	No_cluster
peak_739	chr1	43972253	43972365	43972456	203	Tpp2	promoter	6.16956	6.26694	6.45083	0.183446	0.957549	0.295718	0.487145	0.112272	0.880874	Cluster_6
peak_740	chr1	43972594	43973111	43973463	869	Tpp2	promoter	10.7767	10.8069	10.8834	0.0799763	0.802406	0.109562	0.17993	0.0295857	0.858371	Cluster_6
peak_741	chr1	43973469	43973512	43973648	179	Tpp2	promoter	5.60597	5.97443	5.69993	-0.274088	0.905383	0.0998169	0.875122	0.373905	0.432816	Cluster_6
peak_742	chr1	43973666	43973722	43973834	168	Tpp2	intragenic	5.86971	5.89351	6.15084	0.258363	0.904584	0.283162	0.510971	0.0247996	0.978892	Cluster_6
peak_745	chr1	44072196	44072339	44072424	228	Mettl21c	intragenic	6.68081	6.06943	5.5635	-0.460964	0.897675	-1.06615	0.0541627	-0.605187	0.42177	No_cluster
peak_746	chr1	44081046	44081108	44081240	194	Mettl21c	intragenic	6.70637	6.79325	6.67561	-0.118149	0.978013	-0.0313018	0.955055	0.086847	0.893199	No_cluster
peak_747	chr1	44081361	44081521	44081628	267	Mettl21c	promoter	7.23401	7.19104	7.01853	-0.173204	0.920886	-0.228862	0.441594	-0.0556586	0.922567	No_cluster
peak_748	chr1	44109413	44109441	44109554	141	Gm8251	intragenic	5.53532	6.00417	4.99963	-1.02584	NA	-0.525879	0.289465	0.499956	0.330075	No_cluster
peak_749	chr1	44140657	44140785	44141030	373	Tex30	intragenic	7.97014	7.89545	7.93266	0.0365453	0.990269	-0.0354793	0.912293	-0.0720246	0.843204	No_cluster
peak_750	chr1	44141174	44141622	44141984	810	Tex30	promoter	9.89675	9.93612	10.0696	0.133303	0.484602	0.172879	0.036243	0.0395759	0.821872	No_cluster
peak_751	chr1	44157520	44157589	44157641	121	Bivm	promoter	6.36652	6.05795	6.24662	0.198539	0.9366	-0.117562	0.811883	-0.316101	0.444759	No_cluster
peak_752	chr1	44157701	44158019	44158223	522	Bivm	promoter	9.1866	9.16144	9.38941	0.230571	0.199663	0.204937	0.0620573	-0.0256346	0.927095	No_cluster
peak_753	chr1	44158243	44158558	44159320	1077	Poglut2	promoter	9.17187	9.23251	9.36635	0.140921	0.738338	0.200226	0.103814	0.0593046	0.805022	No_cluster
peak_754	chr1	44161400	44161608	44161784	384	Bivm	intragenic	7.56869	7.19665	7.24574	0.0504922	0.988909	-0.323908	0.145845	-0.3744	0.0922173	No_cluster
peak_755	chr1	44186671	44187009	44187592	921	Ercc5	intragenic	9.71215	9.5606	9.74421	0.183971	0.315637	0.0328824	0.847815	-0.151088	0.18453	No_cluster
peak_756	chr1	44188074	44188094	44188198	124	Ercc5	intragenic	5.06601	5.39215	5.48021	0.0936172	NA	0.417852	0.462346	0.324235	0.664234	No_cluster
peak_757	chr1	44194552	44194660	44194710	158	Ercc5	intragenic	5.67012	5.28546	5.14728	-0.165578	NA	-0.545668	0.240994	-0.380091	0.528299	No_cluster
peak_758	chr1	45834009	45834279	45834411	402	Wdr75	promoter	9.15004	9.06121	9.06378	0.00221212	0.999376	-0.088285	0.594506	-0.0904971	0.642828	No_cluster
peak_759	chr1	45834422	45834609	45834786	364	Wdr75	promoter	9.38571	9.35814	9.345	-0.0144133	0.99372	-0.042981	0.811184	-0.0285676	0.913273	No_cluster
peak_760	chr1	45834796	45834895	45835091	295	Wdr75	promoter	7.39533	7.29471	7.33973	0.0473357	0.989876	-0.058833	0.879732	-0.106169	0.806228	No_cluster
peak_761	chr1	45856141	45856201	45856304	163	Wdr75	intragenic	6.31597	6.11643	5.81444	-0.319325	0.848293	-0.520451	0.132279	-0.201127	0.729495	No_cluster
peak_763	chr1	46464504	46464643	46464677	173	Dnah7c	promoter	5.90246	4.4464	3.93252	-0.530109	NA	-2.02594	1.6616e-06	-1.49584	0.000331206	No_cluster
peak_764	chr1	46888989	46889125	46889396	407	Slc39a10	intragenic	8.35585	8.11103	8.1233	0.0139213	0.995832	-0.235197	0.179613	-0.249119	0.17339	No_cluster
peak_765	chr1	46890730	46890948	46891012	282	Slc39a10	intragenic	5.77467	5.6563	5.95782	0.30863	0.881694	0.199054	0.713797	-0.109576	0.897437	No_cluster
peak_766	chr1	46891448	46892812	46893648	2200	Slc39a10	intragenic	11.8474	11.708	11.8482	0.138824	0.0511406	0.000460814	0.996427	-0.138363	0.00529087	No_cluster
peak_767	chr1	46893660	46893821	46893884	224	Slc39a10	intragenic	6.4962	6.20026	6.22349	0.0438739	0.993149	-0.266872	0.525867	-0.310746	0.493428	No_cluster
peak_769	chr1	46903297	46903517	46903694	397	Slc39a10	intragenic	7.91694	6.57025	6.53469	-0.0510769	0.990421	-1.39723	3.36569e-14	-1.34615	1.96376e-13	No_cluster
peak_771	chr1	50966512	50966606	50966697	185	Tmeff2	intragenic	5.11443	5.55141	4.68491	-0.760293	NA	-0.328884	0.637697	0.431409	0.532193	No_cluster
peak_772	chr1	51487805	51488099	51488473	668	Nabp1	intergenic	8.8236	8.71302	8.22672	-0.477191	0.00506476	-0.586506	1.79338e-06	-0.109314	0.634899	No_cluster
peak_773	chr1	51498355	51498376	51498442	87	Nabp1	intergenic	5.68877	5.53239	5.52281	0.0043221	NA	-0.159734	0.805083	-0.164056	0.843741	No_cluster
peak_774	chr1	51505684	51505733	51505889	205	Nabp1	intragenic	6.06071	6.22097	6.08306	-0.133305	0.978309	0.0249335	0.968104	0.158238	0.800107	No_cluster
peak_775	chr1	51512597	51512727	51512786	189	Nabp1	intragenic	4.93099	5.24706	5.65195	0.420618	NA	0.720351	0.105149	0.299733	0.696383	No_cluster
peak_776	chr1	51515625	51515746	51515869	244	Nabp1	intragenic	7.65751	7.36575	7.2511	-0.121653	0.950373	-0.411629	0.0351111	-0.289976	0.212302	No_cluster
peak_777	chr1	51516571	51516610	51516756	185	Nabp1	intragenic	5.26183	5.01369	5.77075	0.741664	NA	0.520576	0.28116	-0.221088	0.798726	No_cluster
peak_778	chr1	51516801	51516874	51517001	200	Nabp1	intragenic	6.00764	6.23547	6.2499	0.027827	0.995802	0.252418	0.547964	0.224591	0.667617	No_cluster
peak_779	chr1	51517054	51517198	51517276	222	Nabp1	promoter	6.56346	6.57778	6.73367	0.155849	0.951078	0.173104	0.650026	0.0172553	0.981783	No_cluster
peak_780	chr1	51517310	51517657	51518044	734	Nabp1	promoter	10.2721	10.3004	10.4519	0.151111	0.422977	0.179602	0.0439445	0.0284915	0.894689	No_cluster
peak_781	chr1	51540519	51540611	51540728	209	Gm17767	intergenic	5.12337	5.8942	6.3618	0.449064	0.724661	1.21364	0.000361245	0.764581	0.0588331	No_cluster
peak_782	chr1	51542390	51542463	51542532	142	Gm17767	intergenic	5.02272	5.39452	5.93253	0.540061	NA	0.887663	0.0307997	0.347602	0.621641	No_cluster
peak_783	chr1	51544851	51545012	51545161	310	Gm17767	intergenic	5.96026	6.50111	6.7579	0.245607	0.874804	0.802876	0.00162319	0.557269	0.0590865	No_cluster
peak_785	chr1	51548247	51548391	51548574	327	Gm17767	intergenic	8.63176	8.80687	8.86314	0.0583456	0.977244	0.233925	0.0862694	0.175579	0.289016	No_cluster
peak_787	chr1	51553486	51553717	51553840	354	Gm17767	intragenic	6.01822	6.73205	6.73127	-0.0092386	0.999139	0.718019	0.00481818	0.727257	0.00494026	No_cluster
peak_788	chr1	51559488	51559700	51559813	325	Gm17767	intragenic	6.03634	6.88766	7.14083	0.262251	0.853932	1.12166	4.95404e-06	0.85941	0.00115419	No_cluster
peak_789	chr1	51564735	51564923	51565332	597	Gm17767	intragenic	8.38011	8.65726	8.91807	0.266044	0.281104	0.544852	5.21091e-06	0.278808	0.055352	No_cluster
peak_790	chr1	51593020	51593104	51593255	235	Gm17767	intragenic	5.88997	5.99917	5.44635	-0.522701	0.598295	-0.40855	0.367535	0.114151	0.892946	No_cluster
peak_793	chr1	51623607	51624334	51624796	1189	Gm17767	intragenic	10.5857	10.6132	10.6908	0.0793903	0.773766	0.106511	0.161052	0.0271205	0.863022	No_cluster
peak_795	chr1	51632971	51633268	51633436	465	Gm17767	intragenic	9.05982	8.83037	8.87412	0.0464571	0.983131	-0.183937	0.183185	-0.230394	0.0858193	No_cluster
peak_796	chr1	51633463	51633505	51633565	102	Gm17767	intragenic	5.71106	5.76145	5.69476	-0.0562696	0.993149	-0.0147931	0.983962	0.0414765	0.968195	No_cluster
peak_797	chr1	51636241	51636309	51636336	95	Gm17767	promoter	5.50721	5.45002	5.33004	-0.112342	NA	-0.172154	0.794215	-0.0598121	0.956444	No_cluster
peak_798	chr1	51636354	51636377	51636418	64	Gm17767	promoter	5.22701	4.84125	5.00258	0.156039	NA	-0.235716	0.740113	-0.391755	0.578582	No_cluster
peak_799	chr1	51639708	51639818	51639878	170	Gm17767	intergenic	6.22544	6.05328	6.22908	0.172903	0.959001	0.00275789	0.996427	-0.170145	0.773852	No_cluster
peak_800	chr1	51973731	51973876	51974066	335	Gm8419	intergenic	7.79173	6.49864	6.40759	-0.0912228	0.983131	-1.39363	1.35929e-13	-1.30241	3.17961e-12	No_cluster
peak_801	chr1	52036184	52036399	52036507	323	Stat4	intragenic	7.63578	5.41066	5.01415	-0.412235	0.773866	-2.62007	3.5276e-22	-2.20784	1.38507e-17	Cluster_6
peak_802	chr1	52043339	52043545	52043849	510	Stat4	intragenic	8.4369	8.34335	8.44001	0.0963907	0.936204	-0.000146684	0.999789	-0.0965373	0.708126	Cluster_6
peak_803	chr1	52047283	52047497	52047562	279	Stat4	intragenic	6.94428	6.52593	6.68975	0.167226	0.939082	-0.250722	0.431298	-0.417948	0.136996	Cluster_6
peak_804	chr1	52047580	52047776	52048418	838	Stat4	intragenic	9.44921	9.48521	9.57273	0.0862546	0.889444	0.122458	0.305229	0.036203	0.875815	Cluster_6
peak_805	chr1	52048445	52048544	52048567	122	Stat4	intragenic	5.02676	5.22903	5.1293	-0.0866975	NA	0.127054	0.875182	0.213752	0.814472	Cluster_6
peak_806	chr1	52048650	52048759	52048867	217	Stat4	intragenic	5.81541	5.67592	5.68263	0.00510009	0.999376	-0.139304	0.819838	-0.144404	0.854702	Cluster_6
peak_807	chr1	52049718	52049868	52049934	216	Stat4	intragenic	5.43937	5.86905	5.90461	0.0378579	0.994756	0.473321	0.243634	0.435463	0.347873	Cluster_6
peak_808	chr1	52049961	52050033	52050189	228	Stat4	intragenic	6.81914	7.06413	7.07196	0.0140241	0.997454	0.259897	0.354994	0.245873	0.447349	Cluster_6
peak_809	chr1	52050227	52050572	52050769	542	Stat4	intragenic	8.2116	8.07215	8.20695	0.134159	0.891852	-0.00558292	0.985796	-0.139742	0.567366	Cluster_6
peak_811	chr1	52051883	52051954	52051992	109	Stat4	intragenic	4.53957	4.73517	4.57403	-0.125451	NA	0.0937968	0.932165	0.219248	0.859018	Cluster_6
peak_812	chr1	52051992	52052033	52052218	226	Stat4	intragenic	6.10786	6.07051	6.28488	0.212042	0.931933	0.182658	0.695325	-0.0293834	0.973672	Cluster_6
peak_813	chr1	52058746	52058944	52059229	483	Stat4	intragenic	8.05158	7.76209	7.6909	-0.0695255	0.981611	-0.35974	0.0349315	-0.290215	0.12885	Cluster_6
peak_814	chr1	52061391	52061460	52061734	343	Stat4	intragenic	6.4916	5.49183	5.6598	0.173948	0.974433	-0.847033	0.0106779	-1.02098	0.001804	Cluster_6
peak_815	chr1	52074334	52074370	52074472	138	Stat4	intragenic	5.31442	5.45713	5.45236	-0.000581067	NA	0.159112	0.821976	0.159693	0.862737	Cluster_6
peak_816	chr1	52074489	52074716	52074850	361	Stat4	intragenic	7.42621	7.23845	7.2813	0.0455526	0.990972	-0.130776	0.709988	-0.176328	0.642062	Cluster_6
peak_817	chr1	52078409	52078501	52079138	729	Stat4	intragenic	7.97115	8.07607	8.06892	-0.00569276	0.999139	0.0999954	0.714386	0.105688	0.750932	Cluster_6
peak_818	chr1	52079350	52079478	52079560	210	Stat4	intragenic	6.01979	6.34014	6.16335	-0.167436	0.963612	0.164139	0.741858	0.331575	0.44312	Cluster_6
peak_819	chr1	52079601	52079699	52079792	191	Stat4	intragenic	6.73327	6.96702	6.88694	-0.0586524	0.988909	0.172508	0.643588	0.23116	0.552689	Cluster_6
peak_820	chr1	52079799	52080061	52080234	435	Stat4	intragenic	8.54445	8.69395	8.77301	0.0757392	0.967711	0.222602	0.168008	0.146863	0.499197	Cluster_6
peak_822	chr1	52091865	52091958	52092038	173	Stat4	intragenic	6.35486	6.01514	5.75215	-0.258713	0.90399	-0.605164	0.0571143	-0.346451	0.412286	Cluster_6
peak_823	chr1	52092159	52092212	52092540	381	Stat4	intragenic	7.201	7.26661	7.05317	-0.218057	0.846264	-0.146148	0.656933	0.0719091	0.889421	Cluster_6
peak_824	chr1	52094974	52095095	52095133	159	Stat4	intragenic	6.28091	5.35766	4.92574	-0.418968	NA	-1.35888	8.90478e-05	-0.939911	0.0100731	Cluster_6
peak_825	chr1	52095148	52095278	52095473	325	Stat4	intragenic	8.07823	7.13798	6.60151	-0.538979	0.0879989	-1.48512	4.69305e-18	-0.946137	2.13276e-08	Cluster_6
peak_826	chr1	52105520	52105683	52105829	309	Stat4	intragenic	7.36072	7.1206	6.76301	-0.368506	0.484241	-0.608544	0.00386977	-0.240038	0.439212	Cluster_6
peak_827	chr1	52105852	52106037	52106207	355	Stat4	intragenic	7.50791	7.01606	6.46029	-0.561954	0.102003	-1.05972	3.78156e-08	-0.497768	0.0197174	Cluster_6
peak_828	chr1	52115604	52115704	52115850	246	Stat4	intragenic	5.97625	5.12259	4.60626	-0.325511	NA	-1.21231	0.064741	-0.886801	0.258053	Cluster_6
peak_829	chr1	52124740	52124901	52125017	277	Stat4	intragenic	5.9221	4.97569	5.03782	0.039298	NA	-0.909228	0.0240061	-0.948526	0.0203593	Cluster_6
peak_830	chr1	52125544	52125561	52125662	118	Stat4	intragenic	5.53295	5.38895	4.68244	-0.63864	NA	-0.829766	0.104489	-0.191126	0.853856	Cluster_6
peak_831	chr1	52138134	52138193	52138298	164	Stat4	intragenic	6.32301	6.0417	5.80624	-0.231109	0.930095	-0.524267	0.122802	-0.293158	0.53731	Cluster_6
peak_832	chr1	52139577	52139895	52140251	674	Stat4	intragenic	8.65382	8.50444	8.51594	0.0103431	0.997184	-0.141207	0.433747	-0.15155	0.44212	Cluster_6
peak_833	chr1	52152317	52152514	52152554	237	Gm31812	intragenic	6.15619	6.3349	6.24362	-0.085521	0.985941	0.0947964	0.861577	0.180317	0.753426	No_cluster
peak_834	chr1	52152574	52153021	52153243	669	Gm31812	promoter	9.77124	9.72243	9.72297	-0.000562339	0.999668	-0.0503054	0.743003	-0.0497431	0.795628	No_cluster
peak_835	chr1	52153292	52153374	52153454	162	Gm31812	promoter	5.43403	5.58377	5.35306	-0.227158	NA	-0.067466	0.933335	0.159691	0.858461	No_cluster
peak_836	chr1	52156051	52156105	52156214	163	Stat1	intergenic	5.83235	5.76711	5.89669	0.132057	0.98231	0.0659556	0.921349	-0.0661017	0.943014	No_cluster
peak_837	chr1	52157817	52157932	52158081	264	Stat1	promoter	5.77149	5.67174	5.91074	0.258815	0.924109	0.153509	0.7925	-0.105306	0.902021	No_cluster
peak_838	chr1	52158108	52158505	52159058	950	Stat1	promoter	9.73068	9.80353	9.9167	0.113778	0.680822	0.186421	0.0299342	0.0726429	0.611762	No_cluster
peak_839	chr1	52159114	52159194	52159253	139	Stat1	intragenic	5.73841	5.6835	5.91999	0.241785	0.931933	0.184435	0.737048	-0.0573504	0.952414	No_cluster
peak_840	chr1	52159449	52159620	52159711	262	Stat1	intragenic	6.28715	6.52796	6.20379	-0.282879	0.868004	-0.0388106	0.950706	0.244069	0.625049	No_cluster
peak_841	chr1	52166079	52166162	52166231	152	Stat1	intragenic	6.79669	5.53078	5.55005	0.0548721	0.993149	-1.23901	7.74124e-05	-1.29388	4.06688e-05	No_cluster
peak_842	chr1	52166329	52166393	52166673	344	Stat1	intragenic	7.52223	6.32828	6.4157	0.0858947	0.990972	-1.08626	0.0062721	-1.17215	0.00345082	No_cluster
peak_843	chr1	52172089	52172522	52172929	840	Stat1	intragenic	9.43316	8.51821	8.29935	-0.226926	0.523704	-1.13934	6.70038e-23	-0.912413	2.75438e-15	No_cluster
peak_844	chr1	52182405	52182569	52182634	229	Stat1	intragenic	6.10905	5.00005	4.61515	-0.377175	NA	-1.51746	2.88499e-05	-1.14028	0.00205555	No_cluster
peak_845	chr1	52182886	52183125	52183358	472	Stat1	intragenic	8.72982	7.35978	6.99997	-0.358031	0.395425	-1.73761	3.38361e-28	-1.37958	4.18215e-19	No_cluster
peak_846	chr1	52184066	52184129	52184279	213	Stat1	intragenic	5.88615	5.63968	5.18045	-0.444705	NA	-0.712903	0.087384	-0.268199	0.699388	No_cluster
peak_847	chr1	52185822	52185944	52186058	236	Stat1	intragenic	6.57327	6.07342	5.54958	-0.544558	0.454886	-1.03843	0.000327146	-0.493871	0.163235	No_cluster
peak_848	chr1	52205849	52206012	52206237	388	Gls	intragenic	6.95837	6.65405	6.43271	-0.232491	0.898692	-0.526296	0.0609095	-0.293806	0.44312	No_cluster
peak_849	chr1	52208382	52208601	52208673	291	Gls	intragenic	6.49772	5.95365	5.68267	-0.25133	0.91847	-0.80909	0.00732303	-0.55776	0.103265	No_cluster
peak_850	chr1	52208700	52208812	52209032	332	Gls	intragenic	6.52242	6.33543	5.89416	-0.429055	0.630767	-0.611383	0.0472811	-0.182328	0.746005	No_cluster
peak_851	chr1	52209287	52209349	52209635	348	Gls	intragenic	7.8154	7.43188	7.39023	-0.0473228	0.988909	-0.428741	0.0221258	-0.381418	0.056107	No_cluster
peak_852	chr1	52209703	52209742	52209858	155	Gls	intragenic	5.55148	5.24643	4.9891	-0.270611	NA	-0.586309	0.214639	-0.315698	0.645494	No_cluster
peak_853	chr1	52209858	52209909	52209998	140	Gls	intragenic	4.99234	4.41594	4.35782	-0.0494571	NA	-0.649329	0.289925	-0.599872	0.390145	No_cluster
peak_854	chr1	52210011	52210139	52210266	255	Gls	intragenic	6.51756	5.97874	5.76797	-0.203621	0.946182	-0.755876	0.0128402	-0.552255	0.106104	No_cluster
peak_855	chr1	52210447	52210715	52210853	406	Gls	intragenic	7.7571	7.4553	7.34809	-0.109232	0.96101	-0.412639	0.0282466	-0.303407	0.163683	No_cluster
peak_856	chr1	52267487	52267590	52267697	210	Gls	intragenic	6.84258	6.58004	6.56566	-0.0127937	0.99869	-0.280872	0.377125	-0.268078	0.462315	No_cluster
peak_857	chr1	52270523	52270558	52270640	117	Gls	intragenic	5.35775	5.34119	5.55984	0.248619	NA	0.215998	0.750922	-0.0326209	0.978888	No_cluster
peak_858	chr1	52270954	52270992	52271063	109	Gls	intragenic	5.44497	5.40455	5.41282	-0.00107429	NA	-0.0321196	0.967259	-0.0310453	0.978172	No_cluster
peak_859	chr1	52271104	52271245	52271341	237	Gls	intragenic	6.96115	7.12869	7.20602	0.0744503	0.984952	0.235399	0.433393	0.160949	0.700675	No_cluster
peak_860	chr1	52271365	52272400	52272939	1574	Gls	intragenic	10.8756	10.8243	10.9746	0.1494	0.172765	0.0970017	0.20457	-0.0523982	0.650765	No_cluster
peak_861	chr1	52340530	52340615	52340662	132	Gm31955	intergenic	5.62538	4.95566	4.84383	-0.116981	NA	-0.816664	0.0700195	-0.699683	0.158443	No_cluster
peak_864	chr1	52402824	52402975	52403142	318	Gm31955	intragenic	8.4144	8.43119	8.47295	0.0478982	0.983543	0.0625339	0.793192	0.0146357	0.971979	No_cluster
peak_865	chr1	52405401	52405747	52406066	665	Gm31955	intragenic	8.73401	8.9796	8.82364	-0.149627	0.76643	0.0930504	0.624248	0.242678	0.0800337	No_cluster
peak_866	chr1	52413788	52414085	52414199	411	Gm31955	intergenic	7.7365	7.01328	7.25902	0.248358	0.781252	-0.471198	0.021818	-0.719556	0.000193334	No_cluster
peak_867	chr1	52414387	52414476	52414565	178	Gm31955	intergenic	5.7407	5.44778	5.27621	-0.180347	NA	-0.462163	0.323012	-0.281816	0.668732	No_cluster
peak_868	chr1	52427332	52427562	52427766	434	Gm31955	intergenic	8.15848	8.00342	8.02232	0.0195089	0.994529	-0.137683	0.52258	-0.157192	0.500794	No_cluster
peak_869	chr1	52428056	52428147	52428342	286	Gm31955	intergenic	8.47544	8.29152	8.29298	-0.00344519	0.999376	-0.184825	0.310678	-0.181379	0.372918	No_cluster
peak_870	chr1	52428386	52428460	52428532	146	Gm31955	intergenic	5.84614	5.84438	5.86775	0.0108116	0.999139	0.0188594	0.978554	0.00804788	0.993963	No_cluster
peak_872	chr1	52431364	52431428	52431691	327	Gm31955	intergenic	6.52872	5.62565	5.72627	0.109535	0.985079	-0.813266	0.00897962	-0.922801	0.00287071	No_cluster
peak_873	chr1	52432207	52432265	52432382	175	Gm31955	intergenic	5.86472	5.84245	5.61259	-0.218751	0.94718	-0.241349	0.640311	-0.0225981	0.981982	No_cluster
peak_874	chr1	52458686	52458776	52458949	263	Gm23460	intergenic	7.3762	6.85919	6.68423	-0.195082	0.917499	-0.700332	0.00228232	-0.50525	0.046819	No_cluster
peak_875	chr1	52493546	52493794	52494337	791	Nab1	intergenic	9.30461	9.52847	9.32564	-0.205577	0.301431	0.0196819	0.926925	0.225259	0.0403381	Cluster_5
peak_876	chr1	52495870	52496003	52496026	156	Nab1	intragenic	6.91348	5.68701	5.36936	-0.334555	0.848293	-1.56439	9.17547e-09	-1.22983	5.81257e-06	Cluster_5
peak_877	chr1	52496048	52496076	52496256	208	Nab1	intragenic	6.85144	5.51638	4.80432	-0.684976	0.364712	-2.03001	1.59081e-11	-1.34504	4.24123e-06	Cluster_5
peak_878	chr1	52538846	52538868	52538892	46	Nab1	intragenic	3.37922	3.74537	3.27401	-0.514736	NA	-0.13715	0.931151	0.377586	0.812675	Cluster_5
peak_879	chr1	52538901	52539754	52540267	1366	Nab1	promoter	10.5843	10.5498	10.6944	0.145455	0.294789	0.107886	0.202411	-0.0375695	0.809872	Cluster_5
peak_880	chr1	52541011	52541093	52541215	204	Nab1	promoter	6.27475	6.1024	6.09021	-0.005238	0.999376	-0.175182	0.711227	-0.169944	0.775002	Cluster_5
peak_881	chr1	52637017	52637191	52637280	263	Gm5527	intergenic	7.49282	7.67774	7.65724	-0.0228217	0.994529	0.164113	0.50579	0.186934	0.482116	No_cluster
peak_882	chr1	52669658	52669818	52670133	475	Nemp2	promoter	9.26555	9.0613	9.09423	0.0402349	0.983131	-0.165558	0.196378	-0.205793	0.0989949	Cluster_1
peak_883	chr1	52670193	52670294	52670473	280	Nemp2	promoter	8.69698	8.32817	8.25843	-0.0658588	0.9766	-0.437695	0.000687145	-0.371836	0.00594259	Cluster_1
peak_884	chr1	52670492	52670580	52670779	287	Nemp2	intragenic	6.59946	6.37069	6.17789	-0.174125	0.957666	-0.394764	0.255981	-0.220639	0.663563	Cluster_1
peak_885	chr1	52670861	52670974	52671041	180	Nemp2	intragenic	6.77362	6.53614	6.40992	-0.124548	0.975798	-0.361911	0.226294	-0.237363	0.553752	Cluster_1
peak_886	chr1	52672511	52672593	52672713	202	Nemp2	intragenic	6.0967	6.29068	5.77768	-0.506605	0.565297	-0.319387	0.483246	0.187218	0.774698	Cluster_1
peak_887	chr1	52678248	52678340	52678504	256	Nemp2	intragenic	6.96121	5.8907	5.58883	-0.302567	0.861459	-1.38676	7.53068e-08	-1.08419	2.84383e-05	Cluster_1
peak_888	chr1	52692549	52692777	52692900	351	Nemp2	intergenic	6.85907	5.89281	5.59216	-0.291002	0.872672	-1.27061	1.0454e-06	-0.979606	0.000206653	Cluster_1
peak_889	chr1	52765568	52765810	52765886	318	Mfsd6	intragenic	6.7677	6.32165	6.75843	0.444104	0.41461	-0.00554498	0.991738	-0.449649	0.114858	No_cluster
peak_890	chr1	52765893	52766498	52766731	838	Mfsd6	promoter	8.56042	8.45598	8.62235	0.167848	0.724623	0.0617063	0.783322	-0.106142	0.641445	No_cluster
peak_891	chr1	52838314	52838482	52838513	199	Inpp1	intragenic	5.65938	5.6599	5.8151	0.203624	0.963347	0.206772	0.721733	0.00314826	0.997815	No_cluster
peak_892	chr1	52838535	52838762	52838911	376	Inpp1	intragenic	8.32556	8.49926	8.60407	0.106622	0.909509	0.278464	0.0398182	0.171842	0.333617	No_cluster
peak_893	chr1	52838951	52839025	52839289	338	Inpp1	intragenic	7.19105	7.46518	7.45579	-0.00731271	0.999139	0.267961	0.244543	0.275274	0.265336	No_cluster
peak_894	chr1	52839484	52839620	52839861	377	Inpp1	intragenic	8.78151	8.93267	8.92734	-0.00590969	0.998587	0.145273	0.305069	0.151183	0.322519	No_cluster
peak_895	chr1	52839917	52840002	52840110	193	Inpp1	intragenic	5.72021	5.85803	5.49655	-0.365496	0.826788	-0.226759	0.672683	0.138737	0.858171	No_cluster
peak_896	chr1	52840367	52840480	52840528	161	Inpp1	intragenic	5.17467	5.7789	5.2701	-0.496398	NA	0.0945714	0.908259	0.590969	0.246649	No_cluster
peak_897	chr1	52840823	52840924	52841111	288	Inpp1	intragenic	4.98639	5.93343	6.41025	0.481269	0.565984	1.44332	1.48077e-06	0.962054	0.00429011	No_cluster
peak_898	chr1	52841619	52841660	52842019	400	Inpp1	intragenic	7.20128	8.02726	7.87667	-0.150294	0.893035	0.675312	3.29535e-05	0.825606	1.80321e-07	No_cluster
peak_899	chr1	52856142	52856305	52856599	457	Inpp1	promoter	8.48373	8.42969	8.4123	-0.0150197	0.995536	-0.0687824	0.779068	-0.0537627	0.873793	No_cluster
peak_900	chr1	52856608	52856898	52857184	576	Inpp1	promoter	8.46596	8.18484	8.33022	0.153392	0.821135	-0.130577	0.498555	-0.283969	0.0625663	No_cluster
peak_902	chr1	52883771	52884008	52884341	570	Hibch	promoter	10.4754	10.4058	10.4594	0.0552689	0.92153	-0.0142542	0.920901	-0.0695231	0.532374	No_cluster
peak_903	chr1	52884350	52884403	52884552	202	Hibch	promoter	6.56258	6.72412	6.66417	-0.0444037	0.992225	0.118662	0.788127	0.163065	0.741409	No_cluster
peak_904	chr1	52884571	52884602	52884683	112	Hibch	promoter	5.5858	5.88185	5.68692	-0.189556	0.972425	0.085054	0.910329	0.27461	0.690414	No_cluster
peak_907	chr1	52902890	52903006	52903121	231	Hibch	intragenic	4.3812	5.54064	4.72502	-0.831775	NA	0.337303	0.645463	1.16908	0.0112901	No_cluster
peak_908	chr1	53089002	53089112	53089211	209	Mstn	intergenic	6.92647	6.2894	5.9858	-0.303359	0.820412	-0.942468	0.000148377	-0.639109	0.0169924	No_cluster
peak_909	chr1	53089280	53089339	53089454	174	Mstn	intergenic	6.34633	5.63828	5.23472	-0.421999	0.77953	-1.12848	0.000492566	-0.706479	0.0488068	No_cluster
peak_911	chr1	53092340	53092451	53092494	154	Mstn	intergenic	5.77437	5.3058	4.73529	-0.568557	NA	-1.0567	0.00770238	-0.48814	0.35631	No_cluster
peak_912	chr1	53335732	53335794	53335864	132	Pms1	promoter	4.94978	5.15579	5.34696	0.169607	NA	0.398589	0.501793	0.228982	0.800521	No_cluster
peak_913	chr1	53335896	53336269	53336630	734	Ormdl1	promoter	9.72805	9.6533	9.77392	0.121132	0.702845	0.0479768	0.755758	-0.0731551	0.649997	No_cluster
peak_914	chr1	53352480	53352585	53352637	157	Osgepl1	promoter	5.7507	5.7766	5.90142	0.136177	0.981611	0.16018	0.779872	0.0240029	0.981069	No_cluster
peak_915	chr1	53352689	53352762	53352905	216	Osgepl1	intragenic	7.89369	7.72721	7.92079	0.191547	0.779379	0.026058	0.937882	-0.165489	0.507875	No_cluster
peak_916	chr1	53352946	53353005	53353078	132	Osgepl1	intragenic	6.07407	6.19847	6.31824	0.116147	0.982565	0.234452	0.588013	0.118305	0.864852	No_cluster
peak_917	chr1	53353125	53353160	53353251	126	Osgepl1	intragenic	5.39063	5.26579	5.02297	-0.254868	NA	-0.376414	0.504887	-0.121546	0.90317	No_cluster
peak_918	chr1	53391401	53391886	53392156	755	Asdurf	promoter	9.77092	9.69437	9.6311	-0.0620774	0.942238	-0.139222	0.191091	-0.0771441	0.621739	No_cluster
peak_919	chr1	53745914	53745956	53746091	177	Dnah7a	promoter	5.97415	5.91382	5.81723	-0.0984009	0.986227	-0.147027	0.803643	-0.0486258	0.960259	No_cluster
peak_920	chr1	53800891	53801050	53801180	289	Stk17b	intragenic	6.96344	7.06964	6.79164	-0.271294	0.804359	-0.172118	0.643761	0.0991754	0.858454	Cluster_6
peak_922	chr1	53804617	53804644	53804838	221	Stk17b	intragenic	5.5914	5.6942	5.79553	0.122601	0.984005	0.224221	0.696584	0.10162	0.913421	Cluster_6
peak_923	chr1	53810652	53810818	53810902	250	Stk17b	intragenic	6.11965	6.22772	6.44316	0.21647	0.925346	0.318378	0.393086	0.101909	0.885327	Cluster_6
peak_924	chr1	53812194	53812311	53812511	317	Stk17b	intragenic	6.84511	6.9826	7.31471	0.320227	0.691813	0.482167	0.0574996	0.16194	0.731302	Cluster_6
peak_926	chr1	53813000	53813297	53813484	484	Stk17b	intragenic	8.98153	9.06192	8.9344	-0.127652	0.796384	-0.0481274	0.807663	0.0795242	0.699833	Cluster_6
peak_927	chr1	53815738	53815927	53816098	360	Stk17b	intragenic	7.39305	7.35172	7.33807	-0.0154225	0.997047	-0.057668	0.878134	-0.0422456	0.938108	Cluster_6
peak_928	chr1	53820582	53820669	53820782	200	Stk17b	intragenic	5.58008	5.98657	5.87819	-0.109349	0.984174	0.303508	0.508677	0.412857	0.355572	Cluster_6
peak_929	chr1	53823306	53823335	53823394	88	Stk17b	intragenic	4.67524	5.07933	5.30135	0.223164	NA	0.641642	0.205356	0.418478	0.551312	Cluster_6
peak_930	chr1	53823407	53823566	53823713	306	Stk17b	intragenic	8.04966	8.21293	8.46367	0.251114	0.440979	0.410752	0.00337295	0.159639	0.469704	Cluster_6
peak_931	chr1	53823734	53824368	53824584	850	Stk17b	promoter	9.76873	9.86693	9.96141	0.0977343	0.797336	0.194452	0.0263354	0.0967177	0.445936	Cluster_6
peak_932	chr1	53824628	53824721	53824768	140	Stk17b	promoter	5.4965	5.44182	5.71695	0.284178	NA	0.233704	0.681292	-0.0504747	0.962701	Cluster_6
peak_933	chr1	53824812	53824869	53824952	140	Stk17b	promoter	5.5794	5.52505	5.74399	0.230065	NA	0.172711	0.783143	-0.0573541	0.9576	Cluster_6
peak_934	chr1	53828484	53828571	53828746	262	Stk17b	intergenic	4.70073	5.91725	6.13724	0.235271	0.947467	1.43594	6.84585e-05	1.20067	0.0017627	Cluster_6
peak_935	chr1	53830481	53830654	53830994	513	Stk17b	intergenic	8.4803	8.61113	8.77357	0.161137	0.716441	0.294479	0.0193768	0.133342	0.486012	Cluster_6
peak_936	chr1	53831025	53831162	53831182	157	Stk17b	intergenic	5.58649	5.88956	5.77145	-0.113287	0.985212	0.138318	0.833051	0.251605	0.709809	Cluster_6
peak_938	chr1	53835546	53835588	53835734	188	Hecw2	intergenic	4.91129	5.54917	5.60493	0.0520692	NA	0.690905	0.114504	0.638836	0.185481	No_cluster
peak_939	chr1	53836295	53836409	53836589	294	Hecw2	intergenic	7.70987	7.4437	7.23617	-0.213595	0.800917	-0.476691	0.00910465	-0.263096	0.260925	No_cluster
peak_940	chr1	53836645	53836824	53836957	312	Hecw2	intergenic	6.92071	7.1525	7.34502	0.201576	0.872404	0.431255	0.0556917	0.22968	0.482357	No_cluster
peak_941	chr1	53836984	53837136	53837305	321	Hecw2	intergenic	7.80545	8.1372	8.17294	0.0334259	0.990421	0.369561	0.0153606	0.336135	0.0377504	No_cluster
peak_942	chr1	53847446	53847551	53847659	213	Hecw2	intragenic	6.81052	6.08688	6.18465	0.0841565	0.987999	-0.615157	0.0494035	-0.699314	0.0248468	No_cluster
peak_943	chr1	53862796	53863154	53863320	524	Hecw2	intragenic	8.59122	8.67619	8.67769	0.000657415	0.999722	0.08607	0.648742	0.0854126	0.711521	No_cluster
peak_944	chr1	53863336	53863404	53863552	216	Hecw2	intragenic	5.7711	6.06642	6.04959	-0.00706876	0.999376	0.299414	0.506605	0.306483	0.553406	No_cluster
peak_945	chr1	53863658	53863719	53863802	144	Hecw2	intragenic	5.65571	5.80813	5.89569	0.101113	0.985941	0.254641	0.61868	0.153529	0.842497	No_cluster
peak_946	chr1	53863927	53864007	53864114	187	Hecw2	intragenic	5.46148	5.483	5.35039	-0.166973	NA	-0.108544	0.886464	0.0584299	0.959363	No_cluster
peak_947	chr1	53864143	53864236	53864417	274	Hecw2	intragenic	5.40823	5.44015	5.10759	-0.311791	NA	-0.2688	0.677572	0.0429914	0.971996	No_cluster
peak_948	chr1	53877340	53877473	53877620	280	Hecw2	intragenic	7.6879	7.83967	7.6716	-0.16546	0.868561	-0.0158971	0.965078	0.149563	0.602631	No_cluster
peak_949	chr1	53877677	53877698	53877724	47	Hecw2	intragenic	3.40573	4.05806	4.56846	0.539563	NA	1.24058	0.0577831	0.701015	0.458074	No_cluster
peak_950	chr1	53877732	53877823	53878012	280	Hecw2	intragenic	7.39383	7.78336	7.79593	0.00839186	0.999139	0.410867	0.0387284	0.402475	0.0523759	No_cluster
peak_952	chr1	53884444	53884694	53884832	388	Hecw2	intragenic	7.85746	7.58202	7.6408	0.0569895	0.985079	-0.220688	0.291002	-0.277677	0.175024	No_cluster
peak_953	chr1	53890058	53890365	53890453	395	Hecw2	intragenic	6.28873	6.68499	7.01166	0.354165	0.639126	0.753406	0.0018086	0.399241	0.212439	No_cluster
peak_954	chr1	53890570	53890718	53890867	297	Hecw2	intragenic	8.36972	8.57112	8.76499	0.190847	0.620484	0.394926	0.00166155	0.204079	0.219486	No_cluster
peak_955	chr1	53890883	53890948	53891035	152	Hecw2	intragenic	5.28989	5.12421	5.19869	0.0790528	NA	-0.0887478	0.915002	-0.167801	0.863379	No_cluster
peak_956	chr1	53891312	53891550	53891674	362	Hecw2	intragenic	7.34883	6.55597	6.28713	-0.266602	0.829716	-1.06229	7.88237e-07	-0.795684	0.000316238	No_cluster
peak_957	chr1	53895974	53896129	53896349	375	Hecw2	intragenic	4.11161	5.76486	6.33251	0.589075	NA	2.22046	4.76538e-10	1.63138	2.01668e-05	No_cluster
peak_958	chr1	53915134	53915258	53915330	196	Hecw2	intragenic	6.35812	6.60218	6.85159	0.253584	0.875983	0.501724	0.0877446	0.248141	0.584598	No_cluster
peak_959	chr1	53921792	53921874	53921983	191	Hecw2	intragenic	5.37287	5.71523	5.74335	0.00795417	NA	0.362223	0.476346	0.354269	0.550849	No_cluster
peak_960	chr1	53928556	53928580	53928871	315	Hecw2	intragenic	5.82759	5.99507	5.85897	-0.137295	0.981347	0.0334104	0.962179	0.170706	0.8059	No_cluster
peak_961	chr1	53929674	53929734	53929787	113	Hecw2	intragenic	5.49874	5.36124	5.52546	0.156784	NA	0.0337402	0.965817	-0.123044	0.895602	No_cluster
peak_962	chr1	53931719	53931821	53931967	248	Hecw2	intragenic	5.09547	6.35607	6.24906	-0.0888628	0.986211	1.18494	9.77452e-05	1.27381	2.5685e-05	No_cluster
peak_964	chr1	53947654	53947821	53947842	188	Hecw2	intragenic	5.19945	5.42394	5.30734	-0.117788	NA	0.128751	0.865969	0.246538	0.760294	No_cluster
peak_965	chr1	53948373	53948490	53948645	272	Hecw2	intragenic	7.32969	7.18334	7.3205	0.141893	0.934423	-0.00859796	0.983575	-0.150491	0.674471	No_cluster
peak_966	chr1	54289659	54289870	54290182	523	Gm51622	promoter	8.41304	7.91139	7.96828	0.0591717	0.983131	-0.439509	0.00308919	-0.498681	0.000715957	No_cluster
peak_967	chr1	54460866	54460960	54461168	302	Gtf3c3	intragenic	6.39419	3.79964	3.2272	-0.740755	NA	-3.31715	4.83477e-13	-2.57639	4.727e-10	No_cluster
peak_968	chr1	54477986	54478134	54478264	278	Gtf3c3	promoter	7.40236	7.50719	7.35039	-0.156476	0.907203	-0.0512116	0.888718	0.105264	0.784393	No_cluster
peak_969	chr1	54531566	54531726	54531922	356	Pgap1	intragenic	7.46582	6.0748	5.54556	-0.50548	0.523704	-1.92907	6.62373e-14	-1.42359	1.79045e-08	No_cluster
peak_970	chr1	54596239	54596317	54596387	148	Pgap1	promoter	5.68186	5.53946	5.76273	0.231763	NA	0.0889151	0.894	-0.142848	0.860093	No_cluster
peak_971	chr1	54596464	54596607	54596690	226	Pgap1	promoter	6.2126	6.24271	6.10898	-0.10027	0.985212	-0.084507	0.890651	0.0157629	0.986582	No_cluster
peak_972	chr1	54596696	54596816	54596982	286	Pgap1	promoter	8.13917	7.95082	7.95665	0.000246691	0.99987	-0.185172	0.350575	-0.185419	0.40237	No_cluster
peak_973	chr1	54597061	54597238	54597330	269	Pgap1	promoter	6.85613	6.70126	6.76538	0.0620614	0.988909	-0.0938155	0.830599	-0.155877	0.743482	No_cluster
peak_974	chr1	54617850	54617962	54618037	187	Gm19637	intergenic	6.15158	5.40437	5.21026	-0.193046	NA	-0.955417	0.00541445	-0.762371	0.0378776	No_cluster
peak_975	chr1	54623914	54623972	54624028	114	Gm19637	intergenic	6.14401	5.83194	5.76899	-0.0680437	0.990972	-0.378915	0.345788	-0.310872	0.528987	No_cluster
peak_976	chr1	54624311	54624792	54624977	666	Gm19637	intergenic	9.70394	9.39883	9.38809	-0.0163264	0.995536	-0.318216	0.0493692	-0.30189	0.0800947	No_cluster
peak_977	chr1	54625029	54625202	54625397	368	Gm19637	intergenic	6.93353	6.79593	6.74033	-0.0522438	0.990464	-0.188623	0.582707	-0.136379	0.773288	No_cluster
peak_978	chr1	54639541	54639688	54639825	284	Gm19637	intergenic	7.38597	6.53753	6.36361	-0.179228	0.931446	-1.03216	6.9965e-07	-0.852931	5.35611e-05	No_cluster
peak_980	chr1	54699755	54700053	54700254	499	Ankrd44	intragenic	8.78208	7.95269	7.39462	-0.549356	0.015761	-1.37823	1.55114e-21	-0.828874	1.01217e-08	Cluster_6
peak_981	chr1	54705238	54705340	54705398	160	Ankrd44	intragenic	5.9776	5.75548	5.53186	-0.243989	0.938975	-0.447613	0.306725	-0.203624	0.772724	Cluster_6
peak_982	chr1	54866995	54867190	54867368	373	Ankrd44	intragenic	8.35001	8.32452	8.19698	-0.125694	0.889216	-0.151893	0.409371	-0.0261997	0.946188	Cluster_6
peak_983	chr1	54878970	54879057	54879176	206	Ankrd44	intragenic	5.4369	5.83977	5.6179	-0.219641	NA	0.215471	0.735982	0.435112	0.431282	Cluster_6
peak_984	chr1	54879320	54879471	54879628	308	Ankrd44	intragenic	6.92739	6.90909	6.92498	0.016536	0.99736	-0.00608704	0.990529	-0.022623	0.974177	Cluster_6
peak_985	chr1	54880850	54881144	54881326	476	Ankrd44	intragenic	8.99133	8.83679	8.81379	-0.0172663	0.994529	-0.169308	0.285511	-0.152041	0.411374	Cluster_6
peak_986	chr1	54885794	54885872	54885934	140	Ankrd44	intragenic	5.26287	5.87216	5.91397	0.027653	0.996994	0.654931	0.0864602	0.627278	0.125771	Cluster_6
peak_987	chr1	54886470	54886593	54886745	275	Ankrd44	intragenic	7.22918	7.07683	7.14534	0.0670983	0.98518	-0.0836304	0.821653	-0.150729	0.693961	Cluster_6
peak_988	chr1	54910160	54910295	54910477	317	Ankrd44	intragenic	6.55656	6.30845	6.30709	-0.0124254	0.999139	-0.260201	0.495276	-0.247775	0.582921	Cluster_6
peak_990	chr1	54922124	54922206	54922347	223	Ankrd44	intragenic	6.30155	5.66565	5.63885	0.0255977	0.997276	-0.615668	0.0958192	-0.641265	0.0929213	Cluster_6
peak_991	chr1	54927790	54927882	54927993	203	Ankrd44	intragenic	5.96158	4.96196	4.88444	-0.0718908	NA	-1.10641	0.00359186	-1.03452	0.00783356	Cluster_6
peak_992	chr1	54935625	54935802	54936046	421	Ankrd44	intragenic	8.31763	8.16012	8.01571	-0.148878	0.867429	-0.309034	0.0538723	-0.160156	0.482196	Cluster_6
peak_993	chr1	54945469	54945669	54945817	348	Ankrd44	intragenic	7.11759	7.45485	7.33498	-0.116042	0.962867	0.226991	0.398295	0.343033	0.15626	Cluster_6
peak_994	chr1	54946300	54946400	54946521	221	Ankrd44	intragenic	6.6557	6.54861	6.51378	-0.0538157	0.99165	-0.145051	0.752533	-0.0912354	0.89233	Cluster_6
peak_995	chr1	54946536	54946560	54946726	190	Ankrd44	intragenic	5.59653	5.30884	5.45044	0.169154	NA	-0.127971	0.853602	-0.297125	0.655543	Cluster_6
peak_996	chr1	54946973	54947067	54947191	218	Ankrd44	intragenic	6.11783	5.66178	5.02654	-0.650197	NA	-1.11453	0.000793449	-0.464337	0.285881	Cluster_6
peak_997	chr1	54948144	54948318	54948451	307	Ankrd44	intragenic	6.12565	5.49917	5.63636	0.188232	0.968888	-0.458859	0.267849	-0.647091	0.0963071	Cluster_6
peak_998	chr1	54949881	54949979	54950054	173	Ankrd44	intragenic	5.62261	5.59369	5.62523	0.0388227	NA	0.00537316	0.994282	-0.0334495	0.974983	Cluster_6
peak_999	chr1	54952548	54952906	54953023	475	Ankrd44	intragenic	8.44788	8.25279	8.26293	0.00777494	0.998713	-0.192001	0.312954	-0.199776	0.332859	Cluster_6
peak_1000	chr1	54953513	54953840	54953897	384	Ankrd44	intragenic	7.06078	7.17299	7.11142	-0.0578819	0.988483	0.0510739	0.906533	0.108956	0.817505	Cluster_6
peak_1001	chr1	54959346	54959411	54959617	271	Ankrd44	intragenic	6.17591	6.15951	5.95814	-0.170599	0.964857	-0.192285	0.696295	-0.0216859	0.981236	Cluster_6
peak_1002	chr1	54961478	54961696	54961797	319	Ankrd44	intragenic	6.62361	6.33039	6.43517	0.0975159	0.983131	-0.190192	0.642808	-0.287708	0.477448	Cluster_6
peak_1003	chr1	54963081	54963310	54963415	334	Ankrd44	intragenic	7.2316	7.11284	7.10927	-0.0108726	0.99869	-0.127288	0.708853	-0.116415	0.7895	Cluster_6
peak_1004	chr1	54963650	54963724	54963784	134	Ankrd44	intragenic	5.63908	5.2524	5.47186	0.247691	NA	-0.149555	0.82336	-0.397247	0.491467	Cluster_6
peak_1005	chr1	54964705	54964750	54965083	378	Ankrd44	intragenic	6.89639	7.27974	7.40973	0.128603	0.947467	0.519009	0.0103677	0.390406	0.0925673	Cluster_6
peak_1006	chr1	54965099	54965580	54965733	634	Ankrd44	intragenic	9.34792	9.50477	9.471	-0.0334671	0.984852	0.121241	0.33932	0.154709	0.212659	Cluster_6
peak_1007	chr1	54965772	54965833	54965889	117	Ankrd44	intragenic	5.34418	5.62394	5.41748	-0.212393	NA	0.0587413	0.941792	0.271134	0.703385	Cluster_6
peak_1008	chr1	55066015	55066330	55066418	403	Sf3b1	promoter	8.19672	8.22066	8.21335	-0.00803177	0.998587	0.0136935	0.96617	0.0217252	0.961203	No_cluster
peak_1009	chr1	55066464	55066652	55066992	528	Sf3b1	promoter	9.61329	9.60187	9.80488	0.199383	0.229516	0.190791	0.0501119	-0.00859132	0.976049	No_cluster
peak_1010	chr1	55067222	55067301	55067343	121	Sf3b1	promoter	5.18422	5.38235	5.25524	-0.135919	NA	0.0694413	0.933083	0.20536	0.80845	No_cluster
peak_1012	chr1	55068050	55068169	55068507	457	Sf3b1	promoter	7.94084	8.13214	8.14222	0.00393551	0.999376	0.204886	0.316704	0.20095	0.380955	No_cluster
peak_1016	chr1	55088443	55088560	55088615	172	Coq10b	intergenic	5.16661	5.97694	5.55781	-0.437066	NA	0.412011	0.411802	0.849077	0.0286735	No_cluster
peak_1017	chr1	55090920	55091030	55091153	233	Coq10b	promoter	7.15288	7.23789	7.00875	-0.236271	0.820937	-0.15287	0.646534	0.0834015	0.869526	No_cluster
peak_1018	chr1	55091223	55091908	55092097	874	Coq10b	promoter	10.5669	10.4989	10.6091	0.111942	0.517107	0.042838	0.697115	-0.069104	0.522957	No_cluster
peak_1019	chr1	55092105	55092421	55092592	487	Coq10b	promoter	8.02621	7.98888	8.15495	0.170166	0.809456	0.133904	0.539233	-0.0362617	0.93087	No_cluster
peak_1020	chr1	55126405	55126490	55126577	172	Hspe1	promoter	5.88531	5.80923	6.05384	0.22841	0.937284	0.154784	0.785511	-0.0736262	0.935901	No_cluster
peak_1021	chr1	55126603	55127168	55127885	1282	Hspe1	promoter	10.4102	10.4878	10.5995	0.114814	0.542132	0.191962	0.0072508	0.0771484	0.4907	No_cluster
peak_1022	chr1	55127924	55128050	55128076	152	Hspd1	promoter	5.51918	5.26	5.34683	0.100139	NA	-0.172292	0.795332	-0.272431	0.700595	No_cluster
peak_1023	chr1	55169926	55170380	55171067	1141	Mob4	promoter	10.1145	10.1164	10.2362	0.119214	0.551978	0.121463	0.161892	0.0022498	0.992775	No_cluster
peak_1024	chr1	55254644	55254811	55254922	278	Rftn2	intragenic	6.72804	7.13859	7.28963	0.15441	0.931933	0.568246	0.00773637	0.413836	0.0938696	No_cluster
peak_1025	chr1	55275792	55275854	55275914	122	Mars2	promoter	5.15319	5.27084	5.34735	0.0616876	NA	0.198379	0.773095	0.136691	0.890572	No_cluster
peak_1026	chr1	55275977	55276023	55276126	149	Mars2	promoter	5.56818	5.14454	5.4713	0.331068	NA	-0.0934194	0.900453	-0.424488	0.459248	No_cluster
peak_1027	chr1	55276132	55276320	55276636	504	Mars2	promoter	9.61796	9.63722	9.7078	0.0671502	0.931933	0.0895699	0.481214	0.0224198	0.928072	No_cluster
peak_1028	chr1	55276644	55276773	55277001	357	Mars2	promoter	6.94403	7.02734	7.08485	0.05501	0.988909	0.140435	0.676464	0.0854251	0.865762	No_cluster
peak_1029	chr1	55277033	55277110	55277185	152	Mars2	intragenic	5.44574	5.32309	5.45163	0.137744	NA	-0.0109829	0.989956	-0.148727	0.876258	No_cluster
peak_1030	chr1	55278560	55278669	55278722	162	Mars2	intragenic	6.90249	6.46925	6.6647	0.213076	0.902387	-0.225586	0.511172	-0.438662	0.126504	No_cluster
peak_1031	chr1	55402478	55402601	55402729	251	Boll	promoter	7.44879	7.13836	7.15974	0.019102	0.995814	-0.297137	0.228217	-0.316239	0.22274	No_cluster
peak_1032	chr1	55402805	55402932	55403075	270	Boll	promoter	7.76844	7.40164	7.45099	0.0487031	0.988909	-0.314542	0.135072	-0.363245	0.0834456	No_cluster
peak_1033	chr1	55422408	55422446	55422539	131	Gm8531	intragenic	5.54859	5.461	4.7501	-0.730929	NA	-0.80016	0.076785	-0.0692313	0.951656	No_cluster
peak_1034	chr1	55443635	55443757	55443813	178	Gm8531	intragenic	6.75668	6.7984	6.65362	-0.13536	0.967944	-0.0877108	0.850919	0.0476488	0.945873	No_cluster
peak_1036	chr1	55444433	55444488	55444603	170	Gm8531	promoter	5.32236	5.63504	5.50963	-0.117	NA	0.179562	0.782766	0.296562	0.651901	No_cluster
peak_1037	chr1	55444628	55444980	55445377	749	Gm8531	promoter	9.43395	9.65231	9.67888	0.0266738	0.986463	0.246169	0.00696178	0.219495	0.0232528	No_cluster
peak_1038	chr1	55445386	55445480	55445584	198	Gm8531	promoter	6.33953	6.66292	6.59016	-0.0716225	0.987658	0.255006	0.478719	0.326628	0.36441	No_cluster
peak_1039	chr1	55445724	55445816	55446062	338	Gm8531	promoter	6.4874	6.66779	6.57224	-0.093213	0.983131	0.0903855	0.851453	0.183599	0.70421	No_cluster
peak_1040	chr1	55449876	55449979	55450186	310	Plcl1	intragenic	6.94447	7.22518	6.86006	-0.361034	0.567659	-0.0838531	0.848102	0.277181	0.402803	No_cluster
peak_1041	chr1	55468249	55468466	55468535	286	Plcl1	intragenic	5.86115	6.42989	6.25861	-0.175589	0.95156	0.400852	0.252506	0.576441	0.0683468	No_cluster
peak_1042	chr1	55469528	55469602	55469742	214	Plcl1	intragenic	5.32338	5.58237	5.45016	-0.134019	NA	0.134627	0.846583	0.268646	0.699249	No_cluster
peak_1043	chr1	55469880	55469988	55470134	254	Plcl1	intragenic	6.94868	6.95895	7.01054	0.0213917	0.996913	0.0354332	0.948807	0.0140416	0.985608	No_cluster
peak_1045	chr1	55485449	55485592	55485763	314	Gm6644	promoter	6.19883	6.8094	6.68221	-0.135325	0.969363	0.490466	0.0899359	0.62579	0.0223909	No_cluster
peak_1046	chr1	55486037	55486198	55486388	351	Gm6644	promoter	7.72571	7.79641	7.38518	-0.417472	0.216049	-0.349291	0.0951737	0.068181	0.880313	No_cluster
peak_1047	chr1	55527524	55527545	55527725	201	Plcl1	intragenic	4.95765	5.71124	5.43555	-0.292582	NA	0.491413	0.312919	0.783995	0.0611728	No_cluster
peak_1048	chr1	55568033	55568127	55568291	258	Plcl1	intragenic	6.05119	6.49494	6.35826	-0.129099	0.979752	0.316277	0.42691	0.445375	0.232347	No_cluster
peak_1049	chr1	57416299	57416360	57416410	111	4930558J18Rik	promoter	5.30235	5.2275	4.97224	-0.263812	NA	-0.303169	0.651256	-0.0393563	0.975869	No_cluster
peak_1050	chr1	57416488	57416793	57417243	755	1700066M21Rik	promoter	9.18746	8.88755	8.98892	0.101308	0.890855	-0.202394	0.0951437	-0.303702	0.00625199	No_cluster
peak_1051	chr1	57417251	57417319	57417357	106	1700066M21Rik	promoter	5.35553	5.45821	5.31669	-0.132928	NA	-0.0404345	0.960833	0.0924936	0.927809	No_cluster
peak_1052	chr1	57417403	57417509	57417565	162	4930558J18Rik	promoter	5.88011	5.92006	5.83378	-0.0862663	0.988209	-0.0565805	0.932292	0.0296858	0.975601	No_cluster
peak_1053	chr1	57445381	57445421	57445518	137	Maip1	promoter	6.20014	6.09985	6.13755	0.0412748	0.993823	-0.0589637	0.921349	-0.100239	0.890065	No_cluster
peak_1054	chr1	57445525	57445608	57445757	232	Tyw5	promoter	7.83634	7.78876	7.68462	-0.106798	0.953232	-0.159696	0.508837	-0.0528983	0.90237	No_cluster
peak_1055	chr1	57445777	57445947	57446005	228	Tyw5	promoter	7.69853	7.71094	7.59658	-0.114968	0.957207	-0.0974013	0.76526	0.0175672	0.975601	No_cluster
peak_1056	chr1	57446066	57446118	57446184	118	Tyw5	promoter	6.17993	6.22778	6.30739	0.0780203	0.987999	0.121105	0.811083	0.043085	0.959351	No_cluster
peak_1057	chr1	58008482	58008509	58008947	465	Kctd18	promoter	7.63382	7.78186	7.83183	0.0250864	0.994615	0.192354	0.495961	0.167268	0.635618	No_cluster
peak_1058	chr1	58008967	58009262	58009463	496	Kctd18	promoter	9.01938	9.06845	9.06206	-0.0048258	0.999139	0.0442726	0.823484	0.0490984	0.844882	No_cluster
peak_1059	chr1	58034803	58035073	58035251	448	Sgo2a	intragenic	9.12578	9.10338	9.16914	0.0609281	0.969025	0.0429027	0.83874	-0.0180254	0.9576	No_cluster
peak_1060	chr1	58035283	58035370	58035439	156	Sgo2a	intragenic	6.81206	7.07828	6.8627	-0.204709	0.881335	0.0616851	0.887892	0.266394	0.39983	No_cluster
peak_1061	chr1	58035479	58035552	58035613	134	Sgo2a	intragenic	5.79297	5.93724	5.799	-0.12333	0.983131	0.0129687	0.985364	0.136299	0.860789	No_cluster
peak_1062	chr1	58342876	58343021	58343114	238	Gm15759	intragenic	5.6271	6.17677	6.50328	0.344625	0.785113	0.891271	0.00214131	0.546646	0.128129	No_cluster
peak_1063	chr1	58343563	58343712	58343840	277	Gm15759	intragenic	5.57226	6.23458	6.09987	-0.129385	0.981611	0.532382	0.150431	0.661768	0.0619561	No_cluster
peak_1064	chr1	58431389	58431463	58431529	140	Bzw1	promoter	5.76552	5.71898	5.66069	-0.0220325	0.997777	-0.0762478	0.913179	-0.0542154	0.9576	No_cluster
peak_1065	chr1	58431572	58431988	58432071	499	Bzw1	promoter	8.55422	8.45808	8.61359	0.154797	0.791959	0.0573302	0.807847	-0.0974665	0.695949	No_cluster
peak_1066	chr1	58432080	58432283	58433061	981	Bzw1	promoter	10.1159	10.0822	10.1382	0.0533957	0.945865	0.0217002	0.891877	-0.0316955	0.871992	No_cluster
peak_1067	chr1	58433073	58433144	58433259	186	LOC118567643	promoter	6.37647	6.38072	6.12671	-0.250981	0.89021	-0.247057	0.536335	0.00392412	0.996493	No_cluster
peak_1068	chr1	58447612	58447771	58447817	205	Bzw1	intergenic	5.19853	5.51049	4.94596	-0.564843	NA	-0.253102	0.70688	0.311741	0.662533	No_cluster
peak_1070	chr1	58460202	58460243	58460345	143	Clk1	intragenic	5.39219	5.54742	5.77722	0.210998	NA	0.386261	0.419831	0.175263	0.826943	Cluster_6
peak_1072	chr1	58462029	58462053	58462130	101	Clk1	intragenic	5.32941	5.25746	5.2323	-0.0486932	NA	-0.116741	0.882118	-0.0680474	0.954183	Cluster_6
peak_1073	chr1	58462138	58462235	58462360	222	Clk1	intragenic	8.49278	8.56563	8.595	0.0270398	0.990972	0.0999772	0.609123	0.0729374	0.787978	Cluster_6
peak_1074	chr1	58462453	58462622	58462721	268	Clk1	intragenic	7.91773	7.9042	7.94736	0.0447127	0.987722	0.0302919	0.926882	-0.0144208	0.976374	Cluster_6
peak_1075	chr1	58462739	58462852	58462933	194	Clk1	promoter	7.49002	7.44888	7.66208	0.204762	0.821135	0.17095	0.517342	-0.0338115	0.949822	Cluster_6
peak_1076	chr1	58462958	58463016	58463042	84	Clk1	promoter	5.32925	5.46886	5.25731	-0.242682	NA	-0.0900581	0.910261	0.152624	0.870734	Cluster_6
peak_1077	chr1	58463112	58463193	58463367	255	Clk1	promoter	8.57739	8.51201	8.69988	0.186293	0.635297	0.122033	0.496829	-0.0642608	0.821023	Cluster_6
peak_1078	chr1	58463397	58463468	58463535	138	Clk1	promoter	6.6648	6.51955	6.70166	0.190237	0.925525	0.0454838	0.928878	-0.144754	0.777469	Cluster_6
peak_1080	chr1	58484231	58484712	58485031	800	Ppil3	promoter	9.54916	9.42119	9.51368	0.0879148	0.900402	-0.0366264	0.845931	-0.124541	0.390182	No_cluster
peak_1081	chr1	58485038	58485318	58485415	377	Ppil3	promoter	7.14152	6.75355	6.79512	0.0341255	0.99372	-0.344365	0.220602	-0.378491	0.192943	No_cluster
peak_1082	chr1	58493545	58493667	58493732	187	Nif3l1	intragenic	5.93071	5.46877	5.56953	0.0952555	0.988909	-0.357165	0.481098	-0.45242	0.382738	No_cluster
peak_1083	chr1	58543526	58543623	58543662	136	Gm15834	promoter	5.20419	4.90354	5.11599	0.198579	NA	-0.0929305	0.913246	-0.291509	0.722349	No_cluster
peak_1084	chr1	58543678	58543908	58543947	269	Orc2	promoter	7.03406	6.75356	6.83996	0.0770308	0.985079	-0.198711	0.543792	-0.275742	0.395065	No_cluster
peak_1085	chr1	58544006	58544158	58544402	396	Orc2	promoter	9.37705	9.09013	9.17049	0.0777642	0.935663	-0.20835	0.0736083	-0.286114	0.00892773	No_cluster
peak_1086	chr1	58624999	58625060	58625158	159	Fam126b	promoter	5.64448	5.90733	5.81218	-0.104277	0.985285	0.171438	0.764385	0.275715	0.632053	No_cluster
peak_1087	chr1	58625188	58625243	58625298	110	Fam126b	promoter	5.35756	5.20784	5.58928	0.393914	NA	0.231566	0.707494	-0.162348	0.858355	No_cluster
peak_1088	chr1	58625339	58625456	58625593	254	Ndufb3	promoter	8.31463	8.2042	8.27703	0.0707735	0.975252	-0.0375462	0.892917	-0.10832	0.677498	No_cluster
peak_1089	chr1	58625668	58625788	58625845	177	Ndufb3	promoter	7.47547	7.42103	7.41698	-0.00185126	0.999376	-0.0659163	0.861052	-0.0640651	0.899368	No_cluster
peak_1090	chr1	58625910	58625977	58626020	110	Ndufb3	promoter	5.4675	5.54712	5.65272	0.100007	NA	0.181913	0.772434	0.0819058	0.935781	No_cluster
peak_1091	chr1	58690842	58690989	58691098	256	Gm20257	promoter	6.80272	6.97754	7.0726	0.0910306	0.981724	0.272583	0.341351	0.181553	0.649083	No_cluster
peak_1093	chr1	58691621	58691841	58692251	630	Gm20257	promoter	8.95311	8.87338	8.85829	-0.0165206	0.993149	-0.0955736	0.564522	-0.079053	0.712999	No_cluster
peak_1094	chr1	58692273	58692377	58692462	189	Gm20257	promoter	6.41981	6.58489	6.58559	-0.00237903	0.999376	0.160404	0.697981	0.162783	0.74967	No_cluster
peak_1095	chr1	58692642	58692682	58692795	153	Gm20257	intragenic	4.99916	5.64224	5.42524	-0.212803	NA	0.448825	0.377067	0.661628	0.148308	No_cluster
peak_1096	chr1	58750229	58750338	58750454	225	Cflar	promoter	6.80842	6.80978	6.71573	-0.0792698	0.985079	-0.0804827	0.857197	-0.00121298	0.998734	No_cluster
peak_1097	chr1	58750549	58750630	58751319	770	Cflar	promoter	9.34335	9.3448	9.45708	0.111798	0.807184	0.11326	0.382565	0.00146148	0.996482	No_cluster
peak_1098	chr1	58751372	58751488	58751629	257	Cflar	intragenic	8.60942	8.51853	8.54153	0.024635	0.992053	-0.0663343	0.76672	-0.0909693	0.712478	No_cluster
peak_1099	chr1	58751653	58751793	58752267	614	Cflar	intragenic	8.71853	9.04362	9.10767	0.062228	0.967667	0.387932	0.000353409	0.325704	0.00466646	No_cluster
peak_1100	chr1	58752364	58752453	58752634	270	Cflar	intragenic	6.39188	6.52226	6.77158	0.25676	0.885482	0.368573	0.291221	0.111813	0.870109	No_cluster
peak_1101	chr1	58756858	58756889	58757057	199	Cflar	intragenic	4.8916	6.14068	6.48063	0.331474	0.837545	1.62562	1.20674e-07	1.29415	7.05435e-05	No_cluster
peak_1102	chr1	58758763	58758837	58759041	278	Cflar	intragenic	6.2443	6.20729	6.47527	0.272697	0.863296	0.237196	0.552344	-0.0355015	0.966357	No_cluster
peak_1103	chr1	58760060	58760084	58760225	165	Cflar	intragenic	5.43089	5.07802	5.2456	0.205124	NA	-0.170669	0.817426	-0.375793	0.588379	No_cluster
peak_1104	chr1	58760241	58760328	58760402	161	Cflar	intragenic	6.63609	6.11834	6.02186	-0.0986337	0.983707	-0.62108	0.0286836	-0.522446	0.0905918	No_cluster
peak_1105	chr1	58761312	58761382	58761568	256	Cflar	intragenic	6.92423	7.25959	7.36018	0.0966901	0.977348	0.430133	0.0564243	0.333443	0.209691	No_cluster
peak_1106	chr1	58761595	58761761	58761836	241	Cflar	intragenic	6.94789	7.01363	7.10328	0.0971844	0.981163	0.159055	0.654051	0.061871	0.917985	No_cluster
peak_1107	chr1	58761844	58761990	58762100	256	Cflar	intragenic	5.88884	6.05627	6.10602	0.0540899	0.992225	0.22957	0.633915	0.17548	0.78997	No_cluster
peak_1108	chr1	58763291	58763434	58763459	168	Cflar	intragenic	5.87017	5.61284	5.62865	0.0599977	0.993149	-0.21794	0.744014	-0.277938	0.713051	No_cluster
peak_1109	chr1	58765039	58765187	58765257	218	Cflar	intragenic	7.69047	7.71014	7.56015	-0.152467	0.901437	-0.134795	0.617131	0.0176721	0.973619	No_cluster
peak_1110	chr1	58765367	58765391	58765443	76	Cflar	intragenic	5.06164	5.22088	4.89308	-0.33447	NA	-0.169008	0.826856	0.165462	0.866977	No_cluster
peak_1111	chr1	58766195	58766304	58766599	404	Cflar	intragenic	8.28036	8.32477	8.26653	-0.0527925	0.983131	-0.00983499	0.974526	0.0429575	0.908307	No_cluster
peak_1113	chr1	58767416	58767540	58767769	353	Cflar	intragenic	6.52299	6.19796	6.41984	0.223072	0.924109	-0.115666	0.82045	-0.338737	0.412339	No_cluster
peak_1114	chr1	58773293	58773434	58773497	204	Cflar	intragenic	6.17514	6.83058	6.90498	0.0885321	0.983131	0.747391	0.00232564	0.658859	0.0113946	No_cluster
peak_1115	chr1	58773761	58773854	58773958	197	Cflar	intragenic	6.35707	6.21501	6.13963	-0.0832647	0.987473	-0.220323	0.618481	-0.137058	0.832941	No_cluster
peak_1116	chr1	58778394	58778525	58778648	254	Cflar	intragenic	5.20745	5.88711	5.76695	-0.124503	NA	0.568591	0.156108	0.693095	0.0728762	No_cluster
peak_1117	chr1	58778699	58778824	58779019	320	Cflar	intragenic	6.73211	7.58843	7.69468	0.110225	0.973194	0.956285	2.97442e-06	0.84606	6.63469e-05	No_cluster
peak_1118	chr1	58781588	58781899	58782017	429	Cflar	intragenic	9.07332	9.23039	9.18099	-0.0467266	0.979108	0.110265	0.434995	0.156992	0.234805	No_cluster
peak_1119	chr1	58782521	58782607	58782689	168	Cflar	intragenic	6.57112	6.49785	6.37035	-0.141334	0.969246	-0.203529	0.612245	-0.0621945	0.931292	No_cluster
peak_1120	chr1	58786158	58786246	58786337	179	Cflar	intragenic	5.84442	6.04991	5.89453	-0.160414	0.976059	0.0457224	0.949225	0.206136	0.759238	No_cluster
peak_1121	chr1	58800523	58800640	58800836	313	Cflar	intergenic	7.42655	6.86887	6.61297	-0.266843	0.794615	-0.822097	7.54417e-05	-0.555254	0.0134398	No_cluster
peak_1122	chr1	58813171	58813279	58813318	147	Gm39646	intragenic	5.44548	5.64486	5.517	-0.12053	NA	0.0761905	0.921654	0.19672	0.806425	No_cluster
peak_1123	chr1	58834212	58834788	58835065	853	Casp8	promoter	8.72228	8.74871	8.84585	0.0965977	0.928567	0.122607	0.492583	0.0260088	0.94279	No_cluster
peak_1124	chr1	58835229	58835292	58835394	165	Casp8	intragenic	5.61468	5.45441	5.54037	0.107225	NA	-0.0536571	0.944633	-0.160882	0.85099	No_cluster
peak_1125	chr1	58836481	58836767	58836924	443	Casp8	intragenic	8.65577	8.42363	8.58618	0.168418	0.726983	-0.065355	0.768983	-0.233773	0.123298	No_cluster
peak_1128	chr1	58841470	58841648	58841853	383	Casp8	intragenic	7.95249	8.08779	8.15015	0.0682912	0.979752	0.204027	0.285117	0.135735	0.606139	No_cluster
peak_1129	chr1	58841898	58841953	58842075	177	Casp8	intragenic	6.01197	5.91473	5.84333	-0.0832103	0.988909	-0.172628	0.752273	-0.0894179	0.914488	No_cluster
peak_1130	chr1	58842102	58842161	58842223	121	Casp8	intragenic	6.12065	6.18426	6.10438	-0.0804526	0.988209	-0.0101331	0.987055	0.0703195	0.929677	No_cluster
peak_1131	chr1	58842342	58842378	58842440	98	Casp8	intragenic	5.12754	5.33776	5.28622	-0.058374	NA	0.174748	0.813628	0.233122	0.785775	No_cluster
peak_1132	chr1	58842466	58842548	58842663	197	Casp8	intragenic	5.92068	6.01631	6.20686	0.183511	0.961917	0.302195	0.494816	0.118684	0.878032	No_cluster
peak_1133	chr1	58842827	58842913	58842960	133	Casp8	intragenic	5.94868	6.25323	6.10099	-0.1526	0.971683	0.148884	0.774387	0.301484	0.517178	No_cluster
peak_1134	chr1	58845932	58846047	58846082	150	Casp8	intragenic	6.06386	6.0086	5.68213	-0.315564	0.865335	-0.378744	0.357089	-0.0631796	0.94279	No_cluster
peak_1135	chr1	58896020	58896217	58896329	309	Gm28802	intragenic	7.12849	7.22452	7.2589	0.0218106	0.995499	0.127656	0.699145	0.105845	0.810183	No_cluster
peak_1137	chr1	58936825	58936886	58936985	160	Gm28802	promoter	5.87182	5.93021	5.68242	-0.235394	0.937352	-0.181609	0.752205	0.0537852	0.956387	No_cluster
peak_1138	chr1	58995474	58995657	58995755	281	Trak2	intragenic	6.56889	6.77352	7.10906	0.332993	0.653338	0.547243	0.0246656	0.21425	0.600978	Cluster_6
peak_1139	chr1	59012102	59012725	59013377	1275	Stradb	promoter	10.027	10.0125	10.0574	0.0454364	0.976059	0.0325115	0.856035	-0.0129249	0.964271	No_cluster
peak_1140	chr1	59158692	59159027	59159102	410	Tmem237	promoter	8.80409	8.76302	8.90155	0.137276	0.794718	0.0959589	0.58398	-0.0413166	0.888919	No_cluster
peak_1141	chr1	59159166	59159242	59159772	606	Tmem237	promoter	8.93947	8.97348	9.08548	0.111167	0.86236	0.143762	0.307119	0.0325952	0.911544	No_cluster
peak_1143	chr1	59202170	59202271	59202428	258	Mpp4	promoter	6.28328	6.2467	5.74151	-0.511594	0.533336	-0.554728	0.117799	-0.0431337	0.962367	No_cluster
peak_1144	chr1	59275940	59276447	59276722	782	Gm33667	promoter	9.81691	9.68143	9.62596	-0.0558706	0.948766	-0.191182	0.0324313	-0.135311	0.204966	No_cluster
peak_1145	chr1	59276784	59276864	59276964	180	Gm33667	promoter	7.06151	6.98081	7.08721	0.104773	0.974433	0.0273777	0.951203	-0.0773956	0.879512	No_cluster
peak_1146	chr1	59276978	59277042	59277131	153	Gm33667	promoter	6.05036	6.10674	5.84679	-0.252069	0.912051	-0.200038	0.683369	0.0520314	0.952477	No_cluster
peak_1147	chr1	59277175	59277330	59277389	214	Als2	promoter	7.39013	7.33024	7.29758	-0.0205067	0.995802	-0.0797707	0.839379	-0.059264	0.915112	No_cluster
peak_1148	chr1	59520742	59520842	59520948	206	Fzd7	promoter	6.43867	5.54746	5.76065	0.194441	0.959922	-0.689655	0.0327605	-0.884096	0.00481549	No_cluster
peak_1149	chr1	59521054	59521199	59521493	439	Fzd7	promoter	9.122	8.40623	8.51056	0.103102	0.931366	-0.607644	5.18234e-07	-0.710745	3.47125e-09	No_cluster
peak_1150	chr1	59521538	59521642	59521720	182	Fzd7	promoter	6.2479	5.8791	5.90475	0.00570702	0.999376	-0.354343	0.384716	-0.36005	0.428199	No_cluster
peak_1151	chr1	59521878	59521999	59522085	207	Fzd7	intragenic	6.21811	5.56009	5.69435	0.132287	0.983131	-0.516721	0.178252	-0.649007	0.082919	No_cluster
peak_1152	chr1	59641794	59641904	59642000	206	Gm973	intragenic	5.85716	5.37829	5.64662	0.287051	NA	-0.182679	0.77541	-0.46973	0.372147	No_cluster
peak_1153	chr1	59647638	59647759	59647881	243	Gm973	intragenic	7.22867	7.36736	7.23537	-0.136718	0.93734	0.00471996	0.991513	0.141438	0.698563	No_cluster
peak_1154	chr1	59648128	59648204	59648370	242	Gm973	intragenic	6.35843	6.31012	6.34872	0.0254069	0.995802	-0.0150884	0.979516	-0.0404953	0.960191	No_cluster
peak_1155	chr1	59709073	59709231	59709256	183	Sumo1	intragenic	6.22439	6.19395	6.24038	0.0255528	0.99643	0.009956	0.987172	-0.0155968	0.985761	No_cluster
peak_1156	chr1	59709332	59709425	59709513	181	Sumo1	promoter	6.68823	6.64372	6.82371	0.207483	0.920053	0.157157	0.712547	-0.0503258	0.946317	No_cluster
peak_1157	chr1	59709525	59709618	59709706	181	Sumo1	promoter	6.41945	6.11224	6.29562	0.190342	0.942568	-0.120991	0.806175	-0.311333	0.457379	No_cluster
peak_1158	chr1	59709724	59709947	59710098	374	Sumo1	promoter	8.6995	8.44256	8.71134	0.266819	0.296298	0.015071	0.95721	-0.251748	0.0938376	No_cluster
peak_1159	chr1	59710141	59710210	59710275	134	Sumo1	promoter	6.50672	6.4562	6.5453	0.0898035	0.983707	0.0403409	0.939993	-0.0494626	0.945873	No_cluster
peak_1160	chr1	59710305	59710361	59710445	140	Sumo1	promoter	6.11864	5.94732	6.02286	0.0763612	0.988909	-0.091863	0.875337	-0.168224	0.794452	No_cluster
peak_1161	chr1	59723734	59723832	59723856	122	Nop58	promoter	5.41532	5.52854	5.45562	-0.0731821	NA	0.0415686	0.959245	0.114751	0.903832	No_cluster
peak_1162	chr1	59723908	59723966	59723997	89	Nop58	promoter	5.57421	5.34976	5.59729	0.254275	NA	0.0257552	0.974059	-0.22852	0.766583	No_cluster
peak_1163	chr1	59724011	59724098	59724263	252	Nop58	promoter	8.75487	8.65566	8.70865	0.052371	0.981002	-0.0479285	0.826899	-0.100299	0.634164	No_cluster
peak_1164	chr1	59724269	59724376	59724439	170	Nop58	promoter	7.26442	7.18643	7.15369	-0.0366716	0.992225	-0.113886	0.736545	-0.0772146	0.873344	No_cluster
peak_1165	chr1	59724516	59724544	59724620	104	Nop58	promoter	5.22795	5.30666	5.21642	-0.0559266	NA	-0.0209012	0.981742	0.0350254	0.978186	No_cluster
peak_1166	chr1	59724643	59724752	59724802	159	Nop58	intragenic	5.17803	5.21218	4.84445	-0.39791	NA	-0.337366	0.606919	0.060544	0.96123	No_cluster
peak_1167	chr1	59778038	59778259	59778354	316	Bmpr2	intergenic	6.67061	5.81666	5.0224	-0.760463	0.58251	-1.62185	0.000447766	-0.861387	0.119671	No_cluster
peak_1168	chr1	59801441	59801555	59801716	275	Bmpr2	promoter	7.29816	7.19914	7.05272	-0.152358	0.931933	-0.250374	0.346224	-0.0980162	0.830931	No_cluster
peak_1169	chr1	59801773	59802073	59802200	427	Bmpr2	promoter	8.24427	8.15257	8.23381	0.0784401	0.967667	-0.0125268	0.966773	-0.090967	0.750217	No_cluster
peak_1170	chr1	59802374	59802495	59803410	1036	Bmpr2	promoter	9.7911	9.78074	9.82725	0.0450555	0.975252	0.035232	0.832118	-0.00982351	0.971998	No_cluster
peak_1171	chr1	59803612	59803679	59803770	158	Bmpr2	intragenic	5.52423	5.27968	5.72111	0.443732	NA	0.186885	0.764479	-0.256848	0.719741	No_cluster
peak_1172	chr1	59803838	59803964	59804080	242	Bmpr2	intragenic	5.84769	6.03205	5.94275	-0.0952624	0.985941	0.0891414	0.887399	0.184404	0.781635	No_cluster
peak_1173	chr1	59923022	59923069	59923166	144	Bmpr2	intergenic	6.05131	5.52018	5.72545	0.227259	0.947467	-0.317017	0.507542	-0.544276	0.201092	No_cluster
peak_1174	chr1	59951564	59951648	59951758	194	Fam117b	promoter	6.24461	6.17098	6.23122	0.0646424	0.990095	-0.0090238	0.988093	-0.0736662	0.92037	No_cluster
peak_1175	chr1	59951766	59952091	59953277	1511	Fam117b	promoter	10.741	10.7227	10.8237	0.0999647	0.577639	0.0816824	0.318693	-0.0182824	0.914488	No_cluster
peak_1176	chr1	59954145	59954326	59954378	233	Fam117b	intragenic	6.39912	6.25397	6.02961	-0.182348	0.963612	-0.330153	0.44244	-0.147805	0.833628	No_cluster
peak_1180	chr1	59962474	59962621	59962658	184	Fam117b	intragenic	6.73405	6.33316	6.09184	-0.225843	0.915888	-0.628204	0.0255201	-0.402361	0.241472	No_cluster
peak_1181	chr1	60055264	60055349	60055390	126	Ica1l	intragenic	5.40839	5.47188	4.65904	-0.823427	NA	-0.764434	0.11357	0.058993	0.961184	No_cluster
peak_1182	chr1	60055390	60055552	60055780	390	Ica1l	intragenic	7.11347	7.49333	6.9436	-0.553966	0.0805809	-0.166487	0.60591	0.387479	0.103092	No_cluster
peak_1183	chr1	60056162	60056252	60056402	240	Ica1l	intragenic	6.33142	5.99799	5.9087	-0.0687751	0.991341	-0.425838	0.311856	-0.357063	0.483565	No_cluster
peak_1184	chr1	60081943	60082037	60082100	157	Ica1l	intragenic	5.74868	5.49909	5.06731	-0.437631	NA	-0.693462	0.0883889	-0.255832	0.706109	No_cluster
peak_1185	chr1	60082162	60082411	60082478	316	Ica1l	promoter	6.46503	6.02726	6.28713	0.250177	0.903488	-0.175372	0.708274	-0.42555	0.258346	No_cluster
peak_1186	chr1	60136754	60136845	60136968	214	Carf	promoter	7.98159	7.857	7.94031	0.0845269	0.969025	-0.0416257	0.892784	-0.126153	0.653345	No_cluster
peak_1187	chr1	60137025	60137111	60137196	171	Carf	promoter	7.73666	7.67292	7.79934	0.126064	0.931933	0.0587232	0.855272	-0.0673405	0.87119	No_cluster
peak_1188	chr1	60137241	60137457	60137972	731	Wdr12	promoter	9.43062	9.40507	9.53809	0.132848	0.765115	0.104442	0.494415	-0.0284061	0.922034	No_cluster
peak_1189	chr1	60197646	60197802	60197911	265	Carf	intergenic	6.7792	6.35791	5.70798	-0.660912	0.185293	-1.08341	3.88222e-05	-0.422502	0.212196	No_cluster
peak_1190	chr1	60219207	60219233	60219308	101	Nbeal1	intragenic	6.10548	5.99321	5.96323	-0.0150501	0.998841	-0.131605	0.806557	-0.116555	0.872544	No_cluster
peak_1191	chr1	60219318	60219636	60220153	835	Nbeal1	intragenic	10.1796	9.99813	10.1676	0.168241	0.259131	-0.0124474	0.940609	-0.180689	0.0342991	No_cluster
peak_1192	chr1	60279679	60279834	60279908	229	Nbeal1	intragenic	6.65645	7.15904	7.09651	-0.0630339	0.985941	0.444106	0.0552421	0.50714	0.0260256	No_cluster
peak_1194	chr1	60381997	60382521	60382950	953	Cyp20a1	promoter	9.72928	9.63511	9.75543	0.121358	0.717835	0.0284506	0.872331	-0.0929076	0.528869	No_cluster
peak_1196	chr1	60448262	60448594	60448717	455	Abi2	intragenic	7.75406	7.78878	7.80024	0.0163489	0.996364	0.0525928	0.883667	0.0362439	0.944906	No_cluster
peak_1197	chr1	60448725	60448820	60449452	727	Abi2	intragenic	8.71656	8.73772	8.95129	0.212501	0.453173	0.233853	0.0783768	0.0213518	0.952647	No_cluster
peak_1199	chr1	60468213	60468277	60468359	146	Abi2	intragenic	5.95201	5.98531	5.65216	-0.329323	0.861979	-0.31275	0.502314	0.0165731	0.9864	No_cluster
peak_1200	chr1	60486253	60486423	60486541	288	Abi2	intragenic	6.47208	7.18174	7.09578	-0.0878565	0.983131	0.619254	0.00826448	0.70711	0.00213589	No_cluster
peak_1201	chr1	60522126	60522228	60522331	205	Raph1	intragenic	6.44192	4.84878	4.57757	-0.195204	NA	-1.83163	9.21825e-08	-1.63643	1.47405e-06	No_cluster
peak_1203	chr1	60578525	60578649	60578762	237	Raph1	intragenic	6.72524	6.59689	6.32659	-0.26824	0.84058	-0.397089	0.177331	-0.128849	0.81003	No_cluster
peak_1204	chr1	60604514	60604606	60604732	218	Raph1	intragenic	6.74511	6.51751	6.56093	0.0359866	0.99372	-0.190324	0.615001	-0.226311	0.587449	No_cluster
peak_1205	chr1	60605205	60605259	60605343	138	Raph1	intragenic	4.82605	5.20954	5.37555	0.159219	NA	0.553656	0.281254	0.394437	0.566302	No_cluster
peak_1206	chr1	60605361	60606003	60606501	1140	Raph1	promoter	9.15012	9.27887	9.34807	0.0742254	0.942451	0.203194	0.092536	0.128968	0.424035	No_cluster
peak_1207	chr1	60608549	60608622	60608740	191	Raph1	intergenic	5.77227	5.93663	5.91639	-0.00501247	0.999376	0.139156	0.824965	0.144168	0.859683	No_cluster
peak_1208	chr1	60666632	60666786	60666950	318	Gm51626	intergenic	7.63878	6.82326	6.76048	-0.0670585	0.986463	-0.874519	1.71719e-05	-0.80746	9.28258e-05	No_cluster
peak_1209	chr1	60785104	60785530	60785699	595	Cd28	promoter	9.07511	9.01946	9.05845	0.0349373	0.985941	-0.0177735	0.941692	-0.0527108	0.842014	Cluster_2
peak_1210	chr1	60787537	60787559	60787709	172	Cd28	intragenic	4.97297	5.54152	5.34227	-0.206522	NA	0.365493	0.530991	0.572015	0.277448	Cluster_2
peak_1211	chr1	60787964	60788060	60788123	159	Cd28	intragenic	4.9021	5.44674	5.04305	-0.380495	NA	0.172715	0.82113	0.553209	0.32112	Cluster_2
peak_1212	chr1	60788210	60788291	60788405	195	Cd28	intragenic	6.12825	6.35696	5.89637	-0.45779	0.563754	-0.227486	0.611176	0.230304	0.65079	Cluster_2
peak_1213	chr1	60788610	60788705	60788776	166	Cd28	intragenic	5.91595	6.09968	5.9801	-0.125985	0.983007	0.0734807	0.909483	0.199466	0.755749	Cluster_2
peak_1214	chr1	60788931	60789039	60789101	170	Cd28	intragenic	5.07797	5.54207	5.19722	-0.357537	NA	0.113935	0.885214	0.471472	0.412918	Cluster_2
peak_1215	chr1	60789223	60789437	60789484	261	Cd28	intragenic	6.47184	6.15063	6.17737	0.017012	0.998097	-0.299828	0.427807	-0.31684	0.446015	Cluster_2
peak_1216	chr1	60789506	60789699	60790136	630	Cd28	intragenic	8.99643	8.57007	8.36894	-0.202807	0.560244	-0.626003	2.92194e-08	-0.423196	0.000360412	Cluster_2
peak_1217	chr1	60792196	60792383	60792471	275	Cd28	intragenic	6.9318	7.14701	6.96649	-0.175827	0.915059	0.0408671	0.928193	0.216694	0.525522	Cluster_2
peak_1218	chr1	60792854	60792912	60793005	151	Cd28	intragenic	4.58983	5.35054	5.23525	-0.104146	NA	0.651664	0.224113	0.75581	0.158306	Cluster_2
peak_1219	chr1	60793026	60793123	60793156	130	Cd28	intragenic	4.89817	5.09997	5.02547	-0.0648999	NA	0.144926	0.859932	0.209826	0.827639	Cluster_2
peak_1220	chr1	60793216	60793329	60793523	307	Cd28	intragenic	6.88076	7.2092	7.37336	0.172035	0.925525	0.50989	0.0301583	0.337854	0.253787	Cluster_2
peak_1221	chr1	60793968	60794037	60794182	214	Cd28	intragenic	5.60239	5.77632	5.96504	0.197521	0.957257	0.369632	0.392628	0.172111	0.810126	Cluster_2
peak_1222	chr1	60794641	60794751	60794879	238	Cd28	intragenic	6.74588	6.60627	6.61152	0.00424508	0.999376	-0.139803	0.737622	-0.144048	0.779148	Cluster_2
peak_1223	chr1	60794942	60795210	60795383	441	Cd28	intragenic	8.91523	8.60446	8.64072	0.0355374	0.986463	-0.275883	0.0250936	-0.311421	0.0107958	Cluster_2
peak_1224	chr1	60797173	60797499	60797759	586	Cd28	intragenic	8.08934	8.21935	8.54177	0.324112	0.157351	0.452055	0.000557067	0.127943	0.587126	Cluster_2
peak_1226	chr1	60798713	60798801	60799038	325	Cd28	intragenic	6.09172	6.35031	6.31317	-0.0254534	0.996011	0.227805	0.591349	0.253258	0.595789	Cluster_2
peak_1227	chr1	60799140	60799239	60799398	258	Cd28	intragenic	6.37117	6.50096	6.51748	0.0173749	0.997418	0.143475	0.751297	0.1261	0.832762	Cluster_2
peak_1228	chr1	60800732	60800841	60800946	214	Cd28	intragenic	6.83509	6.6964	6.36493	-0.32608	0.725173	-0.461813	0.0914945	-0.135734	0.790573	Cluster_2
peak_1231	chr1	60804355	60804455	60804567	212	Cd28	intragenic	5.0297	5.8536	5.44987	-0.381685	NA	0.46165	0.361567	0.843335	0.0407103	Cluster_2
peak_1232	chr1	60810997	60811138	60811331	334	Cd28	intragenic	5.60634	6.34051	5.63882	-0.703872	0.209715	0.0479937	0.944887	0.751866	0.0234441	Cluster_2
peak_1233	chr1	60816071	60816323	60816579	508	2310016D23Rik	promoter	8.77865	8.5783	8.29746	-0.26639	0.388853	-0.466421	0.000581868	-0.20003	0.28135	Cluster_6
peak_1234	chr1	60816647	60816699	60816844	197	2310016D23Rik	promoter	5.81663	5.48942	5.64386	0.153669	NA	-0.18371	0.755612	-0.337379	0.548456	Cluster_6
peak_1235	chr1	60816882	60816925	60817111	229	2310016D23Rik	promoter	5.39887	5.5449	5.41918	-0.150566	NA	0.0038757	0.996295	0.154442	0.865532	Cluster_6
peak_1236	chr1	60817982	60818090	60818176	194	2310016D23Rik	promoter	6.44466	6.19995	6.12895	-0.0851385	0.985941	-0.32196	0.385001	-0.236822	0.626467	Cluster_6
peak_1237	chr1	60818235	60818325	60818403	168	2310016D23Rik	intragenic	5.4041	5.64109	5.22401	-0.426339	NA	-0.186173	0.778261	0.240166	0.741409	Cluster_6
peak_1238	chr1	60820602	60820644	60820770	168	2310016D23Rik	intragenic	5.74159	4.62026	4.37521	-0.275095	NA	-1.40929	0.000869173	-1.1342	0.00954345	Cluster_6
peak_1240	chr1	60862186	60862309	60862384	198	Gm11581	intergenic	6.75788	6.63912	6.82906	0.186447	0.931933	0.0668131	0.892293	-0.119633	0.834458	No_cluster
peak_1241	chr1	60872902	60872998	60873081	179	Gm11581	intergenic	5.51385	6.07449	5.88597	-0.202843	0.950636	0.37094	0.392145	0.573783	0.13377	No_cluster
peak_1242	chr1	60892082	60892195	60892222	140	Gm38137	intergenic	4.60652	5.3008	5.12354	-0.152112	NA	0.56501	0.301143	0.717122	0.172622	Cluster_4
peak_1243	chr1	60892583	60892692	60892953	370	Gm38137	intergenic	7.77374	8.08066	7.87245	-0.202504	0.726983	0.104504	0.681499	0.307007	0.0830714	Cluster_4
peak_1244	chr1	60893224	60893434	60893528	304	Gm38137	intergenic	6.69619	7.66462	7.74585	0.0806943	0.981724	1.04081	1.5644e-08	0.960112	3.28894e-07	Cluster_4
peak_1245	chr1	60893559	60893718	60893743	184	Gm38137	intergenic	4.95451	5.34566	5.30856	-0.0533011	NA	0.327233	0.6118	0.380534	0.594599	Cluster_4
peak_1246	chr1	60896825	60897001	60897038	213	Gm38137	intergenic	5.02818	5.72296	5.38784	-0.33967	NA	0.340868	0.566175	0.680538	0.151729	Cluster_4
peak_1247	chr1	60898814	60898942	60898993	179	Gm38137	promoter	3.90646	5.46235	5.30935	-0.137902	NA	1.46424	0.00114749	1.60214	0.000331287	Cluster_4
peak_1248	chr1	60899024	60899214	60899375	351	Gm38137	promoter	6.14762	8.47702	8.53	0.0564809	0.983131	2.39702	2.83392e-52	2.34054	9.56899e-50	Cluster_4
peak_1249	chr1	60899459	60899552	60899674	215	Gm38137	promoter	4.32938	5.76178	5.70114	-0.0587607	NA	1.37272	0.000656921	1.43148	0.000407374	Cluster_4
peak_1250	chr1	60899855	60899951	60900087	232	Gm38137	promoter	6.78406	7.23385	7.20209	-0.0458816	0.99165	0.408994	0.122311	0.454875	0.088198	Cluster_4
peak_1251	chr1	60902060	60902228	60903042	982	Gm38137	intragenic	6.89139	9.17863	9.24475	0.0686859	0.964413	2.36573	3.33767e-84	2.29704	2.70177e-79	Cluster_4
peak_1253	chr1	60903256	60903386	60903454	198	Gm38137	intragenic	4.19982	6.20955	6.323	0.122649	0.983131	2.16526	3.3938e-11	2.04261	7.85283e-10	Cluster_4
peak_1254	chr1	60903471	60903626	60903835	364	Gm38137	intragenic	5.81333	7.90293	7.98609	0.0866275	0.976059	2.19091	7.19141e-34	2.10428	4.48629e-31	Cluster_4
peak_1255	chr1	60907523	60907740	60907916	393	Gm38137	intragenic	7.44281	8.03258	8.09428	0.0588	0.983131	0.656086	1.24081e-05	0.597286	0.000111617	Cluster_4
peak_1256	chr1	60912374	60912410	60912524	150	Gm38137	intragenic	3.16248	4.93663	4.85768	-0.0817461	NA	1.76628	0.0012107	1.84803	0.000749574	Cluster_4
peak_1257	chr1	60912531	60912570	60912702	171	Gm38137	intragenic	3.38223	5.76178	5.6877	-0.0779261	NA	2.32535	7.15742e-08	2.40328	2.79991e-08	Cluster_4
peak_1258	chr1	60913369	60913626	60913646	277	Gm38137	intragenic	4.39964	5.73083	6.1167	0.376952	NA	1.72209	2.86368e-06	1.34514	0.000674131	Cluster_4
peak_1259	chr1	60913657	60913770	60913968	311	Gm38137	intragenic	6.0158	8.0864	8.41574	0.333698	0.331625	2.42275	3.2852e-46	2.08906	9.6433e-34	Cluster_4
peak_1260	chr1	60913981	60914599	60914994	1013	Gm38137	intragenic	9.6014	10.3012	10.4095	0.109954	0.686727	0.809863	4.14295e-30	0.699909	2.28246e-22	Cluster_4
peak_1261	chr1	60915087	60915183	60915336	249	Gm38137	intragenic	6.71612	7.32862	7.42148	0.0894602	0.981096	0.707966	0.000479983	0.618506	0.00377132	Cluster_4
peak_1264	chr1	60925778	60925910	60925934	156	Gm39650	promoter	5.67043	6.55455	6.41851	-0.145211	0.97224	0.755615	0.0108816	0.900827	0.00172195	No_cluster
peak_1265	chr1	60925941	60926334	60926747	806	Gm39650	promoter	9.19113	9.67086	9.62818	-0.0428415	0.977332	0.436214	2.58394e-07	0.479056	1.18359e-08	No_cluster
peak_1267	chr1	60932268	60932368	60932435	167	Gm39650	intergenic	4.03082	5.87963	5.44972	-0.404324	NA	1.50052	0.000276734	1.90484	1.42143e-06	No_cluster
peak_1268	chr1	60932460	60932552	60932725	265	Gm39650	intergenic	4.58839	6.39122	6.29731	-0.0955229	0.985941	1.73858	4.42711e-08	1.8341	7.16065e-09	No_cluster
peak_1269	chr1	60932749	60932764	60932924	175	Gm39650	intergenic	3.72585	5.55015	5.31137	-0.257287	NA	1.60523	0.000443491	1.86252	3.00079e-05	No_cluster
peak_1270	chr1	60933044	60933389	60933464	420	Gm39650	intergenic	4.97062	6.47425	6.22792	-0.251065	0.903488	1.28743	1.80527e-05	1.5385	1.39949e-07	No_cluster
peak_1271	chr1	60933798	60933904	60934109	311	Rpl18-ps1	intergenic	4.88872	6.60058	6.57197	-0.0445456	0.993149	1.69547	1.42404e-08	1.74001	6.62739e-09	No_cluster
peak_1273	chr1	60937458	60937504	60937572	114	Rpl18-ps1	intergenic	5.11581	5.92494	5.6238	-0.303878	NA	0.524452	0.227288	0.82833	0.0273121	No_cluster
peak_1274	chr1	60937689	60938029	60938861	1172	Rpl18-ps1	promoter	9.87221	10.3137	10.2532	-0.0583357	0.930453	0.382496	7.60807e-08	0.440832	3.58537e-10	No_cluster
peak_1275	chr1	60938892	60938916	60939132	240	Rpl18-ps1	promoter	5.04811	5.43131	5.7695	0.330064	NA	0.742852	0.070722	0.412788	0.488281	No_cluster
peak_1276	chr1	60941499	60941773	60942126	627	Rpl18-ps1	intergenic	8.23687	8.90315	8.88522	-0.0160688	0.997047	0.6487	0.0012514	0.664769	0.0011482	No_cluster
peak_1277	chr1	60942343	60942404	60942468	125	Rpl18-ps1	intergenic	4.6718	6.02802	5.76446	-0.275401	NA	1.07452	0.00534667	1.34992	0.000249195	No_cluster
peak_1278	chr1	60942528	60942582	60942660	132	Rpl18-ps1	intergenic	4.1144	5.24444	5.31564	0.0678342	NA	1.20251	0.0115529	1.13467	0.0230103	No_cluster
peak_1279	chr1	60943707	60943851	60943983	276	Rpl18-ps1	intergenic	6.85593	7.02584	7.20324	0.17344	0.924404	0.341804	0.198551	0.168364	0.691154	No_cluster
peak_1280	chr1	60944719	60944856	60944994	275	Ctla4	intergenic	5.60472	6.75965	6.49398	-0.284146	0.870697	0.876822	0.00398341	1.16097	5.78102e-05	Cluster_2
peak_1281	chr1	60946574	60946820	60946958	384	Ctla4	promoter	6.16541	7.20857	7.21715	0.00818958	0.999139	1.05987	2.90927e-07	1.05168	4.59771e-07	Cluster_2
peak_1283	chr1	60947737	60947788	60947905	168	Ctla4	promoter	5.38461	5.39396	5.59058	0.174122	NA	0.212438	0.74291	0.0383157	0.974085	Cluster_2
peak_1284	chr1	60947911	60948172	60948494	583	Ctla4	promoter	9.46039	9.53874	9.44433	-0.0920886	0.87461	-0.0140021	0.944766	0.0780865	0.64323	Cluster_2
peak_1285	chr1	60948513	60948644	60948767	254	Ctla4	promoter	5.85731	5.75189	5.86802	0.0976377	0.987036	0.00146406	0.99859	-0.0961737	0.912752	Cluster_2
peak_1289	chr1	60949829	60949880	60949969	140	Ctla4	intragenic	5.36233	5.41969	5.59131	0.169971	NA	0.224573	0.707842	0.0546018	0.960215	Cluster_2
peak_1290	chr1	60950039	60950170	60950322	283	Ctla4	intragenic	7.84267	7.56267	7.68605	0.123177	0.939112	-0.164272	0.507376	-0.287449	0.183392	Cluster_2
peak_1291	chr1	60950352	60950898	60951252	900	Ctla4	intragenic	8.76457	8.78236	8.86989	0.0860395	0.934973	0.103217	0.557471	0.0171777	0.961617	Cluster_2
peak_1292	chr1	60951269	60952641	60953437	2168	Ctla4	intragenic	10.3301	10.6699	10.7765	0.105495	0.616435	0.445883	1.78871e-12	0.340388	2.2583e-07	Cluster_2
peak_1293	chr1	60953847	60953908	60954014	167	Ctla4	intragenic	4.47683	5.36125	4.73114	-0.646508	NA	0.267662	0.727512	0.914169	0.0616014	Cluster_2
peak_1294	chr1	60954038	60954139	60954253	215	Ctla4	intragenic	5.23316	6.06285	5.66784	-0.383521	0.813769	0.46981	0.295457	0.853331	0.0202214	Cluster_2
peak_1295	chr1	60954294	60954502	60954644	350	Ctla4	intragenic	6.14812	7.01022	7.03298	0.0242835	0.995258	0.894418	4.17197e-05	0.870135	8.96689e-05	Cluster_2
peak_1296	chr1	60954661	60954802	60954826	165	Ctla4	intragenic	4.49568	5.53176	5.17904	-0.362517	NA	0.705833	0.154617	1.06835	0.0143815	Cluster_2
peak_1297	chr1	60954826	60954866	60954964	138	Ctla4	intragenic	4.43768	5.02716	4.88106	-0.1425	NA	0.482517	0.46712	0.625017	0.339176	Cluster_2
peak_1299	chr1	60955329	60955736	60957916	2587	Ctla4	intergenic	10.5083	11.1607	11.1808	0.02121	0.985212	0.674842	6.73083e-32	0.653632	6.66403e-30	Cluster_2
peak_1301	chr1	60958707	60958758	60958869	162	Gm34649	promoter	5.83728	6.11949	6.10277	-0.015401	0.99869	0.27116	0.535052	0.286561	0.56293	Cluster_4
peak_1302	chr1	60958879	60959391	60959604	725	Gm34649	promoter	7.99149	8.68356	8.71025	0.0223168	0.992225	0.719668	8.22482e-10	0.697352	3.68083e-09	Cluster_4
peak_1303	chr1	60959621	60959758	60960025	404	Gm34649	promoter	8.1939	8.89959	9.13903	0.239307	0.286189	0.948352	1.89181e-19	0.709044	8.44959e-11	Cluster_4
peak_1304	chr1	60960048	60960278	60960590	542	Gm34649	promoter	6.12851	7.43615	7.73604	0.308761	0.552367	1.62982	1.71841e-18	1.32106	5.89071e-12	Cluster_4
peak_1305	chr1	60960632	60960818	60961117	485	Gm34649	promoter	5.64007	7.0902	7.53518	0.457303	0.296298	1.90893	1.24517e-18	1.45163	1.46869e-10	Cluster_4
peak_1307	chr1	60969529	60969668	60969988	459	Gm34649	intragenic	7.18578	8.20847	8.29876	0.0898511	0.964413	1.10558	5.66638e-14	1.01573	1.0404e-11	Cluster_4
peak_1308	chr1	60970045	60970069	60970179	134	Gm34649	intragenic	4.39423	5.77866	5.6343	-0.146914	NA	1.27896	0.000742128	1.42588	0.000135293	Cluster_4
peak_1309	chr1	60975429	60975554	60975789	360	Gm34649	intragenic	5.46626	6.79219	6.85959	0.0708468	0.992578	1.36745	0.00110331	1.2966	0.00285685	Cluster_4
peak_1310	chr1	60975992	60976342	60976618	626	Gm34649	intragenic	8.39865	8.8716	8.95866	0.0827497	0.948246	0.55667	3.06638e-06	0.47392	0.000137422	Cluster_4
peak_1311	chr1	60978180	60978360	60978417	237	Gm34649	intragenic	6.36759	6.6628	6.38048	-0.285019	0.82581	0.0148396	0.979412	0.299858	0.434987	Cluster_4
peak_1312	chr1	60979149	60979360	60979425	276	Gm34649	intragenic	6.11148	6.63703	6.77043	0.13389	0.970538	0.677078	0.0100082	0.543188	0.0638809	Cluster_4
peak_1313	chr1	60980227	60980378	60980514	287	Gm34649	intragenic	8.31172	8.22625	8.10287	-0.124022	0.898522	-0.209933	0.208362	-0.0859111	0.760716	Cluster_4
peak_1314	chr1	60980538	60980620	60980652	114	Gm34649	intragenic	5.25927	5.47715	5.60275	0.120378	NA	0.351514	0.514634	0.231135	0.766615	Cluster_4
peak_1317	chr1	60987334	60987450	60987474	140	Gm11582	intragenic	4.08722	5.80883	5.64389	-0.174899	NA	1.59512	4.33607e-05	1.77002	4.38373e-06	Cluster_4
peak_1318	chr1	60987489	60987512	60987602	113	Gm11582	intragenic	3.97954	5.79111	5.79932	0.00377418	NA	1.84984	1.94469e-06	1.84607	2.64097e-06	Cluster_4
peak_1319	chr1	60992125	60992254	60992514	389	Gm11582	intergenic	6.13759	7.14546	7.2947	0.156374	0.948356	1.13137	9.9072e-07	0.974991	5.15035e-05	Cluster_4
peak_1320	chr1	60992869	60993056	60993170	301	Gm11582	intergenic	6.30423	7.30526	7.19616	-0.10684	0.974433	0.892553	1.93418e-05	0.999393	1.27859e-06	Cluster_4
peak_1321	chr1	60994002	60994197	60994255	253	Icos	intergenic	6.68775	6.75506	6.86147	0.106925	0.977814	0.17699	0.618387	0.070065	0.908084	Cluster_2
peak_1322	chr1	61000340	61000450	61000537	197	Icos	promoter	6.32169	6.48067	6.35438	-0.128087	0.977332	0.0299639	0.960113	0.158051	0.7809	Cluster_2
peak_1323	chr1	61010171	61010232	61010302	131	Icos	intragenic	5.65785	5.82434	5.62425	-0.205233	0.963612	-0.0260275	0.972601	0.179205	0.817562	Cluster_2
peak_1324	chr1	61013268	61013336	61013432	164	Icos	intragenic	5.69895	6.07482	6.17259	0.127268	0.982726	0.498171	0.190438	0.370903	0.443746	Cluster_2
peak_1325	chr1	61013476	61013543	61013661	185	Icos	intragenic	6.4196	6.50996	6.53112	0.0219074	0.996913	0.109493	0.820443	0.087586	0.896647	Cluster_2
peak_1326	chr1	61014298	61014440	61014593	295	Icos	intragenic	5.74006	6.08472	6.24906	0.165388	0.964572	0.512978	0.131289	0.347589	0.438152	Cluster_2
peak_1327	chr1	61014997	61015127	61015299	302	Icos	intragenic	6.21274	6.94518	6.87176	-0.0865733	0.983138	0.666718	0.00799317	0.753291	0.00234224	Cluster_2
peak_1328	chr1	61016740	61017011	61017213	473	Icos	intragenic	8.98078	8.97919	9.05348	0.0775634	0.93797	0.0762249	0.663751	-0.00133851	0.997049	Cluster_2
peak_1329	chr1	61017305	61017334	61017437	132	Icos	intragenic	5.62917	5.56216	5.60703	0.0428267	NA	-0.021207	0.978099	-0.0640337	0.950036	Cluster_2
peak_1330	chr1	61017713	61017838	61017948	235	Icos	intragenic	5.43797	5.60189	5.77461	0.170023	NA	0.331253	0.502756	0.16123	0.841731	Cluster_2
peak_1334	chr1	61018903	61018980	61019074	171	Icos	intragenic	5.04979	5.51697	5.66828	0.159951	NA	0.634223	0.129898	0.474271	0.364856	Cluster_2
peak_1335	chr1	61019155	61019241	61019489	334	Icos	intragenic	5.53968	6.4057	6.11617	-0.296885	0.867346	0.555678	0.117421	0.852564	0.00663907	Cluster_2
peak_1336	chr1	61019724	61019852	61019875	151	Icos	intragenic	4.79033	5.04801	4.9516	-0.099927	NA	0.177633	0.833581	0.27756	0.766615	Cluster_2
peak_1337	chr1	61019875	61019984	61020009	134	Icos	intragenic	3.89682	4.80206	4.70289	-0.110428	NA	0.847212	0.167528	0.95764	0.119548	Cluster_2
peak_1339	chr1	61020736	61021085	61021133	397	Icos	intragenic	6.11903	6.87795	6.86973	-0.0062904	0.999376	0.764177	0.00133942	0.770467	0.00143888	Cluster_2
peak_1340	chr1	61022170	61022328	61022538	368	Icos	intragenic	6.86848	7.44252	7.42399	-0.0200266	0.995802	0.551894	0.00595803	0.571921	0.00476961	Cluster_2
peak_1341	chr1	61024068	61024489	61024678	610	Icos	intragenic	7.86955	8.10883	7.97961	-0.128631	0.905887	0.112946	0.633995	0.241576	0.204194	Cluster_2
peak_1342	chr1	61024718	61024768	61024980	262	Icos	intragenic	5.96371	6.09499	6.22224	0.126769	0.981347	0.263702	0.54682	0.136932	0.843995	Cluster_2
peak_1343	chr1	61025074	61025208	61025261	187	Icos	intragenic	6.00784	6.47163	6.18121	-0.293874	0.861458	0.183828	0.709445	0.477702	0.191919	Cluster_2
peak_1344	chr1	61025320	61025424	61025596	276	Icos	intragenic	7.11762	7.38432	7.32606	-0.0553387	0.988209	0.195751	0.504429	0.25109	0.397253	Cluster_2
peak_1345	chr1	61026611	61026660	61026815	204	Icos	intragenic	4.92529	5.51422	5.29326	-0.213891	NA	0.353664	0.572866	0.567555	0.317039	Cluster_2
peak_1346	chr1	61028134	61028252	61028412	278	Icos	intragenic	5.0495	6.06473	5.57543	-0.461964	NA	0.559422	0.228045	1.02139	0.00749077	Cluster_2
peak_1347	chr1	61028439	61028538	61028631	192	Icos	intragenic	5.12216	5.74484	5.61943	-0.130193	NA	0.499535	0.279881	0.629728	0.158659	Cluster_2
peak_1348	chr1	61028754	61028930	61028998	244	Icos	intragenic	5.24854	5.55516	5.6538	0.0983155	NA	0.407187	0.394384	0.308872	0.624514	Cluster_2
peak_1349	chr1	61029255	61029773	61030103	848	Icos	intragenic	8.3088	8.46691	8.52055	0.0517124	0.983131	0.213378	0.167196	0.161665	0.401325	Cluster_2
peak_1350	chr1	61030183	61030207	61030271	88	Icos	intragenic	4.50719	5.33582	5.21764	-0.127079	NA	0.725416	0.139944	0.852495	0.076072	Cluster_2
peak_1352	chr1	61031149	61031171	61031405	256	Icos	intragenic	4.7793	6.15431	5.96339	-0.195549	0.960041	1.16765	0.000635059	1.3632	4.37473e-05	Cluster_2
peak_1353	chr1	61032412	61032595	61032636	224	Icos	intragenic	4.93411	5.59536	5.71862	0.12112	NA	0.786787	0.0475753	0.665667	0.13603	Cluster_2
peak_1354	chr1	61033482	61033566	61033654	172	Icos	intragenic	4.76842	5.97283	5.9168	-0.0691771	NA	1.20341	0.001397	1.27259	0.000757786	Cluster_2
peak_1355	chr1	61035774	61035925	61036076	302	Icos	intragenic	5.60243	6.52908	6.07862	-0.422519	0.724661	0.508645	0.206227	0.931163	0.00525975	Cluster_2
peak_1356	chr1	61036412	61036599	61036671	259	Icos	intragenic	5.22598	5.9432	5.53342	-0.405937	NA	0.326218	0.528154	0.732155	0.0579977	Cluster_2
peak_1357	chr1	61038708	61038846	61038883	175	Icos	intragenic	5.26958	5.68454	5.42873	-0.249208	NA	0.178604	0.786076	0.427812	0.429045	Cluster_2
peak_1358	chr1	61038889	61038932	61039041	152	Icos	intragenic	4.72598	5.16859	5.27263	0.116164	NA	0.569507	0.284697	0.453344	0.497842	Cluster_2
peak_1360	chr1	61039604	61039687	61039846	242	Icos	intergenic	6.25296	7.08413	6.79675	-0.285768	0.756749	0.553198	0.0273358	0.838967	0.000216681	Cluster_2
peak_1361	chr1	61039895	61039925	61040069	174	Icos	intergenic	5.4818	5.95005	5.90215	-0.0299269	0.996011	0.440279	0.296225	0.470206	0.29316	Cluster_2
peak_1362	chr1	61040356	61040438	61040587	231	Icos	intergenic	5.89877	6.09939	6.18374	0.0778496	0.988669	0.294488	0.479504	0.216638	0.701802	Cluster_2
peak_1363	chr1	61040747	61040845	61040953	206	Icos	intergenic	5.70572	6.11729	6.00982	-0.101291	0.985476	0.28461	0.551129	0.385902	0.415747	Cluster_2
peak_1364	chr1	61041138	61041178	61041302	164	Icos	intergenic	5.08128	5.57826	5.69609	0.110955	NA	0.631899	0.127597	0.520944	0.287617	Cluster_2
peak_1365	chr1	61041320	61041418	61041548	228	Icos	intergenic	5.14386	5.88103	5.80593	-0.105506	NA	0.645021	0.128681	0.750526	0.0726546	Cluster_2
peak_1366	chr1	61041548	61041576	61041672	124	Icos	intergenic	3.84408	4.78706	4.6583	-0.112128	NA	0.861183	0.165722	0.973311	0.117906	Cluster_2
peak_1367	chr1	61041722	61041804	61041874	152	Icos	intergenic	5.21609	5.74597	5.68677	-0.0681364	NA	0.479899	0.278917	0.548035	0.225099	Cluster_2
peak_1368	chr1	61042117	61042441	61042597	480	Icos	intergenic	6.9709	8.08317	8.08207	-0.00192196	0.999376	1.11612	1.50938e-12	1.11804	1.6894e-12	Cluster_2
peak_1370	chr1	61043289	61043392	61043516	227	Icos	intergenic	5.97686	6.24409	6.0498	-0.2046	0.939861	0.0691561	0.909207	0.273756	0.579526	Cluster_2
peak_1371	chr1	61062101	61062260	61062433	332	Icos	intergenic	5.35302	6.16247	5.89906	-0.269072	0.905383	0.560331	0.139455	0.829403	0.0142199	Cluster_2
peak_1372	chr1	61065882	61066028	61066254	372	Icos	intergenic	8.07415	8.46816	8.39495	-0.0767099	0.9659	0.321087	0.0270306	0.397797	0.00433012	Cluster_2
peak_1373	chr1	61066271	61066431	61066521	250	Icos	intergenic	5.68089	6.0397	6.07325	0.0390456	0.994756	0.382826	0.369275	0.34378	0.499118	Cluster_2
peak_1374	chr1	61066627	61066698	61066713	86	Icos	intergenic	4.34338	4.45275	4.51203	0.0579627	NA	0.174206	0.863178	0.116244	0.938041	Cluster_2
peak_1375	chr1	61066729	61066840	61067088	359	Icos	intergenic	7.32573	7.58476	7.5738	-0.010189	0.998383	0.244744	0.297747	0.254933	0.313815	Cluster_2
peak_1376	chr1	61068579	61068713	61068734	155	Icos	intergenic	4.72657	5.3745	5.22848	-0.130653	NA	0.508275	0.379733	0.638928	0.262723	Cluster_2
peak_1377	chr1	61069128	61069276	61069352	224	Icos	intergenic	5.9742	6.20162	6.07315	-0.135178	0.979897	0.100294	0.86439	0.235472	0.674098	Cluster_2
peak_1378	chr1	61069798	61069868	61070117	319	Icos	intergenic	6.96016	7.31799	7.40213	0.0956432	0.977332	0.451839	0.0372693	0.356196	0.154467	Cluster_2
peak_1379	chr1	61074379	61074578	61074637	258	Icos	intergenic	7.03541	7.15609	6.99281	-0.163594	0.931933	-0.0380148	0.93541	0.125579	0.785267	Cluster_2
peak_1380	chr1	61074644	61074696	61074908	264	Icos	intergenic	6.81467	7.12394	6.90408	-0.224726	0.847897	0.089039	0.824338	0.313765	0.26818	Cluster_2
peak_1381	chr1	61078458	61078677	61078824	366	Rpl17-ps1	intergenic	6.90685	8.02371	8.01569	-0.0108386	0.997926	1.10817	2.29975e-11	1.11901	1.74132e-11	No_cluster
peak_1382	chr1	61084971	61085265	61085290	319	Rpl17-ps1	intergenic	7.016	7.06484	7.04781	-0.0175228	0.997023	0.0318455	0.944683	0.0493684	0.935113	No_cluster
peak_1383	chr1	61085320	61085573	61085899	579	Rpl17-ps1	intergenic	9.31082	9.28282	9.09871	-0.183856	0.566748	-0.212429	0.103642	-0.0285726	0.928174	No_cluster
peak_1385	chr1	61089318	61089447	61089528	210	Rpl17-ps1	intergenic	5.54413	6.37321	6.57399	0.213758	0.930095	1.05275	0.000171312	0.838988	0.00559799	No_cluster
peak_1386	chr1	61089567	61089622	61089864	297	Rpl17-ps1	intergenic	7.14109	7.36674	7.41642	0.0550899	0.98796	0.280423	0.251835	0.225333	0.45521	No_cluster
peak_1387	chr1	61093471	61093828	61094021	550	Rpl17-ps1	intergenic	8.53676	9.21493	9.15531	-0.0598164	0.971683	0.610114	9.56288e-09	0.669931	2.30381e-10	No_cluster
peak_1388	chr1	61094037	61094099	61094301	264	Rpl17-ps1	intergenic	6.46138	7.17436	7.19136	0.0201282	0.995806	0.734823	0.000673748	0.714695	0.00123289	No_cluster
peak_1389	chr1	61094416	61094498	61094600	184	Rpl17-ps1	intergenic	6.36431	6.47538	6.65448	0.178892	0.94583	0.296956	0.418838	0.118064	0.855084	No_cluster
peak_1390	chr1	61140908	61140960	61141052	144	Rpl17-ps1	intergenic	6.22889	5.75563	5.54969	-0.2066	0.953232	-0.697705	0.0394878	-0.491104	0.219733	No_cluster
peak_1391	chr1	61141645	61141744	61141885	240	Rpl17-ps1	intergenic	6.00736	4.38889	4.05796	-0.307611	NA	-1.92327	9.13079e-06	-1.61566	0.000190664	No_cluster
peak_1392	chr1	61174622	61174763	61174831	209	Rpl17-ps1	intergenic	6.46374	6.39354	6.2408	-0.150813	0.972287	-0.240356	0.578182	-0.0895432	0.903483	No_cluster
peak_1393	chr1	61174841	61175022	61175135	294	Rpl17-ps1	intergenic	8.57231	8.34719	8.28886	-0.0580099	0.981364	-0.286192	0.0467495	-0.228182	0.162995	No_cluster
peak_1394	chr1	61175176	61175482	61175713	537	Rpl17-ps1	intergenic	8.48357	8.53728	8.62453	0.0857749	0.94718	0.139899	0.431298	0.0541243	0.862861	No_cluster
peak_1395	chr1	61176466	61176534	61176658	192	Rpl17-ps1	intergenic	5.53657	6.12975	6.07452	-0.0776303	0.988909	0.542178	0.146856	0.619809	0.0956079	No_cluster
peak_1396	chr1	61178461	61178571	61178749	288	Rpl17-ps1	intergenic	7.03874	6.82079	6.79539	-0.0273677	0.994756	-0.250161	0.413406	-0.222794	0.543675	No_cluster
peak_1397	chr1	61178949	61179066	61179169	220	Rpl17-ps1	intergenic	6.19135	6.19231	5.96833	-0.222962	0.92977	-0.220505	0.625279	0.00245639	0.997945	No_cluster
peak_1398	chr1	61220362	61220444	61220926	564	NA	None	8.2175	8.07131	8.04239	-0.0341799	0.990464	-0.175662	0.370723	-0.141482	0.566089	No_cluster
peak_1399	chr1	61242376	61242554	61242608	232	NA	None	5.77459	6.25057	6.09037	-0.170422	0.963612	0.319678	0.439335	0.4901	0.183908	No_cluster
peak_1400	chr1	61462513	61462581	61462724	211	9530026F06Rik	intergenic	6.3292	5.42001	4.64423	-0.813666	NA	-1.72238	4.292e-07	-0.908712	0.0106485	No_cluster
peak_1401	chr1	62240152	62240200	62240359	207	Pard3b	intragenic	6.37196	6.87994	6.99613	0.0806308	0.985837	0.622945	0.0211769	0.542315	0.0653637	No_cluster
peak_1402	chr1	62240452	62240476	62240587	135	Pard3b	intragenic	5.28482	5.82797	5.78533	-0.0506867	NA	0.510467	0.215678	0.561154	0.184728	No_cluster
peak_1403	chr1	62914915	62915008	62915127	212	Gm35252	intergenic	5.8732	4.54858	4.30541	-0.258226	NA	-1.588	0.000167281	-1.32977	0.00194446	No_cluster
peak_1404	chr1	63151982	63152090	63152171	189	Ino80dos	promoter	5.77909	5.53697	5.70564	0.167408	NA	-0.07699	0.913923	-0.244398	0.720273	No_cluster
peak_1405	chr1	63152222	63152280	63152377	155	Ino80dos	promoter	5.92598	5.78922	5.68474	-0.123928	0.983131	-0.250644	0.626645	-0.126716	0.875235	No_cluster
peak_1406	chr1	63152588	63153511	63153536	948	Ino80d	promoter	9.43618	9.47871	9.52197	0.0444788	0.979897	0.0852817	0.567786	0.0408028	0.866607	No_cluster
peak_1407	chr1	63153557	63153845	63153986	429	Ino80dos	promoter	9.54551	9.53563	9.49007	-0.0463462	0.977244	-0.0572073	0.72506	-0.0108611	0.970794	No_cluster
peak_1408	chr1	63154219	63154279	63154436	217	Ino80d	promoter	5.62742	5.89192	5.71275	-0.190317	0.963612	0.0831057	0.901175	0.273423	0.638735	No_cluster
peak_1409	chr1	63158904	63159105	63159240	336	Ino80dos	intragenic	8.58107	7.51455	6.94093	-0.574656	0.0174635	-1.64093	5.5682e-28	-1.06628	2.06365e-13	No_cluster
peak_1411	chr1	63215390	63215464	63215517	127	Ndufs1	promoter	6.06997	5.86205	5.83515	-0.0389197	0.994756	-0.245571	0.606181	-0.206651	0.738701	No_cluster
peak_1412	chr1	63215564	63215633	63215693	129	Ndufs1	promoter	6.67544	6.57749	6.54596	-0.028326	0.99477	-0.127989	0.759458	-0.0996631	0.862554	No_cluster
peak_1413	chr1	63215772	63215921	63216089	317	Eef1b2	promoter	9.11921	9.09588	9.11568	0.0184556	0.992225	-0.00437119	0.984343	-0.0228268	0.938294	No_cluster
peak_1414	chr1	63216118	63216250	63216354	236	Eef1b2	promoter	8.35993	8.29925	8.30094	0.00495526	0.999139	-0.0563865	0.82514	-0.0613417	0.850805	No_cluster
peak_1415	chr1	63216395	63216464	63216717	322	Eef1b2	promoter	7.02098	6.9475	6.82411	-0.120574	0.973828	-0.190915	0.592473	-0.0703409	0.908503	No_cluster
peak_1416	chr1	63220222	63220377	63220530	308	Eef1b2	intergenic	8.8192	8.74341	8.76699	0.0221269	0.992225	-0.0571362	0.800055	-0.0792631	0.75753	No_cluster
peak_1417	chr1	63221908	63221966	63222052	144	Gpr1	intragenic	5.99143	5.55842	5.98924	0.444016	0.701391	0.0141334	0.983634	-0.429882	0.347312	No_cluster
peak_1419	chr1	63606207	63606428	63606581	374	Adam23	intragenic	7.20002	5.25804	4.11753	-1.11487	0.0549303	-3.06717	3.36222e-21	-1.95231	1.09942e-11	No_cluster
peak_1420	chr1	63769361	63769548	63769578	217	Mdh1b	promoter	7.25594	7.15578	7.09036	-0.0553357	0.988909	-0.165184	0.62061	-0.109848	0.818234	No_cluster
peak_1421	chr1	63769672	63769815	63769909	237	Fastkd2	promoter	8.27142	8.18233	8.18556	0.0174081	0.994788	-0.0753203	0.780129	-0.0927284	0.770247	No_cluster
peak_1422	chr1	63769946	63770015	63770051	105	Fastkd2	promoter	5.16889	5.24996	4.95745	-0.345007	NA	-0.276906	0.710102	0.0681006	0.958999	No_cluster
peak_1423	chr1	63992732	63992849	63992937	205	Gm13749	intergenic	6.05272	6.13394	6.30563	0.193403	0.948082	0.276192	0.519123	0.0827886	0.917252	No_cluster
peak_1424	chr1	64035075	64035185	64035250	175	Gm13749	intergenic	4.74683	5.2959	4.89783	-0.33786	NA	0.225331	0.772066	0.56319	0.356811	No_cluster
peak_1425	chr1	64039676	64039783	64039917	241	Klf7	intergenic	6.38629	6.69002	6.80096	0.121528	0.973739	0.42712	0.119336	0.305592	0.380425	No_cluster
peak_1426	chr1	64039949	64040054	64040200	251	Klf7	intergenic	6.61799	7.19951	7.3302	0.122791	0.969025	0.714508	0.00162894	0.591718	0.0157911	No_cluster
peak_1427	chr1	64087894	64087914	64088031	137	Klf7	intragenic	5.4251	5.46651	5.19001	-0.30568	NA	-0.253074	0.688675	0.0526057	0.963728	No_cluster
peak_1428	chr1	64115257	64115381	64115463	206	Klf7	intragenic	4.24096	5.69728	5.51076	-0.207618	NA	1.30667	0.00163759	1.51429	0.00018627	No_cluster
peak_1429	chr1	64120465	64120647	64120793	328	Gm13748	intragenic	6.68411	7.76015	7.92616	0.160337	0.891045	1.2454	6.49482e-14	1.08506	1.80183e-10	No_cluster
peak_1430	chr1	64120852	64120943	64121231	379	Gm13748	intragenic	6.80687	8.33977	8.11555	-0.228286	0.61406	1.31688	3.88346e-19	1.54517	1.02065e-26	No_cluster
peak_1431	chr1	64124738	64124782	64124876	138	Gm13748	intragenic	5.02388	5.25598	4.92709	-0.376567	NA	-0.101345	0.906368	0.275223	0.738694	No_cluster
peak_1432	chr1	64124975	64124992	64125087	112	Gm13748	intragenic	5.12807	5.29262	5.41375	0.113607	NA	0.29895	0.633303	0.185343	0.843741	No_cluster
peak_1433	chr1	64125128	64125210	64125480	352	Gm13748	intragenic	7.93671	7.94128	7.67267	-0.272268	0.524673	-0.260858	0.181275	0.0114093	0.981863	No_cluster
peak_1434	chr1	64127174	64127300	64127323	149	Gm13748	intragenic	5.27704	5.85624	5.98171	0.11836	0.983131	0.713756	0.0459932	0.595395	0.140891	No_cluster
peak_1435	chr1	64127323	64127362	64127440	117	Gm13748	intragenic	3.53435	4.47462	4.65074	0.0850247	NA	1.1609	0.0785835	1.07587	0.135315	No_cluster
peak_1436	chr1	64127456	64127548	64127676	220	Gm13748	intragenic	4.7595	5.53974	6.01234	0.474027	NA	1.22639	0.00203475	0.752359	0.127398	No_cluster
peak_1438	chr1	64147940	64147995	64148075	135	Klf7	intragenic	6.42233	5.82367	5.76131	-0.0406483	0.994529	-0.649461	0.0412826	-0.608813	0.0687551	No_cluster
peak_1439	chr1	64158072	64158166	64158288	216	Klf7	intragenic	5.60614	5.83083	5.87947	0.0567015	0.992225	0.277891	0.563696	0.22119	0.729469	No_cluster
peak_1440	chr1	64158629	64158822	64158863	234	Gm35880	promoter	5.60746	5.90764	5.70304	-0.194355	0.961376	0.105614	0.869188	0.299969	0.589403	No_cluster
peak_1441	chr1	64158918	64159035	64159359	441	Gm35880	promoter	6.40758	6.1309	6.643	0.521964	0.324475	0.242874	0.509371	-0.27909	0.503478	No_cluster
peak_1442	chr1	64159378	64159396	64159528	150	Gm35880	promoter	5.38792	5.6346	5.35268	-0.286554	NA	-0.0348646	0.964686	0.251689	0.713324	No_cluster
peak_1443	chr1	64159716	64159829	64159897	181	Gm35880	promoter	6.83868	6.841	6.78437	-0.0534173	0.990073	-0.0583661	0.898436	-0.00494885	0.994952	No_cluster
peak_1444	chr1	64159979	64160200	64160305	326	Gm35880	promoter	7.05013	6.94205	7.05367	0.112408	0.975252	0.0151589	0.974872	-0.0972491	0.854147	No_cluster
peak_1445	chr1	64160320	64160571	64160624	304	Gm35880	promoter	7.64389	7.70934	7.80716	0.0999013	0.961304	0.161998	0.498532	0.0620966	0.881814	No_cluster
peak_1446	chr1	64160631	64160941	64161854	1223	Klf7	promoter	11.223	11.1557	11.3112	0.156872	0.137216	0.0892074	0.25994	-0.0676642	0.506112	No_cluster
peak_1447	chr1	64340288	64340451	64340641	353	Gm35803	intergenic	7.35399	7.84812	7.79503	-0.0479514	0.988209	0.445765	0.0156234	0.493716	0.00698143	No_cluster
peak_1448	chr1	64341977	64342199	64342268	291	Gm35803	intergenic	6.35367	6.33714	6.41034	0.0675382	0.988909	0.0584212	0.914731	-0.00911701	0.99191	No_cluster
peak_1449	chr1	64342278	64342337	64342406	128	Gm35803	intergenic	5.04189	5.14341	4.98799	-0.113785	NA	-0.0498974	0.959593	0.0638879	0.961535	No_cluster
peak_1450	chr1	64344516	64344926	64345152	636	Gm35803	intergenic	8.44804	8.68705	8.80138	0.114912	0.902387	0.353039	0.00876993	0.238127	0.140286	No_cluster
peak_1451	chr1	64347810	64347894	64348236	426	Gm35803	intergenic	5.81519	7.1931	7.51438	0.318986	0.565595	1.71043	3.67692e-18	1.39145	8.43258e-12	No_cluster
peak_1452	chr1	64413924	64414005	64414174	250	LOC118567747	intergenic	4.48987	5.68771	5.577	-0.122538	NA	1.15211	0.00604952	1.27465	0.00216467	No_cluster
peak_1453	chr1	64487356	64487410	64487440	84	Gm28980	intergenic	5.93188	5.76349	6.06478	0.309929	0.875306	0.148707	0.7925	-0.161222	0.822532	No_cluster
peak_1454	chr1	64525077	64525587	64526050	973	Gm36148	intergenic	9.18531	8.97375	9.27812	0.299781	0.0626556	0.0892597	0.57999	-0.210521	0.094574	No_cluster
peak_1457	chr1	64566820	64566989	64567105	285	Creb1	intergenic	7.42693	7.4849	7.49776	0.0107282	0.998266	0.0698388	0.834889	0.0591105	0.898109	Cluster_6
peak_1458	chr1	64570288	64570446	64570473	185	Creb1	promoter	5.29976	5.55408	5.81286	0.252423	NA	0.52197	0.221903	0.269547	0.688219	Cluster_6
peak_1459	chr1	64570481	64570500	64570536	55	Creb1	promoter	3.84408	3.62421	3.74665	0.128663	NA	-0.1135	0.936854	-0.242163	0.886406	Cluster_6
peak_1460	chr1	64570580	64571973	64572936	2356	Creb1	promoter	11.77	11.6924	11.7914	0.0984191	0.355494	0.0213674	0.818202	-0.0770516	0.245346	Cluster_6
peak_1461	chr1	64573030	64573327	64573406	376	Creb1	intragenic	7.95422	7.75744	7.58552	-0.174482	0.857496	-0.370663	0.0383586	-0.19618	0.428125	Cluster_6
peak_1462	chr1	64573421	64573517	64573562	141	Creb1	intragenic	5.07293	4.87376	4.90674	0.010401	NA	-0.171047	0.848717	-0.181448	0.876258	Cluster_6
peak_1463	chr1	64573562	64573586	64573653	91	Creb1	intragenic	3.85881	3.9467	3.49812	-0.470463	NA	-0.374933	0.743954	0.0955299	0.960741	Cluster_6
peak_1464	chr1	64588658	64588745	64588867	209	Creb1	intragenic	5.26576	6.14922	6.36335	0.220996	0.931933	1.11327	0.00020205	0.892276	0.0058761	Cluster_6
peak_1465	chr1	64640462	64640583	64640682	220	Creb1	intragenic	6.97937	7.59985	7.47648	-0.116716	0.95554	0.505714	0.0103166	0.622431	0.00103796	Cluster_6
peak_1466	chr1	64640756	64640879	64640965	209	Creb1	intragenic	6.83014	7.17003	7.05907	-0.118159	0.967541	0.227068	0.447949	0.345226	0.200508	Cluster_6
peak_1467	chr1	64654117	64654148	64654258	141	Mettl21a	intragenic	5.80064	5.35425	5.5211	0.169647	NA	-0.287063	0.579267	-0.45671	0.348128	No_cluster
peak_1468	chr1	64654305	64654366	64654468	163	Mettl21a	intragenic	5.37347	5.48235	5.4283	-0.037289	NA	0.0738526	0.926246	0.111142	0.91109	No_cluster
peak_1469	chr1	64654698	64654800	64654840	142	Mettl21a	intragenic	5.55055	6.45513	6.56655	0.107224	0.983131	1.02664	0.00027022	0.919411	0.00180516	No_cluster
peak_1470	chr1	64654899	64655066	64655212	313	Mettl21a	intragenic	7.09497	7.68419	7.74663	0.0609606	0.984952	0.650199	0.000202365	0.589238	0.00117988	No_cluster
peak_1471	chr1	64655218	64655328	64655500	282	Mettl21a	intragenic	6.92133	7.63528	7.31914	-0.31467	0.506595	0.404322	0.0551337	0.718991	8.04853e-05	No_cluster
peak_1472	chr1	64655533	64655584	64655673	140	Mettl21a	intragenic	5.46006	6.08437	5.74003	-0.334893	0.850331	0.294692	0.547206	0.629585	0.0943095	No_cluster
peak_1473	chr1	64655744	64656373	64656829	1085	Mettl21a	intragenic	9.39723	9.34583	9.39953	0.0495877	0.978309	0.00156432	0.994687	-0.0480234	0.849666	No_cluster
peak_1474	chr1	64656854	64656979	64657043	189	Mettl21a	intragenic	7.49982	7.32177	7.38701	0.058714	0.985941	-0.115986	0.708289	-0.1747	0.580223	No_cluster
peak_1475	chr1	64729161	64729252	64729324	163	2810408I11Rik	promoter	5.29753	5.28289	5.07825	-0.178735	NA	-0.218464	0.757801	-0.0397294	0.974361	No_cluster
peak_1476	chr1	64729345	64729602	64729663	318	2810408I11Rik	promoter	7.02855	7.13476	7.16057	0.0385118	0.992225	0.143269	0.663391	0.104757	0.820202	No_cluster
peak_1477	chr1	64729700	64729894	64730663	963	Ccnyl1	promoter	10.5112	10.5131	10.648	0.135878	0.298683	0.138087	0.0535736	0.0022089	0.992145	No_cluster
peak_1478	chr1	64730751	64730827	64730888	137	2810408I11Rik	promoter	5.55918	5.45795	5.45091	0.0319609	NA	-0.102291	0.892115	-0.134252	0.888385	No_cluster
peak_1479	chr1	64744508	64744618	64744702	194	Ccnyl1	intragenic	6.92345	6.42526	6.24622	-0.132517	0.976369	-0.643715	0.0202413	-0.511198	0.0960964	No_cluster
peak_1481	chr1	64775193	64775495	64776023	830	Fzd5	intragenic	8.31187	8.30582	8.33866	0.0359504	0.989551	0.0307654	0.921643	-0.00518491	0.991866	No_cluster
peak_1482	chr1	64776044	64776992	64777734	1690	Fzd5	promoter	10.4278	10.4424	10.606	0.162762	0.18456	0.179279	0.0125788	0.0165167	0.934383	No_cluster
peak_1483	chr1	64777831	64777876	64778027	196	Fzd5	promoter	6.55456	6.52864	6.58783	0.0618028	0.989551	0.0300388	0.957521	-0.031764	0.96795	No_cluster
peak_1484	chr1	64778033	64778121	64778213	180	Fzd5	promoter	5.30948	5.58899	5.39527	-0.213352	NA	0.0929551	0.903693	0.306308	0.649103	No_cluster
peak_1485	chr1	64836449	64836537	64836718	269	Gm18633	promoter	6.84686	6.57313	6.59525	0.0237585	0.995802	-0.25563	0.429905	-0.279388	0.424809	No_cluster
peak_1486	chr1	64972158	64972314	64972424	266	Rpl31-ps24	promoter	5.48748	6.63992	6.76313	0.125981	0.979897	1.3039	2.74614e-06	1.17792	4.11031e-05	No_cluster
peak_1487	chr1	64994863	64994969	64995018	155	Gm51627	promoter	5.00278	5.41923	5.14272	-0.276157	NA	0.144463	0.849783	0.42062	0.497418	No_cluster
peak_1488	chr1	64995384	64995544	64995568	184	Gm51627	promoter	5.77402	6.1182	6.35644	0.243826	0.909144	0.593806	0.0641027	0.34998	0.431497	No_cluster
peak_1489	chr1	64995593	64995979	64996114	521	Gm51627	promoter	8.30388	8.72967	8.80996	0.0751388	0.964188	0.50038	6.25387e-05	0.425241	0.00121253	No_cluster
peak_1490	chr1	64996125	64996386	64996492	367	Plekhm3	promoter	7.41626	7.90708	7.76506	-0.138765	0.924419	0.361714	0.0677253	0.500479	0.00636131	Cluster_6
peak_1491	chr1	65009881	65009993	65010277	396	Gm51627	intergenic	7.95418	7.96931	8.44144	0.472173	0.0106205	0.487107	0.000303084	0.0149335	0.973505	No_cluster
peak_1492	chr1	65049397	65049502	65049525	128	Akr1cl	intergenic	6.41998	6.33761	6.22599	-0.128893	0.981347	-0.186466	0.708464	-0.0575728	0.946997	No_cluster
peak_1493	chr1	65217154	65217825	65218603	1449	Idh1	intragenic	10.5188	10.3705	10.465	0.0932551	0.715022	-0.0546853	0.606725	-0.14794	0.0564541	No_cluster
peak_1494	chr1	65218671	65218696	65218812	141	Idh1	intragenic	6.06254	5.86821	5.9302	0.0692874	0.990972	-0.133293	0.81216	-0.202581	0.745007	No_cluster
peak_1495	chr1	65218903	65218973	65219007	104	Idh1	intragenic	5.67266	5.65017	5.40537	-0.253917	NA	-0.281505	0.599333	-0.0275881	0.979111	No_cluster
peak_1496	chr1	65219096	65219181	65219205	109	Idh1	intragenic	6.10867	5.96052	6.1439	0.178888	0.963612	0.02476	0.969596	-0.154128	0.822138	No_cluster
peak_1497	chr1	65219221	65219247	65219319	98	Idh1	intragenic	5.44807	5.4733	5.69378	0.230767	NA	0.258719	0.636683	0.0279515	0.979409	No_cluster
peak_1498	chr1	65225372	65225795	65226393	1021	Idh1	promoter	10.2405	10.2173	10.3174	0.100407	0.726983	0.0772274	0.473506	-0.0231796	0.908665	No_cluster
peak_1499	chr1	65226559	65226638	65226737	178	Idh1	promoter	5.41124	5.49924	5.32774	-0.150834	NA	-0.0756245	0.923321	0.0752095	0.943846	No_cluster
peak_1500	chr1	66214180	66214332	66214536	356	Map2	promoter	7.9811	6.08818	5.04563	-1.06783	0.00273729	-2.9692	7.01437e-38	-1.90137	3.89736e-21	No_cluster
peak_1501	chr1	66214560	66214679	66214780	220	Map2	promoter	6.38166	4.62104	3.85493	-0.818857	NA	-2.60618	3.27441e-11	-1.78733	1.08839e-06	No_cluster
peak_1502	chr1	66217525	66217594	66217736	211	Map2	intragenic	6.18873	3.78398	2.8528	-0.896308	NA	-3.38593	1.41589e-11	-2.48962	2.30483e-08	No_cluster
peak_1503	chr1	66318436	66318450	66318625	189	Map2	intragenic	5.97744	3.52251	3.08865	-0.626578	NA	-2.79994	0.0136853	-2.17336	0.0828541	No_cluster
peak_1504	chr1	66366115	66366137	66366329	214	Map2	intragenic	5.90312	3.16459	3.2272	-0.273911	NA	-2.82231	3.02397e-07	-2.5484	2.27036e-06	No_cluster
peak_1505	chr1	66688806	66688924	66689048	242	Gm39655	intragenic	6.32435	5.29888	5.28001	-0.0312601	0.99643	-1.08606	0.000791765	-1.0548	0.00128348	No_cluster
peak_1506	chr1	66739816	66739967	66740741	925	Rpe	promoter	10.1344	9.91343	9.99367	0.0837755	0.859391	-0.138047	0.141254	-0.221822	0.00801486	No_cluster
peak_1507	chr1	66852862	66852948	66853102	240	Kansl1l	intragenic	6.61007	6.49519	6.37854	-0.126321	0.97944	-0.246373	0.541942	-0.120051	0.852294	No_cluster
peak_1508	chr1	66853259	66853349	66853406	147	Kansl1l	intragenic	6.47013	6.50042	6.39038	-0.117252	0.979752	-0.0863871	0.862594	0.0308651	0.968707	No_cluster
peak_1509	chr1	66853682	66853770	66853859	177	Kansl1l	intragenic	5.99707	6.1501	5.96593	-0.181362	0.964857	-0.0347861	0.96079	0.146576	0.843254	No_cluster
peak_1510	chr1	66854005	66854051	66854118	113	Kansl1l	intragenic	5.32481	5.30548	5.51934	0.2188	NA	0.187245	0.780808	-0.0315553	0.978753	No_cluster
peak_1511	chr1	66855013	66855276	66855856	843	Kansl1l	intragenic	8.87568	8.97556	9.06561	0.0905311	0.914314	0.191162	0.126405	0.100631	0.591486	No_cluster
peak_1512	chr1	66855872	66855950	66856004	132	Kansl1l	intragenic	6.38241	6.28637	6.32893	0.0523991	0.992225	-0.0409079	0.946703	-0.093307	0.899157	No_cluster
peak_1513	chr1	66856021	66856289	66857026	1005	Kansl1l	promoter	11.0629	10.9954	11.0811	0.0865414	0.706409	0.0185006	0.883584	-0.0680408	0.501901	No_cluster
peak_1514	chr1	66857033	66857093	66857415	382	Kansl1l	promoter	8.21536	7.94801	8.03555	0.087804	0.9659	-0.185721	0.354994	-0.273525	0.139316	No_cluster
peak_1515	chr1	66877518	66877616	66877644	126	Acadl	intragenic	5.3036	5.47959	5.22915	-0.240607	NA	-0.0609152	0.940047	0.179692	0.833471	No_cluster
peak_1516	chr1	66877709	66877805	66877830	121	Acadl	intragenic	6.10761	6.19688	6.09343	-0.0943027	0.98518	-0.00551457	0.99327	0.0887881	0.905067	No_cluster
peak_1517	chr1	66877851	66877877	66877930	79	Acadl	intragenic	5.25669	5.08454	4.81063	-0.283188	NA	-0.410506	0.527362	-0.127318	0.912609	No_cluster
peak_1518	chr1	66901411	66901505	66901589	178	Acadl	intragenic	5.86366	5.72745	5.57026	-0.165239	0.976059	-0.305596	0.536718	-0.140357	0.860719	No_cluster
peak_1519	chr1	66901831	66902480	66902755	924	Acadl	promoter	9.73337	9.62285	9.76589	0.14075	0.605795	0.0311802	0.859795	-0.10957	0.426691	No_cluster
peak_1520	chr1	66902991	66903112	66903150	159	Acadl	promoter	6.52753	6.36553	6.31148	-0.0664572	0.990073	-0.227186	0.593619	-0.160729	0.785519	No_cluster
peak_1521	chr1	66935373	66935490	66935575	202	Myl1	intergenic	6.81743	6.47568	6.09057	-0.393257	0.609791	-0.736514	0.00351163	-0.343257	0.307161	No_cluster
peak_1522	chr1	67026801	67026941	67027015	214	Lancl1	intergenic	6.02176	5.50028	4.92507	-0.59768	NA	-1.12006	0.00143101	-0.522384	0.238648	No_cluster
peak_1523	chr1	67077566	67078059	67078175	609	Lancl1	promoter	9.31884	9.24964	9.22813	-0.0200732	0.991816	-0.0903011	0.539544	-0.0702279	0.719564	No_cluster
peak_1524	chr1	67078323	67078464	67078558	235	Lancl1	promoter	6.58926	6.55758	6.61749	0.0558003	0.990972	0.0151423	0.97811	-0.040658	0.957175	No_cluster
peak_1525	chr1	67100712	67100832	67100884	172	Lancl1	intergenic	6.31196	6.11939	5.96252	-0.152161	0.973739	-0.359854	0.347691	-0.207693	0.710999	No_cluster
peak_1526	chr1	69281023	69281040	69281167	144	NA	None	6.42286	6.06665	5.92578	-0.149517	0.976059	-0.514949	0.13004	-0.365431	0.388661	No_cluster
peak_1527	chr1	69281254	69281314	69281362	108	NA	None	5.7437	5.56506	5.02661	-0.564991	NA	-0.741946	0.0728211	-0.176954	0.828962	No_cluster
peak_1528	chr1	69330563	69330691	69330712	149	Pced1c-ps	intergenic	5.35082	5.26	4.85778	-0.385897	NA	-0.476266	0.381956	-0.0903692	0.93614	No_cluster
peak_1529	chr1	69370653	69370720	69370799	146	Pced1c-ps	intergenic	5.9701	5.72993	5.78027	0.0411661	0.994615	-0.195181	0.713025	-0.236347	0.696565	No_cluster
peak_1530	chr1	69370911	69370988	69371110	199	Pced1c-ps	intergenic	6.14326	5.49942	5.49925	-0.0120155	0.999139	-0.658736	0.0693596	-0.64672	0.0882178	No_cluster
peak_1531	chr1	69382870	69382915	69383091	221	Pced1c-ps	intergenic	6.50182	6.38252	5.95812	-0.445207	0.661246	-0.588228	0.0877535	-0.143021	0.837472	No_cluster
peak_1532	chr1	69406798	69406894	69406996	198	Pced1c-ps	intergenic	5.36652	5.90439	6.0682	0.17688	0.974828	0.748483	0.0549818	0.571604	0.219471	No_cluster
peak_1533	chr1	69500389	69500555	69500710	321	Gm28497	intergenic	7.96909	7.56098	7.43261	-0.124063	0.953165	-0.522998	0.00672531	-0.398935	0.062131	No_cluster
peak_1534	chr1	69508411	69508548	69508620	209	Gm28497	intergenic	5.82298	5.92718	5.89355	0.00287285	0.999376	0.0935089	0.887687	0.090636	0.918912	No_cluster
peak_1535	chr1	69538006	69538296	69538664	658	Ikzf2	intergenic	8.55655	8.82188	8.81689	-0.00239059	0.999376	0.261083	0.0517522	0.263474	0.0575642	Cluster_1
peak_1536	chr1	69572161	69572338	69572550	389	Ikzf2	intragenic	8.62563	8.04822	7.8255	-0.203814	0.92858	-0.782775	0.00246005	-0.578961	0.0450781	Cluster_1
peak_1537	chr1	69573269	69573439	69573526	257	Ikzf2	intragenic	6.04069	5.60345	5.18727	-0.411497	NA	-0.849648	0.0170583	-0.438151	0.350641	Cluster_1
peak_1538	chr1	69576815	69577023	69577068	253	Ikzf2	intragenic	8.31053	8.2636	8.28916	0.0346231	0.990073	-0.0168306	0.958243	-0.0514537	0.889823	Cluster_1
peak_1539	chr1	69577165	69577384	69577566	401	Ikzf2	intragenic	7.663	7.46091	7.60447	0.149874	0.929854	-0.0664778	0.857891	-0.216352	0.472024	Cluster_1
peak_1540	chr1	69581719	69581934	69582112	393	Ikzf2	intragenic	7.01532	6.27699	5.52361	-0.792611	0.108015	-1.50466	3.99453e-08	-0.712045	0.0172136	Cluster_1
peak_1541	chr1	69583069	69583122	69583269	200	Ikzf2	intragenic	6.00631	6.09522	5.86828	-0.21297	0.939861	-0.125604	0.823572	0.0873656	0.912657	Cluster_1
peak_1542	chr1	69583352	69583378	69583407	55	Ikzf2	intragenic	4.58553	4.13914	4.36487	0.223261	NA	-0.225837	0.820297	-0.449098	0.649325	Cluster_1
peak_1543	chr1	69583415	69583529	69583952	537	Ikzf2	intragenic	9.62765	9.8232	9.83667	0.0156133	0.992225	0.21103	0.0240408	0.195417	0.0487707	Cluster_1
peak_1544	chr1	69584175	69584245	69584331	156	Ikzf2	intragenic	6.15863	5.66888	5.89435	0.216468	0.944863	-0.276232	0.548971	-0.4927	0.225101	Cluster_1
peak_1545	chr1	69584415	69584637	69584711	296	Ikzf2	intragenic	6.3954	5.996	5.85006	-0.177033	0.968888	-0.572995	0.11049	-0.395961	0.379231	Cluster_1
peak_1546	chr1	69587621	69587768	69587952	331	Ikzf2	intragenic	7.58681	7.43004	7.27878	-0.136892	0.942451	-0.292253	0.222486	-0.155361	0.663936	Cluster_1
peak_1547	chr1	69587987	69588131	69588316	329	Ikzf2	intragenic	6.91599	6.86053	6.33699	-0.545477	0.216036	-0.591185	0.0186169	-0.0457081	0.945934	Cluster_1
peak_1548	chr1	69593295	69593461	69593547	252	Ikzf2	intragenic	7.11235	6.50452	6.00271	-0.469015	0.479557	-1.0762	1.4076e-05	-0.607189	0.0272119	Cluster_1
peak_1549	chr1	69594665	69594835	69594959	294	Ikzf2	intragenic	7.60263	6.79509	6.84117	0.0479388	0.990972	-0.773839	0.000183264	-0.821778	7.36635e-05	Cluster_1
peak_1550	chr1	69595008	69595048	69595245	237	Ikzf2	intragenic	7.21363	6.1704	6.15739	-0.0249385	0.995806	-1.06808	5.51567e-06	-1.04314	1.01142e-05	Cluster_1
peak_1551	chr1	69596137	69596275	69596299	162	Ikzf2	intragenic	5.72497	4.96932	5.01052	0.00284795	NA	-0.726386	0.1088	-0.729234	0.125546	Cluster_1
peak_1552	chr1	69598928	69599191	69599231	303	Ikzf2	intragenic	6.06814	5.35085	4.97279	-0.366155	NA	-1.09346	0.00255978	-0.727309	0.0716797	Cluster_1
peak_1553	chr1	69618197	69618246	69618369	172	Ikzf2	intragenic	5.75808	3.97282	2.27982	-1.80456	NA	-3.62375	1.99728e-09	-1.81919	0.000253211	Cluster_1
peak_1554	chr1	69623902	69624026	69624134	232	Ikzf2	intragenic	6.92235	5.74094	5.50138	-0.272177	0.907256	-1.43697	2.03637e-07	-1.1648	2.87983e-05	Cluster_1
peak_1556	chr1	69638232	69638411	69638491	259	Ikzf2	intragenic	6.36454	4.82201	4.35078	-0.526953	NA	-2.04696	7.83375e-08	-1.52	5.3738e-05	Cluster_1
peak_1557	chr1	69638614	69638723	69638829	215	Ikzf2	intragenic	7.5591	5.61443	5.14401	-0.471334	0.653298	-2.40137	1.98902e-19	-1.93004	4.43894e-14	Cluster_1
peak_1558	chr1	69640244	69640309	69640396	152	Ikzf2	intragenic	6.29859	5.2752	4.97264	-0.292689	NA	-1.34087	6.53889e-05	-1.04818	0.00237155	Cluster_1
peak_1561	chr1	69677034	69677132	69677289	255	Ikzf2	intragenic	6.7137	5.94359	5.73063	-0.257563	0.917499	-1.00614	0.000615079	-0.748578	0.0171777	Cluster_1
peak_1562	chr1	69677397	69677538	69677661	264	Ikzf2	intragenic	6.24507	5.64788	4.9123	-0.705573	0.398118	-1.30608	0.000214943	-0.600504	0.162508	Cluster_1
peak_1563	chr1	69690768	69690850	69691049	281	Ikzf2	intragenic	6.33691	4.77324	3.08454	-1.69878	NA	-3.2776	3.87991e-13	-1.57882	4.27205e-05	Cluster_1
peak_1564	chr1	69691778	69691901	69691958	180	Ikzf2	intragenic	5.98527	4.60434	3.85205	-0.712395	NA	-2.12471	7.18947e-07	-1.41232	0.000866777	Cluster_1
peak_1565	chr1	69692560	69692806	69692930	370	Ikzf2	intragenic	7.44838	6.25089	5.55889	-0.699193	0.12796	-1.89533	9.3795e-16	-1.19614	1.75135e-07	Cluster_1
peak_1566	chr1	69694148	69694285	69694454	306	Ikzf2	intragenic	6.23775	5.81995	6.25348	0.441095	0.671319	0.0169866	0.979643	-0.424108	0.326491	Cluster_1
peak_1567	chr1	69694579	69694732	69694908	329	Ikzf2	intragenic	6.95689	7.04039	7.05203	-0.00260556	0.999376	0.095822	0.821545	0.0984275	0.858199	Cluster_1
peak_1568	chr1	69696171	69696192	69696440	269	Ikzf2	intragenic	6.35137	5.46423	5.39915	-0.0830633	0.990308	-0.97993	0.00397558	-0.896867	0.0107285	Cluster_1
peak_1569	chr1	69696719	69696850	69696938	219	Ikzf2	intragenic	6.37	4.79618	4.62495	-0.201211	NA	-1.75168	1.34455e-06	-1.55047	1.8421e-05	Cluster_1
peak_1570	chr1	69699579	69699672	69699774	195	Ikzf2	intragenic	5.84157	4.52685	3.73129	-0.819468	NA	-2.17162	1.47904e-06	-1.35215	0.00251815	Cluster_1
peak_1571	chr1	69701990	69702109	69702215	225	LOC118567749	promoter	6.39277	4.22083	3.67539	-0.502335	NA	-2.74638	7.316e-11	-2.24404	2.16281e-08	Cluster_1
peak_1572	chr1	69706729	69706868	69706902	173	LOC118567749	intragenic	5.83125	4.5362	3.92241	-0.611351	NA	-1.91659	5.07338e-05	-1.30524	0.00746085	Cluster_1
peak_1573	chr1	69707125	69707211	69707323	198	LOC118567749	intragenic	5.97546	4.22384	3.21647	-1.06373	NA	-2.8496	3.18446e-09	-1.78587	5.50604e-05	Cluster_1
peak_1574	chr1	69709136	69709189	69709562	426	LOC118567749	intragenic	7.06377	5.15074	4.59794	-0.591435	0.569011	-2.52146	1.43226e-16	-1.93002	1.84101e-11	Cluster_1
peak_1575	chr1	69718700	69718914	69718942	242	Ikzf2	intragenic	6.23832	4.52707	3.61718	-0.994616	NA	-2.73828	1.29135e-10	-1.74367	9.05521e-06	Cluster_1
peak_1576	chr1	69719320	69719461	69719578	258	Ikzf2	intragenic	6.39895	4.58498	4.06232	-0.403121	NA	-2.27616	1.47252e-08	-1.87304	2.02285e-06	Cluster_1
peak_1577	chr1	69719706	69719846	69719978	272	Ikzf2	intragenic	8.00681	7.10868	6.96887	-0.153586	0.931184	-1.04132	2.65342e-09	-0.887734	4.88936e-07	Cluster_1
peak_1578	chr1	69720195	69720385	69720597	402	Ikzf2	intragenic	8.50566	7.74007	7.59222	-0.13916	0.915181	-0.906225	5.61222e-10	-0.767066	2.0866e-07	Cluster_1
peak_1579	chr1	69721509	69721709	69721834	325	Ikzf2	intragenic	6.458	5.94475	5.73994	-0.201909	0.953871	-0.720339	0.0291405	-0.51843	0.176755	Cluster_1
peak_1580	chr1	69722232	69722408	69722586	354	Ikzf2	intragenic	8.69069	8.02586	7.83841	-0.195409	0.749448	-0.854195	1.73813e-10	-0.658786	1.34681e-06	Cluster_1
peak_1581	chr1	69725915	69726408	69727205	1290	Ikzf2	promoter	10.3256	10.3336	10.3792	0.0438237	0.963631	0.0521915	0.66516	0.00836788	0.971696	Cluster_1
peak_1582	chr1	69727262	69727336	69727476	214	Ikzf2	promoter	5.77819	5.80787	5.76694	-0.0385872	0.994756	-0.00731507	0.992094	0.0312722	0.97522	Cluster_1
peak_1583	chr1	69727505	69727581	69727653	148	Ikzf2	promoter	5.38348	5.48818	5.62968	0.167371	NA	0.271809	0.629346	0.104437	0.914067	Cluster_1
peak_1584	chr1	69727869	69727932	69728013	144	Ikzf2	promoter	5.70125	5.53739	5.76602	0.215814	NA	0.0655811	0.928119	-0.150233	0.856322	Cluster_1
peak_1585	chr1	69728021	69728130	69728183	162	Ikzf2	promoter	6.06685	5.73718	6.03819	0.313888	0.861339	-0.0199407	0.975887	-0.333829	0.487255	Cluster_1
peak_1586	chr1	69728232	69728414	69728469	237	Ikzf2	promoter	7.43816	7.52448	7.67057	0.147168	0.917824	0.238006	0.301255	0.0908381	0.824644	Cluster_1
peak_1587	chr1	69731184	69731290	69731363	179	Ikzf2	intergenic	7.27033	5.69822	5.13933	-0.528331	0.583385	-2.0961	1.89003e-13	-1.56777	1.69566e-08	Cluster_1
peak_1588	chr1	69731488	69731699	69731867	379	Ikzf2	intergenic	7.92592	6.41732	5.81319	-0.575303	0.654951	-2.0768	4.28549e-09	-1.5015	3.75941e-05	Cluster_1
peak_1589	chr1	69742774	69742870	69742958	184	Ikzf2	intergenic	6.32385	5.64365	5.33135	-0.25374	0.940771	-0.941564	0.00830218	-0.687824	0.0836496	Cluster_1
peak_1590	chr1	69743055	69743143	69743302	247	Ikzf2	intergenic	6.519	5.39096	5.17894	-0.186529	0.972287	-1.33902	2.18755e-05	-1.15249	0.000311788	Cluster_1
peak_1591	chr1	69791866	69792113	69792206	340	Gm29822	intergenic	8.11445	7.23394	6.9917	-0.237926	0.751697	-1.12362	2.32416e-12	-0.885691	3.2902e-08	No_cluster
peak_1592	chr1	69798627	69798978	69799108	481	Gm29822	intergenic	9.51644	8.71155	8.43487	-0.265629	0.215497	-1.07338	2.74346e-27	-0.807748	2.29148e-16	No_cluster
peak_1593	chr1	69807718	69808120	69808303	585	Gm29822	intergenic	9.9261	8.57738	8.1208	-0.458985	0.00140707	-1.80801	7.40425e-81	-1.34903	3.89005e-50	No_cluster
peak_1594	chr1	69808319	69808356	69808665	346	Gm29822	intergenic	7.9835	6.59364	5.97941	-0.632186	0.085872	-2.02281	3.81759e-25	-1.39063	6.89438e-14	No_cluster
peak_1595	chr1	69810702	69810827	69810870	168	Gm29822	intragenic	5.76816	3.761	2.73798	-1.06482	NA	-3.15092	5.89416e-09	-2.0861	1.48058e-05	No_cluster
peak_1597	chr1	69849403	69849528	69849652	249	Spag16	intergenic	6.18906	6.04286	6.40893	0.357625	0.790076	0.205037	0.667957	-0.152588	0.822811	No_cluster
peak_1600	chr1	71136511	71136684	71136758	247	Bard1	intragenic	5.43958	6.67848	6.7441	0.0635153	0.988909	1.32382	1.02853e-07	1.2603	6.38815e-07	No_cluster
peak_1602	chr1	71139761	71139882	71140035	274	Bard1	intragenic	6.44091	6.24185	6.22307	-0.0168923	0.998321	-0.207018	0.641862	-0.190126	0.735386	No_cluster
peak_1603	chr1	71140176	71140225	71140362	186	Bard1	intragenic	5.54881	5.77402	5.90992	0.144107	0.979873	0.371351	0.392932	0.227244	0.722992	No_cluster
peak_1604	chr1	71140627	71140997	71141127	500	Bard1	intragenic	7.67573	7.82278	7.76492	-0.0612945	0.983707	0.0805169	0.797171	0.141811	0.650882	No_cluster
peak_1605	chr1	71141382	71141412	71141532	150	Bard1	intragenic	6.52541	6.51683	6.33043	-0.1744	0.944375	-0.184629	0.650504	-0.0102294	0.990324	No_cluster
peak_1606	chr1	71141545	71141662	71141805	260	Bard1	promoter	8.94014	8.94817	9.01962	0.0714527	0.95018	0.0794002	0.647556	0.00794754	0.981503	No_cluster
peak_1607	chr1	71141849	71141914	71141969	120	Bard1	promoter	7.58366	7.46389	7.68334	0.217681	0.758298	0.0998607	0.733777	-0.117821	0.734391	No_cluster
peak_1608	chr1	71142012	71142142	71142688	676	Bard1	promoter	10.5248	10.3465	10.4408	0.0933462	0.744508	-0.0844554	0.380404	-0.177802	0.0210039	No_cluster
peak_1610	chr1	71595934	71596273	71596824	890	Atic	promoter	9.91246	9.94979	10.0368	0.0895113	0.818636	0.126577	0.177724	0.0370655	0.841312	No_cluster
peak_1611	chr1	71596968	71597069	71597144	176	Atic	intragenic	5.5495	5.39808	5.4401	0.0802291	NA	-0.0802694	0.917045	-0.160499	0.857923	No_cluster
peak_1612	chr1	72241282	72241347	72241508	226	Mreg	intragenic	6.20695	5.03498	2.66195	-2.14865	NA	-3.36347	2.37859e-12	-1.21482	0.00371799	No_cluster
peak_1613	chr1	72251359	72251509	72251558	199	Mreg	promoter	5.85517	5.04246	5.26156	0.225693	NA	-0.624901	0.161369	-0.850593	0.0452234	No_cluster
peak_1614	chr1	72264873	72265129	72265259	386	Gm25360	promoter	8.03754	8.04747	8.05907	0.0109547	0.99736	0.0207862	0.951625	0.00983154	0.983992	No_cluster
peak_1615	chr1	72265363	72265387	72265446	83	Gm25360	promoter	5.21157	5.35688	5.52502	0.173611	NA	0.319923	0.562576	0.146312	0.873361	No_cluster
peak_1618	chr1	72265824	72265968	72266013	189	Gm25360	intergenic	5.78877	5.7482	5.52736	-0.214077	0.960041	-0.256	0.646561	-0.0419234	0.968707	No_cluster
peak_1619	chr1	72275562	72275640	72275716	154	Gm23472	promoter	5.72494	5.71345	5.87932	0.190522	0.969025	0.136244	0.835206	-0.0542775	0.959502	No_cluster
peak_1620	chr1	72275791	72275862	72275978	187	Gm23472	promoter	6.20157	6.15262	6.17613	0.0393367	0.994529	-0.0230931	0.970541	-0.0624297	0.940069	No_cluster
peak_1621	chr1	72282787	72283107	72283423	636	Gm24497	promoter	9.62604	9.5529	9.58758	0.0344364	0.983131	-0.0393482	0.808201	-0.0737846	0.646592	No_cluster
peak_1622	chr1	72283513	72283562	72283631	118	Gm24497	promoter	6.06277	5.88329	5.77983	-0.108747	0.985079	-0.299827	0.522921	-0.19108	0.776387	No_cluster
peak_1623	chr1	72283638	72283697	72283886	248	D230017M19Rik	promoter	6.14659	6.01562	6.28194	0.282602	0.876302	0.142716	0.780211	-0.139886	0.835537	No_cluster
peak_1624	chr1	72293347	72293454	72293593	246	Gm25939	promoter	6.13048	6.30153	6.13343	-0.178004	0.964413	-0.0363101	0.957833	0.141694	0.844712	No_cluster
peak_1625	chr1	72293656	72293727	72293783	127	Gm25939	promoter	5.6922	5.8242	5.75912	-0.0663459	0.991816	0.0624529	0.930319	0.128799	0.875832	No_cluster
peak_1626	chr1	72293789	72294091	72294258	469	Gm25939	promoter	8.86201	8.97406	9.00633	0.0298982	0.988483	0.141554	0.321574	0.111656	0.535929	No_cluster
peak_1627	chr1	72294271	72294338	72294805	534	Gm25939	promoter	7.72312	7.82435	7.71789	-0.113335	0.944375	-0.0075795	0.983504	0.105756	0.758053	No_cluster
peak_1628	chr1	72294812	72294884	72294964	152	D230017M19Rik	intragenic	5.6834	5.62183	5.53	-0.0895784	NA	-0.150358	0.80859	-0.0607792	0.951283	No_cluster
peak_1629	chr1	72323329	72323446	72323640	311	Tmem169	promoter	8.58328	8.52519	8.48848	-0.036255	0.98796	-0.0951938	0.634818	-0.0589388	0.842621	No_cluster
peak_1630	chr1	72346152	72346207	72346308	156	Xrcc5	promoter	6.97349	6.86101	6.92203	0.0664593	0.985941	-0.047411	0.915787	-0.11387	0.812945	No_cluster
peak_1631	chr1	72346377	72346622	72346980	603	Xrcc5	promoter	8.79898	8.81301	8.78778	-0.0221802	0.992225	-0.00926562	0.971326	0.0129146	0.972518	No_cluster
peak_1632	chr1	72488979	72489176	72489200	221	Marchf4	intragenic	5.90217	4.88819	3.90756	-1.03418	NA	-2.06061	1.02117e-06	-1.02643	0.0181096	No_cluster
peak_1634	chr1	72618051	72618130	72618161	110	Smarcal1	intragenic	5.44392	5.63292	5.184	-0.46973	NA	-0.271722	0.640559	0.198008	0.797919	No_cluster
peak_1637	chr1	72622001	72622064	72622111	110	Smarcal1	intragenic	5.84323	5.71051	5.53659	-0.172391	0.973572	-0.308025	0.52413	-0.135634	0.863675	No_cluster
peak_1638	chr1	72622149	72622344	72622517	368	Smarcal1	intragenic	9.79299	9.75819	9.76027	0.00159152	0.999376	-0.0330447	0.836224	-0.0346362	0.867252	No_cluster
peak_1639	chr1	72622590	72622659	72622727	137	Smarcal1	intragenic	6.75853	6.75144	6.66891	-0.0864945	0.983597	-0.0890586	0.844473	-0.00256413	0.997276	No_cluster
peak_1640	chr1	72622734	72622856	72622922	188	Smarcal1	intragenic	5.9645	6.01223	6.20382	0.185827	0.954952	0.242118	0.593568	0.056291	0.949003	No_cluster
peak_1641	chr1	72746809	72746889	72746981	172	Rpl37a	intergenic	5.68186	5.07265	4.19229	-0.96302	NA	-1.53577	0.000729128	-0.572749	0.351786	No_cluster
peak_1643	chr1	72750075	72750377	72750425	350	Rpl37a	promoter	8.39482	8.55751	8.61067	0.0564802	0.981347	0.213202	0.173662	0.156722	0.430558	No_cluster
peak_1644	chr1	72750433	72750472	72750537	104	Rpl37a	promoter	6.65029	6.52614	6.52293	0.00893641	0.999139	-0.12658	0.778446	-0.135517	0.806722	No_cluster
peak_1645	chr1	72750565	72750661	72750720	155	Rpl37a	promoter	6.95136	6.81535	6.74794	-0.0675359	0.987473	-0.215402	0.522104	-0.147866	0.753118	No_cluster
peak_1646	chr1	72750759	72750812	72750897	138	Rpl37a	promoter	6.50115	6.27472	6.238	-0.0369945	0.994452	-0.26461	0.472608	-0.227616	0.617023	No_cluster
peak_1647	chr1	72750924	72750984	72751081	157	Rpl37a	intragenic	5.66832	5.8918	5.54396	-0.36688	0.83124	-0.134659	0.831819	0.232221	0.721208	No_cluster
peak_1648	chr1	72758102	72758161	72758270	168	Gm51632	intergenic	5.9765	5.38122	5.15168	-0.260862	NA	-0.848051	0.0228291	-0.587189	0.174636	No_cluster
peak_1649	chr1	72909432	72909495	72909616	184	Igfbp5	intragenic	6.56436	5.27026	4.73216	-0.53597	0.668122	-1.85103	1.0272e-08	-1.31506	3.79001e-05	No_cluster
peak_1650	chr1	72911708	72911851	72911956	248	Igfbp5	intragenic	6.19173	4.66682	3.86172	-0.894998	NA	-2.39496	2.10014e-08	-1.49996	0.000309338	No_cluster
peak_1651	chr1	74164370	74164444	74164546	176	Tns1	promoter	6.05046	5.66953	5.19722	-0.473279	NA	-0.861985	0.0136535	-0.388706	0.424996	No_cluster
peak_1655	chr1	74266435	74266701	74266820	385	Arpc2	intergenic	8.25711	8.35384	8.39732	0.0437302	0.985941	0.141988	0.470593	0.098258	0.720561	No_cluster
peak_1656	chr1	74275272	74275315	74275388	116	Arpc2	promoter	6.43283	6.28397	6.39157	0.121714	0.979752	-0.0309993	0.957477	-0.152714	0.787723	No_cluster
peak_1657	chr1	74275451	74275601	74276142	691	Arpc2	promoter	9.57228	9.69147	9.7899	0.0976185	0.807196	0.217525	0.0128402	0.119906	0.306055	No_cluster
peak_1658	chr1	74276163	74276232	74276380	217	Arpc2	intragenic	6.80193	6.98062	7.06122	0.0704931	0.985941	0.252696	0.414662	0.182203	0.662865	No_cluster
peak_1659	chr1	74276528	74276621	74276708	180	Arpc2	intragenic	5.19476	5.44365	5.57504	0.127935	NA	0.379389	0.474445	0.251454	0.741006	No_cluster
peak_1660	chr1	74276828	74276982	74277061	233	Arpc2	intragenic	5.76671	6.07296	6.17034	0.0976533	0.985079	0.406385	0.275215	0.308732	0.517739	No_cluster
peak_1661	chr1	74277201	74277332	74277457	256	Arpc2	intragenic	6.10459	6.13084	5.90456	-0.246223	0.931366	-0.220961	0.673466	0.0252618	0.979409	No_cluster
peak_1662	chr1	74278396	74278459	74278598	202	Arpc2	intragenic	6.83554	6.91797	7.06292	0.147175	0.943629	0.230498	0.444571	0.0833234	0.877637	No_cluster
peak_1663	chr1	74278626	74278683	74278791	165	Arpc2	intragenic	5.51231	5.66218	5.95229	0.288498	0.899111	0.445151	0.281989	0.156654	0.839724	No_cluster
peak_1664	chr1	74278857	74279111	74279158	301	Arpc2	intragenic	6.58941	6.58269	6.53729	-0.037843	0.993149	-0.0481211	0.927389	-0.0102781	0.98995	No_cluster
peak_1665	chr1	74279346	74279432	74279533	187	Arpc2	intragenic	6.04119	6.199	6.17132	-0.0414643	0.993753	0.123868	0.815754	0.165333	0.788254	No_cluster
peak_1666	chr1	74287861	74287958	74287982	121	Arpc2	intragenic	4.94342	5.27276	4.78006	-0.510918	NA	-0.18384	0.814987	0.327077	0.667395	No_cluster
peak_1667	chr1	74288015	74288180	74288370	355	Arpc2	intragenic	8.90499	9.00081	8.92329	-0.0785447	0.937284	0.0190999	0.935599	0.0976446	0.609601	No_cluster
peak_1668	chr1	74288485	74288514	74288584	99	Arpc2	intragenic	4.78139	5.40571	5.17498	-0.229978	NA	0.429713	0.486917	0.659691	0.235927	No_cluster
peak_1669	chr1	74288584	74288624	74288753	169	Arpc2	intragenic	4.94365	5.23391	5.46857	0.240831	NA	0.535283	0.278455	0.294452	0.698844	No_cluster
peak_1670	chr1	74288762	74288853	74288988	226	Arpc2	intragenic	5.44957	5.84139	5.77729	-0.0598555	0.992225	0.33664	0.491216	0.396495	0.440343	No_cluster
peak_1673	chr1	74301609	74301945	74302348	739	Arpc2	intragenic	8.68316	8.8046	8.97534	0.175594	0.686133	0.299935	0.0236343	0.124342	0.55928	No_cluster
peak_1675	chr1	74323246	74323460	74323706	460	Pnkd	promoter	7.76956	7.61323	7.86349	0.250844	0.651859	0.0933316	0.754626	-0.157512	0.599624	Cluster_1
peak_1676	chr1	74323722	74324081	74324317	595	Pnkd	promoter	10.8654	10.8442	10.9765	0.130805	0.408778	0.109455	0.197095	-0.0213497	0.909896	Cluster_1
peak_1677	chr1	74324339	74324408	74324472	133	Aamp	promoter	6.07783	5.87125	5.94267	0.0584831	0.992225	-0.14903	0.786076	-0.207513	0.735508	No_cluster
peak_1678	chr1	74324497	74324582	74324658	161	Aamp	promoter	6.05182	6.17894	5.80515	-0.380501	0.751354	-0.248363	0.588002	0.132138	0.848987	No_cluster
peak_1679	chr1	74334344	74334767	74335206	862	Tmbim1	intragenic	9.67109	9.52471	9.36811	-0.157244	0.519139	-0.304221	0.000798744	-0.146977	0.214713	No_cluster
peak_1680	chr1	74342650	74343346	74343487	837	Tmbim1	promoter	8.71139	8.7022	8.77393	0.0718671	0.963986	0.064255	0.767526	-0.00761212	0.984244	No_cluster
peak_1681	chr1	74343545	74343599	74343661	116	Tmbim1	promoter	6.43763	6.23011	6.30551	0.0768072	0.988209	-0.1269	0.798371	-0.203707	0.699703	No_cluster
peak_1682	chr1	74352569	74352660	74352768	199	Pnkd	intragenic	6.77266	6.61554	6.31226	-0.306566	0.773766	-0.466923	0.0919363	-0.160357	0.74224	Cluster_1
peak_1683	chr1	74371408	74371760	74372088	680	Pnkd	intragenic	9.69521	9.0775	8.97679	-0.0962388	0.891852	-0.716333	1.72334e-15	-0.620094	6.74794e-12	Cluster_1
peak_1684	chr1	74381102	74381594	74381783	681	Pnkd	intragenic	7.5988	5.69366	3.70522	-1.95107	5.77997e-06	-3.85902	3.06347e-32	-1.90795	5.12591e-14	Cluster_1
peak_1685	chr1	74390336	74390508	74390825	489	Pnkd	intragenic	8.44968	6.2664	5.58372	-0.672747	0.386196	-2.84922	2.71113e-21	-2.17647	1.68373e-13	Cluster_1
peak_1686	chr1	74401147	74401198	74401299	152	Catip	promoter	6.47327	5.74127	5.18664	-0.588573	0.51858	-1.31031	5.06499e-05	-0.721739	0.0453658	No_cluster
peak_1687	chr1	74420697	74420804	74421044	347	Slc11a1	intragenic	7.60841	6.69427	6.29022	-0.413344	0.511261	-1.3278	5.28685e-10	-0.914452	2.49618e-05	No_cluster
peak_1688	chr1	74425688	74426107	74426485	797	Slc11a1	intragenic	9.72885	9.80294	9.96435	0.162234	0.33459	0.236435	0.00364661	0.0742006	0.60447	No_cluster
peak_1689	chr1	74428962	74429126	74429176	214	Ctdsp1	promoter	5.95786	6.35527	6.23694	-0.122299	0.981347	0.270466	0.522921	0.392764	0.325781	No_cluster
peak_1690	chr1	74429239	74429326	74429522	283	Ctdsp1	promoter	7.52564	7.60069	7.64278	0.0404164	0.990269	0.116904	0.678062	0.076488	0.85305	No_cluster
peak_1691	chr1	74429535	74429616	74429736	201	Ctdsp1	promoter	5.727	5.64667	5.92051	0.260993	0.922773	0.193052	0.724819	-0.0679405	0.942941	No_cluster
peak_1692	chr1	74429794	74429894	74430037	243	Ctdsp1	promoter	7.06827	7.11907	7.31984	0.183307	0.911026	0.253596	0.384716	0.0702892	0.902224	No_cluster
peak_1693	chr1	74430059	74430156	74430207	148	Ctdsp1	promoter	4.96942	5.29521	5.36534	0.0715975	NA	0.408817	0.467983	0.33722	0.638879	No_cluster
peak_1695	chr1	74430450	74430759	74431800	1350	Ctdsp1	promoter	10.019	10.1307	10.1938	0.0668984	0.912051	0.175544	0.0398182	0.108646	0.330342	No_cluster
peak_1696	chr1	74436173	74436708	74437013	840	LOC118567753	intragenic	9.56411	9.80557	9.94851	0.142976	0.480675	0.384737	6.28755e-07	0.241761	0.00491071	No_cluster
peak_1697	chr1	74437034	74437429	74437662	628	LOC118567753	promoter	8.36583	8.61447	8.64311	0.0363466	0.988909	0.287587	0.0547684	0.251241	0.12922	No_cluster
peak_1698	chr1	74476992	74477124	74477176	184	Usp37	intragenic	5.26735	5.60626	5.56118	-0.0532686	NA	0.294576	0.603731	0.347844	0.576328	No_cluster
peak_1699	chr1	74477271	74477411	74477659	388	Usp37	intragenic	8.34421	8.718	8.44463	-0.274214	0.270296	0.0983393	0.635033	0.372553	0.00474985	No_cluster
peak_1700	chr1	74491979	74492115	74492150	171	Usp37	intragenic	5.93789	5.82222	5.71291	-0.091958	0.988501	-0.21763	0.697291	-0.125672	0.880825	No_cluster
peak_1701	chr1	74544349	74544384	74544474	125	Cnot9	promoter	5.2397	5.33917	5.52131	0.186056	NA	0.289188	0.609501	0.103131	0.917408	No_cluster
peak_1702	chr1	74544534	74545090	74545349	815	Cnot9	promoter	10.3198	10.3167	10.4706	0.154015	0.22882	0.151675	0.0415317	-0.00233975	0.992101	No_cluster
peak_1703	chr1	74545364	74545420	74545732	368	Cnot9	promoter	8.55625	8.58155	8.56605	-0.0168723	0.994529	0.0109136	0.967721	0.0277859	0.9382	No_cluster
peak_1704	chr1	74545756	74545844	74545898	142	Cnot9	intragenic	6.10986	6.29282	6.0468	-0.249805	0.902387	-0.0644721	0.913923	0.185333	0.747982	No_cluster
peak_1705	chr1	74545904	74546008	74546077	173	Cnot9	intragenic	5.48142	5.63519	5.47539	-0.161657	NA	-0.00432025	0.995522	0.157337	0.848796	No_cluster
peak_1706	chr1	74590372	74590467	74590584	212	Plcd4	intragenic	5.11778	5.90556	5.15658	-0.746314	NA	0.0592667	0.942414	0.805581	0.0467028	No_cluster
peak_1707	chr1	74593627	74593760	74593858	231	Plcd4	intragenic	4.90986	5.96797	5.37816	-0.598751	NA	0.46286	0.34729	1.06161	0.00394085	No_cluster
peak_1708	chr1	74626628	74627379	74627588	960	Zfp142	promoter	10.6061	10.5946	10.6428	0.0481586	0.945595	0.0366073	0.773162	-0.0115513	0.957685	No_cluster
peak_1709	chr1	74627602	74627692	74627758	156	Bcs1l	promoter	6.14068	6.11594	6.26707	0.144046	0.976059	0.121048	0.823603	-0.0229982	0.97969	No_cluster
peak_1710	chr1	74640098	74640135	74640219	121	Rnf25	promoter	5.16715	5.33244	5.08013	-0.262976	NA	-0.0928307	0.909494	0.170145	0.854702	No_cluster
peak_1711	chr1	74640278	74640330	74640390	112	Rnf25	promoter	5.60403	5.79873	5.82788	0.0289439	0.99643	0.231751	0.653739	0.202807	0.762604	No_cluster
peak_1712	chr1	74640452	74640528	74640728	276	Rnf25	promoter	8.27215	8.30042	8.21439	-0.0874416	0.960041	-0.0600031	0.822293	0.0274386	0.94808	No_cluster
peak_1713	chr1	74700607	74700918	74701052	445	Ttll4	promoter	8.62045	8.74719	8.92073	0.178555	0.641815	0.305122	0.0155136	0.126567	0.525759	No_cluster
peak_1714	chr1	74701061	74701119	74701341	280	Ttll4	promoter	6.94761	6.88827	6.99624	0.102383	0.979752	0.0445762	0.924733	-0.0578072	0.924959	No_cluster
peak_1715	chr1	74827101	74827220	74827279	178	Gm32099	intragenic	6.23112	5.96952	5.92543	-0.0160686	0.998835	-0.288489	0.522154	-0.272421	0.61405	No_cluster
peak_1716	chr1	74842020	74842123	74842202	182	Wnt10a	intragenic	6.63712	6.24918	6.12072	-0.129214	0.977244	-0.521283	0.0715717	-0.392069	0.248887	No_cluster
peak_1717	chr1	74842215	74842365	74842734	519	Wnt10a	intragenic	7.89941	7.59614	7.72879	0.133213	0.922618	-0.175617	0.43585	-0.30883	0.110186	No_cluster
peak_1718	chr1	74842742	74842776	74842858	116	Wnt10a	intragenic	4.88216	4.43419	4.92425	0.548201	NA	0.071432	0.94188	-0.476769	0.535695	No_cluster
peak_1719	chr1	74845610	74845862	74846106	496	Wnt10a	intergenic	8.098	7.85507	8.0198	0.158072	0.864036	-0.0813374	0.764285	-0.239409	0.236927	No_cluster
peak_1720	chr1	74846193	74846294	74846482	289	Wnt10a	intergenic	6.56212	6.68656	6.70169	0.0243724	0.995802	0.137209	0.751692	0.112836	0.848099	No_cluster
peak_1721	chr1	74847351	74847506	74847567	216	Wnt10a	intergenic	7.21137	7.15432	7.20099	0.0634011	0.985941	0.00734493	0.987055	-0.0560562	0.92053	No_cluster
peak_1722	chr1	74855897	74855946	74856032	135	n-TGgcc3	promoter	5.46446	5.70272	5.69201	-0.0102045	NA	0.229942	0.676714	0.240147	0.717712	No_cluster
peak_1723	chr1	74856061	74856195	74856466	405	n-TGgcc3	promoter	8.27189	8.33734	8.26027	-0.075583	0.968732	-0.00880491	0.976816	0.0667781	0.830614	No_cluster
peak_1724	chr1	74856540	74856592	74856671	131	n-TGgcc3	promoter	5.2639	5.32965	5.26046	-0.0638141	NA	-0.00169505	0.99859	0.062119	0.957226	No_cluster
peak_1725	chr1	74893933	74894041	74894158	225	Cdk5r2	promoter	6.67461	5.68246	5.91131	0.218316	0.936791	-0.773627	0.00812125	-0.991943	0.000517153	No_cluster
peak_1726	chr1	74988086	74988136	74988250	164	Ihh	intragenic	6.56369	5.22901	4.80543	-0.380608	0.87461	-1.72764	3.2084e-07	-1.34703	6.96598e-05	No_cluster
peak_1727	chr1	75007238	75007262	75007407	169	Nhej1	intragenic	5.66634	3.80498	2.96145	-0.503613	NA	-2.45843	2.48866e-06	-1.95481	0.000116594	No_cluster
peak_1728	chr1	75010480	75010648	75010874	394	Nhej1	intragenic	8.67731	7.12467	5.52968	-1.53314	0.00382994	-3.08628	4.41841e-17	-1.55314	4.34694e-05	No_cluster
peak_1729	chr1	75010903	75011007	75011262	359	Nhej1	intragenic	6.47522	4.89938	3.80592	-1.05984	NA	-2.64689	7.92725e-12	-1.58705	9.96323e-06	No_cluster
peak_1730	chr1	75098964	75099071	75099109	145	Nhej1	intragenic	5.03286	5.23711	4.53742	-0.720304	NA	-0.516038	0.381047	0.204266	0.830931	No_cluster
peak_1731	chr1	75100880	75101100	75101126	246	Nhej1	intragenic	5.9559	6.02009	6.21361	0.209444	0.936201	0.273526	0.517382	0.064082	0.939305	No_cluster
peak_1732	chr1	75101170	75101580	75102008	838	Nhej1	promoter	10.4784	10.3928	10.5052	0.113082	0.516958	0.0276502	0.824617	-0.085432	0.381878	No_cluster
peak_1734	chr1	75117372	75117513	75117604	232	Retreg2	promoter	6.09721	6.22776	6.24759	0.0167412	0.998321	0.148254	0.766251	0.131513	0.842059	No_cluster
peak_1735	chr1	75117639	75117730	75117762	123	Retreg2	promoter	5.46551	5.21754	5.51697	0.296209	NA	0.014973	0.98564	-0.281236	0.710447	No_cluster
peak_1736	chr1	75117945	75118054	75118167	222	Retreg2	promoter	5.80294	6.00197	5.86239	-0.138842	0.981204	0.0598212	0.930403	0.198663	0.763265	No_cluster
peak_1737	chr1	75118181	75118284	75118624	443	Retreg2	promoter	8.19659	8.40897	8.47753	0.0693214	0.973221	0.281766	0.0539813	0.212445	0.222363	No_cluster
peak_1738	chr1	75118636	75118657	75118817	181	Retreg2	promoter	5.30223	5.37392	5.19462	-0.18669	NA	-0.113941	0.881281	0.0727483	0.948045	No_cluster
peak_1739	chr1	75118817	75118864	75118927	110	Retreg2	promoter	4.1913	4.23954	4.20516	-0.0248341	NA	0.0195267	0.987923	0.0443609	0.980423	No_cluster
peak_1740	chr1	75118943	75119082	75119178	235	Retreg2	promoter	7.80913	8.05327	8.18163	0.13016	0.92153	0.375209	0.0298142	0.245049	0.261542	No_cluster
peak_1741	chr1	75119215	75119312	75119957	742	Retreg2	promoter	9.70527	9.7739	9.87338	0.102751	0.828992	0.1682	0.114208	0.0654497	0.724374	No_cluster
peak_1742	chr1	75144856	75145315	75145799	943	Zfand2b	promoter	10.4462	10.4856	10.5446	0.0589887	0.905383	0.0991534	0.23877	0.0401647	0.782828	Cluster_7
peak_1743	chr1	75145834	75145880	75145955	121	Zfand2b	intragenic	5.87376	5.62313	5.97943	0.364413	0.809456	0.110855	0.852448	-0.253558	0.665953	Cluster_7
peak_1744	chr1	75155913	75155983	75156009	96	Abcb6	intragenic	5.84606	5.66672	5.92403	0.26245	0.919149	0.0714801	0.913276	-0.19097	0.779578	No_cluster
peak_1745	chr1	75156038	75156062	75156159	121	Abcb6	intragenic	5.85315	5.52203	5.62285	0.101908	NA	-0.244746	0.646464	-0.346654	0.527001	No_cluster
peak_1746	chr1	75156440	75156657	75156740	300	Abcb6	promoter	6.42248	6.15869	6.30788	0.152354	0.966368	-0.113711	0.814887	-0.266065	0.543046	No_cluster
peak_1747	chr1	75156824	75157092	75157205	381	Abcb6	promoter	8.16542	8.09199	8.1025	-0.000279619	0.99987	-0.0688059	0.820169	-0.0685263	0.862935	No_cluster
peak_1748	chr1	75157218	75157302	75157364	146	Abcb6	promoter	5.14632	5.18839	5.14366	-0.042912	NA	0.00967259	0.991677	0.0525846	0.966093	No_cluster
peak_1749	chr1	75168120	75168420	75168521	401	Atg9a	promoter	7.68569	7.62896	7.71164	0.0903947	0.970905	0.0319377	0.929068	-0.058457	0.893023	No_cluster
peak_1750	chr1	75168536	75168760	75169063	527	Ankzf1	promoter	9.84093	9.816	9.97103	0.160004	0.444411	0.133801	0.218836	-0.0262031	0.913013	No_cluster
peak_1751	chr1	75169134	75169351	75169431	297	Ankzf1	promoter	6.83362	7.15068	7.21368	0.0614165	0.987036	0.382774	0.111196	0.321358	0.247812	No_cluster
peak_1752	chr1	75185656	75185704	75185826	170	Stk16	promoter	5.23779	5.80627	6.02045	0.225036	0.945067	0.794859	0.028417	0.569822	0.194795	No_cluster
peak_1753	chr1	75186978	75187017	75187108	130	Glb1l	promoter	5.34825	5.30824	5.22098	-0.073233	NA	-0.115155	0.877091	-0.0419221	0.971569	No_cluster
peak_1754	chr1	75187135	75187217	75187273	138	Glb1l	promoter	6.18531	6.22322	6.20712	-0.00282775	0.999376	0.0374277	0.951572	0.0402554	0.962508	No_cluster
peak_1755	chr1	75187305	75187508	75187562	257	Stk16	promoter	8.65571	8.57546	8.57109	0.001328	0.999376	-0.0784069	0.711154	-0.0797349	0.760294	No_cluster
peak_1756	chr1	75187605	75187656	75187727	122	Stk16	promoter	5.69891	5.91074	5.89938	0.00199755	0.999668	0.211442	0.685291	0.209445	0.746194	No_cluster
peak_1757	chr1	75187775	75187826	75187855	80	Stk16	promoter	5.70948	5.50716	5.50127	-0.0241514	NA	-0.218722	0.710331	-0.19457	0.798726	No_cluster
peak_1758	chr1	75194710	75194800	75194868	158	Tuba4a	intragenic	5.40506	5.38723	5.47565	0.0727092	NA	0.0583162	0.940381	-0.0143931	0.990521	No_cluster
peak_1759	chr1	75194894	75195013	75195107	213	Tuba4a	intragenic	7.13576	6.92931	7.11923	0.1848	0.908743	-0.0141315	0.97619	-0.198931	0.592942	No_cluster
peak_1760	chr1	75195154	75195272	75195439	285	Tuba4a	intragenic	6.90836	6.95434	7.1231	0.160486	0.94278	0.205138	0.556015	0.0446516	0.948659	No_cluster
peak_1761	chr1	75195445	75195552	75195692	247	Tuba4a	intragenic	6.58824	6.78323	6.79776	0.0104542	0.999139	0.205246	0.563185	0.194791	0.650234	No_cluster
peak_1762	chr1	75195791	75195961	75196113	322	Tuba4a	intragenic	9.20207	9.15451	9.22068	0.0656337	0.951505	0.0173032	0.936854	-0.0483304	0.837881	No_cluster
peak_1763	chr1	75196137	75196208	75196299	162	Tuba4a	intragenic	6.27738	6.2898	6.39512	0.112593	0.982726	0.1237	0.804657	0.0111071	0.990341	No_cluster
peak_1764	chr1	75196307	75196412	75196449	142	Tuba4a	intragenic	5.25925	5.4297	5.52194	0.109657	NA	0.290396	0.613022	0.18074	0.833098	No_cluster
peak_1765	chr1	75211254	75211505	75211622	368	Dnajb2	promoter	8.29996	8.37567	8.49226	0.117851	0.899602	0.192948	0.242186	0.0750966	0.796522	No_cluster
peak_1766	chr1	75212639	75213087	75213721	1082	Dnajb2	promoter	10.8381	10.779	10.9332	0.153902	0.130124	0.0949506	0.199104	-0.0589518	0.572562	No_cluster
peak_1767	chr1	75213745	75213785	75214031	286	Dnajb2	intragenic	7.3679	7.19655	7.17156	-0.0322731	0.993149	-0.199769	0.466025	-0.167496	0.625573	No_cluster
peak_1768	chr1	75216468	75216526	75216674	206	Dnajb2	intragenic	6.27162	6.00877	5.19159	-0.809955	0.243037	-1.0401	0.00491995	-0.230145	0.748758	No_cluster
peak_1769	chr1	75221600	75221702	75221799	199	Dnajb2	intragenic	5.67764	5.81757	5.52174	-0.284757	NA	-0.141914	0.822663	0.142843	0.859773	No_cluster
peak_1770	chr1	75224787	75224971	75225007	220	Ptprn	intragenic	5.93298	5.62535	5.45887	-0.164494	NA	-0.475122	0.253215	-0.310629	0.578703	No_cluster
peak_1771	chr1	75225060	75225232	75225296	236	Ptprn	intragenic	6.34395	6.21626	6.07736	-0.148021	0.972323	-0.272717	0.497539	-0.124697	0.848987	No_cluster
peak_1772	chr1	75227988	75228037	75228112	124	Ptprn	intragenic	5.35885	5.03884	5.11291	0.0779323	NA	-0.232707	0.742012	-0.310639	0.690777	No_cluster
peak_1773	chr1	75228139	75228251	75228289	150	Ptprn	intragenic	6.23185	6.13162	5.94777	-0.164552	0.970538	-0.270224	0.551731	-0.105672	0.891015	No_cluster
peak_1774	chr1	75228326	75228473	75228553	227	Ptprn	intragenic	7.60198	7.38361	7.49807	0.136093	0.947572	-0.0821296	0.828633	-0.218222	0.501948	No_cluster
peak_1775	chr1	75293333	75294328	75294990	1657	Dnpep	promoter	11.9011	11.8143	11.9025	0.0887318	0.375375	0.00185157	0.985358	-0.0868803	0.115004	No_cluster
peak_1776	chr1	75358628	75358721	75358843	215	Speg	intragenic	5.39526	5.68633	5.74772	0.0564666	NA	0.379157	0.450052	0.32269	0.607034	No_cluster
peak_1777	chr1	75412484	75412590	75412707	223	Gmppa	promoter	7.6011	7.52262	7.50741	-0.0124979	0.99736	-0.0929584	0.768739	-0.0804606	0.848987	No_cluster
peak_1778	chr1	75412748	75412822	75412847	99	Gmppa	promoter	5.19778	5.28551	4.7326	-0.53961	NA	-0.460373	0.4358	0.0792369	0.94752	No_cluster
peak_1779	chr1	75422475	75422532	75422555	80	LOC118567755	intragenic	5.4258	5.03348	5.08721	0.042882	NA	-0.364085	0.54101	-0.406967	0.536246	No_cluster
peak_1780	chr1	75422571	75422598	75422648	77	LOC118567755	intragenic	5.30343	5.23486	4.65141	-0.58067	NA	-0.659314	0.191246	-0.0786433	0.946473	No_cluster
peak_1781	chr1	75444347	75444454	75444533	186	Asic4	intragenic	6.40158	5.93331	6.12073	0.172099	0.965653	-0.287913	0.497194	-0.460012	0.235623	No_cluster
peak_1782	chr1	75453883	75453954	75454074	191	Chpf	intragenic	6.9082	6.72292	6.63163	-0.0750629	0.985921	-0.262373	0.410699	-0.18731	0.659785	No_cluster
peak_1783	chr1	75454123	75454205	75454322	199	Tmem198	promoter	7.16125	7.2158	7.0776	-0.120576	0.968888	-0.0723922	0.864286	0.0481842	0.9382	No_cluster
peak_1784	chr1	75454368	75454442	75454482	114	Tmem198	promoter	5.4254	5.72899	5.41916	-0.315748	NA	-0.0179481	0.981678	0.2978	0.6301	No_cluster
peak_1785	chr1	75454573	75454626	75454699	126	Tmem198	promoter	4.97805	5.44336	5.21989	-0.205753	NA	0.270428	0.672342	0.476181	0.40808	No_cluster
peak_1786	chr1	75454756	75454825	75454911	155	Tmem198	promoter	6.13855	6.21237	5.91941	-0.28875	0.875461	-0.217373	0.642875	0.0713773	0.929882	No_cluster
peak_1787	chr1	75455247	75456181	75456485	1238	Chpf	promoter	10.6488	10.6638	10.6809	0.0150997	0.990369	0.0313459	0.788425	0.0162462	0.928088	No_cluster
peak_1788	chr1	75456508	75456570	75456650	142	Tmem198	promoter	5.22499	5.33487	5.30643	-0.0330857	NA	0.0711498	0.932837	0.104235	0.922416	No_cluster
peak_1789	chr1	75463280	75463383	75463601	321	Obsl1	intragenic	6.14285	6.09526	5.75621	-0.349355	0.819966	-0.399883	0.314059	-0.0505285	0.955378	No_cluster
peak_1790	chr1	75464099	75464165	75464278	179	Obsl1	intragenic	6.80072	6.712	6.92515	0.220055	0.871899	0.12998	0.730671	-0.0900756	0.870149	No_cluster
peak_1791	chr1	75464339	75464415	75464555	216	Obsl1	intragenic	7.13467	7.11902	7.10593	-0.0192641	0.995802	-0.0329037	0.939413	-0.0136396	0.982641	No_cluster
peak_1792	chr1	75464567	75464682	75464705	138	Obsl1	intragenic	5.63144	5.65548	5.34268	-0.33178	NA	-0.290993	0.60226	0.0407861	0.970354	No_cluster
peak_1793	chr1	75471967	75472047	75472110	143	Obsl1	intragenic	5.29917	5.27793	4.85277	-0.431183	NA	-0.474349	0.4101	-0.0431663	0.973241	No_cluster
peak_1794	chr1	75497857	75497914	75498004	147	Stk11ip	promoter	5.58359	5.53146	5.67052	0.133284	NA	0.0905566	0.894843	-0.0427274	0.967638	No_cluster
peak_1795	chr1	75498011	75498165	75498282	271	Stk11ip	promoter	8.89605	8.87139	8.8847	0.0126054	0.995802	-0.0126484	0.961782	-0.0252538	0.941867	No_cluster
peak_1796	chr1	75498336	75498388	75498477	141	Stk11ip	promoter	7.58327	7.60108	7.63112	0.0264912	0.993149	0.0447225	0.898381	0.0182312	0.973241	No_cluster
peak_1797	chr1	75498488	75498631	75498721	233	Stk11ip	promoter	8.24297	8.03266	8.00555	-0.0293584	0.991816	-0.240364	0.156557	-0.211006	0.273247	No_cluster
peak_1798	chr1	75536254	75536358	75536458	204	Slc4a3	intergenic	6.14738	5.78758	5.32471	-0.502102	0.691999	-0.862143	0.0207146	-0.360041	0.516673	No_cluster
peak_1799	chr1	78180493	78180579	78180630	137	Gm33152	intergenic	5.57542	4.84373	3.94297	-0.990246	NA	-1.71376	0.000247948	-0.723518	0.203281	No_cluster
peak_1800	chr1	78399322	78399479	78399527	205	Farsb	intragenic	6.50661	6.02072	4.57903	-1.50492	0.00100972	-1.99358	3.37585e-09	-0.488661	0.261573	No_cluster
peak_1801	chr1	78412728	78412808	78412958	230	Farsb	intragenic	6.53942	6.5682	5.81876	-0.75239	0.160044	-0.743603	0.0238422	0.0087876	0.993104	No_cluster
peak_1802	chr1	78430457	78430590	78430687	230	Farsb	intragenic	5.8887	6.28683	5.51445	-0.793582	0.136069	-0.383592	0.380593	0.40999	0.351221	No_cluster
peak_1803	chr1	78430701	78430736	78430852	151	Farsb	intragenic	4.96964	5.59737	4.88581	-0.73472	NA	-0.103539	0.90356	0.631181	0.221101	No_cluster
peak_1804	chr1	78431442	78431481	78431580	138	Farsb	intragenic	5.55993	5.36369	5.06285	-0.303262	NA	-0.505783	0.310366	-0.202521	0.808557	No_cluster
peak_1805	chr1	78465077	78465302	78465344	267	Farsb	promoter	7.254	7.0217	7.12405	0.101511	0.975252	-0.131777	0.683342	-0.233288	0.434017	No_cluster
peak_1806	chr1	78465368	78465530	78465623	255	Farsb	promoter	8.29394	8.34933	8.27531	-0.0776543	0.9659	-0.0180298	0.952064	0.0596245	0.854524	No_cluster
peak_1807	chr1	78465697	78465743	78466362	665	Farsb	promoter	9.05214	9.06082	9.08852	0.02335	0.990972	0.034703	0.869068	0.011353	0.973254	No_cluster
peak_1808	chr1	78501952	78502000	78502088	136	Mogat1	intragenic	5.39823	5.391	5.17533	-0.203169	NA	-0.22931	0.731475	-0.0261416	0.982641	No_cluster
peak_1809	chr1	78513497	78513600	78513738	241	Mogat1	intragenic	7.95684	7.96793	7.98049	0.0163177	0.995802	0.0277782	0.932431	0.0114604	0.9809	No_cluster
peak_1810	chr1	78513768	78513829	78513904	136	Mogat1	intragenic	5.21373	5.3286	5.49671	0.179999	NA	0.288268	0.634871	0.108269	0.917615	No_cluster
peak_1811	chr1	78513973	78514297	78514778	805	Mogat1	intragenic	10.5383	10.6236	10.7406	0.120988	0.457965	0.205633	0.00250402	0.0846446	0.40774	No_cluster
peak_1812	chr1	78514926	78515092	78515381	455	Mogat1	intragenic	8.23837	7.81726	7.75627	-0.0529678	0.986211	-0.474246	0.00619748	-0.421278	0.0210365	No_cluster
peak_1813	chr1	78567955	78568128	78568202	247	Mogat1	intragenic	5.93969	3.74036	3.20549	-0.456642	NA	-2.70944	8.61743e-08	-2.2528	3.78404e-06	No_cluster
peak_1814	chr1	78635212	78635547	78636273	1061	Utp14b	promoter	9.37883	9.14164	9.3853	0.235949	0.206611	0.00417825	0.985061	-0.231771	0.0428108	No_cluster
peak_1815	chr1	78659920	78660169	78660188	268	Gm51635	promoter	5.57011	5.47177	4.75757	-0.745021	NA	-0.843569	0.0443323	-0.0985481	0.920787	No_cluster
peak_1816	chr1	78660204	78660257	78660365	161	Gm51635	promoter	4.7201	5.02988	4.48307	-0.554032	NA	-0.238881	0.773704	0.315151	0.723201	No_cluster
peak_1817	chr1	78702260	78702400	78702466	206	Gm38631	intragenic	6.84257	6.31028	6.28148	-0.0241148	0.996183	-0.569492	0.0361172	-0.545377	0.0543924	No_cluster
peak_1819	chr1	79402468	79402553	79402676	208	Scg2	intergenic	5.95382	6.1498	5.97001	-0.169839	0.964188	0.0296816	0.963752	0.19952	0.73185	No_cluster
peak_1820	chr1	79537072	79537206	79537362	290	Gm24160	intergenic	5.98476	6.57964	6.55065	-0.0235964	0.99643	0.568398	0.0571068	0.591994	0.05231	No_cluster
peak_1821	chr1	79538739	79538854	79538940	201	Ap1s3	intergenic	6.10695	6.11278	5.99131	-0.12329	0.981724	-0.117484	0.829452	0.00580617	0.99549	Cluster_6
peak_1822	chr1	79538991	79539140	79539264	273	Ap1s3	intergenic	7.8299	7.85396	7.81308	-0.0467662	0.988209	-0.015119	0.967056	0.0316472	0.949314	Cluster_6
peak_1824	chr1	79558864	79558986	79559008	144	Ap1s3	intergenic	5.00777	5.49918	5.5173	0.00752653	NA	0.516417	0.280056	0.50889	0.336813	Cluster_6
peak_1825	chr1	79559018	79559339	79559804	786	Ap1s3	intergenic	9.61431	9.68916	9.72105	0.0280274	0.986463	0.104312	0.419909	0.0762844	0.659259	Cluster_6
peak_1826	chr1	79621172	79621354	79621433	261	Ap1s3	intragenic	6.44169	5.11044	5.20851	0.108078	0.986463	-1.24954	9.40869e-05	-1.35762	2.29945e-05	Cluster_6
peak_1827	chr1	79621563	79621656	79621750	187	Ap1s3	intragenic	6.54888	5.79202	5.40754	-0.389345	0.773958	-1.1587	6.02345e-05	-0.769354	0.0122294	Cluster_6
peak_1828	chr1	79649006	79649110	79649203	197	Ap1s3	intragenic	6.38443	6.29923	6.49021	0.196478	0.936791	0.119862	0.809195	-0.0766156	0.917264	Cluster_6
peak_1829	chr1	79649254	79649318	79649383	129	Ap1s3	promoter	5.88869	5.76858	5.89523	0.122306	0.983131	0.00298577	0.996427	-0.119321	0.878752	Cluster_6
peak_1830	chr1	79649432	79649469	79649585	153	Ap1s3	promoter	5.96929	5.91581	5.90585	0.00148035	0.999776	-0.0525179	0.936385	-0.0539982	0.952414	Cluster_6
peak_1831	chr1	79649604	79649724	79649815	211	Ap1s3	promoter	8.16381	8.23878	8.04952	-0.187232	0.764169	-0.111123	0.640275	0.0761084	0.819704	Cluster_6
peak_1832	chr1	79649835	79649934	79650019	184	Ap1s3	promoter	7.73586	7.58966	7.49928	-0.0920829	0.971609	-0.237785	0.27225	-0.145702	0.633596	Cluster_6
peak_1833	chr1	79689057	79689089	79689201	144	Wdfy1	intragenic	5.44179	5.26677	5.31391	0.0473014	NA	-0.143299	0.843458	-0.190601	0.826179	No_cluster
peak_1834	chr1	79689234	79689412	79689494	260	Wdfy1	intragenic	6.04081	5.77152	5.46284	-0.305995	0.915059	-0.571639	0.187852	-0.265644	0.697497	No_cluster
peak_1835	chr1	79728822	79728963	79729426	604	Wdfy1	intragenic	7.93261	7.84217	7.96706	0.127499	0.924109	0.0367166	0.91124	-0.0907823	0.792549	No_cluster
peak_1836	chr1	79729562	79729661	79729797	235	Wdfy1	intragenic	5.88928	5.60584	5.95112	0.362244	0.822593	0.0754455	0.907912	-0.286798	0.61438	No_cluster
peak_1837	chr1	79730027	79730128	79730191	164	Wdfy1	intragenic	5.92588	5.80121	5.44482	-0.363234	0.832293	-0.490557	0.223101	-0.127322	0.871829	No_cluster
peak_1838	chr1	79730204	79730310	79730338	134	Wdfy1	intragenic	6.77187	6.4929	6.04688	-0.451285	0.476991	-0.7361	0.00404765	-0.284815	0.448026	No_cluster
peak_1840	chr1	79739016	79739090	79739155	139	Wdfy1	intragenic	6.24325	6.10743	6.08751	-0.0284124	0.995802	-0.158573	0.749475	-0.130161	0.845656	No_cluster
peak_1841	chr1	79739203	79739497	79739803	600	Wdfy1	intragenic	9.46203	9.47818	9.52147	0.0402103	0.982726	0.0571122	0.734828	0.0169019	0.954378	No_cluster
peak_1842	chr1	79740285	79740350	79740454	169	Wdfy1	intragenic	4.86528	5.33048	5.55889	0.224877	NA	0.709563	0.108455	0.484687	0.402899	No_cluster
peak_1845	chr1	79743544	79743606	79743781	237	Wdfy1	intragenic	6.48711	6.82196	6.8481	0.018323	0.997062	0.359982	0.207928	0.341659	0.282332	No_cluster
peak_1847	chr1	79744035	79744124	79744254	219	Wdfy1	intragenic	7.10308	8.05588	8.00292	-0.0494152	0.986463	0.906613	1.32754e-08	0.956028	1.94555e-09	No_cluster
peak_1848	chr1	79753636	79753752	79754249	613	Mrpl44	promoter	9.52901	9.446	9.48384	0.0382306	0.98189	-0.0452759	0.780278	-0.0835065	0.594365	No_cluster
peak_1849	chr1	79836139	79836342	79836374	235	Serpine2	promoter	5.85719	5.32082	5.24778	-0.0890263	NA	-0.637569	0.125932	-0.548543	0.242669	No_cluster
peak_1852	chr1	80131057	80131089	80131125	68	Gm23934	intergenic	5.4586	4.25212	4.17321	-0.171922	NA	-1.33944	0.00806216	-1.16752	0.0265273	No_cluster
peak_1854	chr1	80188670	80188770	80188850	180	Fam124b	intragenic	6.06471	5.23753	4.56049	-0.636203	NA	-1.51078	0.000146112	-0.874579	0.0461136	No_cluster
peak_1855	chr1	80190644	80190685	80190778	134	Fam124b	intragenic	5.8555	4.80602	4.95581	0.181359	NA	-0.897516	0.0253555	-1.07888	0.00648678	No_cluster
peak_1856	chr1	80190838	80190892	80190985	147	Fam124b	intragenic	5.25083	5.10821	5.10377	0.00642295	NA	-0.150479	0.844705	-0.156902	0.87504	No_cluster
peak_1857	chr1	80190985	80191068	80191126	141	Fam124b	intragenic	5.01738	4.96806	5.12409	0.1577	NA	0.0949849	0.913798	-0.0627155	0.961203	No_cluster
peak_1858	chr1	80191331	80191427	80191485	154	Fam124b	intragenic	6.04335	6.14705	6.12851	-0.00224339	0.999376	0.0987509	0.863575	0.100994	0.894874	No_cluster
peak_1859	chr1	80191501	80191695	80191962	461	Fam124b	promoter	9.58132	9.62626	9.56763	-0.0609124	0.943617	-0.01486	0.93837	0.0460524	0.816352	No_cluster
peak_1860	chr1	80306166	80306252	80306406	240	Cul3	intragenic	5.15183	5.63137	5.81509	0.223346	NA	0.697251	0.107418	0.473904	0.403957	No_cluster
peak_1861	chr1	80317022	80317252	80317435	413	Gm39667	promoter	7.46323	7.28608	7.45158	0.171318	0.891852	-0.0052023	0.990134	-0.17652	0.576032	No_cluster
peak_1862	chr1	80317532	80318744	80319167	1635	Gm39667	promoter	10.9358	10.8718	11.0356	0.16448	0.108015	0.0998696	0.190373	-0.0646107	0.538977	No_cluster
peak_1863	chr1	80339652	80339682	80339782	130	Gm39667	intergenic	5.45446	5.29307	5.34674	0.0492554	NA	-0.0921798	0.907468	-0.141435	0.884169	No_cluster
peak_1865	chr1	80359156	80359286	80359352	196	Gm6189	intergenic	6.92167	7.13648	7.53833	0.403554	0.299528	0.622523	0.00133981	0.218968	0.493134	No_cluster
peak_1866	chr1	80359363	80359491	80359608	245	Gm6189	intergenic	6.23514	6.77991	7.05827	0.291521	0.76142	0.839042	0.000276272	0.547521	0.0413269	No_cluster
peak_1868	chr1	80386362	80386459	80386551	189	Gm38673	intergenic	7.10131	6.1958	6.33311	0.143971	0.967667	-0.771429	0.001259	-0.9154	0.00011022	No_cluster
peak_1870	chr1	80394328	80394352	80394512	184	Gm38673	intergenic	6.12959	3.70861	2.76643	-1.24093	NA	-3.6099	1.10571e-10	-2.36897	1.27409e-06	No_cluster
peak_1871	chr1	80396454	80396523	80396837	383	Gm38673	intergenic	7.87837	6.8917	6.78637	-0.0934561	0.979897	-1.08639	1.03431e-09	-0.992934	2.47277e-08	No_cluster
peak_1873	chr1	80554737	80554833	80554870	133	Dock10	intragenic	4.9855	5.46748	5.35717	-0.114107	NA	0.382895	0.485389	0.497002	0.360239	No_cluster
peak_1874	chr1	80608028	80608049	80608062	34	Dock10	intragenic	3.55657	3.06444	2.71693	-0.375259	NA	-0.922863	0.418078	-0.547604	0.732794	No_cluster
peak_1875	chr1	80608062	80608089	80608232	170	Dock10	intragenic	5.49003	5.58675	5.31212	-0.288631	NA	-0.188856	0.766597	0.0997743	0.915857	No_cluster
peak_1876	chr1	80613649	80613793	80613823	174	Dock10	intragenic	5.62134	5.72824	5.57322	-0.181596	NA	-0.0611344	0.93571	0.120461	0.893121	No_cluster
peak_1877	chr1	80614899	80614979	80615054	155	Dock10	intragenic	6.07665	6.17709	6.16938	-0.0353297	0.99477	0.0843457	0.889712	0.119675	0.872838	No_cluster
peak_1878	chr1	80615069	80615203	80615296	227	Dock10	intragenic	5.8939	6.12357	6.38929	0.269114	0.87737	0.50395	0.117612	0.234836	0.651018	No_cluster
peak_1879	chr1	80615333	80615383	80615415	82	Dock10	intragenic	4.73518	4.53169	4.77406	0.192904	NA	0.100436	0.92846	-0.0924689	0.953509	No_cluster
peak_1880	chr1	80615624	80615755	80615827	203	Dock10	intragenic	5.20568	5.3959	5.21987	-0.192268	NA	0.011582	0.98951	0.20385	0.807425	No_cluster
peak_1882	chr1	80617284	80617350	80617430	146	Dock10	intragenic	5.39408	5.83009	5.79966	-0.078006	0.991341	0.382974	0.484062	0.46098	0.418075	No_cluster
peak_1883	chr1	80617525	80617638	80617774	249	Dock10	intragenic	5.58855	6.52259	6.45773	-0.0640171	0.990972	0.867392	0.00493797	0.931409	0.00253024	No_cluster
peak_1884	chr1	80619085	80619155	80619321	236	Dock10	intragenic	7.16106	6.42864	6.42159	0.0170044	0.997418	-0.723641	0.00201206	-0.740645	0.00174678	No_cluster
peak_1885	chr1	80619559	80619766	80619977	418	Dock10	intragenic	8.443	8.29336	8.19765	-0.0843048	0.964845	-0.233021	0.181626	-0.148716	0.529738	No_cluster
peak_1886	chr1	80621696	80621833	80622009	313	Dock10	intragenic	6.77262	6.65035	6.83785	0.190216	0.924404	0.070701	0.880988	-0.119515	0.827249	No_cluster
peak_1887	chr1	80639239	80639411	80639473	234	Dock10	intragenic	6.60615	6.26828	6.27303	0.00726272	0.999376	-0.347534	0.308858	-0.354797	0.341314	No_cluster
peak_1888	chr1	80639498	80639521	80639687	189	Dock10	intragenic	5.68312	5.12171	5.40407	0.283616	NA	-0.291108	0.602927	-0.574725	0.231931	No_cluster
peak_1889	chr1	80639779	80639913	80640064	285	Dock10	intragenic	6.82955	6.51411	6.36887	-0.145309	0.963612	-0.463604	0.0852411	-0.318295	0.341056	No_cluster
peak_1891	chr1	80642716	80642826	80642875	159	Dock10	intragenic	5.95482	5.60351	5.78589	0.20118	0.957484	-0.159778	0.777085	-0.360958	0.465159	No_cluster
peak_1892	chr1	80642897	80643042	80643300	403	Dock10	intragenic	9.13596	9.01854	8.92398	-0.0954123	0.907836	-0.21327	0.0839276	-0.117858	0.497663	No_cluster
peak_1894	chr1	80647900	80648048	80648101	201	Dock10	intragenic	5.82712	6.04534	6.13915	0.102026	0.984852	0.323161	0.431759	0.221136	0.699911	No_cluster
peak_1896	chr1	80648779	80648915	80649044	265	Dock10	intragenic	6.17815	6.34133	6.24123	-0.110693	0.983131	0.0556541	0.927027	0.166347	0.783518	No_cluster
peak_1898	chr1	80693760	80693919	80694004	244	Dock10	intragenic	5.49272	5.89284	5.91642	0.0238162	0.997299	0.433482	0.293074	0.409666	0.382058	No_cluster
peak_1899	chr1	80694457	80694604	80694693	236	Dock10	intragenic	5.81839	6.09604	6.29748	0.200208	0.943354	0.474606	0.179064	0.274397	0.59569	No_cluster
peak_1900	chr1	80695242	80695314	80695435	193	Dock10	intragenic	5.27447	5.88119	6.09109	0.213894	0.948082	0.818974	0.019009	0.605079	0.141524	No_cluster
peak_1901	chr1	80700483	80700593	80700680	197	Dock10	intragenic	6.83404	6.86653	6.56407	-0.283322	0.797336	-0.253389	0.452126	0.0299332	0.967265	No_cluster
peak_1902	chr1	80701212	80701280	80701416	204	Dock10	intragenic	4.86873	5.97186	5.65761	-0.316425	NA	0.809176	0.0352118	1.1256	0.00143209	No_cluster
peak_1903	chr1	80705984	80706111	80706350	366	Dock10	intragenic	8.86543	8.63258	8.64628	0.0091095	0.997276	-0.221269	0.0968968	-0.230379	0.0939145	No_cluster
peak_1904	chr1	80706368	80706451	80706490	122	Dock10	intragenic	5.84708	5.44072	5.23479	-0.201603	NA	-0.614339	0.14244	-0.412736	0.440343	No_cluster
peak_1905	chr1	80707985	80708121	80708228	243	Dock10	intragenic	5.77892	6.13263	6.13618	0.00352601	0.999376	0.361333	0.35825	0.357807	0.418521	No_cluster
peak_1906	chr1	80708367	80708559	80708708	341	Dock10	intragenic	7.58614	7.67554	7.76079	0.0819214	0.979752	0.176319	0.497482	0.0943978	0.815714	No_cluster
peak_1907	chr1	80715555	80715711	80715824	269	Dock10	intragenic	6.56642	6.90855	6.91277	-0.00496096	0.999376	0.356744	0.238062	0.361705	0.268799	No_cluster
peak_1908	chr1	80723732	80724021	80724342	610	Dock10	intragenic	9.19675	9.11193	8.93225	-0.180194	0.486198	-0.264493	0.0136156	-0.0842988	0.651754	No_cluster
peak_1909	chr1	80724480	80724692	80724810	330	Dock10	intragenic	7.41386	7.52913	7.56455	0.0335673	0.992225	0.149058	0.585946	0.115491	0.755066	No_cluster
peak_1910	chr1	80724858	80724991	80725181	323	Dock10	intragenic	8.27151	7.9394	7.93472	-0.00696658	0.999139	-0.339202	0.0354109	-0.332235	0.0471824	No_cluster
peak_1911	chr1	80727022	80727173	80727325	303	Dock10	intragenic	6.1569	6.93531	7.01866	0.083487	0.984174	0.879263	0.000208487	0.795776	0.00126206	No_cluster
peak_1912	chr1	80732891	80733166	80733397	506	Dock10	intragenic	8.56301	8.38481	8.3167	-0.0640125	0.976059	-0.242784	0.0970896	-0.178771	0.314716	No_cluster
peak_1913	chr1	80733457	80733642	80733769	312	Dock10	intragenic	8.26902	8.35882	8.32602	-0.0310511	0.990627	0.0603606	0.809996	0.0914117	0.741041	No_cluster
peak_1914	chr1	80733821	80733847	80733981	160	Dock10	intragenic	5.53018	5.64149	5.46699	-0.184328	NA	-0.0659412	0.933037	0.118386	0.900587	No_cluster
peak_1915	chr1	80734826	80734949	80735054	228	Dock10	intragenic	5.96348	5.99579	5.9429	-0.0423509	0.994529	-0.0174351	0.979865	0.0249158	0.979365	No_cluster
peak_1916	chr1	80735105	80735284	80735455	350	Dock10	intragenic	8.39382	8.31089	8.27308	-0.0331702	0.989408	-0.116691	0.56644	-0.083521	0.766615	No_cluster
peak_1917	chr1	80735474	80736292	80736567	1093	Dock10	promoter	9.26106	9.30641	9.3282	0.0188281	0.992578	0.0709139	0.695053	0.0520858	0.838397	No_cluster
peak_1918	chr1	80736580	80736640	80736763	183	Dock10	promoter	5.47764	5.70731	5.87805	0.176038	0.970538	0.399211	0.364637	0.223172	0.741938	No_cluster
peak_1919	chr1	80742995	80743009	80743115	120	Dock10	intergenic	5.38021	5.29143	5.50471	0.213924	NA	0.112706	0.881603	-0.101218	0.923242	No_cluster
peak_1920	chr1	80743358	80743417	80743580	222	Dock10	intergenic	7.93977	7.55796	7.74132	0.185709	0.8308	-0.200267	0.360438	-0.385976	0.0339913	No_cluster
peak_1921	chr1	80743586	80743714	80743745	159	Dock10	intergenic	5.53264	5.2846	5.21741	-0.0502184	NA	-0.281301	0.657756	-0.231083	0.783649	No_cluster
peak_1922	chr1	80832947	80833103	80833364	417	Dock10	intergenic	7.47593	7.6813	7.36093	-0.312542	0.832141	-0.125933	0.810429	0.18661	0.74993	No_cluster
peak_1923	chr1	81115564	81115726	81115814	250	Nyap2	intragenic	6.56288	7.12082	7.3433	0.224871	0.836313	0.775981	0.000145771	0.55111	0.0159111	No_cluster
peak_1924	chr1	81115829	81115887	81116028	199	Nyap2	intragenic	5.78162	6.68223	6.83166	0.147003	0.970025	1.03375	0.00015239	0.886748	0.00210007	No_cluster
peak_1926	chr1	82260754	82260838	82260861	107	Irs1	intragenic	6.24844	6.09987	6.12597	0.0321312	0.995242	-0.117427	0.824673	-0.149559	0.813896	No_cluster
peak_1927	chr1	82260869	82261116	82261419	550	Irs1	intragenic	9.04994	8.81539	9.01422	0.205381	0.452392	-0.0310141	0.892293	-0.236396	0.0715743	No_cluster
peak_1928	chr1	82268721	82268858	82268899	178	Irs1	promoter	5.65467	5.50612	5.5088	0.00284555	NA	-0.140827	0.834644	-0.143673	0.870817	No_cluster
peak_1929	chr1	82269049	82269271	82269419	370	Irs1	promoter	6.69713	6.50445	6.62377	0.115302	0.979873	-0.0731512	0.883894	-0.188454	0.698563	No_cluster
peak_1930	chr1	82293900	82294350	82294872	972	Rhbdd1	promoter	10.0611	9.92158	9.94638	0.0252351	0.985432	-0.114254	0.22902	-0.139489	0.13542	No_cluster
peak_1931	chr1	82367209	82367357	82367553	344	Rhbdd1	intragenic	7.78226	6.42065	5.71098	-0.723492	0.104102	-2.09264	6.08376e-19	-1.36914	1.94558e-09	No_cluster
peak_1932	chr1	82702437	82702568	82702725	288	Mff	promoter	8.81681	8.62146	8.72415	0.099488	0.914314	-0.0936961	0.604714	-0.193184	0.195805	No_cluster
peak_1933	chr1	82702764	82702864	82702969	205	Mff	promoter	7.98184	7.80006	7.82119	0.017314	0.995699	-0.166901	0.455898	-0.184215	0.446588	No_cluster
peak_1934	chr1	82703008	82703087	82703120	112	Mff	promoter	5.61685	5.31894	5.03343	-0.294005	NA	-0.595589	0.203479	-0.301583	0.665953	No_cluster
peak_1935	chr1	82703163	82703242	82703274	111	C430014B12Rik	promoter	5.33569	4.89677	5.31962	0.455198	NA	-0.00467303	0.995528	-0.459871	0.446974	No_cluster
peak_1936	chr1	82765159	82765209	82765329	170	Gm19257	intergenic	6.03037	6.16572	6.25874	0.109302	0.984615	0.26151	0.586511	0.152209	0.836124	No_cluster
peak_1937	chr1	82772824	82773002	82773052	228	Gm34286	intergenic	6.23969	6.77087	6.60945	-0.144497	0.963612	0.388538	0.204471	0.533034	0.0585641	No_cluster
peak_1938	chr1	82773063	82773109	82773329	266	Gm34286	intergenic	7.50439	7.95152	7.99286	0.0398979	0.988909	0.489889	0.00197543	0.449991	0.00644103	No_cluster
peak_1940	chr1	82773858	82773970	82774130	272	Gm34286	intergenic	5.77544	6.20581	5.90588	-0.274454	0.903488	0.171726	0.760339	0.44618	0.301263	No_cluster
peak_1941	chr1	82784569	82784804	82785076	507	Gm34286	promoter	6.9831	8.24998	8.50187	0.249925	0.513529	1.5204	6.56743e-27	1.27048	1.70156e-18	No_cluster
peak_1942	chr1	82785090	82785169	82785268	178	Gm34286	promoter	6.73092	7.05024	7.00754	-0.0519301	0.990464	0.269405	0.387025	0.321335	0.312331	No_cluster
peak_1943	chr1	82786445	82786466	82786553	108	Gm34286	promoter	3.87238	5.50206	5.70798	0.219104	NA	1.8709	4.88155e-06	1.6518	0.000109473	No_cluster
peak_1944	chr1	82787018	82787112	82787316	298	Gm34286	promoter	4.71325	6.57031	6.80952	0.233016	0.903488	2.1254	1.92185e-14	1.89238	2.81388e-11	No_cluster
peak_1946	chr1	82793822	82793900	82793993	171	Gm34286	intragenic	3.79656	5.88809	5.84894	-0.0609376	NA	2.09234	2.20952e-07	2.15327	1.10333e-07	No_cluster
peak_1947	chr1	82796871	82797302	82797530	659	Gm34286	intergenic	8.30288	8.91924	8.99392	0.0741201	0.959001	0.693637	7.53411e-10	0.619516	7.6157e-08	No_cluster
peak_1948	chr1	82797539	82797581	82797819	280	Gm34286	intergenic	5.64785	6.00313	6.10889	0.105209	0.984615	0.470763	0.207191	0.365554	0.432215	No_cluster
peak_1949	chr1	82797866	82798056	82798171	305	Gm17764	intergenic	6.08745	6.09728	6.25814	0.166119	0.96555	0.167723	0.738071	0.00160368	0.998723	Cluster_4
peak_1950	chr1	82799612	82799705	82799888	276	Gm17764	intergenic	4.06238	6.26732	6.40837	0.153705	0.973976	2.42854	1.2039e-13	2.27484	8.19524e-12	Cluster_4
peak_1953	chr1	82808999	82809259	82809369	370	Gm34450	intragenic	6.92099	6.87316	6.98282	0.106207	0.976306	0.061142	0.888178	-0.0450652	0.943183	No_cluster
peak_1954	chr1	82809378	82809735	82809997	619	Gm34450	intragenic	8.91677	8.94638	9.02151	0.0717329	0.953871	0.105987	0.524191	0.0342544	0.910197	No_cluster
peak_1955	chr1	82810006	82810339	82810474	468	Gm34450	intragenic	9.29321	9.20775	9.3012	0.0921415	0.890454	0.00789774	0.970652	-0.0842438	0.636551	No_cluster
peak_1956	chr1	82810483	82810507	82810852	369	Gm34450	intragenic	8.07083	8.32548	8.53071	0.204672	0.621087	0.45918	0.000571825	0.254508	0.127139	No_cluster
peak_1958	chr1	82812183	82812506	82812685	502	Gm34450	intragenic	8.42308	8.75267	8.65036	-0.0945879	0.938975	0.232469	0.140221	0.327057	0.023918	No_cluster
peak_1959	chr1	82813735	82814191	82814612	877	Gm34450	intragenic	9.88084	10.4881	10.5494	0.0622542	0.924748	0.668346	6.32613e-21	0.606091	3.94726e-17	No_cluster
peak_1960	chr1	82814627	82814745	82814858	231	Agfg1	promoter	7.30639	8.02217	8.13372	0.113469	0.934394	0.829708	1.55168e-08	0.716239	2.28085e-06	No_cluster
peak_1961	chr1	82816746	82816874	82816898	152	Agfg1	promoter	5.32945	5.46129	5.40601	-0.0529066	NA	0.0831355	0.915126	0.136042	0.885691	No_cluster
peak_1962	chr1	82816944	82817053	82817096	152	Agfg1	promoter	7.62958	7.78353	7.75491	-0.0231497	0.994529	0.131655	0.612771	0.154805	0.58987	No_cluster
peak_1963	chr1	82817110	82817142	82817696	586	Agfg1	promoter	8.96118	8.96021	9.03597	0.078105	0.943501	0.0752918	0.687829	-0.0028132	0.994224	No_cluster
peak_1964	chr1	82817734	82817945	82818031	297	Agfg1	intragenic	6.28807	6.4757	6.58683	0.112155	0.979897	0.30197	0.363917	0.189814	0.69346	No_cluster
peak_1965	chr1	82819938	82820129	82820154	216	Agfg1	intragenic	4.71112	5.56813	5.28483	-0.277581	NA	0.604091	0.216223	0.881672	0.0428137	No_cluster
peak_1966	chr1	82820292	82820462	82820534	242	Agfg1	intragenic	5.31206	6.2429	6.44587	0.194481	0.94885	1.15822	0.000110221	0.963741	0.00253127	No_cluster
peak_1967	chr1	82823970	82824093	82824196	226	Agfg1	intragenic	5.53558	6.26424	6.3305	0.0540847	0.992371	0.775757	0.0206346	0.721673	0.0423166	No_cluster
peak_1969	chr1	82824392	82824505	82824612	220	Agfg1	intragenic	6.45177	6.72197	6.59049	-0.130366	0.976059	0.132494	0.777236	0.26286	0.539354	No_cluster
peak_1972	chr1	82856902	82857080	82857256	354	Agfg1	intragenic	7.37312	7.90377	7.62881	-0.270678	0.625523	0.25822	0.265834	0.528899	0.00442625	No_cluster
peak_1973	chr1	82878402	82878525	82878641	239	Agfg1	intragenic	5.75706	5.88187	6.19686	0.334309	0.859255	0.47846	0.235411	0.144152	0.857198	No_cluster
peak_1974	chr1	82893525	82893573	82893648	123	Agfg1	intergenic	3.16082	5.38995	5.04492	-0.326274	NA	1.99664	8.74916e-05	2.32291	2.95976e-06	No_cluster
peak_1975	chr1	82953485	82953715	82953886	401	Gm7553	intergenic	7.26176	6.87313	6.74384	-0.118351	0.973221	-0.506631	0.0329149	-0.388281	0.151664	No_cluster
peak_1977	chr1	82954358	82954399	82954460	102	Gm7553	intergenic	4.90557	5.55723	5.65961	0.134117	NA	0.784736	0.0722118	0.650619	0.195912	No_cluster
peak_1978	chr1	82965616	82965653	82965797	181	Gm7553	intergenic	6.11593	5.7498	5.84571	0.108985	0.984897	-0.261341	0.575365	-0.370326	0.423122	No_cluster
peak_1979	chr1	82983925	82984115	82984304	379	Gm7553	promoter	8.74679	9.03852	8.91499	-0.123866	0.880124	0.166563	0.330763	0.290429	0.045288	No_cluster
peak_1980	chr1	82984319	82984372	82984582	263	Gm7553	promoter	7.31373	7.84933	7.69313	-0.162333	0.897126	0.380742	0.0596167	0.543076	0.0034158	No_cluster
peak_1981	chr1	82984614	82984643	82984748	134	Gm7553	promoter	5.2777	5.65564	5.42134	-0.265901	NA	0.137607	0.846909	0.403509	0.4839	No_cluster
peak_1982	chr1	83042738	83042767	83042841	103	Krtap28-13	intergenic	3.95418	4.77599	5.47589	0.731378	NA	1.59013	0.000380521	0.858751	0.140822	No_cluster
peak_1983	chr1	83053770	83053826	83053884	114	Krtap28-13	intergenic	3.44374	5.0622	5.27478	0.222348	NA	1.87208	9.14747e-05	1.64974	0.00105166	No_cluster
peak_1984	chr1	83053961	83054083	83054133	172	Krtap28-13	intergenic	6.48576	7.42192	7.49759	0.080917	0.983131	1.02852	5.04197e-07	0.947608	6.36892e-06	No_cluster
peak_1985	chr1	83054211	83054279	83054331	120	Krtap28-13	intergenic	4.91075	6.51805	6.34669	-0.174868	0.95554	1.47161	3.90956e-07	1.64648	8.5694e-09	No_cluster
peak_1986	chr1	83054392	83054493	83054596	204	Krtap28-13	intergenic	5.07735	6.67327	6.6376	-0.0344968	0.994529	1.56399	6.65725e-09	1.59849	3.43188e-09	No_cluster
peak_1987	chr1	83054661	83054922	83055329	668	Krtap28-13	intergenic	7.39465	9.08155	9.19768	0.117411	0.885482	1.80447	2.25729e-51	1.68706	1.18173e-44	No_cluster
peak_1988	chr1	83058610	83058721	83058789	179	Krtap28-13	intergenic	2.34897	5.78402	6.53346	0.755954	NA	4.33232	9.2364e-20	3.57636	4.02189e-13	No_cluster
peak_1989	chr1	83069011	83069248	83069473	462	Ccl20	intergenic	5.04565	7.9628	7.93732	-0.0279556	0.993149	2.92666	6.82575e-45	2.95462	7.6845e-46	Cluster_4
peak_1990	chr1	83073733	83073954	83074068	335	Ccl20	intergenic	4.6954	7.13141	7.46616	0.342227	0.643858	2.71864	1.04201e-27	2.37642	9.39015e-21	Cluster_4
peak_1991	chr1	83074202	83074316	83074486	284	Ccl20	intergenic	3.66254	6.26589	6.32691	0.0666066	0.991287	2.75693	3.05344e-14	2.69032	2.06619e-13	Cluster_4
peak_1992	chr1	83077033	83077063	83077094	61	Ccl20	intergenic	2.74351	5.49775	5.20954	-0.29969	NA	2.52864	1.03686e-06	2.82833	3.11385e-08	Cluster_4
peak_1994	chr1	83079618	83079718	83079796	178	Ccl20	intergenic	3.86957	6.15594	6.36131	0.206147	0.952214	2.59672	2.22751e-13	2.39057	3.65398e-11	Cluster_4
peak_1996	chr1	83094373	83094597	83094709	336	Ccl20	promoter	3.68461	6.06987	6.19737	0.138832	NA	2.62102	6.80987e-13	2.48218	2.12192e-11	Cluster_4
peak_1997	chr1	83097712	83097824	83097912	200	Ccl20	intergenic	2.64645	5.9003	5.8749	-0.0158741	NA	3.36886	3.40839e-12	3.38473	3.80821e-12	Cluster_4
peak_1998	chr1	83100986	83101116	83101254	268	Ccl20	intergenic	4.42792	6.78294	6.70736	-0.081763	0.988209	2.2737	1.92074e-13	2.35546	2.60461e-14	Cluster_4
peak_1999	chr1	83115065	83115158	83115293	228	Ccl20	intergenic	4.03127	5.74128	6.0676	0.355598	NA	2.10182	7.7737e-09	1.74622	4.78213e-06	Cluster_4
peak_2000	chr1	83115417	83115821	83116118	701	Ccl20	intergenic	7.48108	9.52786	9.64034	0.102595	0.981611	2.13904	1.40822e-22	2.03645	3.12774e-20	Cluster_4
peak_2001	chr1	83116208	83116319	83116542	334	Ccl20	intergenic	4.99829	7.48201	7.66078	0.182764	0.893035	2.68457	1.58931e-34	2.50181	1.14579e-29	Cluster_4
peak_2002	chr1	83121185	83121316	83121428	243	Daw1	intergenic	4.08976	6.82813	6.9329	0.111788	0.981373	2.92311	1.25441e-22	2.81132	1.01419e-20	Cluster_4
peak_2003	chr1	83121849	83121944	83122035	186	Daw1	intergenic	2.92952	5.84397	5.73647	-0.117626	NA	2.85576	5.50945e-10	2.97338	1.11002e-10	Cluster_4
peak_2004	chr1	83122079	83122123	83122270	191	Daw1	intergenic	2.90762	5.26753	5.65765	0.382865	NA	2.92418	3.54013e-09	2.54131	7.91033e-07	Cluster_4
peak_2005	chr1	83124386	83124463	83124682	296	Daw1	intergenic	4.18988	6.6883	6.48439	-0.20426	0.934488	2.30975	5.67942e-14	2.51401	1.48952e-16	Cluster_4
peak_2007	chr1	83134456	83134786	83134958	502	Daw1	promoter	5.50381	8.55962	8.8945	0.340848	0.736278	3.37237	2.72342e-40	3.03152	3.32085e-32	Cluster_4
peak_2008	chr1	83137316	83137410	83137545	229	Daw1	intragenic	5.22848	7.29468	7.50409	0.206798	0.878233	2.27723	1.67728e-24	2.07044	5.57176e-20	Cluster_4
peak_2009	chr1	83137559	83137642	83137702	143	Daw1	intragenic	3.76226	5.86298	5.93196	0.0615836	NA	2.22332	5.05052e-09	2.16173	2.02925e-08	Cluster_4
peak_2011	chr1	83487319	83487338	83487448	129	NA	None	2.14215	5.37913	5.56832	0.193913	NA	3.69568	7.55312e-11	3.50176	1.42033e-09	No_cluster
peak_2012	chr1	84384663	84384822	84384902	239	Dner	intragenic	4.89264	5.89228	5.47708	-0.415788	NA	0.5889	0.211163	1.00469	0.0113587	No_cluster
peak_2013	chr1	84687930	84688016	84688167	237	Gm51637	promoter	6.41285	5.37169	4.5506	-0.829487	NA	-1.88712	1.94814e-08	-1.05763	0.00171031	No_cluster
peak_2014	chr1	84711666	84711690	84711804	138	Trip12	intragenic	5.2791	5.30482	5.18557	-0.0909086	NA	-0.0716311	0.93453	0.0192775	0.988151	Cluster_6
peak_2015	chr1	84758382	84758576	84758637	255	Trip12	intragenic	6.36647	5.73491	5.46251	-0.296083	0.901976	-0.927897	0.00472391	-0.631815	0.0878491	Cluster_6
peak_2016	chr1	84815394	84815439	84815713	319	Fbxo36	promoter	6.15218	6.29293	5.91043	-0.396045	0.689046	-0.24991	0.560249	0.146136	0.813609	No_cluster
peak_2017	chr1	84815865	84815969	84816045	180	Fbxo36	promoter	5.51983	5.35721	5.31791	-0.0369199	NA	-0.21013	0.742338	-0.17321	0.840084	No_cluster
peak_2018	chr1	84816053	84816133	84816288	235	Fbxo36	promoter	6.33806	6.132	5.92351	-0.195452	0.953232	-0.389454	0.324399	-0.194002	0.753573	No_cluster
peak_2019	chr1	84816301	84817240	84817409	1108	Fbxo36	promoter	9.76669	9.68414	9.63622	-0.0447419	0.977332	-0.126286	0.286098	-0.081544	0.619555	No_cluster
peak_2020	chr1	84817497	84817580	84817673	176	Fbxo36	promoter	8.08766	7.99667	8.06007	0.0635648	0.981503	-0.027292	0.930735	-0.0908569	0.768279	No_cluster
peak_2021	chr1	84817739	84817799	84817883	144	Fbxo36	promoter	6.948	6.89553	6.94917	0.0658771	0.987173	0.00856729	0.985985	-0.0573099	0.925901	No_cluster
peak_2022	chr1	84817920	84818005	84818090	170	Trip12	promoter	6.29901	6.3979	6.24387	-0.143868	0.973174	-0.0384513	0.949287	0.105417	0.876762	Cluster_6
peak_2024	chr1	85454239	85454292	85454388	149	Gm2666	intragenic	6.12999	5.95676	6.1087	0.141302	0.98021	-0.0176664	0.979518	-0.158969	0.823875	No_cluster
peak_2025	chr1	85526443	85526541	85526625	182	Sp110	intragenic	6.97969	6.80704	6.48422	-0.310688	0.770207	-0.480966	0.083856	-0.170278	0.725132	Cluster_1
peak_2026	chr1	85528256	85528286	85528432	176	Sp110	intragenic	5.6561	5.58169	5.22113	-0.366568	NA	-0.42783	0.404048	-0.061262	0.956181	Cluster_1
peak_2027	chr1	85528652	85528734	85528767	115	Sp110	intragenic	6.38193	6.29706	5.99447	-0.300562	0.84058	-0.383114	0.272234	-0.082552	0.908268	Cluster_1
peak_2028	chr1	85528774	85528798	85528948	174	Sp110	intragenic	5.61387	5.13211	5.11421	-0.0625676	NA	-0.520933	0.310212	-0.458366	0.446674	Cluster_1
peak_2029	chr1	85577630	85577735	85577822	192	Sp100	promoter	7.27151	7.13077	7.24582	0.112032	0.972982	-0.039978	0.929821	-0.15201	0.717276	No_cluster
peak_2030	chr1	85579615	85579832	85579967	352	Sp100	intragenic	6.57052	6.48018	6.53926	0.0498972	0.992225	-0.0429166	0.940869	-0.0928137	0.893305	No_cluster
peak_2031	chr1	85579995	85580068	85580171	176	Sp100	intragenic	6.21292	5.94801	6.0179	0.079399	0.988909	-0.196259	0.682381	-0.275658	0.582058	No_cluster
peak_2032	chr1	85614392	85614603	85614638	246	Sp100	intragenic	6.31972	5.60442	5.71729	0.114545	0.983597	-0.608419	0.0691124	-0.722963	0.0282552	No_cluster
peak_2033	chr1	85615144	85615267	85615397	253	Sp100	intragenic	7.25821	6.64344	6.73406	0.0871919	0.983138	-0.535805	0.0265936	-0.622997	0.00905952	No_cluster
peak_2035	chr1	85631357	85631466	85631595	238	Sp100	intragenic	8.14025	7.58581	7.26311	-0.3254	0.422977	-0.876414	3.13639e-08	-0.551014	0.000973375	No_cluster
peak_2036	chr1	85631637	85631727	85631796	159	Sp100	intragenic	6.04056	5.8507	5.66927	-0.179971	0.969252	-0.359213	0.427749	-0.179243	0.799817	No_cluster
peak_2038	chr1	85663153	85663229	85663278	125	A630001G21Rik	intragenic	5.21413	5.39059	5.25597	-0.148224	NA	0.0236076	0.978389	0.171832	0.853141	No_cluster
peak_2039	chr1	85663328	85663653	85663782	454	A630001G21Rik	intragenic	8.51062	8.52529	8.56146	0.0326579	0.988909	0.0493464	0.835604	0.0166886	0.965837	No_cluster
peak_2040	chr1	85663798	85663864	85663964	166	A630001G21Rik	promoter	5.42533	5.44538	5.59746	0.153588	NA	0.175897	0.778805	0.0223087	0.983992	No_cluster
peak_2041	chr1	85664088	85664366	85664496	408	A630001G21Rik	promoter	8.08362	8.03102	7.92397	-0.0920293	0.968117	-0.152586	0.530709	-0.0605567	0.88373	No_cluster
peak_2042	chr1	85667555	85667716	85667898	343	A630001G21Rik	intergenic	7.84861	7.56079	7.2402	-0.315549	0.453173	-0.606535	0.000309636	-0.290985	0.167726	No_cluster
peak_2044	chr1	85677661	85677758	85677836	175	Mir8096	promoter	5.26576	5.34777	5.24273	-0.0989429	NA	-0.0144844	0.986465	0.0844585	0.939745	No_cluster
peak_2045	chr1	85678042	85678136	85678352	310	Mir8096	promoter	5.68447	6.1275	6.04121	-0.06362	0.991717	0.395223	0.352666	0.458843	0.293604	No_cluster
peak_2046	chr1	85678396	85678569	85678730	334	Mir8096	promoter	6.88451	7.29515	7.24169	-0.0544484	0.988909	0.365817	0.135064	0.420265	0.0839945	No_cluster
peak_2047	chr1	85678847	85679096	85679158	311	Mir8096	promoter	6.4714	6.67329	6.67761	0.00863926	0.999139	0.216725	0.547231	0.208086	0.630152	No_cluster
peak_2048	chr1	85679222	85679465	85679970	748	Mir8096	promoter	9.44112	9.47926	9.56099	0.0819047	0.907204	0.121895	0.32383	0.03999	0.863379	No_cluster
peak_2049	chr1	85679976	85680246	85680356	380	Mir8096	intergenic	6.84256	7.37553	7.28905	-0.0850904	0.982964	0.443766	0.0592022	0.528857	0.0206229	No_cluster
peak_2050	chr1	85689375	85689701	85689871	496	Mir8096	intergenic	8.73924	8.72126	8.42059	-0.301224	0.171837	-0.320491	0.0148296	-0.0192676	0.959502	No_cluster
peak_2051	chr1	85720983	85721170	85721245	262	Cab39	promoter	8.58953	8.57042	8.70659	0.131668	0.858649	0.115395	0.541939	-0.0162732	0.967328	No_cluster
peak_2052	chr1	85721292	85721343	85721452	160	Cab39	promoter	7.04222	6.95565	7.05133	0.0857247	0.983131	0.00547759	0.991093	-0.0802471	0.8794	No_cluster
peak_2053	chr1	85721461	85721558	85721848	387	Cab39	promoter	8.00633	7.89084	8.0089	0.119984	0.931933	-0.0031986	0.992845	-0.123182	0.677406	No_cluster
peak_2054	chr1	85721883	85721988	85722246	363	Cab39	intragenic	7.60719	7.57076	7.4833	-0.0965257	0.976059	-0.132643	0.671008	-0.0361177	0.948997	No_cluster
peak_2055	chr1	85722306	85722447	85722552	246	Cab39	intragenic	7.01427	7.19343	7.12663	-0.0682752	0.985432	0.101742	0.789921	0.170017	0.660676	No_cluster
peak_2056	chr1	85727506	85727677	85727764	258	Cab39	intragenic	5.64327	6.01875	5.94767	-0.0862773	0.988909	0.316218	0.517866	0.402495	0.41785	No_cluster
peak_2057	chr1	85765819	85765962	85766163	344	Cab39	intragenic	8.18737	8.36467	8.37838	0.0145112	0.995771	0.192727	0.258315	0.178216	0.359661	No_cluster
peak_2058	chr1	85773290	85773436	85773568	278	Cab39	intragenic	6.705	6.9779	6.44801	-0.524035	0.286189	-0.258831	0.470014	0.265204	0.494114	No_cluster
peak_2059	chr1	85781142	85781207	85781322	180	Cab39	intergenic	6.29322	6.32437	6.28247	-0.0357681	0.994708	-0.00830054	0.989599	0.0274675	0.975062	No_cluster
peak_2060	chr1	85821961	85822017	85822127	166	Itm2c	promoter	5.60344	5.56762	5.34391	-0.234831	NA	-0.285917	0.631635	-0.0510852	0.964615	Cluster_1
peak_2061	chr1	85822138	85822270	85822399	261	Itm2c	promoter	8.07263	7.88204	7.72747	-0.153813	0.87461	-0.347094	0.0352842	-0.193281	0.382534	Cluster_1
peak_2062	chr1	85822440	85822576	85822738	298	Itm2c	promoter	6.56591	6.60377	6.4003	-0.207588	0.915059	-0.164908	0.686961	0.0426804	0.95352	Cluster_1
peak_2063	chr1	85822808	85823392	85823735	927	Itm2c	intragenic	9.02535	8.99222	8.99813	0.00737566	0.997418	-0.0255818	0.907362	-0.0329574	0.906809	Cluster_1
peak_2064	chr1	85824505	85824645	85824916	411	Itm2c	intragenic	8.18995	7.70487	7.58753	-0.0940632	0.971303	-0.58716	0.000453101	-0.493096	0.00495509	Cluster_1
peak_2065	chr1	85878004	85878107	85878165	161	Gpr55	intragenic	6.59186	5.88065	5.61011	-0.255369	0.973221	-0.935057	0.0859071	-0.679688	0.307722	No_cluster
peak_2066	chr1	85880991	85881163	85881385	394	Gpr55	intragenic	7.01418	7.91352	7.91862	0.0126483	0.997276	0.917284	7.73434e-09	0.904636	1.59959e-08	No_cluster
peak_2067	chr1	85881394	85881418	85881510	116	Gpr55	intragenic	5.28178	5.75752	5.63686	-0.122939	NA	0.361545	0.461967	0.484485	0.307413	No_cluster
peak_2068	chr1	85884983	85885247	85885371	388	Gm41905	promoter	7.19802	7.94207	7.91173	-0.03279	0.991816	0.715302	7.87698e-06	0.748092	3.01418e-06	No_cluster
peak_2069	chr1	85885432	85885504	85885634	202	Gm41905	promoter	5.19998	5.84649	5.6363	-0.202037	NA	0.47011	0.309106	0.672146	0.109341	No_cluster
peak_2070	chr1	85885888	85886048	85886090	202	Gm41905	intragenic	6.03379	6.16852	6.36826	0.20073	0.939861	0.337236	0.379266	0.136507	0.839792	No_cluster
peak_2071	chr1	85886096	85886311	85886361	265	Gm41905	intragenic	6.08086	6.00386	6.06122	0.0416292	0.994529	-0.0323775	0.961507	-0.0740067	0.93087	No_cluster
peak_2072	chr1	85886568	85886611	85886776	208	Gm41905	intragenic	5.76045	6.03795	5.75886	-0.278398	0.899602	-0.0102506	0.988559	0.268147	0.630789	No_cluster
peak_2073	chr1	85886847	85887041	85887145	298	Gm41905	intragenic	6.31657	6.85773	6.68091	-0.181966	0.931725	0.363036	0.231028	0.545002	0.0430278	No_cluster
peak_2074	chr1	85887252	85887447	85887745	493	Gm41905	intragenic	7.47654	7.87202	7.75874	-0.111975	0.953165	0.277052	0.197709	0.389026	0.0486412	No_cluster
peak_2075	chr1	85888651	85888861	85888965	314	Gm41905	intragenic	6.72907	7.23144	7.1307	-0.101296	0.978309	0.408793	0.107827	0.51009	0.036141	No_cluster
peak_2077	chr1	85901157	85901245	85901405	248	Gpr55	intragenic	6.36088	6.58933	6.34158	-0.251874	0.873958	-0.0223648	0.968086	0.229509	0.604749	No_cluster
peak_2078	chr1	85905544	85905671	85905818	274	Gpr55	intragenic	7.11315	6.97135	6.62396	-0.34726	0.638374	-0.495357	0.0498924	-0.148097	0.751248	No_cluster
peak_2080	chr1	85913496	85913656	85913965	469	Gpr55	intragenic	7.77186	7.60605	7.58526	-0.0243327	0.994529	-0.185584	0.447464	-0.161251	0.589355	No_cluster
peak_2081	chr1	85916125	85916281	85916379	254	Gpr55	intragenic	7.26059	6.5593	6.71803	0.166359	0.945773	-0.545346	0.0316923	-0.711705	0.00359758	No_cluster
peak_2083	chr1	85925775	85925972	85926288	513	Gpr55	promoter	9.1969	8.81347	8.84363	0.0238274	0.991816	-0.356457	0.00186888	-0.380284	0.000944559	No_cluster
peak_2084	chr1	85933362	85933444	85933609	247	LOC118567763	intragenic	6.26124	6.48851	6.43413	-0.0567401	0.990972	0.169196	0.695795	0.225936	0.625259	No_cluster
peak_2085	chr1	85933818	85933934	85934038	220	LOC118567763	intragenic	6.9324	7.20835	7.16578	-0.0385852	0.992225	0.234026	0.406793	0.272612	0.35103	No_cluster
peak_2086	chr1	85935613	85935730	85935754	141	LOC118567763	promoter	6.9326	6.94187	6.89662	-0.0549495	0.989054	-0.0415771	0.929722	0.0133724	0.984368	No_cluster
peak_2087	chr1	85945994	85946056	85946181	187	Spata3	promoter	6.62189	6.50583	6.25212	-0.269037	0.854999	-0.380689	0.228483	-0.111652	0.852897	No_cluster
peak_2088	chr1	85946260	85946305	85946409	149	Spata3	intragenic	5.53549	5.57746	5.56591	-0.0120054	NA	0.0305661	0.967661	0.0425715	0.968499	No_cluster
peak_2089	chr1	85973980	85974008	85974274	294	2810459M11Rik	promoter	5.86394	5.65857	5.76498	0.0996734	0.986463	-0.101131	0.876706	-0.200804	0.774104	No_cluster
peak_2090	chr1	85975989	85976148	85976269	280	2810459M11Rik	intragenic	7.44252	6.63197	6.77052	0.130792	0.967513	-0.682891	0.00186696	-0.813683	0.000175318	No_cluster
peak_2091	chr1	85987123	85987326	85987349	226	2810459M11Rik	intergenic	7.11112	6.74863	7.06895	0.318995	0.64206	-0.0430575	0.923161	-0.362052	0.179944	No_cluster
peak_2092	chr1	85991942	85992092	85992205	263	Psmd1	promoter	8.3808	8.43011	8.37681	-0.0523435	0.983131	-0.00409012	0.989521	0.0482534	0.890205	No_cluster
peak_2093	chr1	85992272	85992386	85992469	197	Psmd1	promoter	7.73369	7.75889	7.74904	-0.00531541	0.999139	0.0189896	0.958116	0.024305	0.96067	No_cluster
peak_2094	chr1	85992497	85992598	85992668	171	Psmd1	promoter	6.86356	6.9266	6.82694	-0.096264	0.981364	-0.0299269	0.951572	0.0663372	0.910937	No_cluster
peak_2095	chr1	86081879	86081959	86082044	165	Armc9	promoter	5.99367	5.67644	5.49478	-0.132814	0.983707	-0.471087	0.316306	-0.338274	0.58211	No_cluster
peak_2096	chr1	86082243	86082404	86082621	378	Armc9	promoter	9.44392	9.43349	9.33734	-0.100395	0.868561	-0.109935	0.428943	-0.00953927	0.975723	No_cluster
peak_2097	chr1	86082641	86082710	86082754	113	Armc9	promoter	5.28067	5.2503	5.39205	0.146783	NA	0.110388	0.88421	-0.0363951	0.976011	No_cluster
peak_2098	chr1	86106648	86106703	86106877	229	Armc9	intragenic	6.90338	6.9458	6.64989	-0.302232	0.726983	-0.264491	0.391631	0.0377412	0.955378	No_cluster
peak_2099	chr1	86141971	86142062	86142149	178	Armc9	intragenic	5.95928	5.82418	5.49496	-0.331347	0.86675	-0.467426	0.24929	-0.136079	0.859212	No_cluster
peak_2100	chr1	86156488	86156608	86156739	251	Armc9	intragenic	6.83063	6.38358	6.31585	-0.0614461	0.990073	-0.512715	0.0649417	-0.451269	0.137283	No_cluster
peak_2101	chr1	86157296	86157384	86157470	174	Armc9	intragenic	5.24955	5.48979	4.87126	-0.669622	NA	-0.404515	0.496242	0.265107	0.740073	No_cluster
peak_2102	chr1	86267243	86267308	86267339	96	Ncl	intergenic	5.10311	4.91653	4.93746	0.0692492	NA	-0.123802	0.885605	-0.193051	0.851663	No_cluster
peak_2103	chr1	86267355	86267378	86267429	74	Ncl	intergenic	5.02522	4.70902	4.62111	-0.0916617	NA	-0.410258	0.541827	-0.318596	0.71878	No_cluster
peak_2104	chr1	86271784	86271835	86271945	161	Ncl	intergenic	6.09361	5.62918	5.56738	-0.0718311	0.991239	-0.54463	0.169393	-0.472799	0.296422	No_cluster
peak_2106	chr1	86272422	86272523	86272602	180	Ncl	intragenic	5.91054	5.69428	5.65594	-0.0322417	0.995814	-0.24412	0.654051	-0.211878	0.764386	No_cluster
peak_2107	chr1	86286300	86286373	86286435	135	C130036L24Rik	promoter	5.56867	5.27808	5.55207	0.258427	NA	-0.0118601	0.988997	-0.270287	0.722345	No_cluster
peak_2108	chr1	86286463	86287214	86287838	1375	C130036L24Rik	promoter	11.0134	11.0007	11.1085	0.109882	0.401396	0.0972079	0.159933	-0.0126744	0.940885	No_cluster
peak_2110	chr1	86299792	86299860	86299964	172	C130036L24Rik	intergenic	6.70306	6.30899	6.47701	0.171265	0.95554	-0.21297	0.606556	-0.384234	0.29728	No_cluster
peak_2111	chr1	86317070	86317149	86317266	196	Nmur1	promoter	6.25695	6.72835	6.82945	0.0998848	0.98189	0.574186	0.0260717	0.474301	0.100349	Cluster_4
peak_2113	chr1	86322047	86322174	86322456	409	Nmur1	intergenic	8.36692	8.55287	8.63587	0.0833831	0.948997	0.269745	0.0529612	0.186362	0.283056	Cluster_4
peak_2114	chr1	86334168	86334210	86334338	170	Nmur1	intergenic	5.52739	5.50371	5.67631	0.140029	NA	0.134066	0.852236	-0.00596329	0.996351	Cluster_4
peak_2115	chr1	86334735	86334946	86335004	269	Nmur1	intergenic	7.3513	7.58433	7.57865	0.00790947	0.999139	0.229403	0.369397	0.221493	0.448758	Cluster_4
peak_2116	chr1	86337278	86337366	86337440	162	Tex44	intergenic	4.99249	5.57875	5.62186	0.0573773	NA	0.618706	0.184516	0.561329	0.290534	No_cluster
peak_2117	chr1	86341133	86341317	86341473	340	Tex44	intergenic	6.87188	7.03157	6.96247	-0.0624393	0.987473	0.0989199	0.801743	0.161359	0.695726	No_cluster
peak_2118	chr1	86342780	86343004	86343917	1137	Tex44	intergenic	8.90548	8.98801	9.11737	0.129378	0.783259	0.211508	0.073712	0.0821304	0.686794	No_cluster
peak_2119	chr1	86357768	86357824	86357850	82	Gm32700	intragenic	5.5254	5.0865	5.6278	0.545388	NA	0.110341	0.881422	-0.435047	0.463698	No_cluster
peak_2120	chr1	86357866	86357890	86357972	106	Gm32700	intragenic	5.57793	5.35688	5.6106	0.250567	NA	0.0317445	0.966436	-0.218822	0.767937	No_cluster
peak_2121	chr1	86361781	86361976	86362038	257	Gm32700	intragenic	7.34333	7.39991	7.46308	0.0697019	0.983131	0.122463	0.689595	0.0527606	0.916106	No_cluster
peak_2122	chr1	86362046	86362242	86362602	556	Gm32700	intragenic	9.74304	9.75027	9.76105	0.0142055	0.993149	0.0195358	0.913247	0.0053303	0.984264	No_cluster
peak_2123	chr1	86362627	86362674	86362811	184	Gm32700	intragenic	6.02891	6.15644	6.12178	-0.0375289	0.994615	0.0907184	0.875542	0.128247	0.854876	No_cluster
peak_2124	chr1	86367777	86367833	86367903	126	Gm32700	intragenic	5.25434	5.28066	4.93271	-0.375673	NA	-0.33486	0.588913	0.0408127	0.973505	No_cluster
peak_2125	chr1	86368289	86368367	86368392	103	Gm32700	intragenic	5.92425	5.94762	6.09952	0.151754	0.976059	0.182912	0.728571	0.0311575	0.974291	No_cluster
peak_2126	chr1	86368407	86368437	86368545	138	Gm32700	intragenic	6.73012	6.754	6.92328	0.176172	0.928537	0.19933	0.554859	0.0231578	0.974085	No_cluster
peak_2127	chr1	86368564	86368636	86368773	209	Gm32700	promoter	6.53626	6.8736	6.9953	0.130558	0.963612	0.469373	0.0566019	0.338815	0.261587	No_cluster
peak_2129	chr1	86369144	86369271	86369557	413	Gm32700	promoter	7.81122	8.05738	8.22499	0.161871	0.84058	0.414565	0.00711734	0.252693	0.192219	No_cluster
peak_2130	chr1	86369679	86369748	86369794	115	Gm32700	promoter	5.17197	5.2238	5.5201	0.308266	NA	0.369218	0.494897	0.0609525	0.958147	No_cluster
peak_2131	chr1	86369800	86370241	86370817	1017	Gm32700	promoter	8.98457	9.14624	9.22694	0.0842996	0.924109	0.24341	0.0311262	0.15911	0.263462	No_cluster
peak_2132	chr1	86414820	86414870	86414965	145	Rpl30-ps6	intergenic	6.14149	5.96047	6.24395	0.295199	0.862057	0.109202	0.840304	-0.185997	0.756643	No_cluster
peak_2133	chr1	86414974	86415468	86415973	999	Rpl30-ps6	intergenic	10.2941	10.3267	10.3366	0.0104632	0.994529	0.042836	0.751297	0.0323728	0.863461	No_cluster
peak_2134	chr1	86428824	86428882	86428987	163	Ptma	intergenic	6.51056	6.4135	6.44089	0.0252221	0.995802	-0.07076	0.890902	-0.0959821	0.880877	No_cluster
peak_2135	chr1	86429052	86429130	86429189	137	Ptma	intergenic	5.10811	5.7404	5.65957	-0.0939696	NA	0.523994	0.263262	0.617964	0.186599	No_cluster
peak_2136	chr1	86429308	86429453	86429500	192	Ptma	intergenic	7.19363	7.06221	7.12787	0.061356	0.987128	-0.0686323	0.863179	-0.129988	0.760772	No_cluster
peak_2137	chr1	86429524	86429552	86429647	123	Ptma	intergenic	6.31685	6.2839	6.05855	-0.222307	0.931933	-0.266128	0.541595	-0.0438206	0.960215	No_cluster
peak_2138	chr1	86431214	86431268	86431361	147	Ptma	intergenic	5.79089	6.10367	6.05988	-0.0108522	0.999376	0.262307	0.770509	0.273159	0.807592	No_cluster
peak_2139	chr1	86431548	86432269	86432636	1088	Ptma	intergenic	9.71788	9.85436	10.0647	0.208467	0.144414	0.345124	1.80525e-05	0.136658	0.221418	No_cluster
peak_2141	chr1	86437165	86437315	86437398	233	Ptma	intergenic	7.14007	7.23723	7.22863	-0.00412981	0.999376	0.0912482	0.800515	0.095378	0.835465	No_cluster
peak_2142	chr1	86443805	86443953	86444050	245	Ptma	intergenic	6.77793	6.63579	6.8776	0.249955	0.831257	0.104206	0.798664	-0.145749	0.757434	No_cluster
peak_2143	chr1	86452729	86453158	86453306	577	Ptma	promoter	9.38959	9.4988	9.57708	0.0781296	0.914226	0.185305	0.0741797	0.107176	0.457447	No_cluster
peak_2144	chr1	86453373	86454260	86454572	1199	Ptma	promoter	11.132	11.1647	11.2564	0.0906518	0.583876	0.123654	0.0490473	0.0330022	0.792963	No_cluster
peak_2145	chr1	86454600	86454670	86454772	172	Ptma	promoter	6.18126	6.16913	6.37239	0.192158	0.944863	0.187674	0.6859	-0.00448391	0.996351	No_cluster
peak_2146	chr1	86454778	86454821	86454945	167	Ptma	intragenic	5.52615	5.7544	5.84149	0.0835806	0.988909	0.317318	0.51571	0.233738	0.726551	No_cluster
peak_2147	chr1	86454959	86455059	86455237	278	Ptma	intragenic	6.87577	6.73681	7.0372	0.308353	0.731109	0.165662	0.65569	-0.142691	0.774698	No_cluster
peak_2148	chr1	86455259	86456030	86456210	951	Ptma	intragenic	9.54308	9.66783	9.78967	0.122718	0.689876	0.245948	0.00597352	0.12323	0.318572	No_cluster
peak_2149	chr1	86456413	86456542	86456692	279	Ptma	intragenic	7.54295	7.66102	7.63425	-0.0213736	0.994756	0.0938923	0.755389	0.115266	0.739442	No_cluster
peak_2150	chr1	86457590	86457676	86457763	173	Ptma	intragenic	5.84102	5.42627	5.5662	0.126849	NA	-0.309321	0.577801	-0.43617	0.431282	No_cluster
peak_2151	chr1	86460013	86460037	86460131	118	Ptma	intergenic	5.43969	5.65884	5.63543	-0.0174676	NA	0.164986	0.807827	0.182454	0.830151	No_cluster
peak_2152	chr1	86460185	86460238	86460262	77	Ptma	intergenic	5.42497	5.41081	5.37557	-0.0338893	NA	-0.0610736	0.947465	-0.0271842	0.983836	No_cluster
peak_2153	chr1	86460274	86460307	86460416	142	Ptma	intergenic	6.58221	6.35979	6.49244	0.128462	0.977332	-0.0870159	0.865283	-0.215478	0.658951	No_cluster
peak_2154	chr1	86508138	86508389	86508534	396	Cops7b	promoter	6.37889	7.30141	7.46355	0.15819	0.924771	1.08818	2.11109e-08	0.929994	3.89527e-06	No_cluster
peak_2155	chr1	86509816	86509891	86509955	139	Cops7b	promoter	5.86559	5.49951	5.78027	0.29625	0.900552	-0.0893069	0.892304	-0.385557	0.447907	No_cluster
peak_2156	chr1	86509963	86510055	86510150	187	Cops7b	promoter	7.65775	7.69368	7.5491	-0.143333	0.924737	-0.105937	0.73391	0.0373954	0.942873	No_cluster
peak_2157	chr1	86510192	86510322	86510424	232	Cops7b	promoter	8.70694	8.63739	8.686	0.0519527	0.981724	-0.0168868	0.949803	-0.0688395	0.796082	No_cluster
peak_2158	chr1	86510468	86510523	86510691	223	Pde6d	promoter	8.85394	8.93866	8.89588	-0.0430564	0.983131	0.0417811	0.851254	0.0848375	0.704941	No_cluster
peak_2159	chr1	86514725	86514868	86514968	243	Cops7b	intragenic	6.98907	7.03814	7.00753	-0.0252322	0.994756	0.0229126	0.961124	0.0481448	0.936855	No_cluster
peak_2161	chr1	86631243	86631323	86631369	126	Dis3l2	intragenic	5.44829	5.45333	5.34186	-0.107743	NA	-0.0919111	0.904415	0.0158323	0.989699	Cluster_6
peak_2162	chr1	86631425	86631550	86631846	421	Dis3l2	intragenic	7.95907	7.77041	7.90859	0.132954	0.924404	-0.0445682	0.894361	-0.177522	0.505505	Cluster_6
peak_2163	chr1	86631855	86631912	86631993	138	Dis3l2	intragenic	5.34409	5.56127	5.25494	-0.338377	NA	-0.0963402	0.901817	0.242036	0.753435	Cluster_6
peak_2166	chr1	87102111	87102164	87102276	165	Gm33292	intragenic	5.41532	5.54888	5.15269	-0.404424	NA	-0.269118	0.654131	0.135306	0.88237	No_cluster
peak_2167	chr1	87108644	87108804	87109010	366	Prss56	promoter	8.26822	8.46784	8.42941	-0.0377324	0.988909	0.15773	0.439594	0.195463	0.343556	No_cluster
peak_2168	chr1	87109026	87109240	87109306	280	Prss56	promoter	6.35779	6.6673	6.62359	-0.0351566	0.994392	0.270079	0.444488	0.305236	0.415747	No_cluster
peak_2169	chr1	87112632	87112733	87112761	129	Prss56	intragenic	5.91558	6.14866	5.83421	-0.289487	0.889216	-0.0522897	0.938642	0.237197	0.685335	No_cluster
peak_2170	chr1	87114857	87114973	87115004	147	Prss56	intragenic	5.80516	5.69197	5.64614	-0.0359443	0.995802	-0.149912	0.80884	-0.113968	0.896181	No_cluster
peak_2171	chr1	87139213	87139417	87139482	269	Chrng	intragenic	6.42943	5.26694	4.95878	-0.361096	0.878816	-1.51322	5.92442e-06	-1.15212	0.00069607	No_cluster
peak_2172	chr1	87141350	87141371	87141448	98	Eif4e2	promoter	5.16695	5.21749	4.82939	-0.413815	NA	-0.339078	0.612075	0.0747373	0.952034	No_cluster
peak_2173	chr1	87141468	87141607	87141871	403	Eif4e2	promoter	9.14876	9.13319	9.22148	0.0880849	0.90094	0.0723847	0.648435	-0.0157002	0.958837	No_cluster
peak_2174	chr1	87141877	87142008	87142151	274	Eif4e2	promoter	8.4622	8.40388	8.51176	0.104482	0.924109	0.0495801	0.8415	-0.0549023	0.863416	No_cluster
peak_2175	chr1	87142164	87142244	87142330	166	Eif4e2	intragenic	5.7538	5.81466	5.58689	-0.237791	0.942451	-0.194183	0.744034	0.0436079	0.966609	No_cluster
peak_2176	chr1	87142590	87142710	87142868	278	Eif4e2	intragenic	6.78563	6.6127	6.63426	0.0195238	0.996994	-0.150742	0.693704	-0.170266	0.703518	No_cluster
peak_2177	chr1	87145845	87145897	87145981	136	Eif4e2	intragenic	6.05875	6.19851	5.748	-0.435073	0.708118	-0.307005	0.511699	0.128068	0.867731	No_cluster
peak_2178	chr1	87254422	87254701	87254855	433	Gigyf2	promoter	9.10875	9.16465	9.13059	-0.0329733	0.987501	0.0256633	0.913466	0.0586366	0.818124	No_cluster
peak_2179	chr1	87254891	87254963	87255032	141	Gigyf2	promoter	6.45833	6.54491	6.52889	-0.014871	0.998321	0.0800923	0.873345	0.0949632	0.881814	No_cluster
peak_2180	chr1	87255067	87255160	87255183	116	Gigyf2	promoter	5.59018	5.61941	5.61836	-0.00623531	NA	0.0422616	0.956921	0.0484969	0.964494	No_cluster
peak_2181	chr1	87255197	87255304	87255417	220	Gigyf2	intragenic	6.43109	6.64345	6.36307	-0.29192	0.808858	-0.0698271	0.892275	0.222093	0.615357	No_cluster
peak_2182	chr1	87255595	87255685	87255782	187	Gigyf2	intragenic	5.50384	5.55381	5.31386	-0.175353	NA	-0.134931	0.866438	0.0404219	0.974782	No_cluster
peak_2183	chr1	87268020	87268119	87268190	170	Gigyf2	intragenic	4.58484	5.43898	5.09993	-0.360533	NA	0.526593	0.340619	0.887126	0.0552261	No_cluster
peak_2184	chr1	87535154	87535369	87535405	251	Neu2	intergenic	6.55348	6.51979	6.67486	0.153634	0.957549	0.123568	0.779252	-0.0300657	0.968707	No_cluster
peak_2185	chr1	87535421	87535587	87535798	377	Neu2	intergenic	7.35854	7.13831	7.1866	0.0495079	0.989054	-0.175403	0.547293	-0.22491	0.453648	No_cluster
peak_2186	chr1	87547771	87548067	87548183	412	Inpp5d	promoter	7.97569	8.10462	8.06108	-0.0507283	0.98518	0.0835071	0.757562	0.134235	0.621592	No_cluster
peak_2187	chr1	87548236	87548334	87548393	157	Inpp5d	promoter	6.03213	6.55467	6.36478	-0.186833	0.937634	0.341676	0.330142	0.528508	0.0864345	No_cluster
peak_2188	chr1	87548545	87548612	87548688	143	Inpp5d	intragenic	4.95568	5.41142	5.39914	-0.023261	NA	0.448581	0.385678	0.471842	0.40441	No_cluster
peak_2189	chr1	87548871	87548974	87549158	287	Inpp5d	intragenic	6.00428	6.55054	6.61183	0.0564846	0.990972	0.613903	0.027203	0.557418	0.0614447	No_cluster
peak_2190	chr1	87549171	87549351	87549482	311	Inpp5d	intragenic	8.1224	8.39815	8.49178	0.0925749	0.94278	0.370963	0.0072508	0.278388	0.0762091	No_cluster
peak_2191	chr1	87549534	87549836	87549932	398	Inpp5d	intragenic	7.06695	7.39284	7.3573	-0.0329153	0.993149	0.299434	0.226294	0.332349	0.19058	No_cluster
peak_2192	chr1	87550908	87551027	87551156	248	Inpp5d	intragenic	6.30732	5.90662	5.93714	0.011851	0.999139	-0.373355	0.361146	-0.385206	0.392573	No_cluster
peak_2195	chr1	87554045	87554264	87554512	467	Inpp5d	intragenic	9.74494	9.68133	9.71255	0.0317073	0.983989	-0.0319975	0.851503	-0.0637048	0.715853	No_cluster
peak_2196	chr1	87554549	87554600	87554701	152	Inpp5d	intragenic	5.94167	5.84467	5.69412	-0.165407	0.973307	-0.258087	0.59528	-0.0926794	0.911345	No_cluster
peak_2197	chr1	87564469	87564612	87564746	277	Inpp5d	intragenic	5.97686	6.08252	5.97575	-0.13168	0.981611	-0.00383946	0.995522	0.127841	0.86557	No_cluster
peak_2198	chr1	87564845	87565085	87565206	361	Inpp5d	intragenic	7.44257	7.23816	7.388	0.150914	0.924109	-0.0547642	0.8831	-0.205678	0.488717	No_cluster
peak_2199	chr1	87565229	87565391	87565619	390	Inpp5d	intragenic	8.54213	8.75648	8.6363	-0.119217	0.86675	0.0946604	0.60899	0.213878	0.13576	No_cluster
peak_2200	chr1	87567865	87568005	87568307	442	Inpp5d	intragenic	6.81148	7.19182	7.33086	0.144081	0.9366	0.520816	0.0131869	0.376735	0.126662	No_cluster
peak_2201	chr1	87578316	87578385	87578532	216	Inpp5d	intragenic	4.73466	5.20925	5.79023	0.665495	NA	1.0764	0.0223658	0.410905	0.613057	No_cluster
peak_2202	chr1	87587455	87587584	87587864	409	Inpp5d	intragenic	6.5967	6.88066	6.74863	-0.120767	0.975252	0.166673	0.669358	0.28744	0.421561	No_cluster
peak_2203	chr1	87683358	87683458	87683480	122	Gm33517	promoter	5.08611	5.30279	5.27018	-0.0152162	NA	0.172061	0.826131	0.187278	0.851264	No_cluster
peak_2204	chr1	87683511	87683713	87683823	312	Atg16l1	promoter	9.00896	9.08595	9.01687	-0.0644185	0.961325	0.0117031	0.960725	0.0761216	0.716403	No_cluster
peak_2205	chr1	87683835	87683921	87684199	364	Atg16l1	promoter	7.75577	7.58737	7.56297	-0.0266533	0.993149	-0.197697	0.381755	-0.171043	0.53176	No_cluster
peak_2206	chr1	87694077	87694131	87694212	135	Atg16l1	intragenic	5.36357	5.25936	4.76908	-0.402692	NA	-0.50942	0.407492	-0.106728	0.931611	No_cluster
peak_2209	chr1	87755824	87756179	87756347	523	Sag	intragenic	8.75007	8.70637	8.74472	0.0408733	0.985212	-0.0040241	0.988403	-0.0448974	0.886383	No_cluster
peak_2210	chr1	87757303	87757671	87757781	478	Sag	intragenic	7.82063	7.74478	7.92758	0.192188	0.791623	0.115154	0.652198	-0.0770342	0.837881	No_cluster
peak_2211	chr1	87775066	87775138	87775268	202	Sag	intergenic	6.71962	6.75202	6.54169	-0.210369	0.909509	-0.179295	0.64877	0.0310743	0.967122	No_cluster
peak_2212	chr1	87780591	87780733	87780782	191	Dgkd	promoter	6.39963	6.1662	6.41735	0.254877	0.877639	0.0213824	0.969716	-0.233494	0.616184	Cluster_5
peak_2213	chr1	87780812	87780966	87781123	311	Dgkd	promoter	8.75168	8.66678	8.92633	0.262956	0.203457	0.176835	0.200563	-0.0861207	0.699511	Cluster_5
peak_2214	chr1	87781141	87781226	87781644	503	Dgkd	promoter	7.69124	7.75062	7.86115	0.110071	0.951277	0.171397	0.479111	0.0613261	0.888224	Cluster_5
peak_2215	chr1	87781670	87781740	87781804	134	Gm19582	promoter	5.36805	5.20682	5.06912	-0.151945	NA	-0.314692	0.602168	-0.162747	0.862442	No_cluster
peak_2216	chr1	87782026	87782134	87782177	151	Gm19582	promoter	5.36391	5.4652	4.86827	-0.611495	NA	-0.494796	0.381248	0.116699	0.914488	No_cluster
peak_2220	chr1	87803882	87803984	87804118	236	Dgkd	intragenic	6.60128	5.54475	5.39009	-0.155477	0.977836	-1.22071	4.05506e-05	-1.06523	0.000422135	Cluster_5
peak_2221	chr1	87827430	87827580	87827599	169	Dgkd	intragenic	5.84612	3.88496	3.53092	-0.257894	NA	-2.27029	7.81925e-06	-2.0124	6.60348e-05	Cluster_5
[truncated: 68,325 more rows]

## Sheet: Figure5b
neg = Il10neg; pos = Il10recent; stable = Il10stable; svp = stable vs recent; svn = stable vs neg
TF family ID	Family Members	svn_coefs	svp_coefs	svn_pvals	svp_pvals
family_1	Mafk	0.0727537	-1.25663e-06	1.53403e-08	0.875953
family_10	Mafg	0.0724243	-5.3713e-06	7.9603e-13	0.368286
family_13	Foxo1,Foxp3	0.0184539	2.9185e-05	0.121355	0.00014032
family_14	Junb	-0.0062867	-6.91721e-05	0.53051	0
family_15	Gata3	-0.0764706	-3.30719e-05	2.65457e-08	0.000185995
family_16	Xbp1	0.00656162	6.55366e-05	0.589784	0
family_17	Nr4a1	-0.0448203	-3.83447e-05	4.00419e-06	1.31544e-11
family_18	Atf3	-0.0147113	2.16172e-05	0.256127	0.00504376
family_19	Batf	-0.029263	-0.000129128	0.0020536	0
family_2	Tcf7	-0.153891	-5.34652e-05	0	8.18063e-10
family_20	Atf2,Nfil3	-0.0559944	9.7687e-06	2.86562e-06	0.183763
family_21	Nfe2l1	0.0177587	-4.05356e-05	0.171989	1.04463e-06
family_22	Stat1,Stat2	0.0225156	-8.08621e-06	0.00297513	0.049915
family_23	Jrkl,Tigd2	0.023495	9.51959e-05		0
family_26	Elf1,Elf4,Elk3,Elk4,Ets1,Etv3,Fli1,Gabpa	-0.0313129	6.78354e-05	7.01213e-06	0
family_28	Fos,Fosb,Fosl2	0.0223594	-9.79309e-05	0.00591631	0
family_3	Mecp2	0.0340732	4.55895e-05	0.00102317	8.05933e-12
family_30	Meis3,Pknox1,Tgif1,Tgif2	-0.00356772	1.56699e-05	0.638721	0.0012733
family_31	Prdm1	-0.0377527	-5.68603e-06	7.87314e-07	0.200688
family_32	Maf	0.0758078	-7.56426e-06	0	0.14948
family_33	Stat5a,Stat5b	0.047629	3.03969e-05	1.26729e-06	1.40736e-06
family_34	Mef2d	0.0138395	-2.85116e-05	0.317427	0.00135597
family_36	Nr4a2,Nr4a3	-0.131318	-8.52661e-05	0	0
family_37	Rora	0.131866	4.88941e-05	0	2.98384e-12
family_38	Irf1,Irf8	-0.0008071	-1.3556e-05	0.91199	0.000603942
family_39	Lin54	0.00540622	-2.34438e-05	0.743683	0.0276822
family_4	Irf2,Irf3,Irf4,Irf5,Irf6,Irf7,Irf9	0.0142124	3.16921e-06	0.0439146	0.450857
family_43	Runx1	-0.0294932	2.84007e-06	1.36914e-05	0.51201
family_45	Ets2	0.0072801	5.14098e-05	0.229034	0
family_46	Nr1d1,Nr1d2,Rorc	0.0492009	2.55961e-05	0	4.15223e-13
family_48	Nfatc1	0.05381	1.68712e-05	2.0202e-09	0.00301658
family_5	Zkscan1	0.0470037	5.11915e-05	0.00185427	1.26705e-07
family_50	Nfatc3	0.0639095	3.43386e-05	4.37041e-09	7.9145e-07
family_53	Rara	0.0251418	1.61939e-05	0.0101858	0.00744235
family_54	Bcl6	0.0313937	6.22371e-05	4.68172e-08	0
family_55	Ddit3	-0.0540844	-4.627e-05	3.85169e-06	4.35631e-10
family_57	Zkscan6	0.00836065	4.74443e-05	0.231834	0
family_58	Arnt,Usf1	0.0543558	7.03942e-05	1.98922e-06	0

## Sheet: Figure5c
Bulk RNA-seq samples; neg = Il10neg; pos = Il10recent; stable = Il10stable				Bulk ATAC-seq samples; neg = Il10neg; pos = Il10recent; stable = Il10stable; Clusters 1-7 = bI-bVII				svp = stable vs recent; svn = stable vs neg; Clusters 1-7 = bI-bVII
Sample (RNA_Mouse_Il10)	Bulk K-means cluster	Value (log2 transformed, DESeq FPKM counts, per cluster/sample mean, Z-score per cluster)		Sample (ATAC_Mouse_Il10)	Bulk K-means cluster	Value (log2 transformed, DESeq FPKM tag counts, per cluster/sample mean, Z-score per cluster)		RNA-ATAC Correlation	Bulk K-means cluster	Correlation coefficient
RNA_G1_neg	bI	1.13511		ATAC_G1_neg	Cluster_1	1.23097		Cor_svp	Cluster_1	0.473051
RNA_G1_pos	bI	0.173919		ATAC_G1_pos	Cluster_1	-0.32039		Cor_svn	Cluster_1	0.619192
RNA_G1_stable	bI	-1.2031		ATAC_G1_stable	Cluster_1	-1.06093		Cor_svp	Cluster_2	0.0821367
RNA_G2_neg	bI	1.18005		ATAC_G2_neg	Cluster_1	1.25123		Cor_svn	Cluster_2	0.202719
RNA_G2_pos	bI	0.169209		ATAC_G2_pos	Cluster_1	-0.192153		Cor_svp	Cluster_3	0.246668
RNA_G2_stable	bI	-1.18962		ATAC_G2_stable	Cluster_1	-1.06859		Cor_svn	Cluster_3	0.243305
RNA_G3_neg	bI	1.079		ATAC_G3_neg	Cluster_1	1.32198		Cor_svp	Cluster_4	0.252815
RNA_G3_pos	bI	-0.26651		ATAC_G3_pos	Cluster_1	-0.36986		Cor_svn	Cluster_4	0.639663
RNA_G3_stable	bI	-1.07806		ATAC_G3_stable	Cluster_1	-0.792256		Cor_svp	Cluster_5	0.131399
RNA_G1_neg	bII	-1.12961		ATAC_G1_neg	Cluster_2	-1.38916		Cor_svn	Cluster_5	0.360591
RNA_G1_pos	bII	-0.919968		ATAC_G1_pos	Cluster_2	0.599947		Cor_svp	Cluster_6	0.0498427
RNA_G1_stable	bII	0.907413		ATAC_G1_stable	Cluster_2	0.721514		Cor_svn	Cluster_6	0.165312
RNA_G2_neg	bII	-0.973602		ATAC_G2_neg	Cluster_2	-1.32818		Cor_svp	Cluster_7	0.068772
RNA_G2_pos	bII	0.115072		ATAC_G2_pos	Cluster_2	0.582432		Cor_svn	Cluster_7	0.264456
RNA_G2_stable	bII	1.41501		ATAC_G2_stable	Cluster_2	0.775023
RNA_G3_neg	bII	-0.828287		ATAC_G3_neg	Cluster_2	-1.27361
RNA_G3_pos	bII	0.256925		ATAC_G3_pos	Cluster_2	0.617529
RNA_G3_stable	bII	1.15705		ATAC_G3_stable	Cluster_2	0.694506
RNA_G1_neg	bIII	-0.384515		ATAC_G1_neg	Cluster_3	1.32247
RNA_G1_pos	bIII	1.00664		ATAC_G1_pos	Cluster_3	0.297022
RNA_G1_stable	bIII	-0.793349		ATAC_G1_stable	Cluster_3	-1.16781
RNA_G2_neg	bIII	-0.529432		ATAC_G2_neg	Cluster_3	0.478345
RNA_G2_pos	bIII	1.51594		ATAC_G2_pos	Cluster_3	0.0683268
RNA_G2_stable	bIII	-1.34411		ATAC_G2_stable	Cluster_3	-1.48493
RNA_G3_neg	bIII	-0.120365		ATAC_G3_neg	Cluster_3	0.819391
RNA_G3_pos	bIII	1.2188		ATAC_G3_pos	Cluster_3	0.73741
RNA_G3_stable	bIII	-0.569611		ATAC_G3_stable	Cluster_3	-1.07023
RNA_G1_neg	bIV	-1.08429		ATAC_G1_neg	Cluster_4	-1.36909
RNA_G1_pos	bIV	0.466753		ATAC_G1_pos	Cluster_4	0.669776
RNA_G1_stable	bIV	0.964288		ATAC_G1_stable	Cluster_4	0.810798
RNA_G2_neg	bIV	-1.33241		ATAC_G2_neg	Cluster_4	-1.26848
RNA_G2_pos	bIV	0.322508		ATAC_G2_pos	Cluster_4	0.544181
RNA_G2_stable	bIV	0.7085		ATAC_G2_stable	Cluster_4	0.730814
RNA_G3_neg	bIV	-1.47511		ATAC_G3_neg	Cluster_4	-1.34973
RNA_G3_pos	bIV	0.494361		ATAC_G3_pos	Cluster_4	0.616516
RNA_G3_stable	bIV	0.935397		ATAC_G3_stable	Cluster_4	0.615211
RNA_G1_neg	bV	1.23526		ATAC_G1_neg	Cluster_5	1.10134
RNA_G1_pos	bV	-1.00443		ATAC_G1_pos	Cluster_5	-0.293123
RNA_G1_stable	bV	-0.80292		ATAC_G1_stable	Cluster_5	-1.15562
RNA_G2_neg	bV	1.0101		ATAC_G2_neg	Cluster_5	1.1964
RNA_G2_pos	bV	-0.505042		ATAC_G2_pos	Cluster_5	-0.114973
RNA_G2_stable	bV	-0.469475		ATAC_G2_stable	Cluster_5	-1.15489
RNA_G3_neg	bV	1.64119		ATAC_G3_neg	Cluster_5	1.3982
RNA_G3_pos	bV	-0.655167		ATAC_G3_pos	Cluster_5	-0.210482
RNA_G3_stable	bV	-0.449517		ATAC_G3_stable	Cluster_5	-0.766847
RNA_G1_neg	bVI	0.457928		ATAC_G1_neg	Cluster_6	-1.21285
RNA_G1_pos	bVI	-2.0263		ATAC_G1_pos	Cluster_6	0.676108
RNA_G1_stable	bVI	-0.160158		ATAC_G1_stable	Cluster_6	-1.32868
RNA_G2_neg	bVI	0.698236		ATAC_G2_neg	Cluster_6	-0.517157
RNA_G2_pos	bVI	-0.639656		ATAC_G2_pos	Cluster_6	1.32171
RNA_G2_stable	bVI	0.701247		ATAC_G2_stable	Cluster_6	-0.350449
RNA_G3_neg	bVI	1.32385		ATAC_G3_neg	Cluster_6	-0.0874974
RNA_G3_pos	bVI	-0.654376		ATAC_G3_pos	Cluster_6	1.46996
RNA_G3_stable	bVI	0.299223		ATAC_G3_stable	Cluster_6	0.028856
RNA_G1_neg	bVII	-0.360459		ATAC_G1_neg	Cluster_7	-0.593709
RNA_G1_pos	bVII	1.74426		ATAC_G1_pos	Cluster_7	1.03116
RNA_G1_stable	bVII	0.69122		ATAC_G1_stable	Cluster_7	1.65371
RNA_G2_neg	bVII	-0.580151		ATAC_G2_neg	Cluster_7	-1.14414
RNA_G2_pos	bVII	0.496954		ATAC_G2_pos	Cluster_7	-0.266484
RNA_G2_stable	bVII	-0.345978		ATAC_G2_stable	Cluster_7	-0.174567
RNA_G3_neg	bVII	-1.76907		ATAC_G3_neg	Cluster_7	-1.36467
RNA_G3_pos	bVII	0.566291		ATAC_G3_pos	Cluster_7	0.751766
RNA_G3_stable	bVII	-0.44306		ATAC_G3_stable	Cluster_7	0.106934

## Sheet: Figure5d
neg = Il10neg; pos = Il10recent; stable = Il10stable; svp = stable vs recent; svn = stable vs neg
TF family ID	Family Members	svn_coefs	Cluster_bIV_svn_Δcor	Cluster_4_svn_fc
family_1	Mafk	0.0727537	0.00671921	0.745448
family_10	Mafg	0.0724243	0.00261737	0.773627
family_13	Foxo1,Foxp3	0.0184539	0.00051595	0.579452
family_14	Junb	-0.0062867	-0.000294342	0.666844
family_15	Gata3	-0.0764706	0.00195671	0.471837
family_16	Xbp1	0.00656162	0.000472764	0.646234
family_17	Nr4a1	-0.0448203	0.000269521	0.505142
family_18	Atf3	-0.0147113	0.00107461	0.473446
family_19	Batf	-0.029263	-0.000522002	0.607337
family_2	Tcf7	-0.153891	0.00379617	0.323306
family_20	Atf2,Nfil3	-0.0559944	-0.00602794	0.702378
family_21	Nfe2l1	0.0177587	0.00223673	0.761964
family_22	Stat1,Stat2	0.0225156	0.000311601	0.600191
family_23	Jrkl,Tigd2	0.023495	0.000119545	0.57856
family_26	Elf1,Elf4,Elk3,Elk4,Ets1,Etv3,Fli1,Gabpa	-0.0313129	0.0121865	0.34871
family_28	Fos,Fosb,Fosl2	0.0223594	0.00224456	0.642824
family_3	Mecp2	0.0340732	-0.00141468	0.563357
family_30	Meis3,Pknox1,Tgif1,Tgif2	-0.00356772	0.000335452	0.505466
family_31	Prdm1	-0.0377527	-0.000739363	0.549203
family_32	Maf	0.0758078	0.011224	0.741616
family_33	Stat5a,Stat5b	0.047629	0.00163787	0.638958
family_34	Mef2d	0.0138395	0.00228731	0.887395
family_36	Nr4a2,Nr4a3	-0.131318	0.000918179	0.474471
family_37	Rora	0.131866	0.00157465	0.61729
family_38	Irf1,Irf8	-0.0008071	-8.4368e-05	0.579829
family_39	Lin54	0.00540622	-3.98781e-05	0.593347
family_4	Irf2,Irf3,Irf4,Irf5,Irf6,Irf7,Irf9	0.0142124	0.00142006	0.608524
family_43	Runx1	-0.0294932	-0.00434128	0.607519
family_45	Ets2	0.0072801	-0.00125882	0.498156
family_46	Nr1d1,Nr1d2,Rorc	0.0492009	0.00553189	0.586818
family_48	Nfatc1	0.05381	0.0037628	0.663763
family_5	Zkscan1	0.0470037	0.000773109	0.571516
family_50	Nfatc3	0.0639095	-0.000144512	0.649094
family_53	Rara	0.0251418	0.00140775	0.600487
family_54	Bcl6	0.0313937	-0.0141008	0.468391
family_55	Ddit3	-0.0540844	-0.000736298	0.564851
family_57	Zkscan6	0.00836065	-0.000775345	0.511321
family_58	Arnt,Usf1	0.0543558	0.000650945	0.635985

## Sheet: Figure5e
neg = Il10neg; pos = Il10recent; stable = Il10stable; svp = stable vs recent; svn = stable vs neg
TF family ID	Family Members	svp_coefs	Cluster_bI_svp_Δcor	Cluster_1_svp_fc
family_1	Mafk	-1.25663e-06	-1.07395e-05	-0.15812
family_10	Mafg	-5.3713e-06	-0.00051951	-0.160406
family_13	Foxo1,Foxp3	2.9185e-05	-0.00193961	-0.204488
family_14	Junb	-6.91721e-05	0.00696307	-0.251302
family_15	Gata3	-3.30719e-05	0.00420123	-0.252218
family_16	Xbp1	6.55366e-05	-0.00340875	-0.151082
family_17	Nr4a1	-3.83447e-05	0.00147348	-0.226546
family_18	Atf3	2.16172e-05	-0.000998517	-0.233152
family_19	Batf	-0.000129128	0.0201469	-0.266891
family_2	Tcf7	-5.34652e-05	0.00449192	-0.221338
family_20	Atf2,Nfil3	9.7687e-06	-0.000856429	-0.249222
family_21	Nfe2l1	-4.05356e-05	0.00506355	-0.255071
family_22	Stat1,Stat2	-8.08621e-06	-0.000382375	-0.175547
family_23	Jrkl,Tigd2	9.51959e-05	0.00260883	-0.125141
family_26	Elf1,Elf4,Elk3,Elk4,Ets1,Etv3,Fli1,Gabpa	6.78354e-05	0.0102599	-0.126291
family_28	Fos,Fosb,Fosl2	-9.79309e-05	-0.00149418	-0.240534
family_3	Mecp2	4.55895e-05	-0.000205045	-0.171383
family_30	Meis3,Pknox1,Tgif1,Tgif2	1.56699e-05	0.000590417	-0.172451
family_31	Prdm1	-5.68603e-06	0.000144055	-0.172893
family_32	Maf	-7.56426e-06	-0.000467495	-0.192454
family_33	Stat5a,Stat5b	3.03969e-05	-0.000298046	-0.198847
family_34	Mef2d	-2.85116e-05	0.00281007	-0.236884
family_36	Nr4a2,Nr4a3	-8.52661e-05	0.0153935	-0.270751
family_37	Rora	4.88941e-05	0.00186257	-0.127139
family_38	Irf1,Irf8	-1.3556e-05	-0.0015535	-0.16926
family_39	Lin54	-2.34438e-05	0.00144118	-0.197961
family_4	Irf2,Irf3,Irf4,Irf5,Irf6,Irf7,Irf9	3.16921e-06	0.000691759	-0.176828
family_43	Runx1	2.84007e-06	-0.000127167	-0.184464
family_45	Ets2	5.14098e-05	0.0103461	-0.150986
family_46	Nr1d1,Nr1d2,Rorc	2.55961e-05	0.0016789	-0.173038
family_48	Nfatc1	1.68712e-05	-0.00125188	-0.199606
family_5	Zkscan1	5.11915e-05	-0.000440291	-0.127358
family_50	Nfatc3	3.43386e-05	-0.00266523	-0.15723
family_53	Rara	1.61939e-05	-0.000874383	-0.222359
family_54	Bcl6	6.22371e-05	0.00863081	-0.153296
family_55	Ddit3	-4.627e-05	0.00488758	-0.251102
family_57	Zkscan6	4.74443e-05	0.00484071	-0.148142
family_58	Arnt,Usf1	7.03942e-05	0.00245086	-0.114871

## Sheet: For RNA-ATAC correlation
Peak tag counts were averaged per closest gene; svp = stable vs recent; svn = stable vs neg; Clusters 1-7 = bI-bVII
Gene	lg2FC_svp.rna	lg2FC_svn.rna	Bulk K-means cluster	lg2FC_svn.atac	lg2FC_svp.atac
0610009B22Rik	-0.503761	0.5246	Cluster_7	0.0513328	-0.118869
0610009E02Rik	-0.140485	0.119426	No_cluster	0.0217791	0.0316005
0610009L18Rik	0.365817	0.565248	No_cluster	0.0614116	0.0508564
0610010K14Rik	-0.455146	0.126344	Cluster_7	-0.0144482	-0.0162737
0610012G03Rik	-0.200129	0.457329	No_cluster	0.153451	0.0288055
0610030E20Rik	0.0719171	0.107011	No_cluster	0.21168	-0.0651761
0610039H22Rik	-0.171263	0.649636	No_cluster	0.590287	-0.0498114
0610039K10Rik	0.343434	-0.441894	No_cluster	-0.0643531	-0.0576191
0610040B10Rik	0.648491	0.143525	No_cluster	0.251532	0.235911
0610040F04Rik	-0.283939	-0.531479	No_cluster	0.324792	0.264069
0610042G04Rik	0.0860495	0.189172	No_cluster	0.288022	0.155634
1110002L01Rik	0.563396	0.361016	No_cluster	0.131377	0.112825
1110006O24Rik	0.127199	-0.0939423	No_cluster	0.130284	0.0441647
1110008P14Rik	-0.360691	0.286236	Cluster_7	0.113963	0.068147
1110025M09Rik	-0.823923	-1.24613	No_cluster	0.52175	0.0690154
1110032A03Rik	-0.0725064	0.389745	No_cluster	0.104435	-0.0555496
1110036E04Rik	0.520633	0.162568	No_cluster	-0.856637	-0.307821
1110038B12Rik	0.493383	0.812355	No_cluster	-0.014447	0.133559
1110038F14Rik	-0.163613	0.583438	Cluster_7	0.313777	0.0236098
1110046J04Rik	0.0590347	0.738445	No_cluster	0.220086	0.396538
1110051M20Rik	0.0706789	0.0545556	No_cluster	0.0133366	-0.109445
1110059E24Rik	0.571226	0.116764	No_cluster	0.0756026	-0.0191712
1110059G10Rik	-0.301338	0.207901	No_cluster	-0.102161	-0.0577209
1110065P20Rik	-1.1409	-0.0447521	No_cluster	0.0898918	0.0682157
1190007I07Rik	-0.202383	0.174885	No_cluster	-0.0913832	-0.0357678
1300002E11Rik	-0.111565	0.271254	No_cluster	0.358699	0.0374831
1500002C15Rik	-0.364677	-0.0378075	No_cluster	0.0543425	0.0105571
1500004A13Rik	0.251939	0.119599	No_cluster	-0.145078	-0.109255
1500009L16Rik	-0.6153	0.931531	Cluster_7	0.702075	-0.203608
1500011B03Rik	-0.00840584	0.371765	No_cluster	0.181986	0.0645725
1500015A07Rik	0.349665	0.422005	No_cluster	0.101471	0.115638
1600002D24Rik	-0.432331	0.571408	Cluster_7	0.530734	0.057499
1600012H06Rik	0.215642	0.145243	No_cluster	0.14992	0.198524
1600014C10Rik	-0.058705	-0.0996178	No_cluster	-0.0230435	0.0233817
1600020E01Rik	0.504351	-0.116516	No_cluster	0.236621	0.0408787
1600023N17Rik	2.97067	2.44763	No_cluster	-0.0632458	0.0368488
1700001D01Rik	0.33499	-0.806572	No_cluster	-0.757439	-0.193547
1700001G11Rik	-0.378595	-0.105779	No_cluster	-0.116786	-0.0422948
1700001G17Rik	-2.14154	-0.943748	No_cluster	-0.209681	0.0982909
1700001K23Rik	1.36006	1.0342	No_cluster	0.109606	0.204196
1700007L15Rik	-0.479211	-0.01112	No_cluster	-0.017656	-0.0314103
1700008J07Rik	-0.341742	-0.896885	No_cluster	-0.0121272	-0.013532
1700010I14Rik	0.176126	0.466328	No_cluster	-0.355523	-0.0966752
1700012B07Rik	0.0318818	3.2603	Cluster_4	2.6066	-0.0347956
1700012D01Rik	-0.584166	1.12867	No_cluster	0.0865829	-0.0869493
1700012D14Rik	1.17007	0.146231	No_cluster	-0.0294994	0.0618996
1700017B05Rik	-0.22388	-0.374926	No_cluster	-0.114576	-0.309204
1700022N22Rik	1.19778	0.0596469	No_cluster	0.0193508	0.151447
1700023D09Rik	0.041989	0.23715	No_cluster	-0.10969	-0.0557204
1700028K03Rik	-0.0848367	0.0532619	No_cluster	-0.120989	-0.0496478
1700030K09Rik	0.33273	0.245979	No_cluster	0.0981942	-0.0505565
1700034P13Rik	-0.315417	-0.417083	No_cluster	-0.192857	-0.203336
1700037H04Rik	-0.475177	-0.14243	No_cluster	0.0983254	0.0931195
1700041G16Rik	0.183726	0.162506	No_cluster	-0.08964	-0.0237413
1700048M11Rik	-0.570271	0.0293665	No_cluster	-0.614854	-0.283992
1700048O20Rik	0.215251	-0.310398	No_cluster	0.0409957	0.1523
1700049J03Rik	-0.361901	-1.38593	No_cluster	-0.446848	-0.169517
1700052K11Rik	-0.537467	-0.143818	No_cluster	-0.0616608	-0.0383794
1700055D18Rik	-1.22112	-0.545929	No_cluster	0.223936	0.103705
1700061F12Rik	0.613909	1.88196	Cluster_2	-2.9155	-1.22119
1700084E18Rik	0.426362	1.51784	No_cluster	0.0663053	0.0847828
1700088E04Rik	-0.476458	-0.526136	No_cluster	0.0787587	0.220883
1700094D03Rik	0.184796	-0.198446	No_cluster	-0.938598	-1.02142
1700096K18Rik	-0.711233	-0.195532	No_cluster	0.143345	0.136754
1700101I11Rik	-1.47133	-3.09625	No_cluster	-0.408206	-0.3396
1700102H20Rik	-0.248316	2.07392	No_cluster	0.117829	0.0650178
1700105P06Rik	2.2257	-1.58067	No_cluster	-0.0894314	0.00711354
1700108I11Rik	3.03982	-3.39769	No_cluster	-1.3272	-0.812842
1700110K17Rik	-0.518158	-1.56091	Cluster_1	-0.318121	-0.446516
1700113A16Rik	-0.537397	-0.465969	No_cluster	0.10144	-0.0288804
1700120B22Rik	-0.0243245	-0.834877	No_cluster	-0.073604	-0.0508595
1700120C14Rik	0.891411	0.421804	No_cluster	0.324068	0.251782
1700123O20Rik	0.0768476	0.204135	No_cluster	0.225104	0.149284
1810012K16Rik	2.85973	0.835052	No_cluster	0.111764	0.13994
1810013L24Rik	0.485878	-0.00857484	No_cluster	0.161926	0.0798131
1810014B01Rik	0.271507	0.253717	No_cluster	0.0545338	0.141437
1810021B22Rik	0.371716	-0.272094	No_cluster	0.10956	0.0754196
1810030O07Rik	0.599869	0.768129	Cluster_2	-0.151797	-0.25761
1810034E14Rik	0.424486	0.183057	No_cluster	-0.0230479	-0.0945347
1810037I17Rik	-0.5175	0.241921	Cluster_7	-0.0376367	0.0252477
1810041H14Rik	-0.80234	-1.06946	No_cluster	-0.407613	-0.195592
1810044D09Rik	-0.861672	0.695917	No_cluster	-0.0100466	-0.00776759
1810055G02Rik	0.0695471	-0.217785	No_cluster	-0.0168548	-0.0566546
1810058I24Rik	-0.582133	0.0401566	Cluster_7	-0.149669	-0.105353
1810062G17Rik	-0.131202	-0.27774	No_cluster	-0.0348718	0.0414552
1810073O08Rik	-0.866912	-2.56656	Cluster_5	-0.0635721	-0.257413
2010001A14Rik	-0.142747	0.0735095	No_cluster	-0.300544	-0.188879
2010016I18Rik	-0.540256	-0.757725	No_cluster	-0.37004	-0.136695
2010109A12Rik	0.864115	0.562396	No_cluster	0.0674935	0.227736
2010204K13Rik	-0.604828	-0.537751	No_cluster	0.107859	0.149334
2010315B03Rik	-0.221583	0.10885	No_cluster	-0.221433	-0.0132578
2010320M18Rik	-0.424653	0.692263	No_cluster	0.365049	0.0852554
2210016F16Rik	-0.935293	-1.24049	No_cluster	-0.0631385	0.0571826
2210016L21Rik	0.200518	0.595943	No_cluster	0.161428	0.0211443
2210408F21Rik	0.305476	0.716373	Cluster_4	0.209752	0.0328471
2210417A02Rik	-1.28218	-1.57789	No_cluster	-0.392996	-0.0360425
2300009A05Rik	-0.326212	-0.685083	No_cluster	-0.129399	-0.0579927
2310001H17Rik	-0.897629	-0.809091	No_cluster	-0.10902	-0.00977112
2310009B15Rik	-1.3516	-0.452758	No_cluster	-0.350509	-0.00801534
2310010J17Rik	-0.394403	0.224626	No_cluster	-0.0422906	0.0747393
2310011J03Rik	-0.000283197	0.58829	Cluster_4	0.0940015	0.118814
2310015A10Rik	-0.409168	-0.681635	No_cluster	-0.118053	0.0954304
2310016D23Rik	1.07613	0.280741	Cluster_6	-0.42728	-0.174977
2310022A10Rik	0.228714	0.396982	No_cluster	0.268585	-0.577883
2310033P09Rik	-0.628193	-0.343888	No_cluster	-0.16196	-0.19956
2310034G01Rik	-2.07961	-1.83232	No_cluster	-0.121701	-0.0167199
2310039H08Rik	-0.372453	0.191877	No_cluster	0.0911396	-0.151596
2310057M21Rik	0.630943	1.00887	Cluster_2	-0.00299455	0.0737598
2310061I04Rik	-0.0934215	0.214388	No_cluster	0.1186	0.00195511
2310068J16Rik	-0.418825	0.755401	No_cluster	0.0975527	0.0483448
2310075K07Rik	-0.436766	0.19188	No_cluster	0.070062	0.156142
2410002F23Rik	0.254164	0.0417194	No_cluster	0.148514	0.147313
2410004B18Rik	-0.106817	0.141227	No_cluster	-0.0173769	-0.106851
2410004P03Rik	-0.803823	0.0586783	No_cluster	-0.498343	-0.141478
2410006H16Rik	-0.207495	-0.0276072	No_cluster	-0.0611802	-0.0672509
2500004C02Rik	0.79844	1.71905	No_cluster	0.0438566	-0.0337272
2510002D24Rik	-0.547167	-0.273774	No_cluster	0.0405302	0.123499
2510039O18Rik	-0.46567	-0.284856	No_cluster	-0.0912472	-0.0145064
2610001J05Rik	0.00136205	0.379728	No_cluster	-0.0395128	0.045147
2610002M06Rik	0.0216499	0.0350168	No_cluster	0.0194849	0.0484026
2610008E11Rik	0.1978	-0.254369	No_cluster	0.126063	0.133007
2610017A05Rik	3.04419	2.68742	No_cluster	0.0442706	0.0696114
2610020C07Rik	-0.391318	-0.486352	No_cluster	-0.0552202	0.00666078
2610035D17Rik	0.0686319	-0.556781	Cluster_5	-0.759499	-0.165772
2610042L04Rik	-1.94772	-3.03841	Cluster_1	-3.60258	-1.12013
2610044O15Rik8	0.350995	0.340681	No_cluster	0.170167	0.192292
2610301B20Rik	0.179381	-0.450894	No_cluster	-0.206182	0.138844
2610306M01Rik	-0.0646765	0.796894	No_cluster	0.524588	0.0321436
2610318N02Rik	-1.68203	-0.890138	No_cluster	-0.273162	-0.166444
2610507B11Rik	0.0417657	-0.611346	Cluster_5	0.0970358	0.00205511
2610507I01Rik	0.466352	-0.354902	No_cluster	-0.0879163	-0.0655699
2610524H06Rik	-0.459909	0.0609788	No_cluster	-0.0409026	0.0412497
2700012I20Rik	-0.764535	-0.136752	No_cluster	-0.0115032	0.00237503
2700038G22Rik	0.583927	0.178163	No_cluster	-0.0860416	-0.0616416
2700046G09Rik	2.30113	0.326281	No_cluster	-0.129332	-0.0832094
2700049A03Rik	0.684807	0.300901	No_cluster	0.391605	0.045441
2700062C07Rik	0.105958	0.338561	No_cluster	0.0245882	-0.0604996
2700097O09Rik	0.608404	0.473956	No_cluster	0.586835	0.0411389
2700099C18Rik	-0.0663479	0.264435	No_cluster	0.119462	0.177536
2810001G20Rik	-0.52603	-0.0557964	No_cluster	-0.306337	-0.194631
2810002D19Rik	0.176284	-0.305383	No_cluster	-0.148873	-0.0115899
2810004N23Rik	-0.26675	0.0395324	No_cluster	-0.00740127	-0.0600101
2810006K23Rik	0.387646	0.902729	Cluster_4	0.0618585	-0.0294799
2810013P06Rik	0.396041	0.29563	No_cluster	0.212524	-0.0209297
2810021J22Rik	0.395799	0.015265	No_cluster	-0.0740454	0.0458378
2810029C07Rik	1.08661	5.03477	No_cluster	-0.00441404	-0.0028643
2810039B14Rik	-0.221712	-0.054928	No_cluster	-0.105404	0.0217234
2810408A11Rik	0.119836	-0.202257	No_cluster	-0.0193884	0.0781754
2810414N06Rik	-1.42562	-1.26786	No_cluster	0.412104	0.093853
2810454H06Rik	0.32884	1.02809	No_cluster	-0.123301	0.00406932
2810459M11Rik	-0.519991	-1.31065	No_cluster	-0.275693	0.183153
2900005J15Rik	0.968149	0.841471	No_cluster	0.476739	0.0961255
2900026A02Rik	-1.94214	-3.52694	Cluster_1	-3.19867	-0.873999
2900041M22Rik	-0.22645	0.27915	No_cluster	-0.165509	-0.339897
2900060B14Rik	0.364658	0.0545289	No_cluster	-0.0471936	0.150785
2900076A07Rik	0.334038	-0.148903	No_cluster	-0.128336	-0.00417501
2900093K20Rik	0.476886	1.47569	No_cluster	-0.0634996	-0.0794382
3110040N11Rik	-0.15371	0.373892	No_cluster	0.188257	0.197415
3110045C21Rik	-0.35232	0.260005	No_cluster	-0.0949441	0.00830575
3110056K07Rik	-0.101663	0.342232	No_cluster	0.113071	-0.000951662
3110070M22Rik	0.0345449	2.2891	No_cluster	-0.134474	0.0878049
3110082I17Rik	-0.16166	-0.184339	No_cluster	0.0306747	0.0488399
3110083C13Rik	0.412983	2.28861	No_cluster	0.244918	0.149438
3300002I08Rik	1.1232	1.72438	Cluster_2	0.134853	0.143735
3300005D01Rik	0.24777	1.40294	No_cluster	0.595707	0.0385244
3830406C13Rik	-0.0322888	0.0224168	No_cluster	-0.158068	0.0197293
4632404H12Rik	0.293429	-1.29247	No_cluster	0.00407754	0.00756543
4632415L05Rik	-0.999125	-1.10361	No_cluster	-0.111362	-0.000477112
4632427E13Rik	0.338145	0.456517	No_cluster	-0.0273069	0.156464
4732491K20Rik	0.340902	1.09896	No_cluster	0.056508	0.0708181
4833407H14Rik	-0.122208	-0.380027	No_cluster	-0.0368083	-0.119943
4833417C18Rik	0.163517	0.726767	No_cluster	-0.0138743	0.0434299
4833420G17Rik	-0.120088	-0.240801	No_cluster	-0.228934	-0.0889841
4833438C02Rik	-0.225182	-0.104355	No_cluster	0.240247	0.194542
4833439F03Rik	-2.33767	-3.49042	No_cluster	-2.99432	-0.701504
4833439L19Rik	0.117305	0.00762866	No_cluster	0.0841198	0.0508669
4921511C10Rik	0.480535	-0.0829424	No_cluster	0.244675	-0.000605555
4921522P10Rik	0.170444	0.00171062	No_cluster	-0.421836	-0.13053
4921524J17Rik	-0.0913372	0.653179	Cluster_4	-0.0377599	-0.19527
4921531C22Rik	-0.823061	-1.05988	No_cluster	0.104652	0.0923578
4930404I05Rik	-0.412608	-0.575353	No_cluster	-0.196566	-0.224709
4930405A21Rik	1.14665	0.440964	No_cluster	-0.0316356	0.0585563
4930412M03Rik	-0.600113	-1.01934	No_cluster	-0.000600738	-0.0135369
4930412O13Rik	-0.486116	-0.0995569	No_cluster	-0.20924	-0.0530568
4930413G21Rik	2.86101	1.3921	No_cluster	0.108962	-0.0859594
4930417O13Rik	0.394363	0.577362	No_cluster	0.201904	0.102295
4930426I24Rik	-0.284014	-0.671512	Cluster_5	-0.0826804	-0.0517565
4930426L09Rik	-0.170006	1.83	No_cluster	0.0754435	0.100766
4930428O21Rik	1.26427	3.78483	No_cluster	-0.0234139	-0.114211
4930429P21Rik	0.49302	-0.548426	No_cluster	0.053861	0.207814
4930430F08Rik	-0.0643251	0.346623	No_cluster	-0.385213	-0.108
4930431P19Rik	1.1128	0.0623861	No_cluster	-0.0361623	-0.191685
4930453N24Rik	0.0673678	0.088745	No_cluster	-0.196192	-0.0414995
4930455C13Rik	0.0562362	0.126073	No_cluster	-0.482609	-0.507579
4930469K13Rik	0.24671	0.217892	No_cluster	-0.312791	-0.216325
4930470G03Rik	1.07623	0.231509	No_cluster	-0.417085	-0.185846
4930473A02Rik	-0.92274	-1.06135	No_cluster	-0.0362516	-0.25411
4930478L05Rik	0.387782	0.736149	No_cluster	0.180239	-0.124368
4930481A15Rik	0.418799	-0.473025	Cluster_5	0.0911877	0.131439
4930481B07Rik	0.342317	-0.981844	No_cluster	-0.178393	0.0863721
4930486L24Rik	-1.24416	-0.352319	No_cluster	-1.59907	-0.577007
4930502C15Rik	-1.11137	-1.27972	Cluster_1	-0.794709	-0.339311
4930503L19Rik	0.885848	1.93593	Cluster_2	0.95545	0.156846
4930506C21Rik	-0.318961	-0.00159831	No_cluster	-0.330874	-0.250135
4930507D05Rik	-0.268798	-0.519506	No_cluster	-0.069578	-0.0454724
4930522L14Rik	0.457259	0.162432	No_cluster	-0.204105	-0.127281
4930522P08Rik	0.132275	0.52794	No_cluster	0.0808282	0.00945115
4930523C07Rik	0.430624	-0.000283748	No_cluster	-0.218287	-0.0805918
4930526I15Rik	-0.7449	-0.314079	No_cluster	-0.357928	-0.144586
4930528A17Rik	0.107563	0.185036	No_cluster	0.114246	0.133693
4930549G23Rik	0.247389	0.0582203	No_cluster	-0.000787146	-0.287052
4930556I23Rik	-3.07848	0.689491	No_cluster	0.607924	-0.0509114
4930558K02Rik	-0.0385285	0.281319	No_cluster	-0.183657	0.0604877
4930562F07Rik	0.0528834	0.0160746	No_cluster	-0.535005	-0.206878
4930563E22Rik	0.155426	0.799922	No_cluster	-0.0287926	-0.0738728
4930568A12Rik	0.329882	0.941016	No_cluster	0.202055	-0.00521667
4930573O16Rik	0.878237	1.73353	Cluster_2	0.311111	-0.197107
4930577N17Rik	0.199695	-0.13937	No_cluster	0.0396517	-0.0251032
4930578L24Rik	0.370243	-0.801974	No_cluster	0.167477	0.106027
4930579G18Rik	0.561979	0.313741	No_cluster	-0.0522254	-0.144069
4930579G24Rik	-0.519012	0.041985	No_cluster	-0.329577	-0.0425403
4930579K19Rik	-0.0796256	0.680303	No_cluster	-0.195593	-0.0115957
4930581F22Rik	-0.027027	0.354112	No_cluster	-0.123941	0.0249001
4930594M22Rik	0.261273	-0.0911744	No_cluster	0.0390486	-0.108507
4930595D18Rik	0.349122	-0.358658	Cluster_6	-0.168726	-0.0931685
4930599N23Rik	0.182008	-0.606327	No_cluster	-0.0174099	0.441608
4931414P19Rik	-0.168002	0.751994	No_cluster	0.132303	-0.00221055
4931428F04Rik	-0.0937107	0.712932	No_cluster	0.00734606	0.109296
4932438A13Rik	0.503119	-0.148543	Cluster_6	0.0587981	0.151419
4932438H23Rik	0.158707	0.594115	No_cluster	0.341891	-0.108335
4933404O12Rik	0.854652	-0.592806	Cluster_6	-0.568866	-0.100629
4933407O12Rik	0.726956	0.275928	No_cluster	0.209848	0.17635
4933412E12Rik	-0.234553	0.0989856	No_cluster	-0.0603582	-0.0652931
4933427D14Rik	-0.166349	-0.700397	Cluster_1	-0.683497	-0.343771
4933427E11Rik	-0.477689	4.53818	No_cluster	-0.0737592	-0.283153
4933434E20Rik	0.137938	0.0753204	No_cluster	0.103774	0.0517852
4933439C10Rik	-0.178426	0.0427619	No_cluster	-0.347901	-0.496313
4933440N22Rik	-0.948867	-1.47122	No_cluster	-0.0318898	0.0158344
5031425E22Rik	0.144236	-0.13314	No_cluster	0.0581153	0.0137043
5033417F24Rik	-0.937734	1.0485	No_cluster	0.109403	0.071767
5033430I15Rik	-0.484782	-0.294069	No_cluster	-0.211595	-0.165944
5430400D12Rik	0.263997	2.21998	Cluster_2	-0.254342	-0.215209
5430405H02Rik	-0.0687466	-0.14375	No_cluster	-0.136777	0.0536748
5430416N02Rik	-0.151623	-0.0987078	No_cluster	-0.0627738	0.149949
5430431A17Rik	1.02978	0.517211	No_cluster	-0.244233	0.00816592
5530601H04Rik	-0.21533	0.0594928	No_cluster	0.149829	0.12012
5730405O15Rik	-0.0710278	1.14317	No_cluster	0.0293188	0.0975178
5730409E04Rik	0.489702	-0.469347	No_cluster	-0.214615	-0.21996
5730455P16Rik	0.331903	0.21506	No_cluster	0.023901	-0.0794903
5830408C22Rik	-1.18002	-1.55123	No_cluster	0.0959263	0.0472009
5830416I19Rik	1.03239	0.195511	No_cluster	-0.0609041	0.0638222
5830428M24Rik	-0.296132	0.163565	No_cluster	0.18351	-0.0302631
5830432E09Rik	0.171355	-0.319535	No_cluster	-0.0992595	-0.0940357
5830454E08Rik	0.3842	1.35836	No_cluster	0.065961	-0.0421564
6030458C11Rik	0.515171	0.185256	No_cluster	0.0978034	0.155549
6230400D17Rik	1.57754	0.563126	No_cluster	0.162227	-0.0673285
6330403K07Rik	-1.52877	-2.58825	Cluster_1	-1.17192	-0.340484
6330415G19Rik	0.0273722	0.0782059	No_cluster	0.129399	-0.073009
6430550D23Rik	-0.445556	-0.565968	Cluster_1	0.103882	0.0812107
6430571L13Rik	-0.00129684	0.0359177	No_cluster	-0.0353176	-0.0271833
6430573P05Rik	-0.807566	0.275593	No_cluster	0.0968844	-0.0407868
6430590A07Rik	1.03485	1.20883	No_cluster	0.0310112	0.0453407
6530402F18Rik	0.463951	-0.518322	No_cluster	-0.229872	-0.0978901
6820431F20Rik	0.304889	0.0178988	No_cluster	-0.142152	-0.0864624
8030462N17Rik	0.830982	-0.0429091	Cluster_6	0.863763	-0.0662051
9130008F23Rik	-0.958183	-1.80997	No_cluster	-1.04599	-0.0701649
9130023H24Rik	0.188381	0.31025	No_cluster	-0.119134	0.0801803
9130401M01Rik	-0.279766	0.308904	Cluster_7	0.0144139	0.0642015
9230116N13Rik	-0.101375	-0.691368	No_cluster	0.0963792	-0.280285
9330020H09Rik	-0.178378	-0.0855737	No_cluster	0.0472519	-0.0142635
9330133O14Rik	-0.0621589	0.413213	No_cluster	0.117289	0.0437248
9330136K24Rik	-0.0767446	0.383336	No_cluster	0.32797	0.228934
9330175E14Rik	0.372713	0.209615	No_cluster	0.257426	-0.00141821
9330179D12Rik	-0.161967	0.466609	Cluster_7	0.157008	0.0352056
9430015G10Rik	-0.571816	-0.704117	No_cluster	0.0483757	0.0664546
9430038I01Rik	0.00440703	-0.0062629	No_cluster	0.0440479	0.0969885
9430069I07Rik	1.50084	4.38197	Cluster_4	3.09977	0.238576
9430083A17Rik	-0.040339	-0.273671	No_cluster	0.107227	-0.0676408
9430091E24Rik	0.0997611	-0.129967	No_cluster	0.128398	0.165561
9530027J09Rik	-0.232831	0.228101	No_cluster	0.202809	0.0382866
9530068E07Rik	0.150102	0.0429461	No_cluster	-0.106848	-0.124621
9530082P21Rik	-0.43427	-1.04992	No_cluster	-0.277795	0.0628822
9630013D21Rik	0.752129	2.20706	No_cluster	0.544704	0.0477496
9930012K11Rik	0.135935	-0.019837	No_cluster	0.160682	0.0798648
9930021J03Rik	0.294918	-0.601568	No_cluster	-0.460585	-0.170992
9930104L06Rik	0.392787	0.111039	No_cluster	0.109251	0.154936
9930111J21Rik2	0.889198	1.15036	No_cluster	-0.312664	-0.225962
A130010J15Rik	0.0857744	-0.229653	No_cluster	0.0867195	0.0937638
A330009N23Rik	0.0835663	-1.02785	No_cluster	0.0443657	0.166706
A330040F15Rik	-0.207678	0.0248503	No_cluster	0.151711	-0.0705359
A330069E16Rik	0.478882	0.588757	No_cluster	0.130305	0.12098
A430005L14Rik	-0.301212	0.40957	Cluster_7	0.00432339	0.0396509
A430018G15Rik	-0.0193834	1.58615	No_cluster	0.276916	0.359948
A430033K04Rik	0.703389	0.138421	No_cluster	-0.292564	-0.268606
A430035B10Rik	0.0669768	1.58008	No_cluster	0.0932364	0.00594399
A430046D13Rik	-1.27833	-1.73233	No_cluster	-0.148581	0.0314083
A430057M04Rik	-0.644224	-0.307242	No_cluster	-0.354293	0.0368055
A430088P11Rik	-0.281184	-1.20246	No_cluster	0.142271	0.0353331
A430093F15Rik	-0.4737	-0.325498	No_cluster	0.0210322	0.0520014
A530010L16Rik	0.290481	1.326	Cluster_4	0.621962	-0.02526
A530088E08Rik	-0.00693461	1.30774	No_cluster	0.20862	0.144249
A630001G21Rik	-0.00225715	-0.107398	No_cluster	-0.102054	-0.0739114
A630001O12Rik	-3.74105	-4.48477	Cluster_1	-0.955399	-0.266926
A630019I02Rik	0.560811	-1.03289	No_cluster	-0.593394	0.00929939
A630023P12Rik	0.0805017	-0.228959	No_cluster	0.369838	-0.0693374
A630066F11Rik	-0.573789	0.297769	No_cluster	0.0624637	-0.0210207
A630072M18Rik	0.680887	0.355947	No_cluster	0.199203	0.0516554
A630089N07Rik	-0.675667	0.151785	No_cluster	-0.0296115	-0.0876407
A730017L22Rik	0.0895275	-0.185879	No_cluster	-0.0382407	0.0157517
A730063M14Rik	-0.460197	0.169767	No_cluster	-0.142344	-0.0459947
A730081D07Rik	1.32539	2.12404	Cluster_2	1.14336	0.0796542
A830005F24Rik	-0.433354	-0.564165	No_cluster	-0.0842403	-0.12149
A830049F12Rik	0.214366	-0.352213	No_cluster	0.140465	-0.0021925
A930005H10Rik	-0.671074	-0.717701	No_cluster	-0.783864	-0.360197
A930006K02Rik	0.453165	-0.526336	Cluster_5	-0.0372794	0.0190427
A930007A09Rik	-0.367757	-0.581075	No_cluster	0.268307	0.172505
A930015D03Rik	0.161909	0.641301	Cluster_7	0.113097	-0.0107776
A930016O22Rik	0.376666	0.792478	No_cluster	0.248061	0.0459897
A930024E05Rik	0.145216	-0.475266	No_cluster	-0.0962557	-0.0671459
A930037H05Rik	0.129202	-1.25166	Cluster_5	0.0417373	-0.066319
A930038B10Rik	0.637031	1.26184	No_cluster	-0.195797	-0.161667
AA388235	-0.41939	1.05194	No_cluster	0.141828	0.334847
AA414768	-0.0481684	-0.151834	No_cluster	-0.421419	-0.0559518
AA465934	-0.192581	0.0283217	No_cluster	-0.110606	0.024018
AA467197	-0.482496	0.215467	No_cluster	-0.122793	0.0185607
AA543186	0.111135	-1.34734	No_cluster	-0.112412	-0.239389
AI413582	-0.173027	0.365062	Cluster_7	0.213848	0.120711
AI429214	-2.67216	1.08239	No_cluster	-0.0253483	0.0880569
AI467606	0.396758	0.896687	Cluster_4	0.330903	0.0259826
AI504432	0.382319	0.752912	No_cluster	0.147613	0.00575432
AI506816	-0.0487626	-0.26304	No_cluster	0.0279601	-0.0107234
AI597479	0.122177	-0.479888	No_cluster	0.0957837	0.0784639
AI662270	-0.220146	0.27401	No_cluster	-0.0406055	-0.124283
AI837181	0.199026	0.309175	No_cluster	0.214376	0.0503186
AI847159	0.0962165	0.74875	No_cluster	0.306652	0.0362163
AI854703	0.168431	0.15621	No_cluster	0.512857	0.22655
AI987944	0.141185	0.165053	No_cluster	0.031335	0.0402237
AU020206	0.335997	0.36965	No_cluster	0.376863	0.133494
AU021063	-0.0575351	-1.12989	No_cluster	0.463815	0.650202
AU022252	-0.00649717	0.21342	No_cluster	-0.0200113	-0.0512431
AU040320	0.366742	0.10435	No_cluster	0.283398	-0.195175
AU041133	0.440511	-0.478475	No_cluster	-0.0834195	0.0338063
AV039307	0.906224	0.178482	No_cluster	0.400714	0.144678
AV051173	0.542162	0.0887969	No_cluster	0.0124934	-0.00273425
AW112010	-0.182149	0.43898	Cluster_7	0.105993	-0.0463883
AW146154	-0.359188	-0.136543	No_cluster	0.0637675	0.0979295
AW209491	0.383832	0.286314	No_cluster	0.00301686	0.0139146
AW549877	0.486111	-0.461951	Cluster_6	0.092064	0.138021
AY074887	0.473001	0.607534	No_cluster	-0.159479	-0.116988
Aacs	-0.247135	-0.294199	No_cluster	-0.127788	-0.0471894
Aagab	0.259407	0.308647	No_cluster	0.0286087	0.0227102
Aak1	0.446428	-0.397426	Cluster_5	-0.016541	-0.100002
Aamdc	-0.405744	0.166831	No_cluster	-0.023053	0.151116
Aamp	0.0547636	0.319527	No_cluster	-0.198696	-0.161009
Aar2	0.372119	0.362332	No_cluster	0.112099	0.0221891
Aars	-0.0731916	-0.280107	No_cluster	0.116757	0.0433715
Aars2	-0.363827	-0.58585	No_cluster	-0.0385124	0.0474132
Aarsd1	-0.163631	0.474144	Cluster_7	-0.143817	0.0262979
Aasdh	0.177802	-0.202752	No_cluster	0.162536	0.159393
Aasdhppt	0.246409	0.165656	No_cluster	-0.174285	-0.0315609
Aatf	-0.0826299	-0.08787	No_cluster	-0.268772	-0.258396
Abca2	-0.214323	-0.736557	Cluster_5	0.110984	0.148298
Abca3	0.0953059	-0.565509	Cluster_5	0.0893316	0.0650031
Abca7	0.276201	-0.729661	Cluster_5	0.116572	-0.00614984
Abcb1a	0.401965	-0.485695	Cluster_6	0.00579643	0.0599777
Abcb1b	-0.314348	-0.668888	No_cluster	-0.27325	-0.406222
Abcb6	-0.920203	-0.637059	No_cluster	-0.0692221	0.0947041
Abcb7	0.337987	-0.355432	No_cluster	0.124761	0.113796
Abcb8	0.0399092	0.481589	No_cluster	0.359445	0.102457
Abcb9	-0.198003	-0.810919	Cluster_1	-0.546451	-0.103412
Abcc1	0.524435	0.0993196	No_cluster	-0.17396	-0.0213073
Abcc10	0.507909	0.179728	No_cluster	0.249819	0.127746
Abcc3	0.60816	1.05901	No_cluster	0.292215	-0.217778
Abcc5	0.509034	0.84371	Cluster_2	0.685591	0.163714
Abcd1	-0.110812	-0.158004	No_cluster	0.126061	0.029494
Abcd4	0.131509	0.333015	No_cluster	0.193525	0.127596
Abce1	-0.0207837	-0.256498	No_cluster	-0.0514464	0.100454
Abcf2	-0.0817747	-0.0704907	No_cluster	0.115291	0.22791
Abcf3	0.107704	0.0464384	No_cluster	0.0973334	-0.0034725
Abcg1	0.300062	-0.0249772	No_cluster	0.343097	0.244075
Abcg2	-0.423851	-1.41416	Cluster_5	-1.05015	-0.303012
Abcg3	0.782852	0.348249	No_cluster	0.250782	0.108125
Abhd1	0.118889	0.307395	No_cluster	0.0476827	0.0141276
Abhd10	-0.139819	-0.0991671	No_cluster	-0.020293	0.057797
Abhd11	-0.119982	0.578306	Cluster_7	0.140408	0.0698466
Abhd11os	-0.23717	-0.0764158	No_cluster	-0.0317986	0.0250878
Abhd12	0.357284	0.88417	Cluster_4	0.460243	0.0313192
Abhd13	0.185622	-0.942086	No_cluster	0.0585501	0.0915522
Abhd14b	0.371802	1.31941	Cluster_4	0.36544	0.075956
Abhd15	1.80227	0.142418	No_cluster	0.228419	-0.12975
Abhd16a	-0.00416434	0.0194626	No_cluster	0.0521715	0.0246063
Abhd17a	-0.608259	0.131425	No_cluster	0.221776	-0.0302549
Abhd17b	0.508243	-0.232453	No_cluster	-0.00233928	0.0747937
Abhd17c	0.499792	0.374114	No_cluster	0.362924	-0.246483
Abhd2	0.198736	-0.49814	Cluster_5	-0.347906	-0.194407
Abhd4	0.198873	0.196209	No_cluster	0.245461	0.107631
Abhd5	0.214638	0.267626	No_cluster	0.0496645	-0.00652892
Abhd6	-0.0951297	-0.503435	No_cluster	-1.14245	-0.456024
Abhd8	-0.826366	-0.519326	No_cluster	0.00633347	-0.303962
Abi1	0.462532	0.210954	Cluster_6	0.0335403	-0.00110281
Abi2	0.434259	0.102504	No_cluster	0.148237	-0.0470825
Abi3	0.348949	1.43392	Cluster_4	0.995026	0.0897794
Abitram	0.245402	0.429851	No_cluster	-0.0353935	0.0118237
Abl1	0.708975	-0.0848749	Cluster_6	1.06267	0.136202
Abl2	0.185186	-0.405927	No_cluster	-0.00534428	-0.192687
Ablim1	0.408426	-0.016645	No_cluster	0.218186	0.01302
Ablim3	-0.507774	-0.913553	No_cluster	-0.578277	-0.288802
Abr	-0.220974	-0.684346	Cluster_1	-0.317494	-0.228611
Abracl	-0.439817	0.167991	Cluster_3	-0.231957	0.0971608
Abraxas1	-0.186689	-0.258257	No_cluster	0.00187365	0.0519033
Abraxas2	0.0299215	-0.0386354	No_cluster	0.13948	-0.0533139
Abt1	0.154252	0.272841	No_cluster	-0.0153966	0.174088
Abtb1	0.24374	0.417165	No_cluster	0.232283	0.183518
Acaa1a	-0.807821	-0.652389	No_cluster	-0.0957049	-0.106302
Acad11	-0.0422332	0.262612	No_cluster	-0.0906708	0.0374737
Acad8	0.197089	0.222134	No_cluster	-0.304236	-0.107739
Acad9	-0.327579	-0.539985	No_cluster	-0.287503	-0.131885
Acadl	-0.588163	-0.568943	No_cluster	-0.16309	-0.118174
Acadm	0.307432	0.299767	No_cluster	-0.287473	-0.154401
Acads	-0.0725431	0.0520168	No_cluster	0.135768	-0.130425
Acadvl	-0.0177666	0.297473	No_cluster	-0.0687339	-0.125
Acap1	0.0212762	0.0972849	No_cluster	0.223562	0.12186
Acap2	0.216789	-0.253014	No_cluster	0.20177	0.163583
Acap3	0.179036	0.472806	No_cluster	0.278008	-0.132736
Acat1	-0.0932717	0.0364354	No_cluster	-0.250662	0.0407043
Acat2	0.0148554	0.318046	No_cluster	-0.112116	-0.0874578
Acat3	-0.0854786	0.0700913	No_cluster	0.0994367	-0.140614
Acbd3	-0.108495	-0.199686	No_cluster	0.0206617	0.0219839
Acbd4	-0.130186	0.0818695	No_cluster	0.0977898	0.0425399
Acbd5	0.793085	0.435703	Cluster_6	0.086805	0.108396
Accs	-0.508051	-0.547195	No_cluster	-0.0627047	0.00260273
Acd	-0.0430084	0.146804	No_cluster	0.0957089	0.0683215
Acer2	0.442682	-1.30391	Cluster_5	-0.365047	0.0345568
Acer3	0.252754	-0.573892	No_cluster	-0.445953	-0.228169
Ache	0.297932	1.84604	No_cluster	0.165078	-0.0419804
Acin1	0.358525	0.0485967	No_cluster	0.19379	0.117763
Ackr3	0.694239	2.88098	Cluster_4	1.74583	0.243138
Acly	0.366174	-0.103406	Cluster_6	-0.066686	-0.0175869
Aco1	0.359475	0.452602	No_cluster	-0.0281103	0.12085
Aco2	0.218481	0.18657	No_cluster	-0.141974	-0.105544
Acod1	-1.48776	-3.34107	Cluster_1	-0.0692873	0.0761473
Acot11	0.267941	-0.260493	No_cluster	0.127712	0.0586018
Acot13	-0.298825	-0.0199895	No_cluster	0.392347	-0.0248989
Acot2	-0.274389	-1.32123	No_cluster	-0.137263	0.0589278
Acot7	-0.203805	-0.0266869	No_cluster	-0.367583	-0.0842904
Acot9	0.145918	0.490815	Cluster_2	-0.156969	-0.037123
Acox1	0.479679	0.375185	No_cluster	-0.110095	0.0294795
Acox3	0.601772	0.0126969	Cluster_6	0.133996	0.0556546
Acp1	-0.288144	0.0684517	No_cluster	-0.017726	0.154063
Acp2	-0.084221	-0.107506	No_cluster	0.176556	-0.0371311
Acp4	0.198663	0.105185	No_cluster	-0.307629	-0.375929
Acp5	-0.066271	-0.0262684	No_cluster	0.285605	-0.0290668
Acp6	0.0907533	-0.298385	No_cluster	-0.0764303	-0.0871557
Acpp	0.403148	0.930719	Cluster_2	0.723177	0.171908
Acsbg1	-0.0721522	-0.47653	Cluster_1	0.162263	0.171859
Acsf2	0.0820849	0.0920053	No_cluster	0.340846	-0.0281627
Acsf3	0.207778	0.427389	No_cluster	0.363718	-0.0692006
Acsl4	0.49701	0.230732	No_cluster	0.256509	-0.0347546
Acsl5	-0.033806	0.0578077	No_cluster	-0.220879	-0.259418
Acss2	-0.122234	-0.694397	No_cluster	-0.0514123	0.101079
Acss2os	-0.12631	-1.0851	No_cluster	-0.257715	-0.174529
Actb	0.305662	0.38002	No_cluster	0.100445	0.00603899
Actg1	0.118012	0.176165	No_cluster	0.0148474	-0.111289
Actl6a	-0.1168	0.333229	Cluster_4	0.0275044	0.0974811
Actn2	-0.919118	-1.38288	Cluster_1	-1.14839	-0.0868586
Actn4	-0.40193	-0.47265	No_cluster	-0.146522	-0.346588
Actr10	0.0597194	0.288231	No_cluster	0.0795112	0.0802182
Actr1a	0.294406	0.508253	Cluster_2	0.23366	0.190517
Actr1b	-0.118673	-0.212296	No_cluster	-0.0145854	0.0332755
Actr2	0.339157	0.037579	No_cluster	-0.131456	-0.106071
Actr3	0.166344	0.24931	No_cluster	-0.139243	-0.00207265
Actr5	-0.328812	-0.231364	No_cluster	-0.0727974	-0.0549662
Actr6	0.351322	-0.130186	No_cluster	-0.105513	-0.0448785
Actr8	0.419715	0.0969223	No_cluster	0.0471077	-0.0603773
Actrt3	0.218546	1.91149	Cluster_4	0.359669	0.205765
Acvr1b	0.580563	-0.114742	No_cluster	-0.0323956	-0.0251246
Acvr2a	0.97031	0.520703	No_cluster	0.045437	0.0736167
Acvrl1	0.637942	3.0406	Cluster_4	0.986122	0.228148
Acy1	0.176288	0.465508	No_cluster	0.128789	-0.0363145
Acyp1	-0.480921	0.221104	No_cluster	-0.077198	0.00918008
Ada	-0.0599261	0.976741	Cluster_4	0.238159	0.227131
Adal	-0.291029	-0.0750886	No_cluster	0.0115666	0.0709997
Adam10	0.244205	-0.266511	No_cluster	0.211172	0.0372551
Adam12	0.785983	1.62059	Cluster_2	1.71546	0.17998
Adam15	0.745738	0.372585	No_cluster	0.0267335	0.0240167
Adam17	0.2676	0.0880674	No_cluster	0.216116	-0.0292977
Adam19	0.309302	0.0124105	No_cluster	0.250611	-0.127741
Adam33	1.38094	4.02935	Cluster_4	1.25729	0.237396
Adam8	0.341448	0.976911	Cluster_4	0.122438	0.0157484
Adam9	-0.0558322	-0.42108	No_cluster	0.0790176	0.163822
Adamts10	-0.216309	-0.625603	No_cluster	0.193454	-0.238325
Adamts6	0.654893	0.139826	No_cluster	0.249467	0.152551
Adamtsl4	0.450761	0.495678	No_cluster	0.507326	0.201198
Adap1	-0.765967	-0.675951	No_cluster	0.0395542	-0.0391908
Adar	0.141043	-0.29303	No_cluster	-0.0217063	-0.0653981
Adat1	0.50882	0.514409	No_cluster	-0.465294	-0.14412
Adat2	0.273092	1.00282	No_cluster	0.0156491	0.119566
Adck1	0.412918	0.107286	No_cluster	-1.25376	-0.426493
Adck2	-0.416881	-0.0226629	No_cluster	0.0783572	0.0748087
Adck5	0.0344627	0.0400845	No_cluster	0.281082	-0.0756415
Adcy7	0.268798	0.0810113	No_cluster	0.200062	-0.0189854
Add1	0.0814686	-0.166962	No_cluster	0.240072	-0.0134523
Add3	0.217011	0.182192	No_cluster	-0.0840556	-0.159373
Adgre5	0.105459	-0.481845	Cluster_5	-0.431032	0.124762
Adgrg5	0.74069	0.677639	No_cluster	-2.84468	-0.936185
Adgrl1	-0.160949	-0.168548	No_cluster	0.0826164	-0.0519804
Adh5	-0.233666	-0.055568	No_cluster	-0.0841147	-0.0349649
Adi1	-0.01595	0.1711	No_cluster	-0.137447	0.120963
Adipor1	-0.360072	-0.433127	No_cluster	0.231622	0.297804
Adipor2	-0.386302	-0.778172	No_cluster	-0.440736	-0.0934815
Adk	-0.418507	-2.05883	Cluster_5	-0.595794	-0.283209
Adm	1.82596	-0.727166	No_cluster	-0.00626804	0.536723
Adnp2	0.266623	0.0579201	No_cluster	-0.17245	-0.0239046
Ado	0.164595	-0.061235	No_cluster	-0.00382155	-0.0328064
Adora2a	-0.0842979	-0.613021	Cluster_1	-0.489953	-0.11588
Adpgk	0.334669	-0.341623	No_cluster	0.027525	-0.0122528
Adprh	-0.0455416	0.127146	No_cluster	-0.112539	0.0263381
Adprhl2	-1.01595	-0.714509	No_cluster	0.10946	0.0648347
Adprm	-0.0946333	-0.220682	No_cluster	-0.825482	-0.484057
Adrb2	-0.209474	-0.567394	No_cluster	-0.0377002	0.120327
Adrm1	-0.392239	-0.0543249	No_cluster	0.0716017	0.114431
Adsl	-0.102415	0.0686454	No_cluster	0.132758	0.0445591
Adss	-0.158851	-0.43544	No_cluster	-0.226234	-0.043956
Aebp1	-0.636091	0.261955	No_cluster	0.946151	0.286506
Aebp2	-0.0228906	0.0403534	No_cluster	0.220598	-0.115244
Aen	0.0485134	0.373246	No_cluster	-0.191338	0.219124
Aff1	0.362876	-0.370583	Cluster_6	0.26209	-0.0133139
Aff4	0.401846	-0.165716	No_cluster	0.0556406	-0.203492
Afg3l1	0.107165	0.0776393	No_cluster	0.00544015	0.0207623
Afg3l2	0.182085	-0.400213	No_cluster	-0.814608	-0.195181
Afmid	-0.179311	-0.0494424	No_cluster	-0.28055	-0.0911721
Afp	0.582933	-0.0277321	No_cluster	-0.472079	-0.312326
Aftph	0.0912398	0.380808	No_cluster	0.0023808	-0.0585204
Aga	-0.272887	0.10196	No_cluster	-0.151536	0.0152847
Agap2	0.303216	0.569104	No_cluster	-0.0700844	-0.0376294
Agap3	-0.478447	0.447028	No_cluster	0.0341481	-0.0452791
Agbl5	-0.270876	-0.0834717	No_cluster	0.135536	0.0941099
Agfg1	0.391662	0.581464	No_cluster	0.568804	-0.0161961
Agfg2	-0.387428	0.503558	Cluster_3	-0.222709	-0.290849
Aggf1	-0.548542	-0.506243	No_cluster	-0.205562	-0.0956183
Agk	0.0552132	-0.133098	No_cluster	-0.102602	0.0286347
Ago1	0.126721	-0.0803421	No_cluster	0.210338	0.0219218
Ago2	0.0448073	-0.435016	No_cluster	0.0013432	-0.00242184
Ago3	0.384179	0.119294	No_cluster	0.171632	-0.128668
Agpat1	0.0752357	0.0848625	No_cluster	-0.0489891	0.0262025
Agpat2	-0.697651	-0.773805	No_cluster	0.0527834	0.0592529
Agpat3	-0.145748	-0.430214	No_cluster	-0.201396	0.0192099
Agpat4	0.418502	1.61056	Cluster_4	0.823302	-0.045506
Agpat5	-0.423903	-0.959246	Cluster_1	-0.930193	-0.247693
Agps	0.147118	-0.0614043	No_cluster	-0.677802	0.0338328
Agr2	-0.347197	-0.440484	No_cluster	-1.62676	-0.087874
Agtpbp1	0.140994	0.286779	No_cluster	-0.272717	-0.0981101
Agtrap	-0.428101	-0.21447	No_cluster	-0.0199355	-0.079614
Ahctf1	0.349572	-0.0348865	No_cluster	0.015037	-0.019961
Ahcy	0.0223483	-0.0114112	No_cluster	0.297122	0.158363
Ahcyl1	-0.592386	-0.442243	No_cluster	0.0940382	0.040484
Ahcyl2	0.477936	-1.06438	Cluster_5	-0.438555	0.00582763
Ahi1	-0.163317	-0.579248	No_cluster	-0.228227	-0.229264
Ahnak	0.297204	-0.173472	No_cluster	0.0380548	0.0433986
Ahr	0.546913	0.612937	No_cluster	0.201952	0.0921511
Ahrr	0.956017	2.5943	Cluster_4	0.964074	0.0650088
Ahsa1	-0.0479678	0.189681	No_cluster	0.034621	0.0289094
Aida	-0.0590227	0.354722	No_cluster	0.0159685	0.0426682
Aif1	-0.316041	-0.00998649	No_cluster	-0.101466	-0.0662611
Aifm1	-0.0818997	0.214369	No_cluster	0.216311	0.247654
Aifm2	-0.172333	-0.357705	No_cluster	-0.0157573	0.0818833
Aig1	-0.107993	-1.06084	Cluster_5	-0.439347	-0.226265
Aim2	0.306372	-0.00112573	No_cluster	-0.245397	-0.0560793
Aimp1	0.0310263	0.444201	No_cluster	-0.320578	-0.227308
Aimp2	-0.25656	-0.0166099	No_cluster	-0.0203081	-0.128767
Aip	-0.0488709	0.298165	No_cluster	-0.0273314	0.0630762
Airn	1.18827	1.35547	Cluster_2	0.498338	0.0969864
Ak2	-0.547256	-0.146602	Cluster_3	-0.211723	-0.0587326
Akap1	0.284662	-0.0361724	No_cluster	-0.062743	0.0694102
Akap10	0.255238	-0.0102523	No_cluster	0.0751844	-0.0875257
Akap11	0.111314	0.27207	No_cluster	0.0471703	0.164218
Akap12	0.185299	-0.0899804	No_cluster	-0.100829	0.0219189
Akap13	0.318332	-0.235545	Cluster_6	-0.112806	-0.0604288
Akap8	0.252156	-0.301397	Cluster_6	0.0953958	-0.0337928
Akap8l	0.114698	-0.000692866	No_cluster	0.301382	0.225997
Akap9	-0.0467434	-0.216169	No_cluster	-0.832736	-0.828147
Akip1	-0.440958	0.089308	No_cluster	-0.231232	0.0893319
Akirin1	-0.256018	-0.0132273	No_cluster	0.0955915	0.0309991
Akirin2	-0.0768386	0.319224	No_cluster	0.0922636	0.0517049
Akna	0.118889	-0.471368	Cluster_5	-0.154736	0.0192202
Aknaos	0.19963	-0.398393	Cluster_5	-0.24442	0.17861
Akr1a1	0.00439488	0.44127	No_cluster	0.0701582	0.133947
Akr1b10	0.0303005	0.151299	No_cluster	0.0915409	0.183166
Akr1b3	-0.0643898	0.219171	No_cluster	-0.777098	-0.187525
Akr1c13	-0.105402	0.199329	No_cluster	-0.711962	-0.210829
Akr1e1	-0.779917	-0.403103	No_cluster	-0.419681	0.0896454
Akt1	-0.138028	0.0505562	No_cluster	0.132159	0.03074
Akt1s1	-0.712817	0.149392	No_cluster	0.00581522	0.0324094
Akt2	-0.0636969	-0.177934	No_cluster	-0.0619872	0.0100099
Akt2-ps	-0.349541	-0.481429	No_cluster	-1.26039	-0.358984
Akt3	0.559174	0.165503	No_cluster	0.309416	-0.0843104
Aktip	-0.396697	-0.973939	Cluster_1	0.388904	0.0838055
Alad	-0.275601	-0.291548	No_cluster	-0.118773	-0.0605694
Alas1	-0.122608	-0.128918	No_cluster	-0.203169	-0.0344851
Alcam	0.352809	0.534276	No_cluster	0.18742	0.082852
Aldh16a1	0.105707	0.155548	No_cluster	0.155043	0.182681
Aldh18a1	0.0324052	-0.297048	No_cluster	-0.0834055	0.0592724
Aldh1b1	-0.376435	-0.238687	No_cluster	-0.27684	-0.103727
Aldh3a2	0.344653	0.290501	No_cluster	-0.0333481	-0.145139
Aldh4a1	-0.0914754	-0.28675	No_cluster	0.00085182	-0.086224
Aldh6a1	1.16284	0.365423	No_cluster	0.126514	0.236692
Aldh7a1	0.341844	0.98693	Cluster_4	-0.110649	-0.0492796
Aldh9a1	0.184629	0.123942	No_cluster	-0.0912009	-0.0311394
Aldoa	-0.118092	0.0872192	No_cluster	0.226158	0.109318
Aldoc	-0.433028	0.107922	No_cluster	-0.0533433	-0.194682
Alg1	-0.518707	-0.155112	No_cluster	0.14443	0.0388866
Alg10b	-0.242226	0.365094	No_cluster	-0.0292823	0.0960151
Alg11	0.359923	-0.26435	No_cluster	-0.14964	0.0471787
Alg14	0.531538	0.583066	No_cluster	0.170546	-0.0742803
Alg2	0.82438	0.730015	No_cluster	0.0129901	0.0227631
Alg3	-0.0852776	0.298522	No_cluster	0.321798	0.135789
Alg6	-0.258699	-0.22745	No_cluster	-0.219171	0.156432
Alg8	-0.300038	0.133751	No_cluster	0.0473838	-0.0560335
Alg9	0.0483364	0.0344068	No_cluster	0.220608	-0.12526
Alkbh1	0.0284677	-0.114553	No_cluster	-0.243885	0.0324009
Alkbh2	-0.27351	0.167706	No_cluster	-0.0299058	-0.149517
Alkbh3	0.105598	0.179322	No_cluster	0.131178	0.0145209
Alkbh3os1	-0.183985	0.181299	No_cluster	0.309487	-0.125785
Alkbh4	0.0688279	0.236479	No_cluster	0.0696383	0.0223644
Alkbh5	-0.184828	-0.284001	No_cluster	0.0305922	0.0132048
Alkbh6	-0.482396	-0.187856	No_cluster	-0.0116573	-0.204755
Alkbh7	-0.109712	0.389162	No_cluster	0.0582554	0.0144482
Alkbh8	-0.0110644	0.247506	No_cluster	-0.132476	0.0915083
Alox8	0.304608	0.0498817	No_cluster	0.112128	0.0740563
Als2	0.336698	-0.119765	No_cluster	-0.0797707	-0.0205067
Als2cl	0.605103	-0.0023903	No_cluster	0.571379	0.123445
Alyref	-0.422923	-1.10785	No_cluster	-0.033739	0.0654776
Alyref2	0.421927	0.343534	No_cluster	-0.0347242	-0.132356
Amacr	0.15717	-0.783798	No_cluster	-0.101937	0.132006
Ambra1	0.664673	-0.0515453	Cluster_6	0.00789803	-0.0157414
Amd1	0.380725	-0.273386	No_cluster	0.18442	0.197882
Amdhd2	-0.0481747	0.216214	No_cluster	0.379044	0.157972
Amer1	0.187455	0.37038	No_cluster	0.00503353	0.0316148
Amfr	-0.337075	-0.407663	No_cluster	-0.196689	-0.103928
Amigo1	-1.44612	-3.53079	No_cluster	0.221077	0.0952069
Amigo3	0.0252868	-1.68264	No_cluster	-0.194269	-0.222618
Ammecr1l	0.266806	0.0320101	No_cluster	-0.0818535	0.0624953
Amn1	0.13356	0.329091	No_cluster	0.309397	0.174242
Ampd2	-0.0427323	-0.717381	Cluster_5	-0.445342	-0.111716
Amz2	-0.323495	-0.0558396	No_cluster	-0.205855	-0.044076
Anapc1	0.232576	-0.32463	Cluster_6	-0.406796	-0.327833
Anapc10	0.0227228	0.353817	No_cluster	-0.0176419	0.164204
Anapc11	-0.370438	0.291625	Cluster_7	-0.0942148	-0.345469
Anapc13	-0.614256	0.0524925	Cluster_7	-0.389227	-0.141937
Anapc15	-0.438393	0.492992	Cluster_7	0.167546	0.225282
Anapc16	-0.191361	0.257289	No_cluster	0.245173	0.0728057
Anapc2	-0.00973535	0.0410767	No_cluster	-0.00493115	0.142685
Anapc4	0.159662	0.122162	No_cluster	-0.175851	-0.0932549
Anapc5	-0.176587	0.0862913	No_cluster	0.286781	-0.0333166
Anapc7	0.390955	0.618563	No_cluster	-0.0461068	-0.100868
Angel2	0.112059	-0.286846	No_cluster	-0.161106	-0.0357098
Angptl2	0.259895	2.06844	Cluster_4	1.29232	0.0204061
Angptl6	0.216498	0.429418	No_cluster	-0.00921633	0.104667
Ank	0.128485	-0.00289413	No_cluster	0.405239	0.11695
Ankfy1	0.59026	-0.176412	Cluster_6	-0.136482	0.0249804
Ankhd1	0.254443	0.0461361	No_cluster	0.149846	0.122988
Ankib1	-0.0207814	-0.286782	No_cluster	0.0749619	0.147061
Ankmy2	0.29064	0.0028036	No_cluster	-0.340524	0.114844
Ankra2	-0.537447	0.0973753	No_cluster	0.17543	0.235717
Ankrd10	0.062001	-0.0176119	No_cluster	-0.109402	0.0189986
Ankrd11	0.455284	-0.202858	Cluster_5	0.109139	-0.0413817
Ankrd12	0.241508	-0.0868489	No_cluster	-0.54992	-0.146703
Ankrd13a	-0.50793	-0.58909	No_cluster	0.0544381	0.00412948
Ankrd13c	0.278643	-0.469444	Cluster_5	-0.325978	-0.11365
Ankrd16	0.354113	0.287249	No_cluster	0.510722	0.147985
Ankrd17	0.161086	0.0169512	No_cluster	-0.157017	-0.164203
Ankrd26	0.955855	0.568102	No_cluster	-0.0111727	-0.18208
Ankrd27	0.0394477	-0.396707	No_cluster	0.0891767	0.141188
Ankrd28	0.367051	-0.0253821	No_cluster	0.192203	-0.0311908
Ankrd37	-0.47453	-0.183895	No_cluster	0.0150332	0.194855
Ankrd39	-0.1128	-0.184622	No_cluster	-0.122154	-0.0686665
Ankrd40	0.0628803	0.645522	No_cluster	-0.392176	-0.640759
Ankrd44	0.434246	-0.463772	Cluster_6	-0.198999	-0.0622122
Ankrd46	0.205139	0.27849	No_cluster	-0.344984	0.0349789
Ankrd49	0.258814	0.366602	No_cluster	-0.316683	-0.220964
Ankrd50	0.458314	-0.985635	Cluster_5	-0.323783	-0.122452
Ankrd54	0.220192	-0.563823	No_cluster	-0.00243794	-0.0372836
Ankrd55	0.505394	0.866755	No_cluster	0.524487	-0.0651629
Anks1	0.619872	0.476813	No_cluster	-0.129013	-0.139343
Anks3	0.359278	-0.0935085	No_cluster	0.210665	0.049984
Ankzf1	0.33159	0.261209	No_cluster	0.258288	0.11071
Ano10	0.382152	0.0219387	No_cluster	-0.588253	-0.251289
Ano6	0.141008	-0.626485	Cluster_5	0.0824165	0.126365
Anp32a	-0.157505	-0.0141203	No_cluster	-0.170706	-0.122491
Anp32b	-0.741013	-0.603535	No_cluster	-0.158717	-0.14382
Anp32e	-0.224477	0.0253084	No_cluster	0.0334569	0.0520951
Antkmt	-0.2233	0.189914	No_cluster	0.0572992	0.0360303
Antxr2	0.322206	-0.181565	No_cluster	0.290817	-0.0115529
Anxa11	0.259288	-0.0597857	No_cluster	0.0922546	-0.0465263
Anxa2	0.0338033	0.612601	Cluster_4	0.191437	0.0628927
Anxa4	-1.67733e-05	0.560599	Cluster_4	0.275202	0.0604974
Anxa5	0.00687777	0.375731	No_cluster	0.257155	0.165581
Anxa6	0.12168	0.54062	Cluster_4	-0.273824	-0.130778
Anxa7	0.168005	0.552936	Cluster_4	0.250711	0.0679564
Aopep	0.615856	0.407887	Cluster_2	0.399412	0.0209996
Ap1ar	0.338933	0.313074	No_cluster	-1.01325	-0.238084
Ap1b1	0.285052	-0.0577997	No_cluster	-0.275804	-0.161893
Ap1g1	0.439225	-0.120432	No_cluster	-0.250877	-0.310974
Ap1g2	-0.060574	-0.143642	No_cluster	-0.00943138	-0.0763682
Ap1m1	-0.264135	-0.108865	No_cluster	-0.0521999	-0.0291223
Ap1s1	-0.205697	0.390737	Cluster_7	-0.291846	-0.202938
Ap1s2	-0.760498	-1.09339	No_cluster	-0.13001	-0.129308
Ap1s3	0.449557	-0.372282	Cluster_6	-0.199881	-0.0340746
Ap2a1	-0.291548	-0.427237	No_cluster	0.0320621	0.098803
Ap2a2	-0.149082	0.0921833	No_cluster	0.0179474	-0.0161978
Ap2b1	0.456894	0.280308	Cluster_2	-0.151251	-0.0953929
Ap2m1	-0.100423	0.26663	Cluster_4	-0.084668	0.00521279
Ap2s1	-0.512836	0.193533	Cluster_7	0.172494	0.21166
Ap3b1	-0.0738247	-0.727197	Cluster_5	-1.83131	-0.921359
Ap3d1	-0.404092	-0.0345886	No_cluster	0.228623	-0.0522109
Ap3m1	0.0723845	-0.163209	No_cluster	-0.1652	0.220601
Ap3m2	0.273573	0.377646	No_cluster	0.115505	0.0409293
Ap3s1	-0.248277	-0.639208	No_cluster	-0.0621121	0.0138685
Ap3s2	-0.149366	0.0187758	No_cluster	0.0482078	0.0956436
Ap4b1	0.684076	0.639739	No_cluster	0.116047	0.103591
Ap4e1	0.504055	-0.350306	Cluster_6	-0.0530247	-0.10658
Ap4m1	0.164672	0.61393	No_cluster	-0.0804482	-0.039384
Ap4s1	-0.0494539	-0.356771	No_cluster	-0.316777	-0.149106
Ap5b1	0.53792	0.915494	Cluster_4	0.393268	0.0250663
Ap5m1	0.254916	-0.114978	No_cluster	-1.97941	-0.740109
Ap5s1	0.0194476	0.250592	No_cluster	0.0515666	0.0389893
Ap5z1	-0.154667	0.0634169	No_cluster	0.204677	0.00681549
Apaf1	-0.858881	-1.63319	Cluster_1	-0.508752	-0.274467
Apbb1	0.0056893	-0.285836	No_cluster	-0.0551067	0.223367
Apbb1ip	0.419059	0.22813	No_cluster	-0.110837	-0.0377691
Apbb3	-0.318279	-0.700692	No_cluster	-0.0895365	0.126601
Apc	0.187167	0.171825	No_cluster	0.0647431	0.240817
Apeh	-0.00202652	-0.0949355	No_cluster	0.0986029	0.105993
Apex1	-0.538779	-0.250328	No_cluster	-0.182763	0.0887261
Apex2	0.0674412	0.0731676	No_cluster	-0.423554	-0.204193
Aph1a	0.163309	0.458155	No_cluster	0.135873	0.0822054
Aph1b	0.177845	0.171247	No_cluster	0.140137	0.0633223
Api5	0.0390728	-0.219315	No_cluster	-0.0900334	0.0114917
Apip	-0.386198	0.187987	No_cluster	-0.326494	-0.0923673
Aplf	0.444762	0.328987	No_cluster	0.143351	0.0733027
Aplp1	0.0289325	-0.179784	No_cluster	-0.127809	0.0239211
Aplp2	0.278983	0.245621	No_cluster	0.00998736	0.0699032
Apmap	0.126033	0.447237	No_cluster	-0.135315	-0.0371036
Apoa2	-0.449491	0.0473047	No_cluster	-0.267059	-0.123049
Apobec1	-0.707206	-1.68694	Cluster_1	-0.11349	-0.0480789
Apobec2	-0.030752	-0.68072	No_cluster	-0.219788	0.0536985
Apobec3	-0.0947874	-0.0648231	No_cluster	-0.392852	-0.0992891
Apobr	0.275766	0.318176	No_cluster	0.118004	-0.00125946
Apol7e	0.312394	-0.0944672	No_cluster	0.319445	-0.347174
Apol9a	-0.259692	-0.673563	No_cluster	-0.282647	0.19251
Apol9b	-1.13581	-1.56639	Cluster_1	-0.285003	-0.0932677
Apool	-0.187616	0.0478388	No_cluster	-0.229585	-0.0421484
Appbp2	0.160938	0.0611911	No_cluster	-0.0537041	-0.0226746
Appbp2os	-0.217135	0.0907792	No_cluster	-0.0138231	0.0212146
Appl1	0.246818	-0.156183	No_cluster	0.056971	-0.0090039
Appl2	0.365367	-0.67038	No_cluster	-0.69771	-0.00703577
Aprt	-0.304218	0.551026	Cluster_7	0.0664605	0.117538
Aptx	0.118139	-0.0422826	No_cluster	-0.101803	-0.0971442
Aqp3	0.793712	1.80951	Cluster_4	1.05101	0.16864
Aqr	0.341778	-0.133409	No_cluster	-1.00499	-0.164564
Ar	-0.427728	-0.124827	No_cluster	-0.61207	-0.155157
Araf	0.161075	0.0405205	No_cluster	0.0885803	0.0253367
Arap1	-0.0577729	-0.562441	Cluster_5	0.211111	0.064414
Arap2	0.221349	-1.04294	Cluster_5	-0.552331	-0.0876688
Arc	0.209723	-0.808252	Cluster_5	-0.095646	0.0732685
Arcn1	-0.172552	-0.164563	No_cluster	0.0582282	-0.0509965
Areg	-0.840098	-0.707122	Cluster_1	-0.308954	-0.215696
Arel1	0.15995	-0.173912	No_cluster	0.00752832	0.0609868
Arf1	0.12256	0.347536	No_cluster	0.0658417	-0.0883663
Arf2	0.348443	0.0226969	No_cluster	-0.0507916	-0.0413082
Arf3	-0.511897	-0.0926242	No_cluster	0.0704394	0.149929
Arf4	-0.160301	-0.404311	No_cluster	-0.312379	0.0137272
Arf5	-1.00224	-0.617061	Cluster_3	-0.0152066	-0.0328711
Arf6	-0.603385	-0.361799	No_cluster	0.0662322	-0.00827874
Arfgap1	0.2644	0.321322	No_cluster	-0.0806995	-0.131844
Arfgap2	-0.00662656	0.0105088	No_cluster	0.0345125	0.0645157
Arfgap3	0.235566	0.34966	No_cluster	-0.0977051	-0.0248378
Arfgef1	0.0786763	0.194347	No_cluster	0.441688	0.104799
Arfgef2	-0.153459	-0.323653	No_cluster	0.0477533	0.0367806
Arfip1	0.20023	-0.018238	No_cluster	-0.198438	-0.314684
Arfip2	0.458705	0.0487233	No_cluster	0.0555058	0.129806
Arfrp1	0.13073	0.26812	No_cluster	0.0383005	0.0362599
Arglu1	0.260989	-0.31532	No_cluster	-0.318279	-0.243457
Arhgap1	0.179468	0.104105	No_cluster	0.182155	0.042376
Arhgap11a	-1.14525	-1.21097	No_cluster	-0.591141	-0.217022
Arhgap12	0.880778	0.166246	Cluster_6	0.00594817	0.098006
Arhgap15	0.3083	-0.299207	Cluster_6	0.166316	-0.055788
Arhgap17	0.523632	-0.122896	Cluster_6	-0.0376785	-0.183128
Arhgap18	0.167921	0.173688	No_cluster	-0.0411282	0.0209192
Arhgap19	-0.56244	0.088825	No_cluster	-0.151937	0.0611778
Arhgap25	0.396097	0.25579	No_cluster	0.21052	-0.0102504
Arhgap27	0.0188032	-0.572326	Cluster_5	0.198221	-0.0337126
Arhgap27os3	-0.439362	-0.757995	No_cluster	-0.0603811	-0.078589
Arhgap30	0.201739	0.000171364	No_cluster	0.116937	-0.00742353
Arhgap31	0.415314	0.149217	No_cluster	0.358211	0.110664
Arhgap35	-0.0252507	-0.570557	No_cluster	-0.237819	-0.0487892
Arhgap4	0.128679	0.105535	No_cluster	-0.0190788	-0.12398
Arhgap45	0.16793	-0.290733	Cluster_5	-0.000711341	-0.0149118
Arhgap5	0.581686	-1.03236	Cluster_6	-0.774962	-0.0555037
Arhgap9	-0.461292	-0.656867	No_cluster	0.0621402	0.0251253
Arhgdia	0.0879837	0.497192	Cluster_4	-0.0499214	-0.0779432
Arhgdib	-0.0988411	0.312995	Cluster_7	0.0942318	-0.0506032
Arhgef1	-0.171863	-0.0160523	No_cluster	0.134832	-0.0160447
Arhgef10	-0.206273	-0.247534	No_cluster	-0.00953855	-0.215415
Arhgef12	0.387674	0.359354	No_cluster	0.131931	0.00833054
Arhgef18	0.162149	-0.429053	No_cluster	-0.0845187	0.0472977
Arhgef2	-0.166888	0.0682022	No_cluster	-0.267528	-0.174283
Arhgef3	0.410545	-0.343928	Cluster_6	0.229551	0.0409949
Arhgef39	-1.09609	0.185405	Cluster_3	0.225377	0.0880878
Arhgef5	-2.84325	-3.89715	Cluster_1	-2.45952	-0.623652
Arhgef6	0.297339	0.0310187	No_cluster	-0.134541	-0.059738
Arhgef7	0.380621	0.435064	No_cluster	0.027393	0.15457
Arid1a	-0.0644797	-0.167616	No_cluster	-0.0412947	-0.0305
Arid1b	0.652256	-0.238344	Cluster_6	0.0507198	0.00967808
Arid2	-0.0748629	-0.544082	No_cluster	0.222857	0.149099
Arid3a	-0.0898617	0.175848	No_cluster	0.0504712	0.0244988
Arid3b	0.785622	0.136526	Cluster_6	0.257025	0.211885
Arid4a	0.206197	0.029041	No_cluster	-0.628903	-0.0694417
Arid4b	0.357083	-0.0689185	No_cluster	0.25521	0.0620523
Arid5a	-0.0784688	-0.986786	Cluster_5	-0.13355	-0.0587964
Arid5b	0.559362	-0.345582	Cluster_6	0.0427614	0.0258089
Arih1	0.501049	-0.153405	No_cluster	0.0685394	-0.0938055
Arih2	-0.115247	-0.503916	No_cluster	0.109579	0.0549558
Arl1	0.0522902	0.254082	No_cluster	-0.185931	-0.0563182
Arl10	-0.59511	-0.0396	No_cluster	-0.0524864	0.18007
Arl13b	0.539592	-0.0821307	No_cluster	-0.16179	-0.0796749
Arl14ep	0.092367	0.0631188	No_cluster	-0.441073	-0.255544
Arl15	0.281025	-0.344884	Cluster_6	0.252516	0.0962366
Arl16	0.330368	0.67288	No_cluster	0.0436887	0.0746423
Arl2	0.0273711	0.264812	No_cluster	-0.0426217	-0.032593
Arl2bp	-0.483285	-0.105701	No_cluster	0.0950225	0.0934705
Arl3	-0.11971	0.447659	No_cluster	0.251524	0.00308163
Arl4a	-0.0636278	-0.0611857	No_cluster	0.102857	0.0462933
Arl4c	0.170139	0.932104	Cluster_4	0.308589	0.067903
Arl4d	0.306791	0.0215823	No_cluster	-0.0234225	-0.173256
Arl5a	0.0676657	0.741548	Cluster_2	0.354771	-0.00462468
Arl5b	-0.489752	-1.2007	Cluster_1	0.103371	0.124051
Arl5c	-0.410709	-0.0968039	No_cluster	-0.0175578	-0.0257625
Arl6	-0.0656383	-0.326506	No_cluster	-0.0819664	0.145356
Arl6ip1	-0.183069	0.0969047	No_cluster	-0.386288	-0.130542
Arl6ip4	-0.403044	0.249552	Cluster_7	-0.0329108	-0.171662
Arl6ip5	0.0572778	0.0890253	No_cluster	-0.181611	-0.0608677
Arl6ip6	0.0530269	0.0380358	No_cluster	-0.252166	-0.0962837
Arl8a	0.176711	0.0885239	No_cluster	0.0333954	0.048879
Arl8b	-0.0254916	0.0638487	No_cluster	-0.112772	-0.0149521
Armc1	0.00653753	0.168636	No_cluster	-0.183899	0.0955826
Armc10	0.226879	-0.0749311	No_cluster	-0.0981565	0.169777
Armc5	0.33593	0.147833	No_cluster	0.134043	-0.0764227
Armc6	-0.465343	-0.036393	No_cluster	0.122234	0.0754844
Armc7	0.369663	0.182207	No_cluster	-0.0463923	-0.0679443
Armc8	0.22203	0.340778	No_cluster	-0.0727962	-0.0569152
Armcx1	0.756892	-0.51546	No_cluster	-1.36807	-0.530972
Armcx2	-0.644996	-1.06417	Cluster_1	-0.707185	-0.126799
Armcx3	0.256565	0.0701455	No_cluster	-0.31788	-0.11345
Armcx6	0.130644	0.302359	No_cluster	-0.261988	-0.263583
Armt1	-0.224521	-0.33054	No_cluster	0.0885829	0.169983
Arnt	0.276341	0.110122	No_cluster	-0.225026	-0.188036
Arnt2	0.989443	1.40293	Cluster_2	0.459762	0.132036
Arntl	0.455013	0.0259183	No_cluster	-0.392769	-0.0933202
Arpc1a	0.129349	0.363682	No_cluster	-0.0580577	-0.0456083
Arpc1b	-0.20789	0.0980165	No_cluster	-0.021916	-0.127065
Arpc2	-0.202558	0.0421812	No_cluster	0.196132	0.0121421
Arpc3	-0.310247	0.0207374	No_cluster	-0.0173994	-0.228334
Arpc4	-0.195696	0.352984	Cluster_7	0.0414899	0.0238757
Arpc5	-0.138218	0.0358012	No_cluster	-0.559206	-0.139936
Arpc5l	-0.358672	0.174879	Cluster_7	-0.0575374	0.0233797
Arpp19	-0.363319	-0.169078	No_cluster	-0.115327	0.117707
Arrb1	0.419954	0.453122	No_cluster	0.206571	-0.0712554
Arrb2	-0.27494	0.147738	No_cluster	-0.101646	-0.178776
Arrdc1	-0.349557	-0.579841	Cluster_1	-1.72451	-0.329985
Arrdc2	0.237163	-0.125105	No_cluster	-0.228652	-0.101033
Arrdc3	0.450178	0.157153	No_cluster	0.00969339	0.0485133
Arrdc4	-0.57177	-1.59487	Cluster_1	-0.365854	0.0646311
Arsa	-0.169805	0.275518	No_cluster	-0.423238	-0.0347239
Arsk	0.493818	-0.0467412	No_cluster	-0.0474271	0.127108
Art1	-0.563818	-0.466716	No_cluster	-0.471066	-0.535309
Art2a	0.250392	0.614395	Cluster_2	-0.0635229	-0.0120514
Art2b	-0.125395	-0.249111	No_cluster	0.108774	0.0217761
Art3	-0.144465	0.32474	Cluster_7	-0.107397	0.0723101
Arv1	0.562032	-0.345832	No_cluster	0.111277	0.0547617
Asah1	0.276804	0.372445	No_cluster	0.114762	0.0898749
Asb1	0.483751	-0.121014	No_cluster	-0.0894153	-0.0672486
Asb13	0.154019	-0.677448	Cluster_5	-0.143554	0.129674
Asb2	0.189699	0.517774	Cluster_4	-0.193882	-0.0070106
Asb3	0.176255	0.0474777	No_cluster	-0.391503	-0.349773
Asb6	0.25817	0.170143	No_cluster	0.173161	-0.088177
Asb7	0.331164	-0.00682207	No_cluster	-0.0637802	0.0715794
Asb8	0.0564653	0.185338	No_cluster	-0.141615	-0.0454693
Ascc1	0.101082	0.336288	No_cluster	0.0955658	-0.0871458
Ascc2	0.073996	-0.277298	No_cluster	-0.30026	-0.155037
Ascc3	0.0509801	0.104784	No_cluster	-0.464035	-0.214818
Asf1a	-0.65375	-1.21342	No_cluster	-0.325935	-0.0912225
Asf1b	-1.35025	-0.235378	Cluster_3	0.11995	0.26937
Ash1l	0.404155	0.037405	No_cluster	0.112079	0.0828228
Ash2l	-0.716936	-0.466366	No_cluster	0.141065	0.11728
Asl	-0.128746	0.270589	No_cluster	-0.0498528	0.0236735
Asns	-1.00787	-1.1491	Cluster_1	-0.782643	-0.328321
Aspscr1	-0.570859	-0.380862	No_cluster	-0.0619032	-0.00949964
Asrgl1	-0.334431	-0.106398	No_cluster	-0.329462	-0.202848
Ass1	-0.293399	-0.694102	Cluster_1	-0.26777	-0.0423504
Aste1	0.345812	-0.412539	No_cluster	-0.0454557	0.0329097
Asxl1	0.129334	-0.160371	No_cluster	0.202559	-0.0762336
Asxl2	0.0340712	-0.530444	No_cluster	0.0196736	0.0860061
Atad1	0.147013	-0.0692122	No_cluster	-0.0409988	-0.0623215
Atad2	-0.718011	-1.00259	Cluster_1	0.177031	0.0324196
Atad2b	0.64579	0.162001	No_cluster	0.0736424	0.0632075
Atad3a	-1.41254	-1.17234	No_cluster	0.0264416	-0.420371
Atad3aos	0.39634	0.566448	No_cluster	-0.0256641	-0.0448359
Atad5	-0.0705249	0.416931	No_cluster	-0.313446	-0.219137
Atat1	0.307499	1.00668	Cluster_4	-0.00397592	0.0347529
Atcay	0.210758	-0.0391126	No_cluster	0.028741	-0.102807
Atcayos	0.0925947	-0.373266	No_cluster	-0.297042	-0.224718
Ate1	0.298789	-0.230338	No_cluster	-1.48828	-0.101507
Atf1	-0.253219	-0.233669	No_cluster	0.104857	-0.0767197
Atf2	0.635993	0.28842	Cluster_6	-0.519778	0.254783
Atf3	-0.356418	-1.29705	Cluster_5	-0.142729	-0.200354
Atf4	0.192048	0.446784	No_cluster	0.222183	0.175958
Atf6	0.676436	0.422983	Cluster_2	0.222739	-0.141315
Atf6b	-0.194341	0.0559777	No_cluster	0.151947	0.0502005
Atf7	0.608179	0.189737	No_cluster	0.0226046	0.0411541
Atf7ip	0.292025	-0.27369	Cluster_6	-0.39978	-0.0898471
Atg101	-0.167291	0.121032	No_cluster	-0.0241155	0.0307972
Atg12	0.37672	0.18092	No_cluster	-0.0868826	-0.0940833
Atg13	0.454058	0.215781	No_cluster	0.307601	0.103141
Atg14	0.458105	0.498877	No_cluster	0.047987	-0.166972
Atg16l1	0.244308	0.139928	No_cluster	-0.231805	-0.164588
Atg16l2	-0.471435	-0.59796	No_cluster	-0.273365	-0.218426
Atg2a	0.312385	-0.351187	Cluster_5	0.117226	0.0191455
Atg2b	0.299579	-0.0177699	No_cluster	-0.145865	-0.068688
Atg3	0.288829	-0.155869	No_cluster	-0.71066	0.247161
Atg4d	-0.469065	-0.351553	No_cluster	-0.0108438	0.0744463
Atg5	0.0799129	-0.00762859	No_cluster	0.605133	-0.165715
Atg7	0.218385	-0.123815	No_cluster	-1.04137	-0.264982
Atg9a	0.184912	0.219974	No_cluster	0.0319377	0.0903947
Atg9b	0.268268	0.197742	No_cluster	0.38293	0.0271453
Atic	-0.132198	-0.123071	No_cluster	0.0231537	0.0848702
Atl2	0.200636	-0.0945806	No_cluster	-0.000499246	0.0261163
Atl3	0.163722	-0.132628	No_cluster	-0.115778	-0.157296
Atmin	-0.880813	-1.17181	Cluster_1	-0.323991	-0.112307
Atn1	0.251351	-0.0657288	No_cluster	-0.0697874	-0.0455753
Atox1	-0.538689	0.207618	Cluster_7	-0.099824	0.102131
Atp10a	0.618658	0.141712	No_cluster	0.0303631	0.0834412
Atp10d	0.432174	-0.271748	Cluster_6	0.0180534	-0.132078
Atp11b	-0.0950755	-0.954645	Cluster_5	-0.214403	-0.157054
Atp13a1	-0.471707	-0.176529	No_cluster	0.0568408	-0.0748951
Atp13a2	-0.36411	-0.377074	No_cluster	-0.00941023	-0.197854
Atp13a3	-0.538635	-0.760366	No_cluster	0.216203	0.147921
Atp1a1	-0.581887	-0.00945487	No_cluster	-0.0727808	-0.0789557
Atp1b3	-0.795119	-1.23522	Cluster_1	-0.16839	-0.0358596
Atp2a2	0.219134	0.084515	No_cluster	0.166173	0.0939113
Atp2a3	-0.593804	-0.892891	Cluster_1	-0.453505	-0.270809
Atp2b1	0.411369	0.160472	No_cluster	0.239499	0.0335204
Atp2b4	0.236582	-0.0816187	No_cluster	0.127492	0.000906711
Atp5a1	-0.0742449	-0.0908097	No_cluster	-0.0990356	-0.159743
Atp5b	-0.284019	0.0443438	No_cluster	-0.118174	-0.0457026
Atp5c1	-0.319079	0.0581235	No_cluster	0.0246053	0.148534
Atp5d	-0.602807	-0.12045	Cluster_3	0.15899	0.0438696
Atp5e	-0.662636	-0.2624	Cluster_7	0.00806955	0.00275657
Atp5g1	-0.432921	0.113976	Cluster_7	-0.0419298	-0.0352777
Atp5g2	-0.280727	0.0993584	No_cluster	-0.349437	-0.103912
Atp5g3	-0.543196	-0.018687	No_cluster	-0.160973	-0.0624141
Atp5h	-0.356938	0.0574113	No_cluster	-0.125907	-0.146189
Atp5j	-0.571325	-0.035415	Cluster_3	-0.220287	-0.16161
Atp5j2	-0.40298	0.00863564	No_cluster	-0.098943	0.0316518
Atp5k	-0.669861	-0.0506797	No_cluster	-0.071043	0.00300694
Atp5md	-0.247807	-0.60218	Cluster_1	0.000421957	-0.244435
Atp5mpl	-0.544689	-0.0588482	No_cluster	0.0418461	0.0695575
Atp5o	-0.416424	0.0376352	Cluster_7	-0.0801952	0.103884
Atp5pb	-0.225092	0.0784614	No_cluster	-0.0988034	-0.0420661
Atp5pb-ps	-0.501696	0.0619751	No_cluster	0.247117	-0.020085
Atp6ap1	0.278253	0.37781	No_cluster	0.0861531	0.0500359
Atp6ap2	0.240289	0.269291	No_cluster	0.025437	0.12985
Atp6v0a1	0.645289	1.47658	Cluster_2	0.639923	0.0294461
Atp6v0a2	-0.342669	-0.820164	Cluster_1	0.0276888	0.0122013
Atp6v0b	-0.185554	0.5445	Cluster_7	0.180536	0.0570543
Atp6v0c	0.0741561	0.303531	No_cluster	0.0450402	0.0959311
Atp6v0c-ps2	-0.0979849	0.115125	No_cluster	-0.105649	0.100668
Atp6v0d1	0.0579795	0.017821	No_cluster	-0.126612	-0.107734
Atp6v0d2	-0.0622511	0.778113	No_cluster	-0.611344	0.0852132
Atp6v0e	-0.177855	0.39007	Cluster_7	0.0336388	0.0352421
Atp6v1a	0.164559	-0.0920111	No_cluster	0.080738	0.0362892
Atp6v1b2	0.216559	0.246486	No_cluster	-0.0163746	-0.0383008
Atp6v1c1	0.0386374	0.238654	No_cluster	-0.0717122	0.191326
Atp6v1d	-0.188249	0.121781	No_cluster	0.127006	0.0953773
Atp6v1e1	-0.0412479	0.401334	Cluster_7	0.097186	-0.155542
Atp6v1f	-0.25558	0.348398	Cluster_7	0.0785811	0.042616
Atp6v1g1	-0.165285	0.435297	Cluster_7	0.177497	-0.0434198
Atp6v1g2	0.215865	0.973666	No_cluster	0.21579	-0.083759
Atp6v1h	0.14777	0.257256	No_cluster	0.00786661	0.0498152
Atp7a	0.733621	0.335934	No_cluster	-0.0113205	0.0872457
Atp8b2	-0.15941	-0.543064	No_cluster	0.103672	-0.0870179
Atp9a	0.219663	-0.513882	No_cluster	-0.0476499	0.0572935
Atp9b	0.107239	-0.392566	No_cluster	0.46869	-0.0500882
Atpaf1	0.0507934	-0.0151036	No_cluster	0.186405	0.204503
Atpif1	-0.602615	-0.0654279	Cluster_7	0.0513066	-0.0272599
Atpsckmt	0.157665	0.415908	No_cluster	-0.0972473	-0.0891095
Atr	0.566913	0.220447	No_cluster	0.0683658	0.107722
Atraid	-0.0405913	0.541788	Cluster_7	0.103497	0.0698657
Atrn	0.0427372	0.53395	No_cluster	0.204875	-0.0361625
Atrx	0.0749115	-0.0608429	No_cluster	0.120777	0.149947
Atxn1	0.718195	0.225998	Cluster_6	0.0106253	-0.0393324
Atxn10	0.0868812	0.374114	No_cluster	-0.528718	-0.310105
Atxn1l	0.198841	-0.278053	No_cluster	-0.0512175	-0.276984
Atxn2l	-0.233466	-0.0998714	No_cluster	0.076876	0.00936751
Atxn3	0.57473	-0.0278927	No_cluster	-0.947756	-0.32811
Atxn7	0.45212	-0.300295	Cluster_6	-0.018645	0.00428456
Atxn7l1	0.590604	0.395925	Cluster_2	-0.0714606	-0.00832694
Atxn7l1os2	0.112649	-0.132938	No_cluster	-0.456193	-0.266614
Atxn7l2	0.296039	0.478362	No_cluster	0.0806715	0.0174302
Atxn7l3	-0.712796	-0.275738	No_cluster	-0.0353022	-0.12535
Atxn7l3b	-0.614528	-0.78246	No_cluster	-0.115809	0.0417877
Auh	0.257029	0.622288	Cluster_2	0.791803	0.022713
Aup1	-0.325154	-0.0078969	No_cluster	0.0186508	-0.0562034
Aurka	-0.724348	-0.0770815	No_cluster	0.0138767	0.0492242
Aurkaip1	-0.233558	0.288229	Cluster_7	0.00281667	-0.067818
Aurkb	-1.4655	-0.302584	Cluster_3	-0.337485	-0.302706
Avl9	-0.0640764	-0.544229	No_cluster	0.0951835	0.0220778
Avpi1	-0.31783	0.845843	Cluster_4	0.788169	-0.0370259
Axin1	0.448243	0.370057	No_cluster	0.221617	0.177803
Axl	-0.0554396	-0.967862	Cluster_5	-0.0795286	-0.145905
Azi2	-0.310315	-0.301355	No_cluster	-0.16687	-0.073162
Azin1	0.505881	0.731739	Cluster_2	1.02223	0.114718
B230219D22Rik	-0.0666975	-0.0864663	No_cluster	0.141119	0.0890331
B230307C23Rik	-0.0301504	0.286719	No_cluster	0.130157	0.0543719
B230354K17Rik	1.01753	0.387542	No_cluster	-0.0496224	-0.0416699
B2m	0.164198	0.307247	No_cluster	0.0905834	0.0245981
B3galnt2	0.0773163	-0.242397	No_cluster	0.21138	0.0908864
B3galt4	0.124881	0.752312	No_cluster	-0.0263903	-0.24202
B3galt6	1.12826	-0.0261829	No_cluster	-0.0453574	0.0346574
B3gat3	0.0435022	0.60885	No_cluster	0.460677	-0.0379173
B3gnt2	0.116991	-0.77461	Cluster_5	-0.295889	-0.147205
B3gnt3	0.393573	0.122499	No_cluster	-0.102383	-0.0263912
B3gnt4	-0.0810269	-0.246355	No_cluster	-1.11516	-0.520387
B3gnt5	0.612477	-1.65825	Cluster_5	-0.769643	-0.15436
B3gnt9	-0.038684	-0.11095	No_cluster	0.0860379	0.0160891
B3gntl1	0.170592	-0.0309603	No_cluster	-0.104856	-0.0418688
B4galnt1	-0.569844	-1.18627	Cluster_1	-0.42665	-0.0943612
B4galnt4	0.0220397	1.16105	Cluster_4	0.420361	0.00118336
B4galt1	0.118118	-0.35998	No_cluster	0.308209	-0.0386547
B4galt3	0.257397	0.590781	Cluster_4	0.0637639	0.0542344
B4galt4	0.432858	0.684674	No_cluster	0.493824	0.0661545
B4galt7	0.188081	0.234737	No_cluster	0.175471	0.0368572
B930059L03Rik	1.26348	0.958402	No_cluster	0.165856	0.0924756
B9d1	-0.256205	0.488811	No_cluster	-0.0850174	-0.082791
B9d2	-0.260686	0.152822	No_cluster	0.0923619	0.184046
BC002059	0.370718	0.639019	No_cluster	-0.0418136	0.0677434
BC003965	-0.0308338	0.52857	Cluster_7	0.0658734	0.0374211
BC004004	-0.00784209	0.473043	Cluster_7	-0.530286	-0.196901
BC005537	-0.341702	-0.167873	No_cluster	-0.00933887	-0.104241
BC005624	0.148562	0.466862	Cluster_4	0.109821	0.0146884
BC023719	0.371553	0.28196	No_cluster	0.0426785	-0.0651678
BC024063	0.605173	1.18512	Cluster_2	0.000866341	0.119468
BC025920	-0.783896	0.122698	No_cluster	0.173033	-0.0980321
BC029722	-0.299721	0.129081	No_cluster	0.0211107	0.0215791
BC031181	-0.202629	0.247504	Cluster_7	0.150488	0.0774911
BC037704	0.214999	0.663285	No_cluster	0.00760942	0.0696782
BC048403	0.567496	-0.444295	No_cluster	-0.111526	-0.0184872
BC051226	0.0391398	-0.715178	No_cluster	0.191593	0.157823
BC055324	-0.405601	-0.16636	No_cluster	0.0278206	-0.042469
BC064078	-0.0782854	-0.263507	No_cluster	-0.180237	-0.011614
BC106179	-1.76758	-3.1164	Cluster_1	-0.251398	-0.19698
BC147527	-0.315464	-0.097763	No_cluster	-0.0301791	-0.065428
Babam1	-0.0776626	0.277126	No_cluster	0.260684	0.0845171
Babam2	0.223696	-0.158766	No_cluster	-0.346359	-0.0290016
Bach1	-0.0192925	-0.100483	No_cluster	-0.187671	-0.0279524
Bach2	-0.0236724	-1.64271	Cluster_5	-0.265971	-0.249801
Bad	-0.588973	0.0678999	Cluster_7	0.269211	0.151556
Bag1	-0.881694	-0.80382	No_cluster	0.0275936	0.204017
Bag3	-0.588449	-0.786508	Cluster_1	0.165209	0.0286503
Bag4	-0.390121	-0.0183993	No_cluster	-0.0178887	0.142895
Bag5	-0.0379458	0.209202	No_cluster	-0.0318184	-0.0994978
Bag6	0.100181	0.0387131	No_cluster	0.18842	-0.00346501
Bahd1	-0.273817	-0.463513	No_cluster	0.394734	0.188014
Baiap2	0.396702	0.362812	No_cluster	-0.804254	-0.547857
Baiap3	0.363403	-1.09641	Cluster_5	-0.0508409	0.0495158
Bak1	-0.692588	-0.0910593	No_cluster	0.0717259	-0.0213017
Bambi	-1.40533	-1.69898	No_cluster	-0.53836	0.0222436
Bambi-ps1	-0.673491	0.0184587	No_cluster	0.169463	0.207957
Banf1	-0.486122	0.136211	Cluster_7	-0.0283402	0.0431675
Banp	-0.0100158	-0.17856	No_cluster	0.329448	0.0527238
Bap1	-0.00196237	-0.249461	No_cluster	0.00478716	-0.119883
Batf	-0.0734405	0.140385	No_cluster	0.2078	0.0914052
Bax	-0.351506	0.122138	Cluster_7	0.0884884	0.0315074
Baz1a	0.465843	0.688534	Cluster_2	0.24341	-0.0593236
Baz1b	-0.35393	-0.850333	Cluster_1	-0.199824	-0.156607
Baz2a	0.294643	0.0550032	No_cluster	0.0114183	-0.0792573
Bbc3	-0.551406	-0.627653	No_cluster	0.182231	0.0848584
Bbip1	-0.314034	0.0834683	No_cluster	0.0441895	0.0377356
Bbof1	1.02	0.265965	No_cluster	-0.175111	0.0130202
Bbs10	-0.913281	3.76216	No_cluster	-0.195205	0.0659001
Bbs12	0.199536	0.333101	No_cluster	-0.0744999	-0.0955535
Bbs4	0.603674	0.289379	No_cluster	-0.16219	-0.275525
Bbx	0.140171	-0.281835	No_cluster	-0.390602	-0.0937426
Bcam	0.142278	-0.260308	No_cluster	-0.5346	0.026739
Bcap29	0.13277	0.0870611	No_cluster	0.0395107	0.0343134
Bcap31	-0.110835	0.153249	No_cluster	-0.186276	-0.0933826
Bcas2	-0.0633203	0.0748723	No_cluster	-0.0108974	0.0259731
Bcas3	0.688212	0.0452571	Cluster_6	-0.291755	-0.250625
Bcat2	-0.220855	-0.0475158	No_cluster	0.0593882	-0.0170198
Bccip	0.00182893	0.480016	Cluster_4	0.0194485	0.00548791
Bcdin3d	0.0717595	-0.151299	No_cluster	0.30215	-0.0375693
Bckdha	-0.093507	0.12362	No_cluster	0.158397	-0.0497168
Bckdk	-0.311243	0.123333	No_cluster	-0.199336	-0.295029
Bcl10	0.0957128	0.0778797	No_cluster	-0.0267833	0.049408
Bcl11b	0.277331	-0.0378743	No_cluster	0.237993	0.00804897
Bcl2	-1.93442	-3.81278	Cluster_1	-1.06534	-0.386135
Bcl2a1b	-0.476781	-0.497216	Cluster_1	-0.132336	0.017372
Bcl2a1c	-1.07416	-0.926731	No_cluster	-0.0114175	-0.537601
Bcl2a1d	-0.642634	-0.74972	Cluster_1	0.193146	0.121903
Bcl2l1	-0.0931533	0.0254545	No_cluster	0.129717	0.000493682
Bcl2l11	-0.00383085	-0.898159	Cluster_5	0.0552553	0.245137
Bcl2l12	-0.296386	-0.23459	No_cluster	0.0331593	0.0510076
Bcl2l13	0.260581	-0.126245	No_cluster	0.0321846	0.00888835
Bcl3	-0.0444036	-0.0924248	No_cluster	0.152263	0.0342722
Bcl6	-0.604436	-2.078	Cluster_1	-0.132021	0.0791122
Bcl6b	-1.13718	-0.66318	No_cluster	-0.348173	-0.200486
Bcl7a	0.556509	-0.0163326	No_cluster	-0.267188	-0.134109
Bcl7b	-0.0742803	0.225147	No_cluster	0.0123917	0.01106
Bcl9l	-0.463329	-0.708972	No_cluster	0.134013	0.0207315
Bclaf1	0.285505	-0.0831434	No_cluster	-0.270386	-0.108237
Bclaf3	0.145902	0.539239	No_cluster	-0.219658	-0.0466239
Bcor	0.0109067	-0.0650465	No_cluster	0.133335	0.00705021
Bcs1l	0.0180393	0.63393	No_cluster	0.121048	0.144046
Bdp1	0.2204	-0.102656	No_cluster	0.265542	0.0906842
Becn1	0.0915949	0.240664	No_cluster	-0.0208364	0.00939394
Bend3	-0.0017963	0.169604	No_cluster	0.176889	-0.00567784
Bet1	-0.038325	0.404138	No_cluster	0.148826	0.048871
Bet1l	-0.048866	0.435038	No_cluster	0.289841	0.0420996
Bex3	-0.502322	-0.30675	Cluster_3	-0.347302	-0.0524197
Bfar	0.180133	-0.151079	No_cluster	-0.112496	0.0340759
Bhlhb9	-0.0558525	-0.452305	No_cluster	-0.785646	-0.264544
Bhlhe40	0.0983691	-0.133164	No_cluster	-0.390484	0.0300632
Bhlhe41	0.400268	-0.0251014	No_cluster	0.492611	0.132297
Bicd2	-0.440115	-0.297948	No_cluster	0.018007	0.0298674
Bicra	-0.0183579	0.0784772	No_cluster	-0.292077	-0.148868
Bicral	0.652274	0.000588146	No_cluster	0.166011	-0.043654
Bid	-0.42351	-1.06042	Cluster_1	-0.579309	-0.0353505
Bik	-0.250068	0.322364	No_cluster	0.0792202	0.140358
Bin1	-0.198161	0.094213	No_cluster	0.0180993	-0.0693834
Bin2	-0.119916	-0.228751	No_cluster	-0.135932	0.0123667
Bin3	0.0779518	0.356005	No_cluster	-0.0380529	-0.199351
Birc2	-0.0929171	-1.0696	Cluster_5	-0.471469	0.0780399
Birc3	0.068492	-0.24478	No_cluster	0.197257	0.0427359
Birc5	-2.07581	-0.359591	Cluster_3	-0.124685	-0.040146
Birc6	0.449231	-0.249818	Cluster_6	-0.517369	-0.0929716
Bivm	-0.238844	-0.457705	No_cluster	-0.0788445	0.159868
Blcap	0.0421757	0.273702	No_cluster	0.0253466	-0.0686645
Blm	-0.00500451	0.032235	No_cluster	-0.12073	-0.0453606
Blmh	-0.11217	0.344996	Cluster_4	0.0532763	0.12436
Bloc1s1	-0.503598	-0.0529924	No_cluster	-0.182497	-0.0605993
Bloc1s2	-0.0868508	0.140727	No_cluster	-0.0379304	-0.0974362
Bloc1s3	-2.62877	-0.559049	No_cluster	0.124284	-0.0612973
Bloc1s4	-0.35295	-0.317079	No_cluster	-0.0406182	-0.0585401
Bloc1s5	0.106124	0.115792	No_cluster	0.0423585	0.0461295
Bloc1s6	0.271103	0.306367	No_cluster	-0.542806	-0.279315
Blvra	-0.0752541	0.159778	No_cluster	0.0247413	0.0776503
Blvrb	0.433617	0.379151	No_cluster	-0.342439	0.0242071
Blzf1	-0.110166	0.229077	No_cluster	0.0805351	-0.00581433
Bmi1	0.406992	0.569019	No_cluster	-0.058162	-0.0167937
Bmp2k	-0.307848	-0.774788	No_cluster	-0.0433845	-0.160406
Bmpr2	0.504348	0.189645	No_cluster	-0.270073	-0.0305138
Bms1	0.231858	-0.0531381	No_cluster	-0.135775	-0.054307
Bmt2	0.619619	0.584534	No_cluster	-0.36573	-0.102545
Bmyc	-1.2659	-1.47954	Cluster_1	-0.786912	0.0741816
Bnip1	-0.143943	0.337064	No_cluster	0.194502	0.185783
Bnip2	-0.393454	-0.0104416	No_cluster	-0.023203	-0.0410715
Bnip3	-0.0345939	0.125695	No_cluster	0.207183	0.101649
Bnip3l	0.199944	0.216829	No_cluster	0.0935427	0.00465067
Bnip5	0.509829	0.40692	No_cluster	0.453289	-0.0900041
Bod1	0.179538	0.852054	No_cluster	-0.387763	-0.314862
Bod1l	0.109859	0.323289	No_cluster	0.0757392	0.0205301
Bola1	-0.04192	0.125195	No_cluster	0.00803542	0.0138327
Bola2	-0.594654	-0.245219	No_cluster	-0.0474759	0.0099396
Bola3	0.111682	0.424269	No_cluster	0.174928	0.260058
Bop1	-0.137388	0.0376187	No_cluster	0.0110822	-0.021689
Bora	0.17447	-0.315552	No_cluster	-0.407312	-0.0444184
Borcs5	0.153979	0.340374	No_cluster	0.132065	-0.111485
Borcs6	-0.625128	0.0413363	No_cluster	0.062781	-0.0498909
Borcs7	-0.578029	0.145863	No_cluster	0.180173	-0.095059
Bpgm	-0.185059	0.148529	No_cluster	0.107746	0.175237
Bphl	-0.345509	-0.463877	No_cluster	-0.197511	-0.170094
Bpnt1	0.135064	-0.522961	Cluster_5	0.0275047	-0.034939
Bpnt2	-0.427438	-0.253539	No_cluster	-0.412817	0.0292629
Bptf	0.232662	-0.138278	No_cluster	-0.146371	-0.0922876
Braf	0.349727	-0.236224	Cluster_6	0.218412	0.0657086
Brap	-0.27751	-0.635885	No_cluster	0.172198	0.124689
Brat1	0.481237	-0.131037	No_cluster	0.0191375	0.0468081
Brca1	-1.07432	-0.519657	No_cluster	-0.10843	-0.38682
Brd1	0.257122	0.0797906	No_cluster	0.23669	0.0231807
Brd2	0.0475389	-0.0164039	No_cluster	0.320118	-0.0172421
Brd3	0.162871	0.754607	Cluster_4	0.198636	0.0387896
Brd3os	1.91909	2.04562	No_cluster	0.0823065	0.337829
Brd4	0.131779	-0.115783	No_cluster	-0.0853074	0.0272625
Brd7	-0.249307	-0.253603	No_cluster	-0.0259142	-0.101472
Brd8	0.323838	-0.143498	No_cluster	0.0983232	0.0467704
Brd9	-0.290008	-0.131	No_cluster	-0.13906	-0.118249
Brf1	-0.340832	-0.00134735	No_cluster	-0.278199	-0.185073
Brf2	-0.17702	0.313604	No_cluster	-0.0123656	0.145732
Brip1os	0.371631	0.0739096	No_cluster	-0.263324	-6.43726e-05
Brix1	-0.0346187	0.29356	No_cluster	-0.0640404	0.0093569
Brk1	-0.197688	0.452411	Cluster_7	-0.0258189	0.0175326
Brms1	-0.0746683	0.409328	Cluster_7	0.0301855	-0.026419
Brms1l	0.0932234	0.222616	No_cluster	-0.152466	-0.0218786
Brox	0.337668	0.238225	No_cluster	0.112589	0.0644638
Brpf1	-0.215512	-0.268264	No_cluster	-0.0314444	0.034886
Brwd1	0.0710587	-0.387203	No_cluster	0.767689	0.0562665
Bscl2	0.0545204	0.463376	Cluster_4	0.297752	-0.0694865
Bsdc1	0.348326	0.286905	No_cluster	0.073785	-0.0542102
Bsg	-0.501579	0.0230062	No_cluster	0.102669	0.0346485
Bst2	-0.193209	-0.0215662	No_cluster	0.27881	0.148223
Btaf1	0.0962243	-0.562621	Cluster_5	0.0261391	0.0663226
Btbd1	0.310758	0.278942	No_cluster	0.0446923	0.00294292
Btbd10	-0.0751235	-0.0800172	No_cluster	-0.0861113	0.0188483
Btbd19	0.277298	0.492951	No_cluster	0.0798198	-0.0668511
Btbd2	-0.462069	-0.261383	No_cluster	0.050554	0.00107245
Btbd6	-1.89349	-0.479347	No_cluster	-0.362549	-0.152151
Btbd7	0.757863	0.0919978	No_cluster	-0.15154	-0.00916093
Btbd8	0.809524	0.110625	No_cluster	0.0176864	0.0560807
Btbd9	0.522551	-0.00751526	Cluster_6	-0.167181	-0.123928
Btd	0.222364	0.312303	No_cluster	0.182765	0.123707
Btf3	-0.196023	0.139728	No_cluster	-0.0185746	-0.0378999
Btf3-ps18	1.06832	0.30507	No_cluster	-0.220956	0.148982
Btf3l4	-0.0974758	-0.355924	No_cluster	0.136862	0.14326
Btg1	-0.0298271	0.17217	No_cluster	0.371179	-0.0394212
Btg2	0.158016	-0.390042	Cluster_5	0.085838	0.185575
Btla	-0.574267	-2.45675	Cluster_1	-0.741358	-0.265333
Btrc	0.251001	0.357764	No_cluster	-0.01398	0.0165113
Bub1	-2.29829	-1.05261	Cluster_3	-0.15238	-0.219525
Bub1b	-1.97848	-1.10686	Cluster_3	-0.123328	-0.0682315
Bub3	-0.1454	0.186164	No_cluster	-0.0407212	0.0702544
Bud13	0.187999	0.296704	No_cluster	-0.0712122	-0.0220972
Bud31	-0.245423	0.126063	No_cluster	-0.14621	-0.0796172
Bysl	-0.00621864	0.158611	No_cluster	0.370083	0.114864
Bzw1	0.183653	-0.00756383	No_cluster	-0.0625798	-0.0946708
Bzw2	-0.331923	-1.34387	Cluster_1	-0.446375	-0.0949002
C030005K06Rik	0.895697	-0.069351	No_cluster	-0.249765	-0.333018
C030006K11Rik	-0.0189811	-0.666282	No_cluster	0.0208922	0.0780167
C030034I22Rik	0.250802	0.153671	No_cluster	-0.23658	-0.00672578
C030034L19Rik	0.639919	0.791451	No_cluster	0.116992	0.0694954
C030037D09Rik	0.407154	-0.331927	No_cluster	0.0280165	-0.0197479
C130036L24Rik	1.41664	-0.660872	No_cluster	-0.0425406	0.179858
C130046K22Rik	0.870567	0.246632	No_cluster	-0.320985	-0.0980556
C1d	-0.24294	0.213348	No_cluster	-0.181949	-0.258872
C1galt1	-0.222304	-0.548185	No_cluster	-0.258017	-0.102475
C1galt1c1	0.0365729	0.17226	No_cluster	0.00725264	0.0360401
C1qbp	-0.827502	-0.199096	No_cluster	0.0244645	0.0207428
C1qtnf12	-0.90379	-0.400395	No_cluster	0.124057	-0.216688
C1qtnf6	-0.447213	-0.221512	No_cluster	0.115066	-0.00226661
C230037L18Rik	-0.927534	0.637331	No_cluster	0.0481299	-0.0730673
C2cd2l	0.401919	-0.301094	No_cluster	0.291172	0.230377
C2cd3	0.593632	0.127631	No_cluster	0.214511	-0.0854632
C2cd5	0.441545	-0.135511	No_cluster	-0.872641	-0.383871
C330007P06Rik	0.394069	0.0550256	No_cluster	-0.0345193	-0.104198
C330013E15Rik	0.213416	1.62491	No_cluster	0.18268	0.121342
C330018D20Rik	0.205196	0.066814	No_cluster	-0.107313	0.203908
C430002N11Rik	-1.2094	-1.91066	No_cluster	-0.607763	0.0109601
C530005A16Rik	0.080227	-0.14396	No_cluster	0.0962086	0.120083
C5ar1	0.563727	1.74582	No_cluster	0.651955	0.277265
C730034F03Rik	0.420501	0.989609	No_cluster	-0.130278	0.0458712
C87436	0.282063	0.250684	No_cluster	-0.0541547	-0.00922177
C920006O11Rik	0.338076	0.488108	No_cluster	0.0197729	-5.17314e-05
C9orf72	-0.123723	-1.02327	Cluster_5	-0.426727	-0.0691158
Cab39	0.223679	-0.0929952	No_cluster	0.0365094	-0.0509993
Cab39l	0.203596	0.0925461	No_cluster	-0.303561	-0.257329
Cabin1	0.319324	-0.251342	Cluster_5	-0.100832	-0.012012
Cables1	0.310837	-1.05283	Cluster_5	0.0438338	0.00640011
Cables2	0.28121	-0.613372	No_cluster	0.0593904	0.204135
Cacfd1	-0.819309	-0.116682	No_cluster	-0.0240106	0.0733937
Cacna1s	-0.593118	0.603925	Cluster_7	-0.088633	-0.212461
Cacnb1	-0.736532	-0.111591	No_cluster	0.248898	-0.0716692
Cactin	-0.068386	-0.187277	No_cluster	0.14138	0.0662204
Cacul1	0.0368248	-0.233335	No_cluster	0.155509	0.117773
Cacybp	-0.0482875	-0.171207	No_cluster	-0.0422726	0.0255921
Cad	-0.594978	-1.24013	Cluster_1	-0.012327	-0.0904385
Cage1	-0.167004	-1.02167	No_cluster	0.0653001	0.170902
Calca	0.454167	0.233741	No_cluster	0.0366748	-0.314237
Calcoco1	0.229429	0.32711	No_cluster	-0.0449175	-0.199199
Calcrl	0.556244	-0.81658	Cluster_6	-0.365328	0.218176
Calhm2	-0.0114896	0.202268	No_cluster	0.0486817	-0.198322
Calhm6	-1.33356	-1.41288	No_cluster	-0.640519	-0.108562
Calm1	-0.232165	0.188352	Cluster_7	0.135182	0.060519
Calm2	-0.310911	-0.252052	No_cluster	-0.0420689	0.0289297
Calm3	-0.566049	0.299511	Cluster_7	-0.00598204	0.0176034
Calr	0.09213	0.167803	No_cluster	0.137887	0.127479
Calu	0.103763	-0.0407668	No_cluster	0.196252	-0.052964
Camk1	-1.13057	-0.537588	No_cluster	0.487611	0.18447
Camk1d	0.164147	-0.258821	No_cluster	0.0353553	0.0291861
Camk2b	-0.30858	-0.343385	Cluster_1	-0.0317946	-0.083895
Camk2d	0.0893965	-0.447088	Cluster_5	0.00193051	0.00977951
Camk2g	0.0179604	-0.295888	No_cluster	0.428574	0.0781798
Camk2n1	0.365044	1.36703	Cluster_4	0.42901	0.0517452
Camk4	0.236385	-0.409682	Cluster_5	0.0657156	0.0400225
Camkk1	0.289309	0.509137	No_cluster	-0.406423	-0.584475
Camkk2	0.0940999	0.195563	No_cluster	0.192033	0.00523955
Caml	0.384632	0.535057	No_cluster	0.162982	-0.0721026
Camsap1	0.377097	0.147565	No_cluster	0.0204907	-0.0679573
Camta2	0.374756	0.122808	No_cluster	-0.0607539	0.00493445
Cand1	0.426513	-0.44766	Cluster_5	0.000734731	0.021393
Cand2	-0.380684	-0.520103	No_cluster	-0.060223	0.164293
Cant1	0.219098	0.127422	No_cluster	-4.01869e-05	0.0676015
Canx	0.118754	-0.115791	No_cluster	-0.183346	-0.0695612
Cap1	0.282288	0.313715	No_cluster	-0.0176149	0.0110793
Capg	0.00774421	0.735705	Cluster_4	0.11767	0.00225216
Capn1	0.269852	0.212126	No_cluster	0.40244	0.0611648
Capn10	-0.0695518	-0.204784	No_cluster	-0.0848981	-0.0125957
Capn15	0.0566774	-0.576946	No_cluster	0.00221453	-0.040601
Capn2	-0.148737	-0.00553695	No_cluster	0.283541	0.0433977
Capn7	0.048002	0.0872001	No_cluster	0.00662076	-0.0125898
Capns1	-0.509409	0.0615856	Cluster_3	0.0125219	0.012548
Caprin1	-0.130354	-0.42868	No_cluster	0.0357977	0.0617214
Capza1	0.189054	-0.00311124	No_cluster	-0.200965	-0.207959
Capza2	0.0514715	0.188501	No_cluster	0.130253	0.0379047
Capzb	-0.232667	0.107712	No_cluster	-0.136401	0.0299411
Car11	1.83403	5.44311	Cluster_2	0.5108	0.315758
Car2	-1.2908	-2.98274	Cluster_1	-2.11489	-0.112622
Car5b	0.28652	1.13555	Cluster_2	-0.890565	-0.274925
Car7	0.294021	-0.38626	No_cluster	-0.151706	0.0717635
Car9	0.251295	1.29171	No_cluster	-0.218909	-0.0743808
Card11	0.477055	-0.260572	Cluster_6	0.0478819	-0.282062
Card19	-0.514424	-0.276959	No_cluster	-0.277849	0.0216187
Card6	0.205593	-0.378548	No_cluster	-0.0471039	0.111275
Carm1	0.351536	0.208001	No_cluster	-0.0594439	0.100564
Carnmt1	0.346529	-0.28238	No_cluster	-0.135839	-0.223579
Carns1	1.32555	0.442628	No_cluster	0.203038	0.0705677
Cars	0.261698	-0.0074057	No_cluster	-0.175766	-0.258785
Cars2	0.715362	0.240046	No_cluster	0.226062	0.100463
Casc3	-0.0311004	0.194771	No_cluster	0.113821	0.0362883
Cask	0.947508	1.51132	Cluster_2	0.730784	0.108226
Caskin2	0.0266025	0.074919	No_cluster	-0.13271	-0.118198
Casp1	-0.553181	-0.739415	Cluster_1	-0.530425	-0.311009
Casp2	0.0517749	0.00970275	No_cluster	-0.050042	-0.00653364
Casp3	-0.479849	-0.399982	No_cluster	0.11829	0.104388
Casp4	-0.417736	-0.707081	Cluster_1	-0.503441	-0.13923
Casp7	0.0852359	0.104154	No_cluster	-0.0676483	-0.163799
Casp8	0.0603936	0.29919	No_cluster	0.0271942	-0.0066158
Casp8ap2	-0.0956595	0.0733485	No_cluster	0.181957	0.024287
Casp9	0.423485	0.796298	No_cluster	0.130344	-0.0118368
Cass4	0.721145	0.574602	Cluster_2	0.352323	0.0439143
Cast	0.115881	-0.151604	No_cluster	0.317578	0.131675
Castor1	-0.147159	-0.548322	No_cluster	-0.297185	-0.111373
Castor2	0.198257	0.478386	No_cluster	0.127564	-0.16813
Cat	0.188265	0.0280414	No_cluster	-0.00338379	-0.012875
Catsper2	-0.625412	-0.440684	No_cluster	-0.33224	0.00397606
Cav2	-1.12597	-1.68349	No_cluster	-1.58841	-0.336149
Cbarp	-0.559596	-0.829666	No_cluster	-0.0539915	-0.0330225
Cbfa2t2	0.275016	-0.118933	No_cluster	0.0186136	-0.112738
Cbfb	-0.355104	-0.421597	No_cluster	-0.0967587	-0.0153421
Cbl	0.179315	0.00713219	No_cluster	0.218066	0.124538
Cblb	0.541851	-0.172366	Cluster_6	-0.0636843	-0.0022175
Cbll1	0.387082	0.202744	No_cluster	-0.0137318	-0.122695
Cbr1	-0.0567399	0.228911	No_cluster	-0.170702	-0.0753697
Cbr4	-0.0649615	0.517266	No_cluster	-0.000761918	0.0811024
Cbwd1	0.0129155	0.278273	No_cluster	-0.251784	0.083543
Cbx1	-0.521845	0.0608552	No_cluster	-0.0866775	-0.0333005
Cbx2	-1.17108	-1.2152	No_cluster	0.0459213	0.141033
Cbx3	-0.27763	0.0823855	No_cluster	0.0129104	-0.0602431
Cbx4	-0.268066	-0.101977	No_cluster	0.200519	-0.128715
Cbx5	-0.404313	0.016297	No_cluster	-0.293872	-0.198421
Cbx7	-0.12839	-0.801272	Cluster_1	0.0964726	0.0705946
Cbx8	0.0887439	0.324784	No_cluster	-0.228494	-0.209498
Cby1	-0.0088938	0.67792	No_cluster	-0.117788	-0.13052
Cc2d1a	0.185919	-0.231454	No_cluster	-0.10341	-0.0847184
Ccar1	0.08443	0.155588	No_cluster	0.144434	0.0871923
Ccar2	-0.212705	-1.054	Cluster_5	0.10648	0.160557
Ccdc107	-0.313189	-0.0727796	No_cluster	0.0978811	0.00909043
Ccdc115	0.114174	0.476867	No_cluster	0.120987	0.21546
Ccdc117	0.503493	0.204185	No_cluster	0.237206	-0.00366243
Ccdc12	-0.215941	0.174592	Cluster_7	-0.00680902	-0.00026538
Ccdc124	-0.279464	0.54579	Cluster_7	-0.0064288	-0.00372695
Ccdc125	-0.402759	-0.571539	No_cluster	-0.121382	0.0982974
Ccdc126	0.102491	0.331229	No_cluster	0.0854432	0.139415
Ccdc127	0.0912945	0.190941	No_cluster	-0.0367861	0.187072
Ccdc130	0.0175166	0.468776	No_cluster	0.146597	0.212769
Ccdc134	0.297491	0.0555772	No_cluster	-0.11072	-0.109911
[truncated: 8,985 more rows]
