# Supplementary material for: Terminal differentiation and persistence of effector regulatory T cells essential for preventing intestinal inflammation
Source: Nat Immunol. 2025 Feb 4;26(3):444–58. doi: 10.1038/s41590-024-02075-6 (PMC11876075; doi:10.1038/s41590-024-02075-6)
Supplement: Supplementary file 8 — Statistical Source Data. [file 41590_2024_2075_MOESM8_ESM.xlsx]

## Sheet: Figure6c
Mouse	Rep	Marker	TCR staining	% positive			Variable	CelltypeA	CelltypeB	pval	pval_adj
g1_mouse_01	g1	CCR5.pos	TCR.neg	2.92			CCR5.pos	TCR.neg	TCR.pos	0.000450959	0.0125654
g1_mouse_02	g1	CCR5.pos	TCR.neg	2.93			CCR9.pos	TCR.neg	TCR.pos	0.0127048	0.056563
g2_mouse_01	g2	CCR5.pos	TCR.neg	2.81			CD25.pos	TCR.neg	TCR.pos	0.00342961	0.0265472
g2_mouse_02	g2	CCR5.pos	TCR.neg	2.89			CD62L.pos	TCR.neg	TCR.pos	0.0809893	0.175231
g2_mouse_03	g2	CCR5.pos	TCR.neg	3.79			CD69.pos	TCR.neg	TCR.pos	0.0132459	0.056563
g1_mouse_01	g1	CCR5.pos	TCR.pos	9.21			CD304.pos	TCR.neg	TCR.pos	0.0103392	0.0534939
g1_mouse_02	g1	CCR5.pos	TCR.pos	8.68			CD39.hi	TCR.neg	TCR.pos	0.0084332	0.0477881
g2_mouse_01	g2	CCR5.pos	TCR.pos	11.8			GITR.hi	TCR.neg	TCR.pos	0.000842384	0.0143205
g2_mouse_02	g2	CCR5.pos	TCR.pos	11.5			KLRG1.pos	TCR.neg	TCR.pos	0.00184286	0.0194338
g2_mouse_03	g2	CCR5.pos	TCR.pos	13.1			Il10.pos	TCR.neg	TCR.pos	0.00516926	0.0341745
g1_mouse_01	g1	CCR9.pos	TCR.neg	14.2
g1_mouse_02	g1	CCR9.pos	TCR.neg	11.4
g2_mouse_01	g2	CCR9.pos	TCR.neg	8.65
g2_mouse_02	g2	CCR9.pos	TCR.neg	13.1
g2_mouse_03	g2	CCR9.pos	TCR.neg	10.2
g1_mouse_01	g1	CCR9.pos	TCR.pos	12
g1_mouse_02	g1	CCR9.pos	TCR.pos	9.36
g2_mouse_01	g2	CCR9.pos	TCR.pos	8.17
g2_mouse_02	g2	CCR9.pos	TCR.pos	9.46
g2_mouse_03	g2	CCR9.pos	TCR.pos	7.53
g1_mouse_01	g1	CD25.pos	TCR.neg	1.83
g1_mouse_02	g1	CD25.pos	TCR.neg	2.14
g2_mouse_01	g2	CD25.pos	TCR.neg	3.27
g2_mouse_02	g2	CD25.pos	TCR.neg	2.42
g2_mouse_03	g2	CD25.pos	TCR.neg	2.9
g1_mouse_01	g1	CD25.pos	TCR.pos	4.6
g1_mouse_02	g1	CD25.pos	TCR.pos	4.74
g2_mouse_01	g2	CD25.pos	TCR.pos	5.09
g2_mouse_02	g2	CD25.pos	TCR.pos	4.42
g2_mouse_03	g2	CD25.pos	TCR.pos	3.83
g1_mouse_01	g1	CD62L.pos	TCR.neg	0.18
g1_mouse_02	g1	CD62L.pos	TCR.neg	0.11
g2_mouse_01	g2	CD62L.pos	TCR.neg	0
g2_mouse_02	g2	CD62L.pos	TCR.neg	0
g2_mouse_03	g2	CD62L.pos	TCR.neg	0.11
g1_mouse_01	g1	CD62L.pos	TCR.pos	3.66
g1_mouse_02	g1	CD62L.pos	TCR.pos	2.14
g2_mouse_01	g2	CD62L.pos	TCR.pos	0.32
g2_mouse_02	g2	CD62L.pos	TCR.pos	0.42
g2_mouse_03	g2	CD62L.pos	TCR.pos	0.86
g1_mouse_01	g1	CD69.pos	TCR.neg	97.6
g1_mouse_02	g1	CD69.pos	TCR.neg	96.5
g2_mouse_01	g2	CD69.pos	TCR.neg	97.1
g2_mouse_02	g2	CD69.pos	TCR.neg	97.4
g2_mouse_03	g2	CD69.pos	TCR.neg	98.1
g1_mouse_01	g1	CD69.pos	TCR.pos	91
g1_mouse_02	g1	CD69.pos	TCR.pos	92.6
g2_mouse_01	g2	CD69.pos	TCR.pos	95.8
g2_mouse_02	g2	CD69.pos	TCR.pos	94.7
g2_mouse_03	g2	CD69.pos	TCR.pos	92.8
g1_mouse_01	g1	CD304.pos	TCR.neg	2.83
g1_mouse_02	g1	CD304.pos	TCR.neg	3.72
g2_mouse_01	g2	CD304.pos	TCR.neg	0.7
g2_mouse_02	g2	CD304.pos	TCR.neg	0.65
g2_mouse_03	g2	CD304.pos	TCR.neg	0.22
g1_mouse_01	g1	CD304.pos	TCR.pos	3.42
g1_mouse_02	g1	CD304.pos	TCR.pos	4.62
g2_mouse_01	g2	CD304.pos	TCR.pos	1.38
g2_mouse_02	g2	CD304.pos	TCR.pos	0.84
g2_mouse_03	g2	CD304.pos	TCR.pos	0.62
g1_mouse_01	g1	CD39.hi	TCR.neg	86
g1_mouse_02	g1	CD39.hi	TCR.neg	88.9
g2_mouse_01	g2	CD39.hi	TCR.neg	75.7
g2_mouse_02	g2	CD39.hi	TCR.neg	77.5
g2_mouse_03	g2	CD39.hi	TCR.neg	80.6
g1_mouse_01	g1	CD39.hi	TCR.pos	83.4
g1_mouse_02	g1	CD39.hi	TCR.pos	84.2
g2_mouse_01	g2	CD39.hi	TCR.pos	74
g2_mouse_02	g2	CD39.hi	TCR.pos	74.1
g2_mouse_03	g2	CD39.hi	TCR.pos	74.6
g1_mouse_01	g1	GITR.hi	TCR.neg	6.58
g1_mouse_02	g1	GITR.hi	TCR.neg	5.86
g2_mouse_01	g2	GITR.hi	TCR.neg	3.51
g2_mouse_02	g2	GITR.hi	TCR.neg	1.12
g2_mouse_03	g2	GITR.hi	TCR.neg	1.67
g1_mouse_01	g1	GITR.hi	TCR.pos	12.4
g1_mouse_02	g1	GITR.hi	TCR.pos	15.3
g2_mouse_01	g2	GITR.hi	TCR.pos	12.1
g2_mouse_02	g2	GITR.hi	TCR.pos	9.67
g2_mouse_03	g2	GITR.hi	TCR.pos	6.91
g1_mouse_01	g1	KLRG1.pos	TCR.neg	8.22
g1_mouse_02	g1	KLRG1.pos	TCR.neg	13.7
g2_mouse_01	g2	KLRG1.pos	TCR.neg	12.4
g2_mouse_02	g2	KLRG1.pos	TCR.neg	11.7
g2_mouse_03	g2	KLRG1.pos	TCR.neg	8.37
g1_mouse_01	g1	KLRG1.pos	TCR.pos	14.9
g1_mouse_02	g1	KLRG1.pos	TCR.pos	19.2
g2_mouse_01	g2	KLRG1.pos	TCR.pos	23
g2_mouse_02	g2	KLRG1.pos	TCR.pos	19.3
g2_mouse_03	g2	KLRG1.pos	TCR.pos	19.8
g1_mouse_01	g1	Il10.pos	TCR.neg	97.6
g1_mouse_02	g1	Il10.pos	TCR.neg	99.1
g2_mouse_01	g2	Il10.pos	TCR.neg	98.5
g2_mouse_02	g2	Il10.pos	TCR.neg	98.9
g2_mouse_03	g2	Il10.pos	TCR.neg	97.7
g1_mouse_01	g1	Il10.pos	TCR.pos	91.3
g1_mouse_02	g1	Il10.pos	TCR.pos	94.4
g2_mouse_01	g2	Il10.pos	TCR.pos	95.9
g2_mouse_02	g2	Il10.pos	TCR.pos	94.5
g2_mouse_03	g2	Il10.pos	TCR.pos	89.5

## Sheet: Figure6d
neg = Il10neg; pos = Il10recent; stable = Il10stable
Gene	Sample (RNA_Mouse_Il10)	Value (per Gene Z-score, DESeq FPKM counts)
Ccr5	RNA_G1_neg	-1.17745
Ccr5	RNA_G1_pos	-0.881522
Ccr5	RNA_G1_stable	1.09986
Ccr5	RNA_G2_neg	-0.966582
Ccr5	RNA_G2_pos	0.225297
Ccr5	RNA_G2_stable	0.876422
Ccr5	RNA_G3_neg	-1.0424
Ccr5	RNA_G3_pos	0.782512
Ccr5	RNA_G3_stable	1.08387
Ccr9	RNA_G1_neg	-0.679844
Ccr9	RNA_G1_pos	-0.557088
Ccr9	RNA_G1_stable	1.25042
Ccr9	RNA_G2_neg	-1.01816
Ccr9	RNA_G2_pos	-0.335293
Ccr9	RNA_G2_stable	1.63853
Ccr9	RNA_G3_neg	-0.968331
Ccr9	RNA_G3_pos	-0.24309
Ccr9	RNA_G3_stable	0.912855
Cd69	RNA_G1_neg	-1.19365
Cd69	RNA_G1_pos	-1.50891
Cd69	RNA_G1_stable	0.295943
Cd69	RNA_G2_neg	-0.0717398
Cd69	RNA_G2_pos	0.792611
Cd69	RNA_G2_stable	1.61743
Cd69	RNA_G3_neg	-0.448807
Cd69	RNA_G3_pos	-0.301003
Cd69	RNA_G3_stable	0.818122
Entpd1	RNA_G1_neg	-0.996797
Entpd1	RNA_G1_pos	-0.635612
Entpd1	RNA_G1_stable	1.40013
Entpd1	RNA_G2_neg	-0.871952
Entpd1	RNA_G2_pos	-0.335208
Entpd1	RNA_G2_stable	1.52019
Entpd1	RNA_G3_neg	-0.818385
Entpd1	RNA_G3_pos	-0.139408
Entpd1	RNA_G3_stable	0.877043
Il10	RNA_G1_neg	-1.21308
Il10	RNA_G1_pos	0.187233
Il10	RNA_G1_stable	1.13011
Il10	RNA_G2_neg	-1.20065
Il10	RNA_G2_pos	-0.0138517
Il10	RNA_G2_stable	1.2396
Il10	RNA_G3_neg	-1.2164
Il10	RNA_G3_pos	0.254212
Il10	RNA_G3_stable	0.832828
Il2ra	RNA_G1_neg	-0.0640826
Il2ra	RNA_G1_pos	-2.15706
Il2ra	RNA_G1_stable	-0.29928
Il2ra	RNA_G2_neg	-0.181996
Il2ra	RNA_G2_pos	0.182214
Il2ra	RNA_G2_stable	1.49837
Il2ra	RNA_G3_neg	0.832597
Il2ra	RNA_G3_pos	-0.245134
Il2ra	RNA_G3_stable	0.434367
Klrg1	RNA_G1_neg	1.63809
Klrg1	RNA_G1_pos	0.337848
Klrg1	RNA_G1_stable	-2.07754
Klrg1	RNA_G2_neg	0.621076
Klrg1	RNA_G2_pos	-0.062333
Klrg1	RNA_G2_stable	-0.14362
Klrg1	RNA_G3_neg	0.438696
Klrg1	RNA_G3_pos	-0.357281
Klrg1	RNA_G3_stable	-0.394934
Nrp1	RNA_G1_neg	1.08031
Nrp1	RNA_G1_pos	-0.539466
Nrp1	RNA_G1_stable	-0.720307
Nrp1	RNA_G2_neg	0.797082
Nrp1	RNA_G2_pos	-0.541034
Nrp1	RNA_G2_stable	-0.746437
Nrp1	RNA_G3_neg	1.93136
Nrp1	RNA_G3_pos	-0.553329
Nrp1	RNA_G3_stable	-0.708179
Sell	RNA_G1_neg	0.324816
Sell	RNA_G1_pos	-0.645054
Sell	RNA_G1_stable	-0.604936
Sell	RNA_G2_neg	1.47414
Sell	RNA_G2_pos	-0.462813
Sell	RNA_G2_stable	-0.448072
Sell	RNA_G3_neg	1.84751
Sell	RNA_G3_pos	-0.681111
Sell	RNA_G3_stable	-0.804482
Tnfrsf18	RNA_G1_neg	1.23277
Tnfrsf18	RNA_G1_pos	1.56913
Tnfrsf18	RNA_G1_stable	-0.865453
Tnfrsf18	RNA_G2_neg	0.710752
Tnfrsf18	RNA_G2_pos	0.125758
Tnfrsf18	RNA_G2_stable	-1.27543
Tnfrsf18	RNA_G3_neg	-0.0233122
Tnfrsf18	RNA_G3_pos	-0.606313
Tnfrsf18	RNA_G3_stable	-0.867895

## Sheet: Figure6e
DE genes from Figure 2 RNA-seq data, svp = stable vs recent; svn = stable vs neg
Gene	SVN	SVP	Comparison (TCR neg vs pos)	log2FC
1810030O07Rik	Up	Up	Day 10	-0.308883
1810058I24Rik	NA	Down	Day 10	-0.2946
2610027K06Rik	NA	Up	Day 10	0.700243
4930503L19Rik	Up	Up	Day 10	-0.272981
6330403K07Rik	Down	Down	Day 10	-1.14689
A630001O12Rik	Down	Down	Day 10	2.40564
A730081D07Rik	Up	Up	Day 10	0.673075
Abi1	NA	Up	Day 10	0.0829035
Acod1	Down	Down	Day 10	-0.698089
Actn2	Down	Down	Day 10	0.90657
Ahrr	Up	Up	Day 10	0.433858
Ak2	NA	Down	Day 10	-0.0569312
Ambra1	NA	Up	Day 10	0.383013
Aopep	NA	Up	Day 10	-0.30118
Ap2b1	NA	Up	Day 10	-0.221836
Apaf1	Down	Down	Day 10	-0.649614
Apol9b	Down	Down	Day 10	-0.92071
Aqp3	Up	Up	Day 10	0.178983
Areg	NA	Down	Day 10	-0.0403023
Arf5	NA	Down	Day 10	-0.209911
Arid3b	NA	Up	Day 10	0.70069
Arnt2	Up	Up	Day 10	-0.186332
Asf1b	NA	Down	Day 10	-0.60804
Asns	Down	Down	Day 10	-0.123546
Asnsd1	NA	Down	Day 10	-0.206516
Atox1	NA	Down	Day 10	-0.234511
Atp1b3	Down	Down	Day 10	-0.42432
Atp5d	NA	Down	Day 10	-0.058745
Atp5e	NA	Down	Day 10	-0.197197
Atp5j	NA	Down	Day 10	-0.213871
Atp5o	NA	Down	Day 10	0.0226118
Atpif1	NA	Down	Day 10	-0.044182
Aurkb	NA	Down	Day 10	-0.058358
B4galnt1	Down	Down	Day 10	0.276299
BC051537	Down	Down	Day 10	-0.447387
Banf1	NA	Down	Day 10	-0.109763
Bcl2a1d	Down	Down	Day 10	-0.738301
Bex3	NA	Down	Day 10	0.0705969
Birc5	NA	Down	Day 10	-0.695672
Bmyc	Down	Down	Day 10	0.119809
Btbd9	NA	Up	Day 10	0.183424
Casp1	Down	Down	Day 10	-0.774376
Cass4	Up	Up	Day 10	0.173809
Cblb	NA	Up	Day 10	-0.295908
Ccdc146	Up	Up	Day 10	-0.0189264
Ccdc184	Down	Down	Day 10	-0.391897
Ccdc38	NA	Down	Day 10	-0.263497
Ccl5	Down	Down	Day 10	-1.10706
Ccnb1	NA	Down	Day 10	-2.65143
Ccnb2	NA	Down	Day 10	-4.0705
Ccr1	Up	Up	Day 10	-0.138381
Ccr2	Up	Up	Day 10	-0.30823
Ccr6	Down	Down	Day 10	0.165122
Ccr7	Down	Down	Day 10	-1.24483
Ccr8	Down	Down	Day 10	-0.512917
Ccr9	Up	Up	Day 10	0.532178
Cd200	Down	Down	Day 10	-2.23507
Cd200r1	Down	Down	Day 10	-0.634712
Cd28	NA	Up	Day 10	0.490851
Cd52	NA	Down	Day 10	-0.101713
Cd7	Down	Down	Day 10	2.69092
Cd79b	Down	Down	Day 10	-0.292854
Cd81	Down	Down	Day 10	-0.296988
Cd83	Down	Down	Day 10	-1.08458
Cd86	Up	Up	Day 10	-1.08653
Cd9	Down	Down	Day 10	0.409774
Cd96	Down	Down	Day 10	-0.186291
Cdc20	NA	Down	Day 10	0.20234
Cdc25b	Down	Down	Day 10	-0.322591
Cdc45	NA	Down	Day 10	-0.417293
Cdca3	NA	Down	Day 10	-0.483311
Cdca5	Down	Down	Day 10	-1.05639
Cdca7	Down	Down	Day 10	-1.60573
Cdca7l	Down	Down	Day 10	0.284134
Cdca8	NA	Down	Day 10	-1.11428
Cdk1	NA	Down	Day 10	-0.104876
Ceacam-ps1	Down	Down	Day 10	-0.311502
Cenpa	Down	Down	Day 10	-0.211167
Cfb	NA	Up	Day 10	0.834223
Chchd2	NA	Down	Day 10	-0.0464494
Churc1	NA	Down	Day 10	-0.127955
Ciapin1	Down	Down	Day 10	-0.235014
Cisd1	NA	Down	Day 10	0.0581879
Cisd3	NA	Down	Day 10	-0.13098
Cks1b	NA	Down	Day 10	-0.932648
Cks2	NA	Down	Day 10	-0.22283
Clint1	NA	Up	Day 10	0.418667
Clta	Down	Down	Day 10	0.24751
Cmtm7	NA	Down	Day 10	-0.0336254
Coq8a	Down	Down	Day 10	-0.198232
Coro2b	Up	Up	Day 10	0.137097
Cox17	NA	Down	Day 10	-0.11009
Cox5a	NA	Down	Day 10	-0.22109
Cox5b	NA	Down	Day 10	0.0549313
Cox6a1	NA	Down	Day 10	-0.0183223
Cox6c	NA	Down	Day 10	-0.248307
Cox7a2	NA	Down	Day 10	-0.084224
Cox7b	NA	Down	Day 10	-0.255441
Cox8a	NA	Down	Day 10	-0.0234035
Cpm	NA	Up	Day 10	0.624111
Csf2	Down	Down	Day 10	2.28463
Csrp1	NA	Down	Day 10	0.0050173
Ctla2a	Down	Down	Day 10	0.22508
Ctla2b	Down	Down	Day 10	-0.954892
Ctla4	Up	Up	Day 10	-0.626243
Ctsw	Down	Down	Day 10	0.0404366
Cyb561d1	Up	Up	Day 10	0.132152
Cytip	Up	Up	Day 10	0.163557
D17H6S56E-5	Down	Down	Day 10	0.554341
Dbi	NA	Down	Day 10	-0.176338
Dck	Down	Down	Day 10	-0.027168
Degs2	Down	Down	Day 10	0.762991
Dgat2	Down	Down	Day 10	0.297347
Dipk1c	Down	Down	Day 10	-2.6634
Dnph1	NA	Down	Day 10	0.572518
Dock8	NA	Up	Day 10	0.537376
Dusp10	Down	Down	Day 10	0.165611
Dusp14	Down	Down	Day 10	-0.915646
Dut	NA	Down	Day 10	-0.452147
Dynlrb1	NA	Down	Day 10	-0.188613
Ebi3	Down	Down	Day 10	-0.532408
Echdc2	NA	Down	Day 10	0.702405
Edf1	NA	Down	Day 10	0.0117469
Efhd2	Down	Down	Day 10	0.201923
Ehd3	NA	Up	Day 10	0.523798
Elob	NA	Down	Day 10	-0.129781
Emc1	NA	Up	Day 10	-0.0423902
Eme1	NA	Down	Day 10	-0.462423
Eno3	NA	Down	Day 10	-0.126726
Enpp4	NA	Up	Day 10	1.42114
Entpd1	Up	Up	Day 10	-0.0529193
Epc1	NA	Up	Day 10	0.222174
Eps15l1	NA	Up	Day 10	-0.236821
F2r	Up	Up	Day 10	0.401363
F2rl1	NA	Up	Day 10	-0.409125
F2rl2	Up	Up	Day 10	-0.210386
Faim	Down	Down	Day 10	-0.685921
Fam193b	NA	Up	Day 10	-0.203994
Fam241b	Down	Down	Day 10	0.357594
Fas	Down	Down	Day 10	0.292245
Fgl2	Up	Up	Day 10	-0.0218451
Fkbp1a	NA	Down	Day 10	-0.26924
Fli1	NA	Up	Day 10	0.364969
Fos	NA	Up	Day 10	0.248608
Fosb	NA	Up	Day 10	0.315332
Gas2	Up	Up	Day 10	-0.58489
Gbp2b	Up	Up	Day 10	0.433771
Gbp3	Up	Up	Day 10	0.369964
Gbp6	Up	Up	Day 10	0.199503
Gcnt2	Up	Up	Day 10	0.672399
Gcnt7	NA	Up	Day 10	-0.907897
Gltp	NA	Down	Day 10	0.00956155
Gm10130	Up	Up	Day 10	1.92489
Gm10390	NA	Up	Day 10	0.100969
Gm10634	Down	Down	Day 10	-0.724506
Gm13709	Up	Up	Day 10	-0.96563
Gm14125	Up	Up	Day 10	-1.3607
Gm15318	Down	Down	Day 10	-2.29703
Gm15396	Down	Down	Day 10	-0.349556
Gm15441	NA	Up	Day 10	0.520231
Gm16712	Down	Down	Day 10	-0.508508
Gm19585	Down	Down	Day 10	0.519611
Gm20559	NA	Up	Day 10	0.689498
Gm26740	NA	Up	Day 10	0.299368
Gm32650	Down	Down	Day 10	-1.09007
Gm38500	Up	Up	Day 10	-0.914309
Gm39503	NA	Down	Day 10	-0.334745
Gm40158	Up	Up	Day 10	0.44569
Gm41235	Down	Down	Day 10	1.0801
Gm41252	Up	Up	Day 10	0.0101752
Gm41396	NA	Down	Day 10	0.180054
Gm43305	Down	Down	Day 10	-0.609007
Gm52109	Up	Up	Day 10	0.748414
Gm52900	NA	Up	Day 10	-1.44855
Gm5541	Down	Down	Day 10	0.705251
Gm6012	NA	Down	Day 10	-0.403343
Gm6637	NA	Down	Day 10	-1.03849
Gmfg	Down	Down	Day 10	-0.452525
Gmnn	NA	Down	Day 10	-0.157577
Gpr155	Up	Up	Day 10	-0.892656
Gpr34	Up	Up	Day 10	-0.448374
Gpx4	Down	Down	Day 10	0.173842
Gramd3	Down	Down	Day 10	0.0357781
Gt(ROSA)26Sor	Up	Up	Day 10	0.176338
Gzma	Down	Down	Day 10	-3.20424
Gzmb	Up	Up	Day 10	0.369076
H1f0	NA	Down	Day 10	0.235343
H1f4	NA	Down	Day 10	-0.215929
H1f5	NA	Down	Day 10	0.640455
H2-Oa	Down	Down	Day 10	-0.436065
H2az1	Down	Down	Day 10	-0.549478
H2az2	NA	Down	Day 10	0.161461
Hcar2	Down	Down	Day 10	-1.99615
Hey1	Down	Down	Day 10	0.225191
Hgfac	Down	Down	Day 10	0.378459
Hint1	NA	Down	Day 10	-0.11449
Hmgb2	Down	Down	Day 10	-0.169186
Hmgb3	Down	Down	Day 10	-0.00670864
Hmgn2	NA	Down	Day 10	-0.0112299
Hvcn1	Up	Up	Day 10	0.491674
Ifi27l2a	NA	Down	Day 10	-0.180913
Ifitm2	Down	Down	Day 10	-0.0820672
Il10	Up	Up	Day 10	-0.0454817
Il1r2	Down	Down	Day 10	-0.981797
Il4ra	NA	Up	Day 10	0.624609
Il6st	Up	Up	Day 10	-0.322775
Incenp	NA	Down	Day 10	-0.097907
Ints11	NA	Down	Day 10	-0.0983912
Iqgap2	Up	Up	Day 10	-0.12291
Irak2	NA	Up	Day 10	0.670091
Irf4	Up	Up	Day 10	-0.156277
Itgae	Down	Down	Day 10	-0.238191
Itk	NA	Up	Day 10	0.527378
Itm2a	Down	Down	Day 10	-0.344265
Kansl1	NA	Up	Day 10	0.345411
Kcnk5	Up	Up	Day 10	0.381939
Kdm4b	NA	Up	Day 10	0.112414
Kif20a	NA	Down	Day 10	-0.659706
Kif22	NA	Down	Day 10	-1.02814
Klf6	NA	Up	Day 10	0.360665
Kpna2	NA	Down	Day 10	-0.431332
Krt83	Down	Down	Day 10	1.27106
LOC118568032	NA	Down	Day 10	0.0431776
LOC118568483	Up	Up	Day 10	0.277985
LOC118568599	Up	Up	Day 10	0.562464
Lad1	Down	Down	Day 10	0.604979
Lamtor2	NA	Down	Day 10	0.0422315
Lat2	Down	Down	Day 10	0.0424162
Lats2	NA	Up	Day 10	0.6653
Ldhb	Down	Down	Day 10	-0.0488681
Ldlr	NA	Up	Day 10	0.602679
Lgals1	NA	Down	Day 10	-0.318462
Lgmn	Up	Up	Day 10	-0.37951
Lig1	NA	Down	Day 10	-0.597193
Limd2	Down	Down	Day 10	-0.171652
Lmnb1	NA	Up	Day 10	0.417082
Lockd	NA	Down	Day 10	-0.267579
Lrrc32	Down	Down	Day 10	-0.536482
Lrrfip2	Up	Up	Day 10	-0.369031
Lsm4	NA	Down	Day 10	0.27826
Ltb	NA	Down	Day 10	0.249478
Lxn	NA	Down	Day 10	-0.118938
Ly6c1	Down	Down	Day 10	-0.485758
Mad2l1	Down	Down	Day 10	-1.30368
Malt1	Up	Up	Day 10	0.506272
Manf	NA	Down	Day 10	-0.098914
Map2k3	Down	Down	Day 10	-0.111511
Map3k5	Up	Up	Day 10	-0.15528
Marchf3	Up	Up	Day 10	0.401234
Matn2	Up	Up	Day 10	-0.569712
Mcm2	NA	Down	Day 10	-0.229645
Mcm3	NA	Down	Day 10	-0.300315
Mcm5	NA	Down	Day 10	0.0833513
Mcm6	NA	Down	Day 10	-0.947442
Mcm7	NA	Down	Day 10	-0.280774
Mdc1	NA	Up	Day 10	-0.580149
Med10	NA	Down	Day 10	0.0677678
Mfsd1	NA	Down	Day 10	-0.201125
Miat	Up	Up	Day 10	0.40226
Mif4gd	Down	Down	Day 10	0.214388
Mmp9	Up	Up	Day 10	0.0355133
Mpc2	NA	Down	Day 10	-0.00181968
Mroh1	NA	Up	Day 10	0.197616
Mrpl12	NA	Down	Day 10	0.102809
Mrpl57	NA	Down	Day 10	-0.0485401
Mrps16	NA	Down	Day 10	-0.0603443
Ms4a4b	Down	Down	Day 10	0.147215
Mtmr3	NA	Up	Day 10	0.123051
Mxd3	NA	Down	Day 10	-0.152873
Myc	Down	Down	Day 10	-1.27375
Myl6	NA	Down	Day 10	-0.256858
Napsa	Down	Down	Day 10	-0.342638
Ncapd2	NA	Down	Day 10	-0.430811
Nckap5l	NA	Up	Day 10	0.430976
Ndufa1	NA	Down	Day 10	-0.27168
Ndufa11	NA	Down	Day 10	0.110468
Ndufa13	NA	Down	Day 10	-0.088738
Ndufb7	NA	Down	Day 10	-0.0727545
Ndufb9	NA	Down	Day 10	-0.0401485
Nhp2	NA	Down	Day 10	-0.276439
Ninj1	NA	Down	Day 10	-0.0884927
Nme1	NA	Down	Day 10	-0.380245
Nmral1	NA	Down	Day 10	0.0306283
Nmur1	Up	Up	Day 10	0.41618
Nr4a2	Down	Down	Day 10	-2.01453
Nrgn	NA	Down	Day 10	-2.2456
Nrip1	NA	Up	Day 10	0.0361516
Nrn1	Down	Down	Day 10	-0.903189
Nudt4	Down	Down	Day 10	0.823555
Ostf1	Down	Down	Day 10	-0.380028
Paqr8	NA	Up	Day 10	-0.372839
Pbk	NA	Down	Day 10	1.11691
Pced1b	Up	Up	Day 10	0.0375068
Pclaf	NA	Down	Day 10	-1.95652
Pcna	NA	Down	Day 10	-0.253993
Pcyt1a	Up	Up	Day 10	-0.479389
Pdcd1	Down	Down	Day 10	-0.513955
Pdcd1lg2	Down	Down	Day 10	0.0912105
Pdia3	NA	Down	Day 10	-0.0881468
Pdlim1	Down	Down	Day 10	0.465724
Pear1	Down	Down	Day 10	0.258722
Pecam1	Down	Down	Day 10	-0.101467
Penk	Down	Down	Day 10	-3.03564
Pex3	NA	Up	Day 10	0.813867
Pgap3	Up	Up	Day 10	0.319231
Pglyrp1	Down	Down	Day 10	0.092082
Phgdh	NA	Down	Day 10	-0.0978495
Pih1d1	NA	Down	Day 10	-0.0641731
Pik3ap1	Up	Up	Day 10	-0.159659
Pimreg	NA	Down	Day 10	-1.83293
Plek	Up	Up	Day 10	-1.89769
Plekhj1	NA	Down	Day 10	0.152591
Plgrkt	NA	Down	Day 10	-0.239916
Plk1	NA	Down	Day 10	0.392233
Plscr1	Down	Down	Day 10	-0.185168
Pmf1	NA	Down	Day 10	-0.367373
Pnpla7	NA	Up	Day 10	0.500034
Polr3a	NA	Up	Day 10	0.282126
Pomp	NA	Down	Day 10	-0.576126
Ppp1r3b	Up	Up	Day 10	-0.0914491
Prdx4	NA	Down	Day 10	-0.106765
Prps2	NA	Up	Day 10	-0.569878
Prr5l	Up	Up	Day 10	-0.669308
Psd4	NA	Up	Day 10	0.167227
Psma5	NA	Down	Day 10	-0.34007
Psma7	NA	Down	Day 10	-0.100864
Ptbp3	NA	Up	Day 10	0.119116
Ptpn1	NA	Down	Day 10	0.0236597
Ptpn18	NA	Down	Day 10	0.272117
Pttg1	NA	Down	Day 10	0.376114
Pycard	NA	Down	Day 10	-0.0393898
R74862	Down	Down	Day 10	-0.395579
Racgap1	NA	Down	Day 10	0.0706764
Ramp3	Down	Down	Day 10	0.520567
Ranbp1	NA	Down	Day 10	-0.129789
Rasl11b	NA	Down	Day 10	-0.711165
Rbbp7	NA	Down	Day 10	-0.374709
Rcbtb2	Up	Up	Day 10	0.530326
Rexo2	NA	Down	Day 10	-0.37181
Rfc4	NA	Down	Day 10	-0.54361
Rgs1	Up	Up	Day 10	-0.233225
Rgs11	Up	Up	Day 10	0.848606
Rgs2	Down	Down	Day 10	-0.423267
Ripor2	NA	Up	Day 10	0.18505
Rln3	Down	Down	Day 10	-0.622362
Rorc	Up	Up	Day 10	0.364327
Rpl12	Down	Down	Day 10	0.0823127
Rpl13	Down	Down	Day 10	0.115204
Rpl35	NA	Down	Day 10	0.0219995
Rps19	Down	Down	Day 10	0.141643
Rps2	NA	Down	Day 10	0.0562934
Rps27l	NA	Down	Day 10	-0.354854
Rrm1	NA	Down	Day 10	-0.073075
Rrm2	NA	Down	Day 10	-0.537387
S100a13	NA	Down	Day 10	-0.411273
S1pr1	Down	Down	Day 10	-0.104135
Sdc4	Up	Up	Day 10	-0.040925
Sdf2l1	NA	Down	Day 10	0.0548957
Selenoh	NA	Down	Day 10	0.191029
Sem1	NA	Down	Day 10	-0.331907
Serp1	Down	Down	Day 10	0.0188855
Serpina3f	Up	Up	Day 10	0.0631867
Serpinb9	Down	Down	Day 10	-0.170517
Sgk1	Down	Down	Day 10	-0.0851109
Sgms1	NA	Up	Day 10	-0.089125
Sh2d1a	Down	Down	Day 10	-0.272115
Sik3	NA	Up	Day 10	-0.314393
Slamf6	Down	Down	Day 10	-0.318917
Slc25a19	Down	Down	Day 10	-0.0087527
Slc25a25	Down	Down	Day 10	-0.0792106
Slc25a3	Down	Down	Day 10	0.0868167
Smdt1	NA	Down	Day 10	0.00971375
Smtn	NA	Down	Day 10	-0.290624
Snrpf	NA	Down	Day 10	-0.214649
Snx18	Down	Down	Day 10	-0.00783839
Sp110	Down	Down	Day 10	0.243296
Spc24	NA	Down	Day 10	-2.7615
Ssr2	NA	Down	Day 10	0.14144
Stmn1	NA	Down	Day 10	-1.06157
Stom	Down	Down	Day 10	-0.256578
Tacc3	Down	Down	Day 10	-0.260297
Tceal9	NA	Down	Day 10	-0.635882
Tcf19	NA	Down	Day 10	0.34681
Tcrb	Up	Up	Day 10	-0.0853375
Tctn1	Up	Up	Day 10	0.48889
Tent5a	Down	Down	Day 10	0.0925389
Tex2	NA	Up	Day 10	0.259412
Tff1	Down	Down	Day 10	-2.28588
Tipin	NA	Down	Day 10	-0.346694
Tk1	NA	Down	Day 10	0.489723
Tmem120a	NA	Down	Day 10	-0.17191
Tmem134	NA	Down	Day 10	-0.112348
Tmem154	Up	Up	Day 10	0.0713861
Tmem176a	Up	Up	Day 10	0.325565
Tmem176b	Up	Up	Day 10	0.414418
Tmpo	Down	Down	Day 10	0.441282
Tnfsf10	Down	Down	Day 10	-0.465133
Tom1l2	NA	Up	Day 10	-0.169694
Tpt1	NA	Down	Day 10	-0.247397
Trf	Down	Down	Day 10	-0.387518
Trir	NA	Down	Day 10	0.0765291
Trp53i11	Down	Down	Day 10	0.0564058
Trp53inp1	NA	Up	Day 10	0.071603
Tsc1	Up	Up	Day 10	-0.0980076
Tsc22d3	NA	Up	Day 10	0.383748
Tspan13	Down	Down	Day 10	-0.026053
Tspan3	Down	Down	Day 10	0.328697
Tuba1b	NA	Down	Day 10	0.189844
Twsg1	Up	Up	Day 10	-0.440339
Txn1	NA	Down	Day 10	-0.240527
Txnip	NA	Up	Day 10	0.522484
Txnl4a	NA	Down	Day 10	-0.0953828
Tyms	NA	Down	Day 10	0.0536161
Ubash3b	Up	Up	Day 10	-0.0266204
Ube2c	NA	Down	Day 10	-1.17387
Ube2s	NA	Down	Day 10	0.135359
Ube2t	NA	Down	Day 10	-0.947998
Ubl3	NA	Up	Day 10	0.127879
Uhrf1	NA	Down	Day 10	-0.514869
Uqcc2	NA	Down	Day 10	-0.00518133
Uqcr10	NA	Down	Day 10	-0.139906
Uqcrfs1	NA	Down	Day 10	0.221249
Uqcrh	NA	Down	Day 10	-0.227276
Vars	Down	Down	Day 10	0.392257
Vps39	NA	Up	Day 10	-0.164744
Vps54	NA	Up	Day 10	0.292754
Washc2	NA	Up	Day 10	0.291486
Wdr13	NA	Up	Day 10	0.244771
Zdhhc16	NA	Down	Day 10	0.156615
Zdhhc2	Down	Down	Day 10	-0.346223
Zfp110	NA	Up	Day 10	0.0676958
Zfp260	NA	Up	Day 10	-0.934227
Zfp687	NA	Up	Day 10	0.326289
Zfp84	Up	Up	Day 10	0.125398
Zfp871	NA	Up	Day 10	0.199258
Zyx	Down	Down	Day 10	-0.182519
1810030O07Rik	Up	Up	Day 21	0.46132
1810058I24Rik	NA	Down	Day 21	-0.206923
2610027K06Rik	NA	Up	Day 21	-0.0634533
4930503L19Rik	Up	Up	Day 21	-0.198367
6330403K07Rik	Down	Down	Day 21	-0.86831
A630001O12Rik	Down	Down	Day 21	-0.476213
A730081D07Rik	Up	Up	Day 21	0.396498
Abi1	NA	Up	Day 21	-0.571999
Acod1	Down	Down	Day 21	0.311077
Actn2	Down	Down	Day 21	0.642927
Ahrr	Up	Up	Day 21	-0.0101074
Ak2	NA	Down	Day 21	0.197647
Ambra1	NA	Up	Day 21	0.303099
Aopep	NA	Up	Day 21	-0.4793
Ap2b1	NA	Up	Day 21	0.0243253
Apaf1	Down	Down	Day 21	-0.613523
Apol9b	Down	Down	Day 21	0.650797
Aqp3	Up	Up	Day 21	0.319995
Areg	NA	Down	Day 21	-0.373842
Arf5	NA	Down	Day 21	-0.18114
Arid3b	NA	Up	Day 21	0.675951
Arnt2	Up	Up	Day 21	-0.0601512
Asf1b	NA	Down	Day 21	-0.13188
Asns	Down	Down	Day 21	0.239137
Asnsd1	NA	Down	Day 21	0.531509
Atox1	NA	Down	Day 21	0.219328
Atp1b3	Down	Down	Day 21	-0.292984
Atp5d	NA	Down	Day 21	0.0248161
Atp5e	NA	Down	Day 21	0.256064
Atp5j	NA	Down	Day 21	-0.194456
Atp5o	NA	Down	Day 21	0.194001
Atpif1	NA	Down	Day 21	0.175362
Aurkb	NA	Down	Day 21	0.770479
B4galnt1	Down	Down	Day 21	0.230343
BC051537	Down	Down	Day 21	-0.388398
Banf1	NA	Down	Day 21	0.185195
Bcl2a1d	Down	Down	Day 21	-1.11591
Bex3	NA	Down	Day 21	0.179434
Birc5	NA	Down	Day 21	1.77052
Bmyc	Down	Down	Day 21	0.369036
Btbd9	NA	Up	Day 21	-0.484208
Casp1	Down	Down	Day 21	-0.730131
Cass4	Up	Up	Day 21	0.2566
Cblb	NA	Up	Day 21	-0.759734
Ccdc146	Up	Up	Day 21	-0.0732037
Ccdc184	Down	Down	Day 21	-0.797281
Ccdc38	NA	Down	Day 21	-0.00946915
Ccl5	Down	Down	Day 21	-1.13871
Ccnb1	NA	Down	Day 21	0.545157
Ccnb2	NA	Down	Day 21	0.828346
Ccr1	Up	Up	Day 21	-0.459727
Ccr2	Up	Up	Day 21	-0.645927
Ccr6	Down	Down	Day 21	0.24664
Ccr7	Down	Down	Day 21	-0.789965
Ccr8	Down	Down	Day 21	-0.40849
Ccr9	Up	Up	Day 21	-0.214818
Cd200	Down	Down	Day 21	-0.312079
Cd200r1	Down	Down	Day 21	-1.2518
Cd28	NA	Up	Day 21	0.0610506
Cd52	NA	Down	Day 21	0.0760424
Cd7	Down	Down	Day 21	0.970957
Cd79b	Down	Down	Day 21	-1.15152
Cd81	Down	Down	Day 21	0.0998856
Cd83	Down	Down	Day 21	-2.08447
Cd86	Up	Up	Day 21	-1.14451
Cd9	Down	Down	Day 21	0.238562
Cd96	Down	Down	Day 21	-0.0517882
Cdc20	NA	Down	Day 21	0.520703
Cdc25b	Down	Down	Day 21	-0.0253192
Cdc45	NA	Down	Day 21	-0.351948
Cdca3	NA	Down	Day 21	0.865883
Cdca5	Down	Down	Day 21	-0.872831
Cdca7	Down	Down	Day 21	0.708759
Cdca7l	Down	Down	Day 21	0.777447
Cdca8	NA	Down	Day 21	1.42073
Cdk1	NA	Down	Day 21	0.714104
Ceacam-ps1	Down	Down	Day 21	-1.33003
Cenpa	Down	Down	Day 21	-0.128874
Cfb	NA	Up	Day 21	1.26375
Chchd2	NA	Down	Day 21	0.00540174
Churc1	NA	Down	Day 21	-0.144732
Ciapin1	Down	Down	Day 21	-0.117191
Cisd1	NA	Down	Day 21	0.0922691
Cisd3	NA	Down	Day 21	-0.0142625
Cks1b	NA	Down	Day 21	0.308779
Cks2	NA	Down	Day 21	-0.519665
Clint1	NA	Up	Day 21	0.499633
Clta	Down	Down	Day 21	0.296877
Cmtm7	NA	Down	Day 21	-0.0732606
Coq8a	Down	Down	Day 21	-0.088991
Coro2b	Up	Up	Day 21	0.179605
Cox17	NA	Down	Day 21	0.163591
Cox5a	NA	Down	Day 21	-0.175738
Cox5b	NA	Down	Day 21	0.266974
Cox6a1	NA	Down	Day 21	0.350879
Cox6c	NA	Down	Day 21	-0.0217717
Cox7a2	NA	Down	Day 21	0.139637
Cox7b	NA	Down	Day 21	-0.0786373
Cox8a	NA	Down	Day 21	0.307858
Cpm	NA	Up	Day 21	0.5781
Csf2	Down	Down	Day 21	-0.0146009
Csrp1	NA	Down	Day 21	0.274768
Ctla2a	Down	Down	Day 21	0.0114898
Ctla2b	Down	Down	Day 21	-0.635462
Ctla4	Up	Up	Day 21	-1.03096
Ctsw	Down	Down	Day 21	0.257993
Cyb561d1	Up	Up	Day 21	-0.0985146
Cytip	Up	Up	Day 21	-0.0794793
D17H6S56E-5	Down	Down	Day 21	1.69117
Dbi	NA	Down	Day 21	0.249557
Dck	Down	Down	Day 21	-0.268091
Degs2	Down	Down	Day 21	1.0446
Dgat2	Down	Down	Day 21	-0.0489612
Dipk1c	Down	Down	Day 21	-2.04737
Dnph1	NA	Down	Day 21	-0.212153
Dock8	NA	Up	Day 21	-0.0668674
Dusp10	Down	Down	Day 21	-0.116785
Dusp14	Down	Down	Day 21	-1.20376
Dut	NA	Down	Day 21	-0.251822
Dynlrb1	NA	Down	Day 21	-0.0150783
Ebi3	Down	Down	Day 21	-1.26191
Echdc2	NA	Down	Day 21	0.746585
Edf1	NA	Down	Day 21	0.139361
Efhd2	Down	Down	Day 21	0.012677
Ehd3	NA	Up	Day 21	-0.101237
Elob	NA	Down	Day 21	0.232426
Emc1	NA	Up	Day 21	0.0402672
Eme1	NA	Down	Day 21	0.334583
Eno3	NA	Down	Day 21	-0.000619923
Enpp4	NA	Up	Day 21	1.14412
Entpd1	Up	Up	Day 21	-0.550495
Epc1	NA	Up	Day 21	0.73899
Eps15l1	NA	Up	Day 21	0.0436747
F2r	Up	Up	Day 21	0.366153
F2rl1	NA	Up	Day 21	0.636304
F2rl2	Up	Up	Day 21	-0.518843
Faim	Down	Down	Day 21	-0.619292
Fam193b	NA	Up	Day 21	-0.0678018
Fam241b	Down	Down	Day 21	-0.122402
Fas	Down	Down	Day 21	-0.431946
Fgl2	Up	Up	Day 21	-0.072802
Fkbp1a	NA	Down	Day 21	-0.260847
Fli1	NA	Up	Day 21	0.167215
Fos	NA	Up	Day 21	0.493648
Fosb	NA	Up	Day 21	0.518192
Gas2	Up	Up	Day 21	-0.693684
Gbp2b	Up	Up	Day 21	0.170129
Gbp3	Up	Up	Day 21	0.431368
Gbp6	Up	Up	Day 21	0.396855
Gcnt2	Up	Up	Day 21	0.343919
Gcnt7	NA	Up	Day 21	0.0239893
Gltp	NA	Down	Day 21	0.00564265
Gm10130	Up	Up	Day 21	0.18387
Gm10390	NA	Up	Day 21	0.341058
Gm10634	Down	Down	Day 21	-1.09039
Gm13709	Up	Up	Day 21	-0.902667
Gm14125	Up	Up	Day 21	-1.72353
Gm15318	Down	Down	Day 21	-2.4738
Gm15396	Down	Down	Day 21	-0.536496
Gm15441	NA	Up	Day 21	0.412322
Gm16712	Down	Down	Day 21	-1.17169
Gm19585	Down	Down	Day 21	-1.74458
Gm20559	NA	Up	Day 21	0.00877252
Gm26740	NA	Up	Day 21	0.0457703
Gm32650	Down	Down	Day 21	-1.11041
Gm38500	Up	Up	Day 21	-0.57491
Gm39503	NA	Down	Day 21	-0.231272
Gm40158	Up	Up	Day 21	0.609593
Gm41235	Down	Down	Day 21	0.766387
Gm41252	Up	Up	Day 21	-1.22111
Gm41396	NA	Down	Day 21	0.213117
Gm43305	Down	Down	Day 21	-0.034265
Gm52109	Up	Up	Day 21	0.300394
Gm52900	NA	Up	Day 21	-1.35489
Gm5541	Down	Down	Day 21	-8.23757
Gm6012	NA	Down	Day 21	-0.374414
Gm6637	NA	Down	Day 21	-1.70053
Gmfg	Down	Down	Day 21	-0.209366
Gmnn	NA	Down	Day 21	0.0362079
Gpr155	Up	Up	Day 21	-1.03264
Gpr34	Up	Up	Day 21	-1.32231
Gpx4	Down	Down	Day 21	0.199006
Gramd3	Down	Down	Day 21	0.727726
Gt(ROSA)26Sor	Up	Up	Day 21	0.212028
Gzma	Down	Down	Day 21	-9.32292
Gzmb	Up	Up	Day 21	-0.272113
H1f0	NA	Down	Day 21	0.195384
H1f4	NA	Down	Day 21	0.377306
H1f5	NA	Down	Day 21	1.13146
H2-Oa	Down	Down	Day 21	-0.296304
H2az1	Down	Down	Day 21	-0.57112
H2az2	NA	Down	Day 21	0.179267
Hcar2	Down	Down	Day 21	1.41723
Hey1	Down	Down	Day 21	0.21348
Hgfac	Down	Down	Day 21	1.24795
Hint1	NA	Down	Day 21	0.0306033
Hmgb2	Down	Down	Day 21	0.0156386
Hmgb3	Down	Down	Day 21	0.00615266
Hmgn2	NA	Down	Day 21	-0.324163
Hvcn1	Up	Up	Day 21	0.39055
Ifi27l2a	NA	Down	Day 21	-0.208709
Ifitm2	Down	Down	Day 21	1.09874
Il10	Up	Up	Day 21	-0.184489
Il1r2	Down	Down	Day 21	-0.743386
Il4ra	NA	Up	Day 21	0.600587
Il6st	Up	Up	Day 21	-0.334755
Incenp	NA	Down	Day 21	0.611028
Ints11	NA	Down	Day 21	-0.314856
Iqgap2	Up	Up	Day 21	-0.335994
Irak2	NA	Up	Day 21	0.369811
Irf4	Up	Up	Day 21	-0.463754
Itgae	Down	Down	Day 21	-0.721266
Itk	NA	Up	Day 21	0.338937
Itm2a	Down	Down	Day 21	-1.54559
Kansl1	NA	Up	Day 21	-0.417265
Kcnk5	Up	Up	Day 21	0.322003
Kdm4b	NA	Up	Day 21	-0.263353
Kif20a	NA	Down	Day 21	0.237629
Kif22	NA	Down	Day 21	0.921357
Klf6	NA	Up	Day 21	0.0129045
Kpna2	NA	Down	Day 21	0.132398
Krt83	Down	Down	Day 21	2.13224
LOC118568032	NA	Down	Day 21	0.706714
LOC118568483	Up	Up	Day 21	0.286874
LOC118568599	Up	Up	Day 21	-0.164149
Lad1	Down	Down	Day 21	0.304403
Lamtor2	NA	Down	Day 21	0.357158
Lat2	Down	Down	Day 21	-0.414108
Lats2	NA	Up	Day 21	0.0157008
Ldhb	Down	Down	Day 21	-0.917563
Ldlr	NA	Up	Day 21	0.471636
Lgals1	NA	Down	Day 21	-0.0254279
Lgmn	Up	Up	Day 21	-0.719027
Lig1	NA	Down	Day 21	-0.164753
Limd2	Down	Down	Day 21	-0.285619
Lmnb1	NA	Up	Day 21	0.100191
Lockd	NA	Down	Day 21	-0.17368
Lrrc32	Down	Down	Day 21	0.397923
Lrrfip2	Up	Up	Day 21	-0.193383
Lsm4	NA	Down	Day 21	0.253937
Ltb	NA	Down	Day 21	0.110073
Lxn	NA	Down	Day 21	-0.141033
Ly6c1	Down	Down	Day 21	1.1019
Mad2l1	Down	Down	Day 21	-0.0137489
Malt1	Up	Up	Day 21	0.295228
Manf	NA	Down	Day 21	0.245032
Map2k3	Down	Down	Day 21	-0.181753
Map3k5	Up	Up	Day 21	0.459493
Marchf3	Up	Up	Day 21	0.000794316
Matn2	Up	Up	Day 21	-1.31544
Mcm2	NA	Down	Day 21	-0.153337
Mcm3	NA	Down	Day 21	-0.244187
Mcm5	NA	Down	Day 21	-0.120944
Mcm6	NA	Down	Day 21	-0.779384
Mcm7	NA	Down	Day 21	0.158656
Mdc1	NA	Up	Day 21	-0.0794073
Med10	NA	Down	Day 21	0.214248
Mfsd1	NA	Down	Day 21	-0.281391
Miat	Up	Up	Day 21	-0.0739349
Mif4gd	Down	Down	Day 21	0.250933
Mmp9	Up	Up	Day 21	-0.0479668
Mpc2	NA	Down	Day 21	0.189256
Mroh1	NA	Up	Day 21	-0.351987
Mrpl12	NA	Down	Day 21	0.295216
Mrpl57	NA	Down	Day 21	0.301797
Mrps16	NA	Down	Day 21	0.179696
Ms4a4b	Down	Down	Day 21	-0.399901
Mtmr3	NA	Up	Day 21	-0.326809
Mxd3	NA	Down	Day 21	0.355445
Myc	Down	Down	Day 21	-0.741784
Myl6	NA	Down	Day 21	-0.0266517
Napsa	Down	Down	Day 21	-0.54252
Ncapd2	NA	Down	Day 21	-0.851515
Nckap5l	NA	Up	Day 21	0.476294
Ndufa1	NA	Down	Day 21	-0.116061
Ndufa11	NA	Down	Day 21	0.317499
Ndufa13	NA	Down	Day 21	0.260061
Ndufb7	NA	Down	Day 21	0.298312
Ndufb9	NA	Down	Day 21	0.199989
Nhp2	NA	Down	Day 21	0.0849756
Ninj1	NA	Down	Day 21	-0.147132
Nme1	NA	Down	Day 21	-0.154415
Nmral1	NA	Down	Day 21	0.164685
Nmur1	Up	Up	Day 21	0.0373051
Nr4a2	Down	Down	Day 21	0.632984
Nrgn	NA	Down	Day 21	-1.929
Nrip1	NA	Up	Day 21	0.0687033
Nrn1	Down	Down	Day 21	-2.11965
Nudt4	Down	Down	Day 21	0.00671388
Ostf1	Down	Down	Day 21	-0.328634
Paqr8	NA	Up	Day 21	-0.936266
Pbk	NA	Down	Day 21	0.776137
Pced1b	Up	Up	Day 21	0.314365
Pclaf	NA	Down	Day 21	0.711459
Pcna	NA	Down	Day 21	-0.368564
Pcyt1a	Up	Up	Day 21	-0.743364
Pdcd1	Down	Down	Day 21	-0.695208
Pdcd1lg2	Down	Down	Day 21	0.346327
Pdia3	NA	Down	Day 21	-0.253839
Pdlim1	Down	Down	Day 21	0.448637
Pear1	Down	Down	Day 21	-0.0191245
Pecam1	Down	Down	Day 21	1.10418
Penk	Down	Down	Day 21	-3.32875
Pex3	NA	Up	Day 21	0.0437553
Pgap3	Up	Up	Day 21	-0.371285
Pglyrp1	Down	Down	Day 21	0.871113
Phgdh	NA	Down	Day 21	-0.217047
Pih1d1	NA	Down	Day 21	0.130032
Pik3ap1	Up	Up	Day 21	-0.331314
Pimreg	NA	Down	Day 21	0.304262
Plek	Up	Up	Day 21	-1.99982
Plekhj1	NA	Down	Day 21	0.0529984
Plgrkt	NA	Down	Day 21	-0.461583
Plk1	NA	Down	Day 21	0.523135
Plscr1	Down	Down	Day 21	0.00991805
Pmf1	NA	Down	Day 21	0.170638
Pnpla7	NA	Up	Day 21	0.147893
Polr3a	NA	Up	Day 21	0.00183628
Pomp	NA	Down	Day 21	-0.412821
Ppp1r3b	Up	Up	Day 21	0.410553
Prdx4	NA	Down	Day 21	-0.233976
Prps2	NA	Up	Day 21	-0.326165
Prr5l	Up	Up	Day 21	-1.42763
Psd4	NA	Up	Day 21	0.0996592
Psma5	NA	Down	Day 21	-0.340341
Psma7	NA	Down	Day 21	0.303492
Ptbp3	NA	Up	Day 21	-0.133303
Ptpn1	NA	Down	Day 21	-0.26702
Ptpn18	NA	Down	Day 21	0.411586
Pttg1	NA	Down	Day 21	0.315187
Pycard	NA	Down	Day 21	0.273348
R74862	Down	Down	Day 21	0.461542
Racgap1	NA	Down	Day 21	-0.165844
Ramp3	Down	Down	Day 21	0.651579
Ranbp1	NA	Down	Day 21	0.043497
Rasl11b	NA	Down	Day 21	0.0389542
Rbbp7	NA	Down	Day 21	-0.299456
Rcbtb2	Up	Up	Day 21	0.197946
Rexo2	NA	Down	Day 21	-0.262638
Rfc4	NA	Down	Day 21	0.0979747
Rgs1	Up	Up	Day 21	-0.644771
Rgs11	Up	Up	Day 21	-0.454911
Rgs2	Down	Down	Day 21	-0.536281
Ripor2	NA	Up	Day 21	0.257675
Rln3	Down	Down	Day 21	-1.10996
Rorc	Up	Up	Day 21	0.0468944
Rpl12	Down	Down	Day 21	0.60283
Rpl13	Down	Down	Day 21	0.392845
Rpl35	NA	Down	Day 21	0.469405
Rps19	Down	Down	Day 21	0.582836
Rps2	NA	Down	Day 21	0.312822
Rps27l	NA	Down	Day 21	-0.0225544
Rrm1	NA	Down	Day 21	-0.396462
Rrm2	NA	Down	Day 21	-0.474234
S100a13	NA	Down	Day 21	-0.114942
S1pr1	Down	Down	Day 21	1.10239
Sdc4	Up	Up	Day 21	-0.158803
Sdf2l1	NA	Down	Day 21	0.162268
Selenoh	NA	Down	Day 21	0.364088
Sem1	NA	Down	Day 21	-0.14163
Serp1	Down	Down	Day 21	-0.0879876
Serpina3f	Up	Up	Day 21	0.321022
Serpinb9	Down	Down	Day 21	-0.495489
Sgk1	Down	Down	Day 21	0.274301
Sgms1	NA	Up	Day 21	-0.878601
Sh2d1a	Down	Down	Day 21	-0.414545
Sik3	NA	Up	Day 21	-0.365503
Slamf6	Down	Down	Day 21	-0.393276
Slc25a19	Down	Down	Day 21	-0.394361
Slc25a25	Down	Down	Day 21	0.473296
Slc25a3	Down	Down	Day 21	-0.150179
Smdt1	NA	Down	Day 21	0.242449
Smtn	NA	Down	Day 21	0.745438
Snrpf	NA	Down	Day 21	0.0733213
Snx18	Down	Down	Day 21	0.0373586
Sp110	Down	Down	Day 21	0.280578
Spc24	NA	Down	Day 21	1.61629
Ssr2	NA	Down	Day 21	0.180984
Stmn1	NA	Down	Day 21	0.148342
Stom	Down	Down	Day 21	0.242063
Tacc3	Down	Down	Day 21	0.00911574
Tceal9	NA	Down	Day 21	-0.237888
Tcf19	NA	Down	Day 21	0.419011
Tcrb	Up	Up	Day 21	0.0680792
Tctn1	Up	Up	Day 21	0.389435
Tent5a	Down	Down	Day 21	-0.32195
Tex2	NA	Up	Day 21	0.374186
Tff1	Down	Down	Day 21	-2.86405
Tipin	NA	Down	Day 21	-0.437381
Tk1	NA	Down	Day 21	0.678989
Tmem120a	NA	Down	Day 21	-0.398023
Tmem134	NA	Down	Day 21	-0.0950979
Tmem154	Up	Up	Day 21	-0.179517
Tmem176a	Up	Up	Day 21	0.407602
Tmem176b	Up	Up	Day 21	0.499645
Tmpo	Down	Down	Day 21	-0.0473012
Tnfsf10	Down	Down	Day 21	-0.473497
Tom1l2	NA	Up	Day 21	0.457723
Tpt1	NA	Down	Day 21	-0.33124
Trf	Down	Down	Day 21	-0.393866
Trir	NA	Down	Day 21	0.0727582
Trp53i11	Down	Down	Day 21	0.778486
Trp53inp1	NA	Up	Day 21	-0.604278
Tsc1	Up	Up	Day 21	-0.523875
Tsc22d3	NA	Up	Day 21	0.0844958
Tspan13	Down	Down	Day 21	-0.154182
Tspan3	Down	Down	Day 21	0.0687557
Tuba1b	NA	Down	Day 21	0.215525
Twsg1	Up	Up	Day 21	-0.642766
Txn1	NA	Down	Day 21	0.096816
Txnip	NA	Up	Day 21	0.412959
Txnl4a	NA	Down	Day 21	0.0382349
Tyms	NA	Down	Day 21	0.259598
Ubash3b	Up	Up	Day 21	-0.343179
Ube2c	NA	Down	Day 21	0.997349
Ube2s	NA	Down	Day 21	0.172587
Ube2t	NA	Down	Day 21	-0.50147
Ubl3	NA	Up	Day 21	0.191788
Uhrf1	NA	Down	Day 21	0.10198
Uqcc2	NA	Down	Day 21	0.393846
Uqcr10	NA	Down	Day 21	0.385221
Uqcrfs1	NA	Down	Day 21	0.0194667
Uqcrh	NA	Down	Day 21	-0.0547847
Vars	Down	Down	Day 21	0.651913
Vps39	NA	Up	Day 21	-0.107237
Vps54	NA	Up	Day 21	0.023154
Washc2	NA	Up	Day 21	-0.552657
Wdr13	NA	Up	Day 21	-0.31548
Zdhhc16	NA	Down	Day 21	0.0663811
Zdhhc2	Down	Down	Day 21	-0.693494
Zfp110	NA	Up	Day 21	0.585579
Zfp260	NA	Up	Day 21	0.541862
Zfp687	NA	Up	Day 21	-0.411733
Zfp84	Up	Up	Day 21	0.159291
Zfp871	NA	Up	Day 21	-1.08588
Zyx	Down	Down	Day 21	0.0361213
