# Supplementary material for: Terminal differentiation and persistence of effector regulatory T cells essential for preventing intestinal inflammation
Source: Nat Immunol. 2025 Feb 4;26(3):444–58. doi: 10.1038/s41590-024-02075-6 (PMC11876075; doi:10.1038/s41590-024-02075-6)
Supplement: Supplementary file 9 — Statistical Source Data. [file 41590_2024_2075_MOESM9_ESM.xlsx]

## Sheet: Figure7d
Mouse	Treatment	Day	Replicate	Sex	Weight	Unique ID	Change (% of Day 0)			Call: aov(formula = Change ~ Tx * Day * Rep * Sex, data = df1); Tx = treatment
E02	bDT	0	rep2	male	23.2	E02-rep2	100			Variable	Degrees of freedom	Sum Sq	Mean Sq	F value	Pr(>F)
E04	bDT	0	rep2	male	25.4	E04-rep2	100			Tx	1	376.221	376.221	66.9251	2.23392e-13
E09	bDT	0	rep2	female	19	E09-rep2	100			Day	4	106.714	26.6784	4.74575	0.00131849
E05	DT	0	rep2	male	22.8	E05-rep2	100			Rep	4	180.944	45.2361	8.04694	7.90965e-06
E07	DT	0	rep2	male	22	E07-rep2	100			Sex	1	2.96023	2.96023	0.526587	0.46935
E11	DT	0	rep2	female	18.3	E11-rep2	100			Tx:Day	4	244.675	61.1689	10.8812	1.21893e-07
E12	DT	0	rep2	female	19.1	E12-rep2	100			Tx:Rep	4	54.7194	13.6798	2.43347	0.0506135
E02	bDT	1	rep2	male	23.5	E02-rep2	101.293			Day:Rep	16	138.014	8.62588	1.53444	0.0969912
E04	bDT	1	rep2	male	26.1	E04-rep2	102.756			Tx:Sex	1	7.60172	7.60172	1.35225	0.247015
E09	bDT	1	rep2	female	19.7	E09-rep2	103.684			Day:Sex	4	17.2172	4.30431	0.765682	0.549434
E05	DT	1	rep2	male	23.6	E05-rep2	103.509			Tx:Day:Rep	16	54.176	3.386	0.602326	0.877419
E07	DT	1	rep2	male	22.3	E07-rep2	101.364			Tx:Day:Sex	4	12.1031	3.02578	0.538248	0.707881
E11	DT	1	rep2	female	19.2	E11-rep2	104.918			Residuals	130	730.799	5.62153	NA	NA
E12	DT	1	rep2	female	19.7	E12-rep2	103.141
E02	bDT	5	rep2	male	23.7	E02-rep2	102.155			Tukey’s HSD test for Treatment
E04	bDT	5	rep2	male	26	E04-rep2	102.362			Comparison	diff	lwr	upr	p adj
E09	bDT	5	rep2	female	19.1	E09-rep2	100.526			DT-bDT	-2.81433	-3.49493	-2.13373	2.46247e-13
E05	DT	5	rep2	male	23.1	E05-rep2	101.316
E07	DT	5	rep2	male	21.5	E07-rep2	97.7273			Tukey’s HSD test for Treatment*Day (not plotted)
E11	DT	5	rep2	female	18.6	E11-rep2	101.639			Comparison	diff	lwr	upr	p adj
E12	DT	5	rep2	female	17.9	E12-rep2	93.7173			DT:0-bDT:0	4.26326e-14	-2.47651	2.47651	1
E02	bDT	10	rep2	male	23.7	E02-rep2	102.155			bDT:1-bDT:0	0.480236	-1.99628	2.95675	0.999795
E04	bDT	10	rep2	male	26.5	E04-rep2	104.331			DT:1-bDT:0	0.108999	-2.36751	2.58551	1
E09	bDT	10	rep2	female	19.8	E09-rep2	104.211			bDT:5-bDT:0	0.464111	-2.0124	2.94062	0.999845
E05	DT	10	rep2	male	23.6	E05-rep2	103.509			DT:5-bDT:0	-3.44031	-5.91683	-0.963801	0.00068391
E07	DT	10	rep2	male	22	E07-rep2	100			bDT:10-bDT:0	2.54236	0.06585	5.01888	0.039102
E11	DT	10	rep2	female	18.6	E11-rep2	101.639			DT:10-bDT:0	-1.357	-3.83351	1.11952	0.756157
E12	DT	10	rep2	female	18.5	E12-rep2	96.8586			bDT:15-bDT:0	3.35261	0.876101	5.82913	0.00106708
E02	bDT	15	rep2	male	23.9	E02-rep2	103.017			DT:15-bDT:0	-2.54401	-5.02053	-0.0674995	0.0388579
E04	bDT	15	rep2	male	26.8	E04-rep2	105.512			bDT:1-DT:0	0.480236	-1.99628	2.95675	0.999795
E09	bDT	15	rep2	female	20	E09-rep2	105.263			DT:1-DT:0	0.108999	-2.36751	2.58551	1
E05	DT	15	rep2	male	24.3	E05-rep2	106.579			bDT:5-DT:0	0.464111	-2.0124	2.94062	0.999845
E07	DT	15	rep2	male	21.9	E07-rep2	99.5455			DT:5-DT:0	-3.44031	-5.91683	-0.963801	0.00068391
E11	DT	15	rep2	female	18.8	E11-rep2	102.732			bDT:10-DT:0	2.54236	0.06585	5.01888	0.039102
E12	DT	15	rep2	female	17.8	E12-rep2	93.1937			DT:10-DT:0	-1.357	-3.83351	1.11952	0.756157
E45	bDT	0	rep1	male	23.5	E45-rep1	100			bDT:15-DT:0	3.35261	0.876101	5.82913	0.00106708
E54	bDT	0	rep1	male	25.4	E54-rep1	100			DT:15-DT:0	-2.54401	-5.02053	-0.0674995	0.0388579
E55	bDT	0	rep1	male	25.6	E55-rep1	100			DT:1-bDT:1	-0.371237	-2.84775	2.10528	0.999977
E58	bDT	0	rep1	male	25	E58-rep1	100			bDT:5-bDT:1	-0.0161244	-2.49264	2.46039	1
E51	DT	0	rep1	male	24.6	E51-rep1	100			DT:5-bDT:1	-3.92055	-6.39706	-1.44404	5.12364e-05
E52	DT	0	rep1	male	25.4	E52-rep1	100			bDT:10-bDT:1	2.06213	-0.414386	4.53864	0.192674
E53	DT	0	rep1	male	25.2	E53-rep1	100			DT:10-bDT:1	-1.83723	-4.31375	0.639279	0.341484
E67	DT	0	rep1	male	21.2	E67-rep1	100			bDT:15-bDT:1	2.87238	0.395866	5.34889	0.0101763
E45	bDT	1	rep1	male	23.8	E45-rep1	101.277			DT:15-bDT:1	-3.02425	-5.50076	-0.547735	0.00516585
E54	bDT	1	rep1	male	25.2	E54-rep1	99.2126			bDT:5-DT:1	0.355113	-2.1214	2.83163	0.999984
E55	bDT	1	rep1	male	25.8	E55-rep1	100.781			DT:5-DT:1	-3.54931	-6.02583	-1.0728	0.000388415
E58	bDT	1	rep1	male	25.3	E58-rep1	101.2			bDT:10-DT:1	2.43336	-0.0431487	4.90988	0.0584817
E51	DT	1	rep1	male	24.8	E51-rep1	100.813			DT:10-DT:1	-1.466	-3.94251	1.01052	0.665176
E52	DT	1	rep1	male	24.3	E52-rep1	95.6693			bDT:15-DT:1	3.24362	0.767103	5.72013	0.00183013
E53	DT	1	rep1	male	25	E53-rep1	99.2063			DT:15-DT:1	-2.65301	-5.12952	-0.176498	0.0254172
E67	DT	1	rep1	male	21.2	E67-rep1	100			DT:5-bDT:5	-3.90443	-6.38094	-1.42791	5.6115e-05
E45	bDT	5	rep1	male	24.3	E45-rep1	103.404			bDT:10-bDT:5	2.07825	-0.398261	4.55476	0.184084
E54	bDT	5	rep1	male	24.8	E54-rep1	97.6378			DT:10-bDT:5	-1.82111	-4.29762	0.655404	0.354109
E55	bDT	5	rep1	male	25.3	E55-rep1	98.8281			bDT:15-bDT:5	2.8885	0.41199	5.36502	0.00948519
E58	bDT	5	rep1	male	25	E58-rep1	100			DT:15-bDT:5	-3.00812	-5.48464	-0.531611	0.00556045
E51	DT	5	rep1	male	23.7	E51-rep1	96.3415			bDT:10-DT:5	5.98268	3.50616	8.45919	9.00273e-11
E52	DT	5	rep1	male	23.8	E52-rep1	93.7008			DT:10-DT:5	2.08332	-0.393197	4.55983	0.181444
E53	DT	5	rep1	male	24.1	E53-rep1	95.6349			bDT:15-DT:5	6.79293	4.31642	9.26944	3.73479e-13
E67	DT	5	rep1	male	20.2	E67-rep1	95.283			DT:15-DT:5	0.896301	-1.58021	3.37281	0.976262
E45	bDT	10	rep1	male	25	E45-rep1	106.383			DT:10-bDT:10	-3.89936	-6.37587	-1.42285	5.77381e-05
E54	bDT	10	rep1	male	25.7	E54-rep1	101.181			bDT:15-bDT:10	0.810251	-1.66626	3.28676	0.988128
E55	bDT	10	rep1	male	26.2	E55-rep1	102.344			DT:15-bDT:10	-5.08638	-7.56289	-2.60986	3.98531e-08
E58	bDT	10	rep1	male	25.6	E58-rep1	102.4			bDT:15-DT:10	4.70961	2.2331	7.18612	4.50934e-07
E51	DT	10	rep1	male	24.3	E51-rep1	98.7805			DT:15-DT:10	-1.18701	-3.66353	1.2895	0.87201
E52	DT	10	rep1	male	25	E52-rep1	98.4252			DT:15-bDT:15	-5.89663	-8.37314	-3.42011	1.64193e-10
E53	DT	10	rep1	male	24.5	E53-rep1	97.2222
E67	DT	10	rep1	male	20.5	E67-rep1	96.6981
E45	bDT	15	rep1	male	25.5	E45-rep1	108.511
E54	bDT	15	rep1	male	25.6	E54-rep1	100.787
E55	bDT	15	rep1	male	26.2	E55-rep1	102.344
E58	bDT	15	rep1	male	25.5	E58-rep1	102
E51	DT	15	rep1	male	24.3	E51-rep1	98.7805
E52	DT	15	rep1	male	24.6	E52-rep1	96.8504
E53	DT	15	rep1	male	23.9	E53-rep1	94.8413
E67	DT	15	rep1	male	18.8	E67-rep1	88.6792
E91	bDT	0	rep3	male	28.3	E91-rep3	100
E92	bDT	0	rep3	male	22.7	E92-rep3	100
E01	bDT	0	rep3	male	24.6	E01-rep3	100
E03	bDT	0	rep3	male	27.5	E03-rep3	100
E93	DT	0	rep3	male	25.6	E93-rep3	100
E94	DT	0	rep3	male	29.2	E94-rep3	100
E06	DT	0	rep3	male	23	E06-rep3	100
E08	DT	0	rep3	male	19.8	E08-rep3	100
E91	bDT	1	rep3	male	28.6	E91-rep3	101.06
E92	bDT	1	rep3	male	23.4	E92-rep3	103.084
E01	bDT	1	rep3	male	24.5	E01-rep3	99.5935
E03	bDT	1	rep3	male	27.5	E03-rep3	100
E93	DT	1	rep3	male	26	E93-rep3	101.562
E94	DT	1	rep3	male	28.8	E94-rep3	98.6301
E06	DT	1	rep3	male	22.6	E06-rep3	98.2609
E08	DT	1	rep3	male	20.2	E08-rep3	102.02
E91	bDT	5	rep3	male	28.7	E91-rep3	101.413
E92	bDT	5	rep3	male	23.2	E92-rep3	102.203
E01	bDT	5	rep3	male	24	E01-rep3	97.561
E03	bDT	5	rep3	male	27.7	E03-rep3	100.727
E93	DT	5	rep3	male	24.7	E93-rep3	96.4844
E94	DT	5	rep3	male	28.1	E94-rep3	96.2329
E06	DT	5	rep3	male	22.1	E06-rep3	96.087
E08	DT	5	rep3	male	18.7	E08-rep3	94.4444
E91	bDT	10	rep3	male	28.9	E91-rep3	102.12
E92	bDT	10	rep3	male	22.9	E92-rep3	100.881
E01	bDT	10	rep3	male	24.9	E01-rep3	101.22
E03	bDT	10	rep3	male	28.3	E03-rep3	102.909
E93	DT	10	rep3	male	24.4	E93-rep3	95.3125
E94	DT	10	rep3	male	27.6	E94-rep3	94.5205
E06	DT	10	rep3	male	22.5	E06-rep3	97.8261
E08	DT	10	rep3	male	17.9	E08-rep3	90.404
E91	bDT	15	rep3	male	28.5	E91-rep3	100.707
E92	bDT	15	rep3	male	23.1	E92-rep3	101.762
E01	bDT	15	rep3	male	25.5	E01-rep3	103.659
E03	bDT	15	rep3	male	28.7	E03-rep3	104.364
E93	DT	15	rep3	male	24.7	E93-rep3	96.4844
E94	DT	15	rep3	male	27.4	E94-rep3	93.8356
E06	DT	15	rep3	male	22.8	E06-rep3	99.1304
E08	DT	15	rep3	male	17.2	E08-rep3	86.8687
E58	bDT	0	rep4	female	16.9	E58-rep4	100
E65	bDT	0	rep4	female	17.1	E65-rep4	100
E66	bDT	0	rep4	female	18.1	E66-rep4	100
E35	DT	0	rep4	female	18.5	E35-rep4	100
E59	DT	0	rep4	female	17.7	E59-rep4	100
E60	DT	0	rep4	female	17	E60-rep4	100
E67	DT	0	rep4	female	17.2	E67-rep4	100
E58	bDT	1	rep4	female	17	E58-rep4	100.592
E65	bDT	1	rep4	female	17.7	E65-rep4	103.509
E66	bDT	1	rep4	female	18.2	E66-rep4	100.552
E35	DT	1	rep4	female	18.6	E35-rep4	100.541
E59	DT	1	rep4	female	17.6	E59-rep4	99.435
E60	DT	1	rep4	female	17	E60-rep4	100
E67	DT	1	rep4	female	17.3	E67-rep4	100.581
E58	bDT	5	rep4	female	17	E58-rep4	100.592
E65	bDT	5	rep4	female	17.6	E65-rep4	102.924
E66	bDT	5	rep4	female	18	E66-rep4	99.4475
E35	DT	5	rep4	female	17.8	E35-rep4	96.2162
E59	DT	5	rep4	female	16.9	E59-rep4	95.4802
E60	DT	5	rep4	female	17.2	E60-rep4	101.176
E67	DT	5	rep4	female	16.4	E67-rep4	95.3488
E58	bDT	10	rep4	female	17.4	E58-rep4	102.959
E65	bDT	10	rep4	female	18.3	E65-rep4	107.018
E66	bDT	10	rep4	female	18.5	E66-rep4	102.21
E35	DT	10	rep4	female	18.3	E35-rep4	98.9189
E59	DT	10	rep4	female	17.3	E59-rep4	97.7401
E60	DT	10	rep4	female	17.3	E60-rep4	101.765
E67	DT	10	rep4	female	17.5	E67-rep4	101.744
E58	bDT	15	rep4	female	17.3	E58-rep4	102.367
E65	bDT	15	rep4	female	18.6	E65-rep4	108.772
E66	bDT	15	rep4	female	18.4	E66-rep4	101.657
E35	DT	15	rep4	female	18.7	E35-rep4	101.081
E59	DT	15	rep4	female	17.5	E59-rep4	98.8701
E60	DT	15	rep4	female	17.2	E60-rep4	101.176
E67	DT	15	rep4	female	16.7	E67-rep4	97.093
E29	bDT	0	rep5	female	20.7	E29-rep5	100
E38	bDT	0	rep5	female	21.1	E38-rep5	100
E40	bDT	0	rep5	female	22	E40-rep5	100
E31	bDT	0	rep5	female	20.4	E31-rep5	100
E42	bDT	0	rep5	female	20	E42-rep5	100
E39	DT	0	rep5	female	22	E39-rep5	100
E41	DT	0	rep5	female	20.7	E41-rep5	100
E43	DT	0	rep5	female	21.6	E43-rep5	100
E29	bDT	1	rep5	female	20.1	E29-rep5	97.1014
E38	bDT	1	rep5	female	20.5	E38-rep5	97.1564
E40	bDT	1	rep5	female	21.4	E40-rep5	97.2727
E31	bDT	1	rep5	female	20.4	E31-rep5	100
E42	bDT	1	rep5	female	19.8	E42-rep5	99
E39	DT	1	rep5	female	21.9	E39-rep5	99.5455
E41	DT	1	rep5	female	19.8	E41-rep5	95.6522
E43	DT	1	rep5	female	21	E43-rep5	97.2222
E29	bDT	5	rep5	female	20.5	E29-rep5	99.0338
E38	bDT	5	rep5	female	21.4	E38-rep5	101.422
E40	bDT	5	rep5	female	21.8	E40-rep5	99.0909
E31	bDT	5	rep5	female	20.5	E31-rep5	100.49
E42	bDT	5	rep5	female	19.8	E42-rep5	99
E39	DT	5	rep5	female	21.5	E39-rep5	97.7273
E41	DT	5	rep5	female	19.7	E41-rep5	95.1691
E43	DT	5	rep5	female	20.5	E43-rep5	94.9074
E29	bDT	10	rep5	female	20.4	E29-rep5	98.5507
E38	bDT	10	rep5	female	21.5	E38-rep5	101.896
E40	bDT	10	rep5	female	21.7	E40-rep5	98.6364
E31	bDT	10	rep5	female	21.4	E31-rep5	104.902
E42	bDT	10	rep5	female	20.4	E42-rep5	102
E39	DT	10	rep5	female	22.3	E39-rep5	101.364
E41	DT	10	rep5	female	21.2	E41-rep5	102.415
E43	DT	10	rep5	female	21.4	E43-rep5	99.0741
E29	bDT	15	rep5	female	20.8	E29-rep5	100.483
E38	bDT	15	rep5	female	21.2	E38-rep5	100.474
E40	bDT	15	rep5	female	21.5	E40-rep5	97.7273
E31	bDT	15	rep5	female	22.5	E31-rep5	110.294
E42	bDT	15	rep5	female	20.8	E42-rep5	104
E39	DT	15	rep5	female	21.9	E39-rep5	99.5455
E41	DT	15	rep5	female	21.1	E41-rep5	101.932
E43	DT	15	rep5	female	20.4	E43-rep5	94.4444

## Sheet: Figure7e
Mouse	Treatment	Replicate	Unique ID	Sex	Colon			Call: aov(formula = Change ~ Tx * Rep * Sex, data = colons); Tx = treatment
E55	bDT	rep1	E55-rep1	male	8.7			Variable	Degrees of freedom	Sum Sq	Mean Sq	F value	Pr(>F)
E54	bDT	rep1	E54-rep1	male	8.2			Tx	1	1.19638	1.19638	21.4277	0.000390335
E45	bDT	rep1	E45-rep1	male	8.2			Rep	2	1.05657	0.528284	9.46181	0.00251387
E58	bDT	rep1	E58-rep1	male	8.3			Sex	1	0.222339	0.222339	3.98219	0.0658205
E51	DT	rep1	E51-rep1	male	7.9			Tx:Rep	2	0.0375922	0.0187961	0.336646	0.719786
E52	DT	rep1	E52-rep1	male	7.9			Tx:Sex	1	0.1	0.1	1.79104	0.20213
E53	DT	rep1	E53-rep1	male	8			Residuals	14	0.781667	0.0558333	NA	NA
E67	DT	rep1	E67-rep1	male	7.5
E02	bDT	rep2	E02-rep2	male	8.8			Tukey’s HSD test for Treatment
E04	bDT	rep2	E04-rep2	male	8.9			Comparison	diff	lwr	upr	p adj
E09	bDT	rep2	E09-rep2	female	8.8			DT-bDT	-0.468333	-0.685329	-0.251337	0.000390335
E05	DT	rep2	E05-rep2	male	8.6
E07	DT	rep2	E07-rep2	male	8.4
E11	DT	rep2	E11-rep2	female	7.9
E12	DT	rep2	E12-rep2	female	8
E58	bDT	rep4	E58-rep4	female	8.9
E65	bDT	rep4	E65-rep4	female	8.4
E66	bDT	rep4	E66-rep4	female	8.9
E35	DT	rep4	E35-rep4	female	8.1
E59	DT	rep4	E59-rep4	female	8.3
E60	DT	rep4	E60-rep4	female	8.3
E67	DT	rep4	E67-rep4	female	8.8

## Sheet: Figure7fgh
ID	Mouse	Rep	Treatment	Sex	Tissue	Celltype	Frequency (of CD45+)		Call (per variable): aov(formula = Variable ~ Treatment * Sex * Rep, data = all.data)
mouse_01-rep1	mouse_01	rep1	bDT	male	LILP	Neut	0.25		P-value adjustment with Benjamini & Hochberg method on all assayed parameters (not shown)
mouse_02-rep1	mouse_02	rep1	bDT	male	LILP	Neut	0.11		Tissue	Celltype	pval	pval_adj
mouse_03-rep1	mouse_03	rep1	bDT	male	LILP	Neut	0.2		LILP	Neut	0.0018277	0.0131173
mouse_04-rep1	mouse_04	rep1	bDT	male	LILP	Neut	0.13		LILP	Eos	0.000317806	0.00343231
mouse_05-rep1	mouse_05	rep1	DT	male	LILP	Neut	0.43		LILP	NK.cells	0.00395696	0.0235479
mouse_06-rep1	mouse_06	rep1	DT	male	LILP	Neut	0.43
mouse_07-rep1	mouse_07	rep1	DT	male	LILP	Neut	0.51
mouse_08-rep1	mouse_08	rep1	DT	male	LILP	Neut	0.42
mouse_01-rep1	mouse_01	rep1	bDT	male	LILP	Eos	3.59
mouse_02-rep1	mouse_02	rep1	bDT	male	LILP	Eos	3.53
mouse_03-rep1	mouse_03	rep1	bDT	male	LILP	Eos	3.06
mouse_04-rep1	mouse_04	rep1	bDT	male	LILP	Eos	2.87
mouse_05-rep1	mouse_05	rep1	DT	male	LILP	Eos	6.91
mouse_06-rep1	mouse_06	rep1	DT	male	LILP	Eos	5.27
mouse_07-rep1	mouse_07	rep1	DT	male	LILP	Eos	2.6
mouse_08-rep1	mouse_08	rep1	DT	male	LILP	Eos	5.01
mouse_01-rep1	mouse_01	rep1	bDT	male	LILP	NK.cells	0.48
mouse_02-rep1	mouse_02	rep1	bDT	male	LILP	NK.cells	0.41
mouse_03-rep1	mouse_03	rep1	bDT	male	LILP	NK.cells	0.45
mouse_04-rep1	mouse_04	rep1	bDT	male	LILP	NK.cells	0.37
mouse_05-rep1	mouse_05	rep1	DT	male	LILP	NK.cells	0.59
mouse_06-rep1	mouse_06	rep1	DT	male	LILP	NK.cells	0.64
mouse_07-rep1	mouse_07	rep1	DT	male	LILP	NK.cells	0.58
mouse_08-rep1	mouse_08	rep1	DT	male	LILP	NK.cells	0.49
mouse_01-rep2	mouse_01	rep2	bDT	male	LILP	Neut	0.39
mouse_02-rep2	mouse_02	rep2	bDT	male	LILP	Neut	0.39
mouse_03-rep2	mouse_03	rep2	bDT	female	LILP	Neut	0.22
mouse_04-rep2	mouse_04	rep2	bDT	female	LILP	Neut	0.28
mouse_05-rep2	mouse_05	rep2	DT	male	LILP	Neut	0.55
mouse_06-rep2	mouse_06	rep2	DT	male	LILP	Neut	0.56
mouse_07-rep2	mouse_07	rep2	DT	female	LILP	Neut	0.24
mouse_08-rep2	mouse_08	rep2	DT	female	LILP	Neut	0.27
mouse_01-rep2	mouse_01	rep2	bDT	male	LILP	Eos	3.98
mouse_02-rep2	mouse_02	rep2	bDT	male	LILP	Eos	4.1
mouse_03-rep2	mouse_03	rep2	bDT	female	LILP	Eos	4.17
mouse_04-rep2	mouse_04	rep2	bDT	female	LILP	Eos	4.91
mouse_05-rep2	mouse_05	rep2	DT	male	LILP	Eos	7.49
mouse_06-rep2	mouse_06	rep2	DT	male	LILP	Eos	8.23
mouse_07-rep2	mouse_07	rep2	DT	female	LILP	Eos	5.65
mouse_08-rep2	mouse_08	rep2	DT	female	LILP	Eos	6.35
mouse_01-rep2	mouse_01	rep2	bDT	male	LILP	NK.cells	0.49
mouse_02-rep2	mouse_02	rep2	bDT	male	LILP	NK.cells	0.56
mouse_03-rep2	mouse_03	rep2	bDT	female	LILP	NK.cells	0.53
mouse_04-rep2	mouse_04	rep2	bDT	female	LILP	NK.cells	0.44
mouse_05-rep2	mouse_05	rep2	DT	male	LILP	NK.cells	0.81
mouse_06-rep2	mouse_06	rep2	DT	male	LILP	NK.cells	0.62
mouse_07-rep2	mouse_07	rep2	DT	female	LILP	NK.cells	0.51
mouse_08-rep2	mouse_08	rep2	DT	female	LILP	NK.cells	0.56
mouse_01-rep4	mouse_01	rep4	bDT	female	LILP	Neut	0.16
mouse_02-rep4	mouse_02	rep4	bDT	female	LILP	Neut	0.21
mouse_03-rep4	mouse_03	rep4	bDT	female	LILP	Neut	0.26
mouse_04-rep4	mouse_04	rep4	bDT	female	LILP	Neut	0.37
mouse_05-rep4	mouse_05	rep4	DT	female	LILP	Neut	0.43
mouse_06-rep4	mouse_06	rep4	DT	female	LILP	Neut	0.6
mouse_07-rep4	mouse_07	rep4	DT	female	LILP	Neut	0.41
mouse_08-rep4	mouse_08	rep4	DT	female	LILP	Neut	1.2
mouse_01-rep4	mouse_01	rep4	bDT	female	LILP	Eos	4.38
mouse_02-rep4	mouse_02	rep4	bDT	female	LILP	Eos	5.06
mouse_03-rep4	mouse_03	rep4	bDT	female	LILP	Eos	4.44
mouse_04-rep4	mouse_04	rep4	bDT	female	LILP	Eos	4.63
mouse_05-rep4	mouse_05	rep4	DT	female	LILP	Eos	4.65
mouse_06-rep4	mouse_06	rep4	DT	female	LILP	Eos	5.58
mouse_07-rep4	mouse_07	rep4	DT	female	LILP	Eos	4.64
mouse_08-rep4	mouse_08	rep4	DT	female	LILP	Eos	6.1
mouse_01-rep4	mouse_01	rep4	bDT	female	LILP	NK.cells	0.25
mouse_02-rep4	mouse_02	rep4	bDT	female	LILP	NK.cells	0.3
mouse_03-rep4	mouse_03	rep4	bDT	female	LILP	NK.cells	0.45
mouse_04-rep4	mouse_04	rep4	bDT	female	LILP	NK.cells	0.51
mouse_05-rep4	mouse_05	rep4	DT	female	LILP	NK.cells	0.38
mouse_06-rep4	mouse_06	rep4	DT	female	LILP	NK.cells	0.61
mouse_07-rep4	mouse_07	rep4	DT	female	LILP	NK.cells	0.42
mouse_08-rep4	mouse_08	rep4	DT	female	LILP	NK.cells	0.73

## Sheet: Figure7ijkl
Replicate	Experimental name	Sex	Treatment	Chemokine	Amount (pg/mg)		Call (per variable): aov(formula = Amount ~ Treatment * Sex * Rep, data = all.data)
rep1	mouse_01	male	bDT	Eotaxin	7.33812		P-value adjustment with Benjamini & Hochberg method on all quantified chemokines (not shown)
rep1	mouse_02	male	bDT	Eotaxin	7.09703		Chemokine	pval	pval_adj
rep1	mouse_03	male	bDT	Eotaxin	8.33568		Eotaxin	0.0144633	0.0385687
rep1	mouse_05	male	aDT	Eotaxin	10.8668		KC	0.0105413	0.0385687
rep1	mouse_06	male	aDT	Eotaxin	12.6116		MIG	0.0099914	0.0385687
rep1	mouse_07	male	aDT	Eotaxin	11.0122		IP10	0.024404	0.048808
rep2	mouse_01	male	bDT	Eotaxin	4.05104
rep2	mouse_02	male	bDT	Eotaxin	7.24168
rep2	mouse_03	female	bDT	Eotaxin	10.9637
rep2	mouse_04	female	bDT	Eotaxin	6.22969
rep2	mouse_05	male	aDT	Eotaxin	7.82063
rep2	mouse_06	male	aDT	Eotaxin	10.1729
rep2	mouse_07	female	aDT	Eotaxin	6.30989
rep2	mouse_08	female	aDT	Eotaxin	9.33441
rep4	mouse_02	female	bDT	Eotaxin	8.49664
rep4	mouse_03	female	bDT	Eotaxin	7.77278
rep4	mouse_04	female	bDT	Eotaxin	9.49565
rep4	mouse_06	female	aDT	Eotaxin	11.4481
rep4	mouse_07	female	aDT	Eotaxin	9.07656
rep4	mouse_08	female	aDT	Eotaxin	9.09271
rep1	mouse_01	male	bDT	KC	4.29995
rep1	mouse_02	male	bDT	KC	3.04336
rep1	mouse_03	male	bDT	KC	3.6
rep1	mouse_05	male	aDT	KC	4.4242
rep1	mouse_06	male	aDT	KC	17.6526
rep1	mouse_07	male	aDT	KC	11.6917
rep2	mouse_01	male	bDT	KC	1.17228
rep2	mouse_02	male	bDT	KC	3.21202
rep2	mouse_03	female	bDT	KC	1.34865
rep2	mouse_04	female	bDT	KC	2.9288
rep2	mouse_05	male	aDT	KC	3.48295
rep2	mouse_06	male	aDT	KC	4.8713
rep2	mouse_07	female	aDT	KC	2.28095
rep2	mouse_08	female	aDT	KC	1.83147
rep4	mouse_02	female	bDT	KC	3.54227
rep4	mouse_03	female	bDT	KC	1.86482
rep4	mouse_04	female	bDT	KC	1.96377
rep4	mouse_06	female	aDT	KC	7.22226
rep4	mouse_07	female	aDT	KC	4.83546
rep4	mouse_08	female	aDT	KC	7.60081
rep1	mouse_01	male	bDT	MIG	26.7156
rep1	mouse_02	male	bDT	MIG	21.3063
rep1	mouse_03	male	bDT	MIG	21.1093
rep1	mouse_05	male	aDT	MIG	23.1301
rep1	mouse_06	male	aDT	MIG	35.0352
rep1	mouse_07	male	aDT	MIG	31.249
rep2	mouse_01	male	bDT	MIG	15.2512
rep2	mouse_02	male	bDT	MIG	24.0683
rep2	mouse_03	female	bDT	MIG	17.1047
rep2	mouse_04	female	bDT	MIG	20.6307
rep2	mouse_05	male	aDT	MIG	20.4166
rep2	mouse_06	male	aDT	MIG	34.4249
rep2	mouse_07	female	aDT	MIG	18.0153
rep2	mouse_08	female	aDT	MIG	20.2275
rep4	mouse_02	female	bDT	MIG	22.1012
rep4	mouse_03	female	bDT	MIG	21.9144
rep4	mouse_04	female	bDT	MIG	23.4526
rep4	mouse_06	female	aDT	MIG	29.2555
rep4	mouse_07	female	aDT	MIG	31.3733
rep4	mouse_08	female	aDT	MIG	32.4637
rep1	mouse_01	male	bDT	IP10	1.06526
rep1	mouse_02	male	bDT	IP10	0.997818
rep1	mouse_03	male	bDT	IP10	0.823447
rep1	mouse_05	male	aDT	IP10	1.16188
rep1	mouse_06	male	aDT	IP10	7.21198
rep1	mouse_07	male	aDT	IP10	3.56816
rep2	mouse_01	male	bDT	IP10	0.486729
rep2	mouse_02	male	bDT	IP10	0.826473
rep2	mouse_03	female	bDT	IP10	0.863709
rep2	mouse_04	female	bDT	IP10	1.10631
rep2	mouse_05	male	aDT	IP10	1.0632
rep2	mouse_06	male	aDT	IP10	2.16248
rep2	mouse_07	female	aDT	IP10	0.688108
rep2	mouse_08	female	aDT	IP10	1.05982
rep4	mouse_02	female	bDT	IP10	1.10386
rep4	mouse_03	female	bDT	IP10	0.790746
rep4	mouse_04	female	bDT	IP10	0.713554
rep4	mouse_06	female	aDT	IP10	2.17783
rep4	mouse_07	female	aDT	IP10	1.56793
rep4	mouse_08	female	aDT	IP10	3.41023
