# Supplementary material for: Terminal differentiation and persistence of effector regulatory T cells essential for preventing intestinal inflammation
Source: Nat Immunol. 2025 Feb 4;26(3):444–58. doi: 10.1038/s41590-024-02075-6 (PMC11876075; doi:10.1038/s41590-024-02075-6)
Supplement: Supplementary file 10 — Statistical Source Data. [file 41590_2024_2075_MOESM10_ESM.xlsx]

## Sheet: Figure8b
Mouse	Treatment	Day	Replicate	Sex	Weight	Unique ID	Change (% of Day 0)			Call: aov(formula = Change ~ Tx * Day * Sex, data = dfweights); Tx = treatment
E27	bDT	0	rep1	female	18.1	E27-rep1	100			Variable	Degrees of freedom	Sum Sq	Mean Sq	F value	Pr(>F)
E29	bDT	0	rep1	female	18.6	E29-rep1	100			Tx	1	580.295	580.295	71.4252	5.49749e-14
E30	DT	0	rep1	female	18.5	E30-rep1	100			Day	7	1215.42	173.632	21.3714	7.06064e-19
E31	DT	0	rep1	female	18.7	E31-rep1	100			Sex	1	2.25143	2.25143	0.277116	0.599509
E27	bDT	2	rep1	female	18.4	E27-rep1	101.657			Tx:Day	7	659.591	94.2272	11.5979	2.34088e-11
E29	bDT	2	rep1	female	18.7	E29-rep1	100.538			Tx:Sex	1	98.9748	98.9748	12.1823	0.00066241
E30	DT	2	rep1	female	18.5	E30-rep1	100			Day:Sex	7	50.1937	7.17053	0.88258	0.522313
E31	DT	2	rep1	female	18.3	E31-rep1	97.861			Tx:Day:Sex	7	77.1011	11.0144	1.35571	0.229734
E27	bDT	3	rep1	female	19.3	E27-rep1	106.63			Residuals	128	1039.94	8.1245	NA	NA
E29	bDT	3	rep1	female	18.9	E29-rep1	101.613
E30	DT	3	rep1	female	19.4	E30-rep1	104.865			Tukey’s HSD test for Treatment
E31	DT	3	rep1	female	18.9	E31-rep1	101.07			Comparison	diff	lwr	upr	p adj
E27	bDT	5	rep1	female	19.9	E27-rep1	109.945			DT-bDT	-3.80885	-4.7006	-2.91711	6.59472e-14
E29	bDT	5	rep1	female	19.3	E29-rep1	103.763
E30	DT	5	rep1	female	19.6	E30-rep1	105.946			Tukey’s HSD test for Treatment*Day (not plotted)
E31	DT	5	rep1	female	19.3	E31-rep1	103.209			Comparison	diff	lwr	upr	p adj
E27	bDT	7	rep1	female	18.9	E27-rep1	104.42			DT:0-bDT:0	-1.42109e-14	-4.45566	4.45566	1
E29	bDT	7	rep1	female	19.2	E29-rep1	103.226			bDT:2-bDT:0	2.18372	-2.27194	6.63937	0.939611
E30	DT	7	rep1	female	18.6	E30-rep1	100.541			DT:2-bDT:0	2.20794	-2.24771	6.6636	0.93416
E31	DT	7	rep1	female	18.8	E31-rep1	100.535			bDT:3-bDT:0	2.88468	-1.57097	7.34034	0.651077
E27	bDT	8	rep1	female	19.1	E27-rep1	105.525			DT:3-bDT:0	1.80819	-2.64747	6.26385	0.988611
E29	bDT	8	rep1	female	19.1	E29-rep1	102.688			bDT:5-bDT:0	2.84141	-1.61425	7.29706	0.675159
E30	DT	8	rep1	female	18.8	E30-rep1	101.622			DT:5-bDT:0	0.780157	-3.6755	5.23581	1
E31	DT	8	rep1	female	18.8	E31-rep1	100.535			bDT:7-bDT:0	1.79964	-2.65602	6.2553	0.989125
E27	bDT	10	rep1	female	19.3	E27-rep1	106.63			DT:7-bDT:0	-2.70632	-7.16198	1.74934	0.746854
E29	bDT	10	rep1	female	19.3	E29-rep1	103.763			bDT:8-bDT:0	0.997274	-3.45838	5.45293	0.999989
E30	DT	10	rep1	female	17.7	E30-rep1	95.6757			DT:8-bDT:0	-1.9611	-6.41675	2.49456	0.97565
E31	DT	10	rep1	female	17.6	E31-rep1	94.1176			bDT:10-bDT:0	0.540029	-3.91563	4.99569	1
E27	bDT	12	rep1	female	19.3	E27-rep1	106.63			DT:10-bDT:0	-6.60932	-11.065	-2.15367	9.2068e-05
E29	bDT	12	rep1	female	19.7	E29-rep1	105.914			bDT:12-bDT:0	0.0937363	-4.36192	4.54939	1
E30	DT	12	rep1	female	16.5	E30-rep1	89.1892			DT:12-bDT:0	-12.6499	-17.1055	-8.19423	1.35225e-13
E31	DT	12	rep1	female	16	E31-rep1	85.5615			bDT:2-DT:0	2.18372	-2.27194	6.63937	0.939611
E37	bDT	0	rep2	female	18.4	E37-rep2	100			DT:2-DT:0	2.20794	-2.24771	6.6636	0.93416
E38	bDT	0	rep2	female	19.9	E38-rep2	100			bDT:3-DT:0	2.88468	-1.57097	7.34034	0.651077
E39	DT	0	rep2	female	18.7	E39-rep2	100			DT:3-DT:0	1.80819	-2.64747	6.26385	0.988611
E40	DT	0	rep2	female	18.7	E40-rep2	100			bDT:5-DT:0	2.84141	-1.61425	7.29706	0.675159
E37	bDT	2	rep2	female	18.9	E37-rep2	102.717			DT:5-DT:0	0.780157	-3.6755	5.23581	1
E38	bDT	2	rep2	female	20.6	E38-rep2	103.518			bDT:7-DT:0	1.79964	-2.65602	6.2553	0.989125
E39	DT	2	rep2	female	19.5	E39-rep2	104.278			DT:7-DT:0	-2.70632	-7.16198	1.74934	0.746854
E40	DT	2	rep2	female	19.2	E40-rep2	102.674			bDT:8-DT:0	0.997274	-3.45838	5.45293	0.999989
E37	bDT	3	rep2	female	19.5	E37-rep2	105.978			DT:8-DT:0	-1.9611	-6.41675	2.49456	0.97565
E38	bDT	3	rep2	female	20.7	E38-rep2	104.02			bDT:10-DT:0	0.540029	-3.91563	4.99569	1
E39	DT	3	rep2	female	19.4	E39-rep2	103.743			DT:10-DT:0	-6.60932	-11.065	-2.15367	9.2068e-05
E40	DT	3	rep2	female	18.5	E40-rep2	98.9305			bDT:12-DT:0	0.0937363	-4.36192	4.54939	1
E37	bDT	5	rep2	female	19	E37-rep2	103.261			DT:12-DT:0	-12.6499	-17.1055	-8.19423	1.35225e-13
E38	bDT	5	rep2	female	19.7	E38-rep2	98.995			DT:2-bDT:2	0.0242255	-4.43143	4.47988	1
E39	DT	5	rep2	female	18.9	E39-rep2	101.07			bDT:3-bDT:2	0.700966	-3.75469	5.15662	1
E40	DT	5	rep2	female	17.7	E40-rep2	94.6524			DT:3-bDT:2	-0.375528	-4.83118	4.08013	1
E37	bDT	7	rep2	female	18.5	E37-rep2	100.543			bDT:5-bDT:2	0.65769	-3.79797	5.11335	1
E38	bDT	7	rep2	female	20	E38-rep2	100.503			DT:5-bDT:2	-1.40356	-5.85922	3.05209	0.999245
E39	DT	7	rep2	female	17.1	E39-rep2	91.4439			bDT:7-bDT:2	-0.38408	-4.83974	4.07158	1
E40	DT	7	rep2	female	17.5	E40-rep2	93.5829			DT:7-bDT:2	-4.89004	-9.3457	-0.434384	0.0172038
E37	bDT	8	rep2	female	19	E37-rep2	103.261			bDT:8-bDT:2	-1.18644	-5.6421	3.26921	0.999901
E38	bDT	8	rep2	female	19.8	E38-rep2	99.4975			DT:8-bDT:2	-4.14482	-8.60047	0.310841	0.0988338
E39	DT	8	rep2	female	17.2	E39-rep2	91.9786			bDT:10-bDT:2	-1.64369	-6.09935	2.81197	0.995664
E40	DT	8	rep2	female	17.7	E40-rep2	94.6524			DT:10-bDT:2	-8.79304	-13.2487	-4.33739	2.58372e-08
E37	bDT	10	rep2	female	18.9	E37-rep2	102.717			bDT:12-bDT:2	-2.08998	-6.54564	2.36567	0.957715
E38	bDT	10	rep2	female	19.5	E38-rep2	97.9899			DT:12-bDT:2	-14.8336	-19.2893	-10.378	2.84217e-14
E39	DT	10	rep2	female	17.3	E39-rep2	92.5134			bDT:3-DT:2	0.67674	-3.77892	5.1324	1
E40	DT	10	rep2	female	16.5	E40-rep2	88.2353			DT:3-DT:2	-0.399754	-4.85541	4.0559	1
E37	bDT	12	rep2	female	18.2	E37-rep2	98.913			bDT:5-DT:2	0.633464	-3.82219	5.08912	1
E38	bDT	12	rep2	female	19.1	E38-rep2	95.9799			DT:5-DT:2	-1.42779	-5.88344	3.02787	0.99908
E39	DT	12	rep2	female	15.9	E39-rep2	85.0267			bDT:7-DT:2	-0.408305	-4.86396	4.04735	1
E40	DT	12	rep2	female	13.8	E40-rep2	73.7968			DT:7-DT:2	-4.91427	-9.36992	-0.458609	0.0161518
E15	bDT	0	rep3	male	30.1	E15-rep3	100			bDT:8-DT:2	-1.21067	-5.66633	3.24499	0.999872
E17	bDT	0	rep3	male	28	E17-rep3	100			DT:8-DT:2	-4.16904	-8.6247	0.286615	0.0939728
E18	DT	0	rep3	male	27	E18-rep3	100			bDT:10-DT:2	-1.66791	-6.12357	2.78774	0.994948
E19	DT	0	rep3	male	27.9	E19-rep3	100			DT:10-DT:2	-8.81727	-13.2729	-4.36161	2.34409e-08
E15	bDT	2	rep3	male	30.9	E15-rep3	102.658			bDT:12-DT:2	-2.11421	-6.56986	2.34145	0.953475
E17	bDT	2	rep3	male	27.9	E17-rep3	99.6429			DT:12-DT:2	-14.8578	-19.3135	-10.4022	2.59792e-14
E18	DT	2	rep3	male	27.1	E18-rep3	100.37			DT:3-bDT:3	-1.07649	-5.53215	3.37916	0.999971
E19	DT	2	rep3	male	28.8	E19-rep3	103.226			bDT:5-bDT:3	-0.0432763	-4.49893	4.41238	1
E15	bDT	3	rep3	male	30.7	E15-rep3	101.993			DT:5-bDT:3	-2.10453	-6.56018	2.35113	0.955204
E17	bDT	3	rep3	male	27.5	E17-rep3	98.2143			bDT:7-bDT:3	-1.08505	-5.5407	3.37061	0.999968
E18	DT	3	rep3	male	27.1	E18-rep3	100.37			DT:7-bDT:3	-5.59101	-10.0467	-1.13535	0.00242061
E19	DT	3	rep3	male	28.2	E19-rep3	101.075			bDT:8-bDT:3	-1.88741	-6.34307	2.56825	0.982857
E15	bDT	5	rep3	male	30.6	E15-rep3	101.661			DT:8-bDT:3	-4.84578	-9.30144	-0.390125	0.0192877
E17	bDT	5	rep3	male	27.3	E17-rep3	97.5			bDT:10-bDT:3	-2.34466	-6.80031	2.111	0.897039
E18	DT	5	rep3	male	26.9	E18-rep3	99.6296			DT:10-bDT:3	-9.49401	-13.9497	-5.03835	1.47895e-09
E19	DT	5	rep3	male	27.6	E19-rep3	98.9247			bDT:12-bDT:3	-2.79095	-7.2466	1.66471	0.702635
E15	bDT	7	rep3	male	30.5	E15-rep3	101.329			DT:12-bDT:3	-15.5346	-19.9902	-11.0789	3.10862e-15
E17	bDT	7	rep3	male	27	E17-rep3	96.4286			bDT:5-DT:3	1.03322	-3.42244	5.48887	0.999983
E18	DT	7	rep3	male	26.4	E18-rep3	97.7778			DT:5-DT:3	-1.02803	-5.48369	3.42762	0.999984
E19	DT	7	rep3	male	26.6	E19-rep3	95.3405			bDT:7-DT:3	-0.00855144	-4.46421	4.4471	1
E15	bDT	8	rep3	male	29.7	E15-rep3	98.6711			DT:7-DT:3	-4.51451	-8.97017	-0.0588555	0.0435957
E17	bDT	8	rep3	male	27.1	E17-rep3	96.7857			bDT:8-DT:3	-0.810917	-5.26657	3.64474	0.999999
E18	DT	8	rep3	male	26.2	E18-rep3	97.037			DT:8-DT:3	-3.76929	-8.22494	0.686369	0.202897
E19	DT	8	rep3	male	26.3	E19-rep3	94.2652			bDT:10-DT:3	-1.26816	-5.72382	3.18749	0.999774
E15	bDT	10	rep3	male	29.7	E15-rep3	98.6711			DT:10-DT:3	-8.41751	-12.8732	-3.96186	1.15014e-07
E17	bDT	10	rep3	male	27.7	E17-rep3	98.9286			bDT:12-DT:3	-1.71445	-6.17011	2.7412	0.993295
E18	DT	10	rep3	male	24.2	E18-rep3	89.6296			DT:12-DT:3	-14.4581	-18.9137	-10.0024	4.9738e-14
E19	DT	10	rep3	male	25.7	E19-rep3	92.1147			DT:5-bDT:5	-2.06125	-6.51691	2.3944	0.962368
E15	bDT	12	rep3	male	30	E15-rep3	99.6678			bDT:7-bDT:5	-1.04177	-5.49743	3.41389	0.999981
E17	bDT	12	rep3	male	27.5	E17-rep3	98.2143			DT:7-bDT:5	-5.54773	-10.0034	-1.09207	0.00275297
E18	DT	12	rep3	male	22.9	E18-rep3	84.8148			bDT:8-bDT:5	-1.84413	-6.29979	2.61152	0.986231
E19	DT	12	rep3	male	25.2	E19-rep3	90.3226			DT:8-bDT:5	-4.8025	-9.25816	-0.346849	0.0215436
AL	bDT	0	rep4	male	25.9	AL-rep4	100			bDT:10-bDT:5	-2.30138	-6.75703	2.15428	0.909984
ALL	bDT	0	rep4	male	26.6	ALL-rep4	100			DT:10-bDT:5	-9.45073	-13.9064	-4.99508	1.76901e-09
BL	bDT	0	rep4	male	25	BL-rep4	100			bDT:12-bDT:5	-2.74767	-7.20333	1.70798	0.725571
BLL	bDT	0	rep4	male	28.8	BLL-rep4	100			DT:12-bDT:5	-15.4913	-19.947	-11.0356	5.32907e-15
AR	DT	0	rep4	male	28.3	AR-rep4	100			bDT:7-DT:5	1.01948	-3.43617	5.47514	0.999986
ARR	DT	0	rep4	male	27.1	ARR-rep4	100			DT:7-DT:5	-3.48648	-7.94213	0.969179	0.320777
BR	DT	0	rep4	male	29.4	BR-rep4	100			bDT:8-DT:5	0.217117	-4.23854	4.67277	1
BRR	DT	0	rep4	male	25.8	BRR-rep4	100			DT:8-DT:5	-2.74125	-7.19691	1.7144	0.728917
AL	bDT	2	rep4	male	26.7	AL-rep4	103.089			bDT:10-DT:5	-0.240127	-4.69578	4.21553	1
ALL	bDT	2	rep4	male	27	ALL-rep4	101.504			DT:10-DT:5	-7.38948	-11.8451	-2.93382	5.77906e-06
BL	bDT	2	rep4	male	25.5	BL-rep4	102			bDT:12-DT:5	-0.68642	-5.14208	3.76924	1
BLL	bDT	2	rep4	male	30.1	BLL-rep4	104.514			DT:12-DT:5	-13.43	-17.8857	-8.97439	1.08802e-13
AR	DT	2	rep4	male	29.1	AR-rep4	102.827			DT:7-bDT:7	-4.50596	-8.96162	-0.050304	0.0444794
ARR	DT	2	rep4	male	28	ARR-rep4	103.321			bDT:8-bDT:7	-0.802365	-5.25802	3.65329	0.999999
BR	DT	2	rep4	male	30.7	BR-rep4	104.422			DT:8-bDT:7	-3.76074	-8.21639	0.694921	0.205952
BRR	DT	2	rep4	male	26.6	BRR-rep4	103.101			bDT:10-bDT:7	-1.25961	-5.71527	3.19605	0.999792
AL	bDT	3	rep4	male	26.8	AL-rep4	103.475			DT:10-bDT:7	-8.40896	-12.8646	-3.95331	1.1895e-07
ALL	bDT	3	rep4	male	27	ALL-rep4	101.504			bDT:12-bDT:7	-1.7059	-6.16156	2.74975	0.993628
BL	bDT	3	rep4	male	25.4	BL-rep4	101.6			DT:12-bDT:7	-14.4495	-18.9052	-9.99387	5.10703e-14
BLL	bDT	3	rep4	male	29.9	BLL-rep4	103.819			bDT:8-DT:7	3.70359	-0.752061	8.15925	0.227192
AR	DT	3	rep4	male	28.6	AR-rep4	101.06			DT:8-DT:7	0.745225	-3.71043	5.20088	1
ARR	DT	3	rep4	male	27.7	ARR-rep4	102.214			bDT:10-DT:7	3.24635	-1.20931	7.70201	0.445048
BR	DT	3	rep4	male	30	BR-rep4	102.041			DT:10-DT:7	-3.903	-8.35866	0.552654	0.159249
BRR	DT	3	rep4	male	26.5	BRR-rep4	102.713			bDT:12-DT:7	2.80006	-1.6556	7.25571	0.697729
AL	bDT	5	rep4	male	26.8	AL-rep4	103.475			DT:12-DT:7	-9.94357	-14.3992	-5.48791	2.26299e-10
ALL	bDT	5	rep4	male	27.5	ALL-rep4	103.383			DT:8-bDT:8	-2.95837	-7.41403	1.49729	0.609278
BL	bDT	5	rep4	male	26	BL-rep4	104			bDT:10-bDT:8	-0.457245	-4.9129	3.99841	1
BLL	bDT	5	rep4	male	29.5	BLL-rep4	102.431			DT:10-bDT:8	-7.6066	-12.0623	-3.15094	2.58624e-06
AR	DT	5	rep4	male	28.1	AR-rep4	99.2933			bDT:12-bDT:8	-0.903538	-5.35919	3.55212	0.999997
ARR	DT	5	rep4	male	27.7	ARR-rep4	102.214			DT:12-bDT:8	-13.6472	-18.1028	-9.19151	1.02363e-13
BR	DT	5	rep4	male	29.9	BR-rep4	101.701			bDT:10-DT:8	2.50113	-1.95453	6.95678	0.840899
BRR	DT	5	rep4	male	26.1	BRR-rep4	101.163			DT:10-DT:8	-4.64823	-9.10388	-0.192571	0.0316452
AL	bDT	7	rep4	male	26.6	AL-rep4	102.703			bDT:12-DT:8	2.05483	-2.40082	6.51049	0.963353
ALL	bDT	7	rep4	male	27.2	ALL-rep4	102.256			DT:12-DT:8	-10.6888	-15.1444	-6.23314	9.61087e-12
BL	bDT	7	rep4	male	26.3	BL-rep4	105.2			DT:10-bDT:10	-7.14935	-11.605	-2.6937	1.38361e-05
BLL	bDT	7	rep4	male	29.2	BLL-rep4	101.389			bDT:12-bDT:10	-0.446293	-4.90195	4.00936	1
AR	DT	7	rep4	male	27.3	AR-rep4	96.4664			DT:12-bDT:10	-13.1899	-17.6456	-8.73426	1.22347e-13
ARR	DT	7	rep4	male	27	ARR-rep4	99.631			bDT:12-DT:10	6.70306	2.2474	11.1587	6.6737e-05
BR	DT	7	rep4	male	28.7	BR-rep4	97.619			DT:12-DT:10	-6.04056	-10.4962	-1.58491	0.000603602
BRR	DT	7	rep4	male	25.8	BRR-rep4	100			DT:12-bDT:12	-12.7436	-17.1993	-8.28797	1.45883e-13
AL	bDT	8	rep4	male	25.8	AL-rep4	99.6139
ALL	bDT	8	rep4	male	27.2	ALL-rep4	102.256
BL	bDT	8	rep4	male	26.2	BL-rep4	104.8
BLL	bDT	8	rep4	male	27.9	BLL-rep4	96.875
AR	DT	8	rep4	male	27.6	AR-rep4	97.5265
ARR	DT	8	rep4	male	27.8	ARR-rep4	102.583
BR	DT	8	rep4	male	29	BR-rep4	98.6395
BRR	DT	8	rep4	male	26.2	BRR-rep4	101.55
AL	bDT	10	rep4	male	25.8	AL-rep4	99.6139
ALL	bDT	10	rep4	male	26.6	ALL-rep4	100
BL	bDT	10	rep4	male	25.4	BL-rep4	101.6
BLL	bDT	10	rep4	male	27.5	BLL-rep4	95.4861
AR	DT	10	rep4	male	26.2	AR-rep4	92.5795
ARR	DT	10	rep4	male	25.8	ARR-rep4	95.203
BR	DT	10	rep4	male	28.5	BR-rep4	96.9388
BRR	DT	10	rep4	male	25	BRR-rep4	96.8992
AL	bDT	12	rep4	male	25.5	AL-rep4	98.4556
ALL	bDT	12	rep4	male	26.5	ALL-rep4	99.6241
BL	bDT	12	rep4	male	25.6	BL-rep4	102.4
BLL	bDT	12	rep4	male	27.4	BLL-rep4	95.1389
AR	DT	12	rep4	male	24.9	AR-rep4	87.9859
ARR	DT	12	rep4	male	24.1	ARR-rep4	88.9299
BR	DT	12	rep4	male	28	BR-rep4	95.2381
BRR	DT	12	rep4	male	23.9	BRR-rep4	92.6357

## Sheet: Figure8c
Mouse	Treatment	Replicate	Unique ID	Sex	Colon			Call: aov(formula = Change ~ Tx * Sex, data = dfcolons); Tx = treatment
E27	bDT	rep1	E27-rep1	female	7.4			Variable	Degrees of freedom	Sum Sq	Mean Sq	F value	Pr(>F)
E29	bDT	rep1	E29-rep1	female	7.8			Tx	1	1.0125	1.0125	4.18605	0.057559
E30	DT	rep1	E30-rep1	female	6.4			Sex	1	0.768	0.768	3.17519	0.0937506
E31	DT	rep1	E31-rep1	female	6.7			Tx:Sex	1	0.675	0.675	2.7907	0.114255
E37	bDT	rep2	E37-rep2	female	6.8			Residuals	16	3.87	0.241875	NA	NA
E38	bDT	rep2	E38-rep2	female	7.9
E39	DT	rep2	E39-rep2	female	6.4
E40	DT	rep2	E40-rep2	female	6.8
E15	bDT	rep3	E15-rep3	male	7.2			Tukey’s HSD test for Treatment
E17	bDT	rep3	E17-rep3	male	8.5			Comparison	diff	lwr	upr	p adj
E18	DT	rep3	E18-rep3	male	7.1			DT-bDT	-0.45	-0.916259	0.0162587	0.057559
E19	DT	rep3	E19-rep3	male	7.2
AL	bDT	rep4	AL-rep4	male	7.6
ALL	bDT	rep4	ALL-rep4	male	7.7
BL	bDT	rep4	BL-rep4	male	7.5
BLL	bDT	rep4	BLL-rep4	male	6.5
AR	DT	rep4	AR-rep4	male	6.8
ARR	DT	rep4	ARR-rep4	male	7.5
BR	DT	rep4	BR-rep4	male	7.5
BRR	DT	rep4	BRR-rep4	male	8

## Sheet: Figure8d
ID	Rep	Treatment	Sex	Grade	Score			Mann-Whitney U-test, adjusted with Holm’s method
DSS_1-1	rep1	bDT	female	0	0			Grade	pval	pval_adj
DSS_1-2	rep1	bDT	female	0	2			0	0.30281	1
DSS_1-3	rep1	DT	female	0	2			1	0.61474	1
DSS_1-4	rep1	DT	female	0	2			2A	0.66132	1
DSS_2-1	rep2	bDT	female	0	2			2B	0.66132	1
DSS_2-2	rep2	bDT	female	0	2			3	0.17043	1
DSS_2-3	rep2	DT	female	0	2			4	0.4705	1
DSS_2-4	rep2	DT	female	0	2
DSS_3-1	rep3	bDT	male	0	2
DSS_3-2	rep3	bDT	male	0	2
DSS_3-3	rep3	DT	male	0	2
DSS_3-4	rep3	DT	male	0	2
DSS_4-1	rep4	bDT	male	0	2
DSS_4-2	rep4	bDT	male	0	2
DSS_4-3	rep4	bDT	male	0	2
DSS_4-4	rep4	bDT	male	0	2
DSS_4-5	rep4	DT	male	0	2
DSS_4-6	rep4	DT	male	0	0
DSS_4-7	rep4	DT	male	0	0
DSS_4-8	rep4	DT	male	0	1
DSS_1-1	rep1	bDT	female	1	1
DSS_1-2	rep1	bDT	female	1	1
DSS_1-3	rep1	DT	female	1	2
DSS_1-4	rep1	DT	female	1	1
DSS_2-1	rep2	bDT	female	1	2
DSS_2-2	rep2	bDT	female	1	2
DSS_2-3	rep2	DT	female	1	2
DSS_2-4	rep2	DT	female	1	2
DSS_3-1	rep3	bDT	male	1	2
DSS_3-2	rep3	bDT	male	1	2
DSS_3-3	rep3	DT	male	1	2
DSS_3-4	rep3	DT	male	1	2
DSS_4-1	rep4	bDT	male	1	2
DSS_4-2	rep4	bDT	male	1	2
DSS_4-3	rep4	bDT	male	1	2
DSS_4-4	rep4	bDT	male	1	2
DSS_4-5	rep4	DT	male	1	2
DSS_4-6	rep4	DT	male	1	1
DSS_4-7	rep4	DT	male	1	1
DSS_4-8	rep4	DT	male	1	2
DSS_1-1	rep1	bDT	female	2A	1
DSS_1-2	rep1	bDT	female	2A	1
DSS_1-3	rep1	DT	female	2A	2
DSS_1-4	rep1	DT	female	2A	1
DSS_2-1	rep2	bDT	female	2A	2
DSS_2-2	rep2	bDT	female	2A	2
DSS_2-3	rep2	DT	female	2A	2
DSS_2-4	rep2	DT	female	2A	2
DSS_3-1	rep3	bDT	male	2A	1
DSS_3-2	rep3	bDT	male	2A	1
DSS_3-3	rep3	DT	male	2A	2
DSS_3-4	rep3	DT	male	2A	2
DSS_4-1	rep4	bDT	male	2A	1
DSS_4-2	rep4	bDT	male	2A	2
DSS_4-3	rep4	bDT	male	2A	2
DSS_4-4	rep4	bDT	male	2A	2
DSS_4-5	rep4	DT	male	2A	2
DSS_4-6	rep4	DT	male	2A	1
DSS_4-7	rep4	DT	male	2A	1
DSS_4-8	rep4	DT	male	2A	1
DSS_1-1	rep1	bDT	female	2B	1
DSS_1-2	rep1	bDT	female	2B	1
DSS_1-3	rep1	DT	female	2B	2
DSS_1-4	rep1	DT	female	2B	1
DSS_2-1	rep2	bDT	female	2B	2
DSS_2-2	rep2	bDT	female	2B	2
DSS_2-3	rep2	DT	female	2B	2
DSS_2-4	rep2	DT	female	2B	2
DSS_3-1	rep3	bDT	male	2B	1
DSS_3-2	rep3	bDT	male	2B	1
DSS_3-3	rep3	DT	male	2B	2
DSS_3-4	rep3	DT	male	2B	2
DSS_4-1	rep4	bDT	male	2B	1
DSS_4-2	rep4	bDT	male	2B	2
DSS_4-3	rep4	bDT	male	2B	2
DSS_4-4	rep4	bDT	male	2B	2
DSS_4-5	rep4	DT	male	2B	2
DSS_4-6	rep4	DT	male	2B	1
DSS_4-7	rep4	DT	male	2B	1
DSS_4-8	rep4	DT	male	2B	1
DSS_1-1	rep1	bDT	female	3	0
DSS_1-2	rep1	bDT	female	3	0
DSS_1-3	rep1	DT	female	3	1
DSS_1-4	rep1	DT	female	3	1
DSS_2-1	rep2	bDT	female	3	1
DSS_2-2	rep2	bDT	female	3	1
DSS_2-3	rep2	DT	female	3	1
DSS_2-4	rep2	DT	female	3	1
DSS_3-1	rep3	bDT	male	3	0
DSS_3-2	rep3	bDT	male	3	0
DSS_3-3	rep3	DT	male	3	0
DSS_3-4	rep3	DT	male	3	0
DSS_4-1	rep4	bDT	male	3	0
DSS_4-2	rep4	bDT	male	3	0
DSS_4-3	rep4	bDT	male	3	0
DSS_4-4	rep4	bDT	male	3	0
DSS_4-5	rep4	DT	male	3	0
DSS_4-6	rep4	DT	male	3	0
DSS_4-7	rep4	DT	male	3	0
DSS_4-8	rep4	DT	male	3	1
DSS_1-1	rep1	bDT	female	4	0
DSS_1-2	rep1	bDT	female	4	3
DSS_1-3	rep1	DT	female	4	4
DSS_1-4	rep1	DT	female	4	2
DSS_2-1	rep2	bDT	female	4	4
DSS_2-2	rep2	bDT	female	4	4
DSS_2-3	rep2	DT	female	4	3
DSS_2-4	rep2	DT	female	4	4
DSS_3-1	rep3	bDT	male	4	3
DSS_3-2	rep3	bDT	male	4	4
DSS_3-3	rep3	DT	male	4	4
DSS_3-4	rep3	DT	male	4	3
DSS_4-1	rep4	bDT	male	4	2
DSS_4-2	rep4	bDT	male	4	4
DSS_4-3	rep4	bDT	male	4	3
DSS_4-4	rep4	bDT	male	4	4
DSS_4-5	rep4	DT	male	4	4
DSS_4-6	rep4	DT	male	4	0
DSS_4-7	rep4	DT	male	4	0
DSS_4-8	rep4	DT	male	4	2
