# Supplementary material for: Terminal differentiation and persistence of effector regulatory T cells essential for preventing intestinal inflammation
Source: Nat Immunol. 2025 Feb 4;26(3):444–58. doi: 10.1038/s41590-024-02075-6 (PMC11876075; doi:10.1038/s41590-024-02075-6)
Supplement: Supplementary file 11 — Statistical Source Data. [file 41590_2024_2075_MOESM11_ESM.xlsx]

## Sheet: EDFigure1ce
Mouse	Tissue	Celltype	Tdtomato+ (%) (EDFig 1c)	tdTomato gMFI (EDFig1e)
1	LILP	CD8eff	2.77	2741
2	LILP	CD8eff	6.49	2870
3	LILP	CD8eff	5.45	3052
4	LILP	CD8eff	3.31	3252
5	LILP	CD8eff	4.53	3345
6	LILP	CD8eff	3.01	3095
7	LILP	CD8eff	5.13	3054
8	LILP	CD8eff	3.23	2914
9	LILP	CD8eff	3.89	3389
10	LILP	CD8eff	1.58	2883
1	LILP	GCBs	8.25	3290
2	LILP	GCBs	9.74	3207
3	LILP	GCBs	13.2	2782
4	LILP	GCBs	3.91	2130
5	LILP	GCBs	4.43	2633
6	LILP	GCBs	10.6	2808
7	LILP	GCBs	10.2	2443
8	LILP	GCBs	7.85	2621
9	LILP	GCBs	5.93	3174
10	LILP	GCBs	5.44	3420
1	LILP	gdT	4.54	3270
2	LILP	gdT	5.59	2881
3	LILP	gdT	4.3	3238
4	LILP	gdT	4.06	2908
5	LILP	gdT	3.16	3034
6	LILP	gdT	5.8	3372
7	LILP	gdT	7.21	3651
8	LILP	gdT	4.43	3492
9	LILP	gdT	4.21	3127
10	LILP	gdT	2.41	3092
1	LILP	Macs	42	5643
2	LILP	Macs	47.3	5681
3	LILP	Macs	39.2	5852
4	LILP	Macs	39.4	5591
5	LILP	Macs	29.5	5458
6	LILP	Macs	47.5	6556
7	LILP	Macs	34.5	5795
8	LILP	Macs	31.4	5535
9	LILP	Macs	34	5497
10	LILP	Macs	44.7	6324
1	LILP	Monocytes	0.47	3455
2	LILP	Monocytes	1.61	2806
3	LILP	Monocytes	0.7	3024
4	LILP	Monocytes	0.61	3325
5	LILP	Monocytes	0.77	2965
6	LILP	Monocytes	0.5	3158
7	LILP	Monocytes	0.52	3295
8	LILP	Monocytes	0.35	3332
9	LILP	Monocytes	0.52	3072
10	LILP	Monocytes	0.89	3148
1	LILP	PCs	15.5	2711
2	LILP	PCs	19.2	2687
3	LILP	PCs	22.6	2918
4	LILP	PCs	10.9	2747
5	LILP	PCs	17.6	2753
6	LILP	PCs	16.1	2807
7	LILP	PCs	17.4	2805
8	LILP	PCs	13.6	2701
9	LILP	PCs	19.3	2780
10	LILP	PCs	16	2703
1	LILP	Thelper	5.88	4982
2	LILP	Thelper	5.94	4809
3	LILP	Thelper	7.6	5048
4	LILP	Thelper	5.13	4444
5	LILP	Thelper	5.66	4802
6	LILP	Thelper	6.46	5204
7	LILP	Thelper	4.87	4905
8	LILP	Thelper	5.42	5185
9	LILP	Thelper	5.22	4964
10	LILP	Thelper	5.03	4767
1	LILP	Treg	46.8	15202
2	LILP	Treg	44.3	13426
3	LILP	Treg	42.1	12385
4	LILP	Treg	42.7	12017
5	LILP	Treg	46.9	15421
6	LILP	Treg	45.6	14617
7	LILP	Treg	40	14835
8	LILP	Treg	41.4	14122
9	LILP	Treg	42.7	14997
10	LILP	Treg	37.2	12456

## Sheet: EDFigure1f
Mouse	Replicate	Timepoint (days)	Celltype	% tdTomato+ of YFP+		Per cell type, one-way ANOVA: %tdtomato.of.YFP ~ Timepoint
Mouse_001	1	3	Macs	95.6		Tissue		Degrees of freedom	Sum Sq	Mean Sq	F value	Pr(>F)	Pval_adj
Mouse_002	1	3	Macs	94		Macs	Timeppoint:	1	597.492	597.492	12.8059	0.00214731	0.00214731
Mouse_003	1	10	Macs	89.1		Macs	Residuals:	18	839.835	46.6575	NA	NA	NA
Mouse_004	1	10	Macs	87.1		PCs	Timeppoint:	1	2820.53	2820.53	15.5402	0.000955439	0.00191088
Mouse_005	1	21	Macs	66.2		PCs	Residuals:	18	3266.98	181.499	NA	NA	NA
Mouse_006	1	21	Macs	82.6		Thelper	Timeppoint:	1	5155.95	5155.95	103.382	6.90995e-09	2.07298e-08
Mouse_007	1	35	Macs	75		Thelper	Residuals:	18	897.708	49.8727	NA	NA	NA
Mouse_008	1	35	Macs	87
Mouse_009	1	56	Macs	75
Mouse_010	1	56	Macs	67.7
Mouse_001	1	3	PCs	75.8
Mouse_002	1	3	PCs	78.3
Mouse_003	1	10	PCs	51.4
Mouse_004	1	10	PCs	34.5
Mouse_005	1	21	PCs	35.9
Mouse_006	1	21	PCs	28
Mouse_007	1	35	PCs	32.4
Mouse_008	1	35	PCs	22
Mouse_009	1	56	PCs	25.4
Mouse_010	1	56	PCs	31.2
Mouse_001	1	3	Thelper	97.9
Mouse_002	1	3	Thelper	99.1
Mouse_003	1	10	Thelper	89.8
Mouse_004	1	10	Thelper	87.1
Mouse_005	1	21	Thelper	75
Mouse_006	1	21	Thelper	74.9
Mouse_007	1	35	Thelper	71.2
Mouse_008	1	35	Thelper	75.8
Mouse_009	1	56	Thelper	58.6
Mouse_010	1	56	Thelper	50
Mouse_001	2	3	PCs	69
Mouse_002	2	3	PCs	75.73
Mouse_003	2	10	PCs	56.07
Mouse_004	2	10	PCs	55.7
Mouse_005	2	21	PCs	28.51
Mouse_006	2	21	PCs	47.93
Mouse_007	2	35	PCs	37.23
Mouse_008	2	35	PCs	33.97
Mouse_009	2	56	PCs	43.77
Mouse_010	2	56	PCs	40.14
Mouse_001	2	3	Thelper	96.23
Mouse_002	2	3	Thelper	97.5
Mouse_003	2	10	Thelper	76.67
Mouse_004	2	10	Thelper	73.91
Mouse_005	2	21	Thelper	71.64
Mouse_006	2	21	Thelper	80
Mouse_007	2	35	Thelper	59.38
Mouse_008	2	35	Thelper	54.55
Mouse_009	2	56	Thelper	41.67
Mouse_010	2	56	Thelper	44.44
Mouse_001	2	3	Macs	91.3
Mouse_002	2	3	Macs	93.65
Mouse_003	2	10	Macs	91.41
Mouse_004	2	10	Macs	92.41
Mouse_005	2	21	Macs	89.71
Mouse_006	2	21	Macs	79.07
Mouse_007	2	35	Macs	77.78
Mouse_008	2	35	Macs	90.54
Mouse_009	2	56	Macs	81.48
Mouse_010	2	56	Macs	83.61
