# Supplementary material for: Terminal differentiation and persistence of effector regulatory T cells essential for preventing intestinal inflammation
Source: Nat Immunol. 2025 Feb 4;26(3):444–58. doi: 10.1038/s41590-024-02075-6 (PMC11876075; doi:10.1038/s41590-024-02075-6)
Supplement: Supplementary file 12 — Statistical Source Data. [file 41590_2024_2075_MOESM12_ESM.xlsx]

## Sheet: EDFigure2a
scCluster	Sorted	Count
0	Il10neg	231
1	Il10neg	2590
2	Il10neg	1342
3	Il10neg	954
4	Il10neg	812
5	Il10neg	37
6	Il10neg	606
7	Il10neg	486
8	Il10neg	105
9	Il10neg	19
10	Il10neg	2
0	Il10pos	4966
1	Il10pos	239
2	Il10pos	531
3	Il10pos	88
4	Il10pos	2
5	Il10pos	689
6	Il10pos	36
7	Il10pos	37
8	Il10pos	128
9	Il10pos	59
10	Il10pos	63

## Sheet: EDFigure2b
Cell ID	sc cell cluster	Cluster bI	Cluster bII	Cluster bIII	Cluster bIV	Cluster bV	Cluster bVI	Cluster bVII
Il10neg_AAACCCACAGTCGGAA	1	0.146651	-0.0235907	0.0504543	-0.0057719	0.106228	0.077807	0.290394
Il10neg_AAACCCAGTGGAAGTC	0	0.020561	0.0548391	0.140967	0.201206	-0.0500342	-0.0106298	0.603379
Il10neg_AAACCCAGTTGCTCGG	1	0.165257	0.0302549	0.037071	-0.0175098	0.067111	0.0791545	0.358855
Il10neg_AAACCCAGTTTCGATG	7	0.0473443	0.0582457	0.0855758	-0.057096	0.00762455	0.0843967	0.188094
Il10neg_AAACCCATCGTGGAAG	3	0.132778	-0.0250629	0.0591734	-0.0904001	0.071892	0.059104	0.177242
Il10neg_AAACCCATCTAGCAAC	3	0.149657	-0.0347332	0.0645098	-0.00737282	0.0545995	0.0826695	0.324764
Il10neg_AAACGAAAGCACACAG	6	0.0421458	-0.08613	0.0934274	0.0177581	0.0124139	0.0250039	0.335348
Il10neg_AAACGAAAGCGCAATG	1	0.076177	0.0300574	0.0827018	0.0319033	0.0997281	0.0542218	0.247931
Il10neg_AAACGAAAGCTCTGTA	2	0.153491	-0.0282408	0.127334	-0.0160508	0.056608	0.0453907	0.29784
Il10neg_AAACGAAAGTTGCGCC	1	0.118396	0.0609148	0.0991074	0.0312075	0.0465521	0.0294278	0.338289
Il10neg_AAACGAAAGTTGCTGT	2	0.136707	-0.0370232	0.0767159	-0.00440618	0.0477428	0.038376	0.364172
Il10neg_AAACGAACAAATCGGG	7	0.057208	-0.0445518	0.0919411	-0.00812639	-0.0202947	0.0440391	0.298494
Il10neg_AAACGAACATGAAGCG	1	0.0900315	0.0190024	0.0840219	0.0160587	0.112594	0.103304	0.251772
Il10neg_AAACGAACATGGAATA	4	0.067361	-0.0278245	0.0508771	0.0118339	-2.56347e-05	-0.0244366	0.229893
Il10neg_AAACGAAGTACGATGG	4	0.0424094	-0.0568207	0.0508712	-0.0222177	-0.00617213	0.0430944	0.260985
Il10neg_AAACGAAGTGGTAATA	1	0.0740208	-0.02946	0.0760121	0.0348124	-0.0700981	0.0432455	0.383056
Il10neg_AAACGAATCCGCAAAT	2	0.081505	-0.0354566	0.033958	0.00457183	0.0844916	0.0803102	0.265106
Il10neg_AAACGAATCTGCGGGT	3	0.201105	0.00869965	0.0415386	-0.0544713	0.0469578	0.0565176	0.31284
Il10neg_AAACGCTAGTATCCTG	2	0.151544	-0.00278075	0.0443499	0.0210053	0.0815526	0.110798	0.352551
Il10neg_AAACGCTCAGCAGAAC	6	-0.0101	0.0253937	0.0272493	0.00604479	-0.0193547	0.0725808	0.228242
Il10neg_AAACGCTCATGACTTG	7	0.0552909	-0.0439972	0.104376	-0.0628599	0.0261717	-0.000930864	0.259358
Il10neg_AAACGCTCATGGAAGC	2	0.109636	-0.0380984	0.169017	-0.0148684	0.044115	0.0440409	0.443164
Il10neg_AAACGCTGTGGGAGAG	7	0.0827413	-0.0271379	0.106093	-0.0329898	0.0015272	0.0320955	0.214121
Il10neg_AAACGCTGTTCTAACG	6	0.0329439	-0.0168736	0.0997284	-0.00723787	0.0190699	0.0634092	0.241384
Il10neg_AAACGCTTCATTCGGA	4	0.0268542	-0.0275148	0.0803032	-0.0469868	0.00915625	-0.0059775	0.289691
Il10neg_AAACGCTTCCGGCAGT	1	0.0424693	-0.0102125	0.124124	0.0264954	-0.0278103	0.0517214	0.420767
Il10neg_AAACGCTTCTCGTGAA	4	0.0128925	-0.0540041	0.085055	-0.029539	0.0177607	0.0263647	0.273582
Il10neg_AAAGAACAGGAATGTT	2	0.0815871	0.0406378	0.0526547	-0.000387368	0.051202	-0.00320709	0.307151
Il10neg_AAAGAACCACTCCTGT	3	0.0950666	0.0384243	0.077545	-0.0294944	0.0930817	0.100942	0.190589
Il10neg_AAAGAACGTAGGTACG	1	0.142221	-0.0264724	0.160216	0.044791	0.0188411	0.0510372	0.412725
Il10neg_AAAGAACTCTTTGCAT	2	0.11069	0.0158708	0.0589794	-0.00978191	0.115684	0.0658115	0.328445
Il10neg_AAAGGATGTCAAGGCA	6	0.0369381	-0.0736043	0.0915305	0.0386059	-0.00649277	-0.00674618	0.397431
Il10neg_AAAGGATGTGGCATCC	3	0.0922289	-0.0320409	0.0582411	-0.0030954	0.0731938	0.132913	0.126991
Il10neg_AAAGGATTCACGATCA	1	0.126096	0.0234301	0.101307	-0.023387	0.108305	0.102371	0.21935
Il10neg_AAAGGATTCTCTATGT	1	0.0731256	-0.000324078	0.0682166	-0.00353799	0.0401046	0.129334	0.28828
Il10neg_AAAGGATTCTGGAGAG	1	0.10771	0.0403861	0.0656514	0.0593255	0.0682151	0.0535759	0.405818
Il10neg_AAAGGGCCACACGGTC	1	0.114661	0.00803737	0.0308494	0.0280731	-0.00863015	0.0504742	0.19947
Il10neg_AAAGGGCCATAAGCGG	1	0.0555076	0.0300696	0.0594951	0.0343699	0.0149762	0.0785775	0.330926
Il10neg_AAAGGGCTCTGTGTGA	6	0.0407889	-0.0720806	0.105534	0.0110437	-0.0113618	0.0135413	0.352817
Il10neg_AAAGGGCTCTTCACGC	6	0.0553758	-0.0299224	0.0892429	-0.0258543	-0.00917536	0.0298385	0.231826
Il10neg_AAAGGTAAGGCTTTCA	3	0.14519	-0.0111102	0.0118421	-0.0332591	0.0475167	0.158638	0.173361
Il10neg_AAAGGTAAGGGTTGCA	1	0.0787032	0.000607134	0.0457305	-0.00426327	-0.0544015	0.0355518	0.348017
Il10neg_AAAGGTAAGTTCCGTA	1	0.0709176	-0.0554669	0.0876308	0.052477	0.0129105	0.0657033	0.329135
Il10neg_AAAGGTACAAATTGGA	2	0.0626883	-0.00978462	0.0767182	-0.0144402	0.101304	0.0520691	0.342566
Il10neg_AAAGGTAGTATTTCCT	2	0.158805	-0.00343534	0.163469	0.0194982	0.0855749	0.0709619	0.281661
Il10neg_AAAGGTAGTCCGGCAT	2	0.0993174	-0.00123593	0.0864731	0.042483	0.108724	0.156662	0.216959
Il10neg_AAAGGTAGTGACACAG	1	0.0788422	-0.0252023	0.087527	0.0832339	0.00711966	0.0158994	0.358498
Il10neg_AAAGGTAGTTTGTGGT	2	0.154213	0.0280428	0.00669381	-0.0241993	0.119561	0.108437	0.13271
Il10neg_AAAGGTATCTAGACAC	1	0.0423916	0.00883596	0.0486249	0.0342474	0.0492355	0.0885677	0.2446
Il10neg_AAAGTCCAGACTAAGT	1	0.0683375	-0.0233395	0.0769078	-0.00956226	-0.0196269	0.110812	0.235845
Il10neg_AAAGTCCAGGATATGT	4	0.0297016	-0.0662366	0.0688345	-0.026436	-0.0381668	-0.0300301	0.257129
Il10neg_AAAGTCCCAGGGAATC	1	0.114211	0.014524	0.0575473	0.000668086	0.00286593	0.0787682	0.229266
Il10neg_AAAGTCCGTCAGTCCG	2	0.0919648	0.00226294	0.0632611	0.0400811	-0.00482908	0.0724539	0.317932
Il10neg_AAAGTCCGTCGACTGC	1	0.122588	-0.0177134	0.11171	0.035008	0.0074607	-0.00961898	0.453595
Il10neg_AAAGTCCGTTCCCACT	2	0.117617	0.00230463	0.0951633	0.0187429	0.097892	0.132738	0.181317
Il10neg_AAAGTCCTCAAGTAAG	1	0.0805504	-0.0576795	0.0206528	-0.00601023	0.00255257	0.0816998	0.28525
Il10neg_AAAGTCCTCGCTTAAG	1	0.0708681	-0.00244862	0.0884199	-0.018681	0.0475188	0.0543552	0.375603
Il10neg_AAAGTCCTCTCCGATC	1	0.0974257	0.00354939	0.00847938	-0.0340696	0.0604798	0.117919	0.075296
Il10neg_AAAGTGAAGAAAGCGA	1	0.085428	0.0329001	0.0673249	0.0991096	-0.0270468	-0.021935	0.378732
Il10neg_AAAGTGAAGCCTTTGA	1	0.0871404	-0.00984533	0.121942	0.00411493	-0.00999969	0.0212086	0.395587
Il10neg_AAAGTGAAGCGCACAA	2	0.103123	0.0382646	0.110599	-0.0202384	0.0641352	0.0441951	0.283029
Il10neg_AAAGTGAAGTAGCTCT	1	0.0580505	0.0154914	0.0946972	0.0215845	0.0792612	0.0863831	0.246653
Il10neg_AAAGTGACATAATCGC	6	0.0548545	-0.0889335	0.141194	-0.00815585	-0.0208858	0.0370045	0.361377
Il10neg_AAAGTGACATTGACCA	2	0.1191	0.0240651	0.0888058	-0.0218762	0.0800242	0.0865057	0.238347
Il10neg_AAAGTGAGTAGTGCGA	1	0.0875603	0.0426209	0.0694936	0.0251266	0.0592843	0.028208	0.341771
Il10neg_AAAGTGAGTTCCGGTG	3	0.112338	-0.073105	0.0805269	-0.0232753	0.0933297	0.00395523	0.41119
Il10neg_AAAGTGATCCCTGGTT	1	0.103317	0.0469447	0.0665494	-0.0202295	0.079835	0.0831903	0.316863
Il10neg_AAAGTGATCTGTCAGA	8	0.0564425	-0.0665372	0.241009	-0.0189037	-0.0349386	-0.0101869	0.484362
Il10neg_AAATGGAAGACGGTCA	1	0.0661107	-0.0226685	0.0641248	0.0783871	-0.0143534	0.0212615	0.365847
Il10neg_AAATGGAAGCAAATGT	1	0.0365612	0.113972	0.122647	-0.025948	0.025936	0.0860699	0.173076
Il10neg_AAATGGACAAACTAGA	0	0.0803071	0.0567112	0.0609392	0.104946	0.0616032	0.0551471	0.231567
Il10neg_AAATGGACAACAAGAT	0	0.0352075	0.1196	0.107546	0.0295313	0.00655101	0.0364527	0.358238
Il10neg_AAATGGAGTAACATAG	6	0.0500259	0.0338602	0.0388977	0.0073528	-0.0163458	0.0380512	0.200429
Il10neg_AAATGGAGTCCTGGGT	1	0.100138	0.0557575	0.0263112	0.0671894	0.00482791	0.0928585	0.218804
Il10neg_AAATGGAGTGCACATT	7	0.0165647	0.0204433	0.107237	0.0231989	0.0450476	0.0584491	0.408161
Il10neg_AAATGGATCACTCACC	6	0.0635579	-0.0434594	0.142267	0.017789	-0.0116578	0.0036325	0.359734
Il10neg_AAATGGATCTAACGGT	2	0.101527	-0.0134853	0.0832527	-0.0285507	0.0714693	0.0834522	0.345513
Il10neg_AACAAAGAGTGGCAGT	3	0.154184	-0.078022	0.174708	0.0292762	-0.0661273	-0.0581039	0.526418
Il10neg_AACAAAGCACTGTGTA	4	0.0253048	-0.0509656	0.0913761	-0.0528315	-0.0412881	-0.0124613	0.329333
Il10neg_AACAAAGCAGGCATGA	2	0.130241	-0.0340926	0.0843871	0.0201963	0.0667288	0.0254298	0.386462
Il10neg_AACAAAGGTAATGCGG	4	-0.000746743	-0.084314	0.0694499	-0.0495168	-0.0400532	-0.0150498	0.302062
Il10neg_AACAAAGGTAGAATAC	7	-0.00441778	0.0836374	0.0960993	0.0475828	0.0645914	0.14169	0.213333
Il10neg_AACAAAGTCAGAATAG	4	0.0529291	-0.0331338	0.0626393	-0.00614186	0.0665768	0.0487335	0.266847
Il10neg_AACAAAGTCCTGATAG	1	0.0974051	0.090642	0.0807233	0.0588824	0.0362076	0.0543548	0.319878
Il10neg_AACAACCAGGTTAAAC	7	0.0691294	0.0174856	0.0806323	-0.00128054	0.0452869	0.101065	0.290635
Il10neg_AACAACCTCCAACTAG	1	0.0665983	0.0282589	-0.0133566	0.0121411	0.0442048	0.170988	0.101645
Il10neg_AACAACCTCGAACCTA	1	0.098462	0.0286916	0.024468	0.0489324	0.0757844	0.141345	0.285302
Il10neg_AACAAGAAGCAGCCTC	3	0.163305	0.0127069	0.0956498	0.00168935	0.00787286	0.0297453	0.388336
Il10neg_AACAAGAAGTTCCAGT	2	0.17415	0.0364945	0.0949732	-0.0138279	0.118183	0.0405305	0.314306
Il10neg_AACAAGACAATTGCTG	6	0.0261885	-0.0293365	0.0849354	-0.0195239	0.0126491	0.0326819	0.255345
Il10neg_AACAAGACATGGCTGC	2	0.132114	0.0178632	0.046101	0.00696056	0.0501831	0.0964879	0.213655
Il10neg_AACAAGAGTACTTCCC	1	0.0627248	-0.00398028	0.0960872	0.0113586	0.0214668	0.0261295	0.334226
Il10neg_AACAAGAGTGGCCCAT	7	0.0501174	0.0439796	0.125877	0.0286846	-0.00133006	0.0445514	0.418442
Il10neg_AACAAGATCAAGCCGC	1	0.166589	-0.0127613	0.0594715	-0.0419936	0.0162741	0.11207	0.23671
Il10neg_AACAAGATCCACTGAA	1	0.0715261	0.0440859	0.141953	0.0737363	0.0217958	0.0618823	0.259672
Il10neg_AACAAGATCCTGGCTT	1	0.0403289	0.0472955	0.124862	-0.0144137	0.0383221	0.0523319	0.299237
Il10neg_AACACACCAAGGACAC	1	0.11151	-0.00357005	0.0255422	-0.0109183	0.0311705	0.167419	0.286483
Il10neg_AACACACCAGCAGTTT	3	0.117328	0.00869349	0.0565281	-0.012982	0.100266	0.194975	0.191536
Il10neg_AACACACCAGTCAGCC	1	0.121578	0.0100209	0.0648355	0.0432188	0.0804988	0.141426	0.391277
Il10neg_AACACACCATAACCCA	4	0.031118	-0.0399767	0.093941	-0.0541352	-0.0050222	0.0370674	0.268831
Il10neg_AACACACCATAATCCG	2	0.123434	0.030747	0.00694399	0.00651598	0.0655144	0.0892215	0.321825
Il10neg_AACACACGTAGGCAGT	1	0.0641216	0.0834758	0.0872044	-0.0140232	0.0871741	0.0627378	0.266816
Il10neg_AACACACGTCCGGTGT	6	0.0101173	-0.0265501	0.0953505	-0.0472856	-0.0355604	0.0618392	0.262485
Il10neg_AACACACTCGCGAAGA	3	0.0583736	-0.00500215	0.124231	-0.04621	0.0283902	0.000990901	0.370587
Il10neg_AACACACTCGGTAGAG	7	-0.00380043	-0.0135103	0.144366	0.002505	-0.00845367	-0.0391049	0.498702
Il10neg_AACACACTCTGCGAGC	1	0.0585349	-0.0141595	0.073864	0.0186204	-0.0306259	0.0185602	0.405251
Il10neg_AACAGGGAGATTGAGT	7	-0.0141807	0.0174907	0.0665553	-0.00206088	0.0909055	0.0758272	0.298298
Il10neg_AACAGGGAGGAACGAA	1	0.115334	-0.0413693	0.133383	0.0558831	-0.0417083	-0.0317168	0.619482
Il10neg_AACAGGGAGTCGGCCT	3	0.0785773	0.0436433	0.049553	0.000758586	0.0278576	0.0960178	0.138212
Il10neg_AACAGGGGTATCGTGT	2	0.0726683	-0.00401603	0.0914141	-0.0371115	0.0668705	0.0745347	0.249466
Il10neg_AACAGGGGTGGAACAC	3	0.0813183	0.0165756	0.0563054	-0.0356068	0.0935655	0.0808449	0.265058
Il10neg_AACAGGGGTTTCGATG	2	0.0760068	0.0495998	0.0422029	-0.02001	0.0577752	0.143091	0.278295
Il10neg_AACAGGGTCACGGTCG	7	0.104954	-0.0570144	0.121518	-0.0592825	0.0182801	0.11078	0.309167
Il10neg_AACAGGGTCTGCATGA	4	0.0879431	-0.0291886	0.0755792	-0.0435685	0.0178222	0.0354147	0.236011
Il10neg_AACCAACAGAAATTGC	3	0.020179	-0.00544685	0.0938346	-0.0170957	-0.0174473	0.0254573	0.370268
Il10neg_AACCAACAGTAGGTTA	1	0.000268518	0.0419466	0.0247274	0.0707135	0.0449143	0.0933688	0.247515
Il10neg_AACCAACCACATACTG	1	0.139141	0.00714743	0.131907	0.0297311	0.0119764	0.0519568	0.395425
Il10neg_AACCAACGTATAATGG	3	0.0859031	-0.0241561	0.129819	-0.0310127	0.0825299	0.0997163	0.149965
Il10neg_AACCAACGTCGAATTC	1	0.0579467	-0.0212801	0.147556	0.0489726	0.0207354	0.0154652	0.345934
Il10neg_AACCAACTCCGCACTT	4	0.033385	-0.0249956	0.0774438	0.02192	-0.0430082	0.0418655	0.372916
Il10neg_AACCAACTCTGACCCT	2	0.140072	0.0521595	0.0103836	-0.0682556	0.166471	0.127106	0.215773
Il10neg_AACCACAAGGCTGTAG	3	0.113277	-0.0170062	0.075072	-0.0594228	0.0461677	0.0546713	0.207576
Il10neg_AACCACAAGGGTCACA	1	0.0521387	0.0729193	0.0634288	0.0289314	-0.0149098	0.0796063	0.246336
Il10neg_AACCACACATGACTGT	3	0.11594	-0.00371034	0.0806593	-0.0310904	0.0321751	0.110045	0.124493
Il10neg_AACCACAGTAACGTTC	1	0.106542	0.0014958	0.10247	-0.00671544	0.0188341	0.10081	0.34323
Il10neg_AACCACAGTCGATTTG	1	0.126532	-0.0269572	0.052208	0.0470142	0.0451395	0.0708536	0.365139
Il10neg_AACCACAGTGGATGAC	8	0.0753471	-0.0382237	0.497766	-0.0119913	-0.0371366	0.0675041	0.439704
Il10neg_AACCACAGTGTGTGTT	7	0.00539926	0.0679526	0.12835	0.11878	-0.0321458	-0.014123	0.450756
Il10neg_AACCACATCAAACGAA	6	0.0519966	-0.0220916	0.0633109	0.0253568	-0.0353346	0.0802807	0.24764
Il10neg_AACCATGAGATGAAGG	4	0.0468525	-0.0536774	0.115945	0.0140399	-0.00860736	0.0164918	0.417413
Il10neg_AACCATGCAATGAGCG	7	0.0685686	0.0755207	0.103961	0.0569084	0.0149953	-0.00272334	0.334583
Il10neg_AACCATGCAGAGGCTA	4	0.0152635	-0.0133719	0.0883137	-0.0275854	-0.0430115	0.0310452	0.267665
Il10neg_AACCATGGTCACTCAA	4	0.0745492	-0.015565	0.0078501	-0.0428356	0.0430805	0.080993	0.230063
Il10neg_AACCATGGTCCAGCGT	1	0.0821901	0.0176013	0.0834666	0.0327118	-0.0201325	0.0555306	0.397254
Il10neg_AACCATGGTCTTACTT	3	0.116007	0.00113609	0.0967956	0.00874927	0.0245784	0.119145	0.239748
Il10neg_AACCATGGTGAGGAAA	1	0.076036	0.0178263	0.061896	0.0516215	0.00349971	0.0243836	0.370186
Il10neg_AACCATGGTTGCCTAA	3	0.107692	-0.0197082	0.0542738	0.00881463	0.0502739	0.0225764	0.221274
Il10neg_AACCATGTCACCCATC	1	0.0437661	0.0644224	0.054661	-0.00460503	0.0766506	0.141383	0.227122
Il10neg_AACCATGTCCCTCATG	4	0.0360662	-0.0498239	0.0530485	-0.0419052	-0.00487173	0.0233841	0.165889
Il10neg_AACCCAAAGATGCAGC	2	0.0992205	-0.00716942	0.0667997	-0.0397301	0.0818883	0.0455224	0.287843
Il10neg_AACCCAAAGCAGCAGT	3	0.15373	-0.0307337	0.0970886	-0.000464481	0.0800174	0.100408	0.322226
Il10neg_AACCCAAAGTTAACAG	3	0.106533	-0.00105112	0.040858	0.0170728	0.0637502	0.1157	0.210012
Il10neg_AACCCAAAGTTCATGC	1	0.13006	-0.010096	0.0939953	0.05109	0.0491488	0.0259293	0.367394
Il10neg_AACCCAAAGTTTGGCT	1	0.162199	-0.00344062	-0.0632385	-0.0226514	0.167525	0.141649	0.0411412
Il10neg_AACCCAACAAGCGAGT	7	0.0595324	-0.00519708	0.0973642	-0.0335266	0.0717842	0.00192359	0.260854
Il10neg_AACCCAACAATTTCCT	1	0.0678552	0.0302894	0.0804653	-0.0481224	0.0278878	0.151224	0.194242
Il10neg_AACCCAACACGCAGTC	2	0.10567	-0.0237862	0.0747156	0.0115675	0.132214	0.115482	0.275716
Il10neg_AACCCAAGTTAGAAAC	3	0.0674005	-0.0075579	0.083221	0.00234943	0.0663726	0.0505201	0.321676
Il10neg_AACCTGAAGCGCCTCA	4	0.0943632	-0.0481338	0.0718795	-0.0385836	0.0095527	0.0425765	0.200038
Il10neg_AACCTGACACCGGCTA	2	0.130858	0.0104281	0.0972257	0.0110239	0.0438109	0.0542609	0.357335
Il10neg_AACCTGACAGAGTTGG	2	0.122043	-0.0656732	0.0968356	0.00307579	0.0440383	0.0181996	0.336936
Il10neg_AACCTGACAGCTGTTA	2	0.100858	0.0522503	0.0832801	0.0225521	0.0217245	0.00884516	0.332861
Il10neg_AACCTGAGTCAGCTTA	1	0.0726839	0.120024	0.0297615	-0.00721029	0.103444	0.188381	0.134736
Il10neg_AACCTGAGTGTAGGAC	2	0.119075	-0.0813308	0.0688539	-0.0124286	0.0326043	0.0351183	0.286259
Il10neg_AACCTGAGTTGTGGCC	6	0.0202817	-0.0118287	0.0428014	0.00348755	-0.0141547	0.00342871	0.208399
Il10neg_AACCTGATCCGTTTCG	2	0.020097	0.0100655	0.156405	0.0330024	0.0160849	-0.0180837	0.461171
Il10neg_AACCTGATCGGTGTTA	1	0.0938447	0.0570574	0.0370354	0.0287671	-0.0325214	0.0873552	0.214284
Il10neg_AACCTTTAGGCGCTCT	1	0.027183	0.00776191	0.107094	0.0223461	0.0153634	0.068845	0.394276
Il10neg_AACCTTTCACAACATC	3	0.112584	-0.0656845	0.0125029	-0.0449234	0.0923465	0.193999	0.203807
Il10neg_AACCTTTCATATCTGG	2	0.0938532	0.0552017	0.0757447	-0.0127743	0.0856937	0.00889875	0.306614
Il10neg_AACCTTTCATGTACGT	1	0.0724341	0.0448166	0.0290508	0.00536009	0.0283737	0.152071	0.18065
Il10neg_AACCTTTGTAGTGCGA	1	0.109614	-0.0112955	0.0612813	-0.019476	-0.0315272	0.0107745	0.343455
Il10neg_AACCTTTTCCAAATGC	1	0.0287936	0.0623455	0.120743	-0.0397315	0.0405302	0.0847575	0.29868
Il10neg_AACCTTTTCGTAACAC	4	-0.00171612	-0.0341589	0.0791039	-0.0262055	-0.0215417	0.0286537	0.2671
Il10neg_AACCTTTTCTAGACCA	4	0.0410075	-0.0338639	0.0638903	-0.0225011	-0.0239342	0.0599994	0.404585
Il10neg_AACGAAAAGAGAGGGC	4	0.0251513	-0.033268	0.0685125	-0.0356151	-0.0338673	-0.00784994	0.292575
Il10neg_AACGAAAAGCGCCATC	1	0.125625	-0.0222322	0.126994	-0.0107612	-0.0238574	0.0461827	0.394459
Il10neg_AACGAAAAGCTAATCC	1	0.120835	-0.0299747	0.0717618	0.0207201	-0.00430199	0.104565	0.391099
Il10neg_AACGAAAAGCTGAGTG	1	0.0783669	0.0143382	0.0700305	0.00760736	-0.0243343	0.0799763	0.183131
Il10neg_AACGAAAAGTCCCAGC	1	0.0921771	0.0149742	0.0473254	0.0173708	0.00461464	0.0735895	0.392712
Il10neg_AACGAAACAGGTGTTT	4	0.0194867	-0.0225841	0.0759539	-0.031086	-0.0199609	0.0339391	0.196048
Il10neg_AACGAAACATCTTCGC	3	0.0886966	-0.0804088	0.0890065	-0.0250653	-0.0185894	0.0462942	0.446034
Il10neg_AACGAAACATGGGATG	2	0.146368	-0.0158288	0.10212	-0.00225735	0.0727224	0.0592623	0.297564
Il10neg_AACGAAAGTCAGACGA	2	0.092313	0.0147463	0.108969	-0.0313775	0.0758532	0.103885	0.285785
Il10neg_AACGAAAGTCTAGGTT	4	-0.00751252	-0.0404505	0.099639	-0.0572139	-0.0482782	-0.0184033	0.263571
Il10neg_AACGAAATCATCCTAT	2	0.0920831	0.0536201	0.119592	0.00868978	0.0146137	0.0843993	0.289104
Il10neg_AACGAAATCCAAGCCG	1	0.0573932	-0.0191096	0.120735	0.0185798	0.0373341	0.0607548	0.313593
Il10neg_AACGAAATCGGTGAAG	1	0.0972704	0.0169738	0.0976949	0.0419293	-0.0299311	-0.0424709	0.391989
Il10neg_AACGAAATCTTGAACG	4	0.0063993	-0.0948018	0.0995025	-0.0268753	-0.037196	0.00445813	0.2924
Il10neg_AACGGGAAGGTTCCGC	1	0.100881	-0.0398509	0.0247067	0.0389384	0.104505	0.0812616	0.206583
Il10neg_AACGGGATCAAACCCA	1	0.179547	-0.036237	0.110108	0.0241542	-0.00945694	0.0812673	0.323774
Il10neg_AACGGGATCCCAGCGA	4	-0.0233454	-0.064843	0.0679616	-0.0306868	-0.0721974	-0.00768834	0.305146
Il10neg_AACGGGATCTCACCCA	4	0.0634638	-0.0430055	0.041793	-0.00615534	0.0112769	0.0575146	0.327195
Il10neg_AACGTCAAGAAGGCTC	2	0.0622137	0.0486799	0.0029029	-0.0103843	0.0270019	0.0733669	0.256988
Il10neg_AACGTCACAAAGCTAA	1	0.105112	0.0249972	0.0569688	0.0374806	0.0636003	0.044286	0.221005
Il10neg_AACGTCACACCTCTGT	2	0.0624435	0.0221155	0.0856208	-0.00893123	0.0569973	0.0707265	0.324933
Il10neg_AACGTCACAGGATTCT	4	0.0029502	-0.0188558	0.00828914	-0.0333157	0.00356939	0.0542262	0.240842
Il10neg_AACGTCACATGACGAG	4	0.015557	-0.0243632	0.0647301	-0.048826	-0.00976147	0.0107709	0.334386
Il10neg_AACGTCAGTAAGATCA	4	-0.00751742	-0.045517	0.123885	-0.0127889	-0.0489209	0.0298799	0.161558
Il10neg_AACGTCAGTTGTATGC	7	-0.0102042	0.0595275	0.103404	0.0943778	-0.0255399	-0.0446544	0.469963
Il10neg_AACGTCATCCCGATCT	1	0.0396948	0.0689339	0.0210301	0.0315196	0.0534592	0.172422	0.253284
Il10neg_AACGTCATCCTACACC	6	0.0146036	-0.0495882	0.0514433	-0.00778337	-0.00377064	0.0294271	0.310231
Il10neg_AACTTCTAGAGCTTTC	1	0.116546	0.0367851	0.0442347	0.0225631	0.0814925	0.0368037	0.292053
Il10neg_AACTTCTAGCACAAAT	1	0.111316	0.0137303	0.036035	0.0410939	0.0416043	0.0890624	0.377188
Il10neg_AACTTCTAGCACCCAC	0	-0.04396	0.124891	0.127273	0.134726	-0.0295677	0.0286477	0.489282
Il10neg_AACTTCTAGGAGTACC	2	0.107528	-0.0229166	0.0872683	-0.0291607	0.0601478	0.0617844	0.255959
Il10neg_AACTTCTAGGCACTCC	4	0.0313692	-0.0721308	0.0372755	-0.039094	0.00400955	0.088204	0.263238
Il10neg_AACTTCTCAGGCACTC	2	0.141588	0.0264143	0.0321523	0.0257398	0.105957	0.0968577	0.210006
Il10neg_AACTTCTGTAAGAACT	4	-0.00625286	-0.0475382	0.140045	-0.0394393	-0.0083328	0.00671629	0.262279
Il10neg_AAGAACACACCTGCTT	3	0.0932597	-0.00543826	0.0356951	-0.0546644	0.086489	0.113945	0.256762
Il10neg_AAGAACAGTTCTAACG	1	0.111618	0.0453629	0.121876	0.0406786	0.00223002	0.0286459	0.344209
Il10neg_AAGACAAAGAATCGTA	2	0.0792675	0.0598794	0.0991106	0.0231282	-0.00812386	0.013513	0.240707
Il10neg_AAGACAAAGACTCAAA	3	0.114294	-0.032977	0.0842974	-0.0284005	0.0587002	0.0665896	0.234538
Il10neg_AAGACAAAGGCGACAT	4	0.0506982	-0.061267	0.0588062	-0.00602592	0.00601221	4.85861e-05	0.298391
Il10neg_AAGACAAAGTTCATGC	2	0.196897	0.000185612	0.0472763	0.00867861	0.111042	0.0971869	0.293091
Il10neg_AAGACAACAATCAGCT	1	0.0675492	0.0749318	0.0389699	0.0282971	0.000894087	0.069215	0.330997
Il10neg_AAGACAACAATTGTGC	3	0.172569	-0.0864441	0.120392	0.0381611	0.0471274	0.0406403	0.409085
Il10neg_AAGACAATCTACCACC	4	0.016126	-0.0554753	0.0433314	-0.0137272	-0.0239464	0.0497036	0.270958
Il10neg_AAGACTCAGGCCTAGA	1	0.0893452	0.00293582	0.0766205	-0.00661605	0.00162986	0.0288691	0.306507
Il10neg_AAGACTCAGGTACTGG	2	0.0584506	0.0383789	0.0648679	-0.0182605	-0.00551736	0.0623206	0.292731
Il10neg_AAGACTCGTCCGGTCA	1	0.133983	-0.0149018	0.0373429	0.00238431	0.073729	0.00622719	0.387846
Il10neg_AAGACTCGTGATGTAA	6	0.0146814	-0.0220597	0.107257	0.00542918	-0.00681073	-0.000896784	0.291291
Il10neg_AAGACTCTCCTCACTG	1	0.101709	0.0323193	0.0745485	-0.0160629	0.0497588	0.0973152	0.250764
Il10neg_AAGACTCTCGATGGAG	1	0.0986183	0.0226904	0.0756723	0.0799433	0.0499978	0.062006	0.301681
Il10neg_AAGACTCTCGCTGATA	2	0.0742714	0.0283878	0.069977	-0.0309314	0.0359983	0.0520132	0.358401
Il10neg_AAGACTCTCGCTTAAG	6	0.020403	-0.01643	0.0433663	0.0253231	0.00473519	0.118533	0.115723
Il10neg_AAGATAGAGCCTCTTC	4	0.0038451	-0.089785	0.128578	-0.0288306	-0.0148635	-0.0241522	0.295002
Il10neg_AAGATAGCAAAGGCAC	2	0.110666	-0.0597345	0.135737	-0.00508849	0.0353689	0.0845056	0.294924
Il10neg_AAGATAGCAGCGGTCT	3	0.10311	0.00786586	0.0809333	0.0192867	0.0513263	0.0967031	0.330817
Il10neg_AAGATAGTCTGTCGCT	1	0.105637	-0.0176441	0.0675117	0.0336756	0.0491779	0.0407418	0.327359
Il10neg_AAGCATCAGACTGGGT	1	0.0876921	-0.0160374	0.096268	-0.0395699	0.0932059	0.0553242	0.145579
Il10neg_AAGCATCCAAAGGAGA	6	0.019152	-0.0463965	0.0484828	0.00472471	-0.026886	-0.00338259	0.263976
Il10neg_AAGCATCGTGTAACGG	4	0.0108129	-0.0632375	0.105179	-0.000607999	-0.0145999	-0.0338393	0.271175
Il10neg_AAGCATCGTTTCGTAG	4	0.045439	-0.0489974	0.0631422	-0.051919	-0.0230673	0.000976605	0.297113
Il10neg_AAGCATCTCGCTTTAT	3	0.113798	-0.0461338	0.0505642	-0.017863	0.0558965	0.0964706	0.302151
Il10neg_AAGCATCTCTGGCCGA	3	0.164512	-0.0236505	0.110808	-0.0439831	0.0899973	0.0723539	0.311054
Il10neg_AAGCCATAGAGATTCA	3	0.0845312	0.00459776	0.100579	0.0254324	0.00102714	0.0490516	0.352219
Il10neg_AAGCCATGTGAGTTGG	1	0.144033	0.00795863	0.0986006	0.0421565	0.0207069	0.00564755	0.354871
Il10neg_AAGCCATGTTCTAACG	4	0.0495169	-0.0931726	0.128696	-0.0135214	0.0326324	0.110059	0.379321
Il10neg_AAGCCATGTTTCGTGA	3	0.128266	-0.00601518	0.0845157	-0.0557845	0.0740344	0.128064	0.191763
Il10neg_AAGCCATTCATTACCT	1	0.153453	0.0086305	0.057803	0.0367071	0.077258	0.101607	0.412156
Il10neg_AAGCCATTCGTGGCTG	1	0.102739	-0.0129395	0.0641212	0.044378	0.035397	0.0469773	0.336836
Il10neg_AAGCGAGAGGACATCG	2	0.118843	-0.0246736	0.0583415	-0.0318144	0.102275	0.0580421	0.24098
Il10neg_AAGCGAGCACGCCAGT	1	0.0964792	0.00165347	0.122499	0.0305175	-0.0048749	0.00455874	0.489046
Il10neg_AAGCGAGCAGATTCGT	4	0.0438936	-0.0255706	0.0820584	-0.00914542	-0.00881008	-0.00236748	0.217976
Il10neg_AAGCGAGCATCCGAAT	4	-0.0212974	-0.0551121	0.150743	-0.0522893	-0.0399598	-0.000192178	0.263806
Il10neg_AAGCGAGGTCGTGTTA	3	0.0168074	0.0131351	0.0851459	-0.0240646	0.026095	-0.0134956	0.23652
Il10neg_AAGCGAGGTGTGCTTA	1	0.0959387	0.0497267	0.0975836	0.0840827	0.0124921	0.0213103	0.269051
Il10neg_AAGCGAGTCGCTCCTA	2	0.117615	-0.0159733	0.122079	0.00739306	0.0291929	0.0469319	0.230237
Il10neg_AAGCGTTAGGGCTGAT	1	0.0423558	-0.0140074	0.0581556	0.115148	-0.0276397	0.0452717	0.498523
Il10neg_AAGCGTTCAAATGCGG	1	0.126578	0.0128271	0.0518238	0.0434889	0.0156149	0.0563339	0.353904
Il10neg_AAGCGTTCAGCTTCGG	2	0.0635116	0.0123945	0.0363755	-0.0295844	0.0945205	0.119796	0.253706
Il10neg_AAGCGTTGTCAACCTA	1	0.0861579	-0.00256027	0.12549	0.037442	0.0384676	0.0876321	0.307067
Il10neg_AAGCGTTTCCGTGTCT	9	0.146445	0.0115081	0.0915578	0.0255092	0.0433449	0.0600458	0.448315
Il10neg_AAGCGTTTCGAGTACT	1	0.0636493	0.0162146	0.106532	0.0557425	0.0394747	0.0359021	0.288064
Il10neg_AAGCGTTTCTGGCCTT	2	0.133148	-0.00529604	0.103034	0.00336757	0.00619093	0.0371235	0.33887
Il10neg_AAGGAATAGCATACTC	3	0.117292	-0.0483029	0.0879057	0.0105066	0.0466029	0.124532	0.29169
Il10neg_AAGGAATAGGATCACG	6	0.0178908	-0.0136959	0.0558421	0.0235794	-0.0729562	-0.0142788	0.261253
Il10neg_AAGGAATCATAGCTGT	1	0.0894457	0.0156038	0.0861034	0.0570577	-0.0110628	0.0262783	0.454079
Il10neg_AAGGAATGTAGTAAGT	4	0.033167	-0.0519961	0.112406	-0.0163734	-0.0183754	-0.0270727	0.283114
Il10neg_AAGGAATGTAGTCACT	1	0.113174	0.0359829	0.0851117	0.0414688	0.0210418	0.0738678	0.426991
Il10neg_AAGGAATTCATACGGT	1	0.0974914	-0.0350907	0.111529	0.0365746	0.11035	0.079064	0.273767
Il10neg_AAGGAATTCCTCTAAT	4	0.0414081	-0.0231912	0.0969152	-0.0235382	0.00125834	0.0629886	0.282342
Il10neg_AAGGTAACACAGCTGC	4	-0.00395825	-0.024179	0.0582388	-0.0420243	0.00903142	0.0198628	0.285022
Il10neg_AAGGTAACACCCTGTT	3	0.0397541	-0.0309165	0.0873122	-0.0413594	0.0451493	0.0746536	0.252422
Il10neg_AAGGTAACAGGTTTAC	2	0.0903047	0.0247273	0.0516259	-0.00188404	0.0739596	0.0880609	0.274824
Il10neg_AAGGTAACATAATGAG	1	0.0601335	0.0355901	0.0616963	0.00277235	0.0128223	0.0723504	0.28476
Il10neg_AAGGTAACATCCAACA	1	0.0942521	0.0607495	0.0617438	-0.0162387	0.0945343	0.114229	0.143182
Il10neg_AAGGTAACATGTTCAG	4	0.0297338	-0.0253892	0.0738726	-0.030914	-0.0419279	0.0139295	0.251623
Il10neg_AAGGTAATCGCCGAAC	2	0.116074	-0.072446	0.00656728	-0.0425965	0.0707584	0.0340067	0.319649
Il10neg_AAGTACCAGCTACGTT	1	0.117295	0.0796998	0.124742	0.0450437	0.0828925	0.0933096	0.368125
Il10neg_AAGTACCAGTTGTCGT	7	0.0521725	0.0185478	0.0588018	0.0539569	0.0379975	0.0303715	0.114669
Il10neg_AAGTACCCATGAGAAT	2	0.0354057	0.0535513	0.0286078	-0.0155179	0.0177658	0.0811841	0.213237
Il10neg_AAGTACCGTGTCTCCT	3	0.113877	-0.0570354	0.123604	-0.0532591	0.0713207	0.0588436	0.393137
Il10neg_AAGTACCTCGTTGTAG	6	0.0507412	-0.0493021	0.0726988	-0.0159823	-0.0215443	0.0415232	0.286582
Il10neg_AAGTACCTCTTGCGCT	2	0.0808122	0.0408391	0.0314456	-0.00823522	0.0400073	0.091361	0.212108
Il10neg_AAGTCGTAGGCAGCTA	1	0.140755	0.0307739	0.0693077	0.0747479	0.0652012	0.0261712	0.309025
Il10neg_AAGTCGTCATCATCTT	1	0.0568548	0.0109108	0.152085	0.0103776	-0.00105759	0.0221962	0.444008
Il10neg_AAGTCGTTCAGCTCTC	1	0.0336264	0.0443972	0.0885094	-0.0541317	0.0387336	0.0872377	0.217946
Il10neg_AAGTCGTTCTTGGTCC	2	0.0789538	-0.0105881	0.0642848	0.00117885	0.0427844	0.0666204	0.332792
Il10neg_AAGTGAAAGAGGATGA	5	0.0214409	0.0216715	0.148215	0.041898	-0.0703765	-0.0196094	0.519761
Il10neg_AAGTGAAAGTTGCCTA	2	0.0601764	0.0191089	0.0723755	0.00214693	0.0398962	0.105123	0.297244
Il10neg_AAGTGAACAACTTCTT	1	0.101943	0.0530644	0.0654173	-0.0115498	0.0208393	0.0552756	0.322144
Il10neg_AAGTGAAGTCGACGCT	1	0.120142	-0.0628827	0.145128	0.00901096	0.0271221	0.0427509	0.386787
Il10neg_AAGTGAAGTGTCTTAG	1	0.0635613	0.0241456	0.117858	0.0158087	0.0384563	0.0904439	0.291515
Il10neg_AAGTGAATCGTTTACT	4	0.0282991	-0.0214922	0.0796437	-0.00490316	0.0195497	0.0310788	0.206405
Il10neg_AAGTTCGCAAGTACCT	4	0.0574707	-0.0778212	0.0670218	-0.0266945	-0.0616325	0.0300593	0.322902
Il10neg_AAGTTCGCAATGAGCG	4	0.00271918	-0.0664337	0.0609947	-0.0622608	-0.0295274	0.0608162	0.375254
Il10neg_AAGTTCGCACTACCCT	1	0.0128645	0.0405702	0.119602	0.0853951	0.000346929	0.041287	0.389781
Il10neg_AAGTTCGCAGACTGCC	6	0.105494	-0.0669837	0.0386089	-0.025924	0.031824	0.127909	0.258949
Il10neg_AAGTTCGGTCTGTCCT	3	0.0885987	-0.0210201	0.106095	0.00668244	0.0829948	0.148709	0.264239
Il10neg_AAGTTCGGTTCGGACC	1	0.0963431	0.00983851	0.137753	0.0072141	0.0581286	0.00804091	0.358755
Il10neg_AAGTTCGTCAGAGTTC	3	0.123629	-0.0455713	0.0778901	-0.0339832	0.0403502	0.0109241	0.409237
Il10neg_AAGTTCGTCATGAGTC	6	-0.056623	0.0610319	0.108458	0.0315775	-0.0448165	-0.00796265	0.395251
Il10neg_AAGTTCGTCTGTAAGC	1	0.12979	0.0380127	0.0988545	0.0596382	-0.0396269	-0.0259998	0.405981
Il10neg_AATAGAGAGCCAAGCA	0	0.0487976	0.0616858	0.0880478	0.0620904	0.00280683	0.0148874	0.393961
Il10neg_AATAGAGAGTTGCATC	3	0.0880653	0.0209032	0.0841705	-0.0269551	0.025854	0.114288	0.191212
Il10neg_AATAGAGCACAGCCAC	2	0.0964956	-0.0069378	0.0915873	0.0281063	0.00788119	0.0643822	0.352369
Il10neg_AATAGAGGTCCGTACG	4	0.0302054	-0.0363331	0.113544	-0.0264845	-0.0221427	-0.0514771	0.286961
Il10neg_AATAGAGGTCGATTTG	4	0.0206363	-0.063913	0.105093	-0.0235987	-0.0766155	-0.0326353	0.286864
Il10neg_AATAGAGGTGCATGAG	8	0.0770077	0.0160338	0.192006	0.0607981	-0.0755711	-0.0036806	0.473399
Il10neg_AATAGAGGTGGCTGAA	6	0.0283897	-0.0413482	0.113364	-0.0217853	-0.0187078	0.0262584	0.31241
Il10neg_AATAGAGGTTGTCTAG	4	-0.0275204	-0.0442102	0.0979124	-0.0446561	-0.0655446	-0.0269822	0.341543
Il10neg_AATAGAGTCAGTCATG	7	0.0445006	-0.019758	0.0315645	-0.058168	0.0511092	0.0264416	0.186966
Il10neg_AATCACGCAACCAACT	2	0.116665	0.0450256	0.112086	0.0216856	0.0871273	0.0735013	0.31515
Il10neg_AATCACGCAATTGTGC	2	0.134551	0.00210274	0.00315804	-0.00911108	0.116938	0.139858	0.295276
Il10neg_AATCACGCACTGTGTA	8	-0.0312844	-0.0805264	0.422256	0.0209011	-0.080855	-0.0561	0.545201
Il10neg_AATCACGGTGCGGTAA	1	0.138854	-0.0652949	0.0376397	0.0248929	0.0454066	0.0453774	0.375615
Il10neg_AATCACGGTGTAACGG	3	0.116507	-0.00893507	0.0682335	0.00459804	0.000223276	0.0618077	0.372081
Il10neg_AATCGACAGAGGCCAT	2	0.0857149	-0.0095253	0.0923156	0.00433015	0.0138047	0.0483678	0.298348
Il10neg_AATCGACAGCCGTTGC	3	0.1447	-0.0219217	0.0680408	-0.0224957	0.0645466	0.00875621	0.383991
Il10neg_AATCGACCAACTGTGT	1	0.0605415	-0.00878995	0.0446109	0.012626	0.0816377	0.0943864	0.277685
Il10neg_AATCGACGTACACGTT	4	0.0107967	-0.0439069	0.0356347	0.00877794	-0.00314526	0.0171907	0.278154
Il10neg_AATCGACGTAGAATAC	7	0.00229403	0.0566621	0.111341	0.056867	-0.0185191	-0.00640683	0.469862
Il10neg_AATCGTGAGTTAGAAC	1	0.129471	-0.0125078	0.0435863	-0.011877	0.0337152	0.0820276	0.341892
Il10neg_AATCGTGAGTTCCATG	1	0.123038	0.00827796	0.0476252	0.051394	0.0208959	0.0715796	0.354119
Il10neg_AATCGTGCAAAGGATT	1	0.124719	0.0144541	0.168762	0.0224166	0.0490624	0.0877226	0.378696
Il10neg_AATCGTGCAACTCCCT	1	0.13482	0.0243698	0.0662511	0.0269817	0.0952347	0.0796124	0.388647
Il10neg_AATGAAGAGACGGATC	1	0.089534	0.0398294	0.0945497	0.0440133	-0.034475	0.0344313	0.375741
Il10neg_AATGAAGAGAGGCGGA	1	0.084616	0.0564738	0.0771997	0.0474112	0.0481879	0.00354099	0.365428
Il10neg_AATGAAGAGAGTGAAG	4	0.0623234	-0.0424575	0.120576	-0.0603869	0.0362052	0.0529046	0.186073
Il10neg_AATGAAGAGCAACAAT	3	0.124078	-0.0326541	0.0671446	-0.00525073	0.0843868	0.100738	0.188887
Il10neg_AATGAAGAGCGGATCA	1	0.116573	-0.0602359	0.0731739	0.017655	0.0296993	0.0499515	0.37368
Il10neg_AATGAAGAGTGCCCGT	1	0.102384	-0.00409684	0.0946729	0.0182655	-0.00734322	0.0511297	0.309366
Il10neg_AATGAAGCACCAGCGT	2	0.0675037	-0.00875825	0.0722981	-0.0256416	0.144826	0.0768114	0.288255
Il10neg_AATGAAGCACTACAGT	6	0.0321336	-0.0537476	0.05299	-0.0123928	-0.0115234	0.0687505	0.197838
Il10neg_AATGAAGCATCGAACT	2	0.0349055	0.0202968	0.123748	0.0270566	0.0244596	0.0473398	0.302669
Il10neg_AATGAAGGTTGATGTC	1	0.144897	0.0398889	0.0382072	0.00832564	0.0543113	0.0781572	0.304939
Il10neg_AATGAAGTCGCGCTGA	0	0.0996271	0.0800445	0.107437	0.0866387	0.0151703	0.101358	0.47658
Il10neg_AATGAAGTCGGCAGTC	6	-0.0062146	-0.00652975	0.109106	0.0356498	-0.036125	0.0261502	0.253088
Il10neg_AATGAAGTCTACCAGA	2	0.123102	0.0390824	0.0614445	0.0126922	0.0579508	0.0673251	0.293311
Il10neg_AATGACCAGCTACTAC	1	0.02641	0.122749	0.0946162	0.0230237	0.0398565	0.0848586	0.327943
Il10neg_AATGACCCAAGCGAAC	9	0.125635	0.0583268	0.0611721	0.0211477	0.0845245	0.101402	0.332022
Il10neg_AATGACCCACCGTGGT	2	0.136115	0.0226372	0.0871187	0.00871214	0.0972281	0.164341	0.260748
Il10neg_AATGACCCACTAGAGG	6	0.0506182	-0.0790249	0.0868115	-0.00455377	-0.00485385	0.0964813	0.22551
Il10neg_AATGACCTCATTCGTT	3	0.17003	-0.0328172	0.0538896	-0.0279507	0.0524112	0.0931352	0.374165
Il10neg_AATGACCTCGATACAC	3	0.0807677	-0.0552722	0.129866	-0.0261799	-0.0512901	0.0181871	0.533407
Il10neg_AATGACCTCTTGGTGA	3	0.0126037	0.0456563	0.0136544	-0.0123483	0.0555313	0.163477	0.184018
Il10neg_AATGCCAAGAGATTCA	4	0.0285141	-0.0126337	0.135579	-0.0530263	-0.0166949	-0.031099	0.271668
Il10neg_AATGCCAAGCACGGAT	1	0.0777307	-0.00269817	0.0803785	0.092256	-0.0335851	0.0389363	0.388674
Il10neg_AATGCCAAGGGTTAAT	4	0.0778149	-0.0354207	0.0850913	-0.0150158	0.0510856	0.0804139	0.189432
Il10neg_AATGCCACAAGCCTGC	1	0.0602455	0.0885138	0.0847648	0.00497055	0.0279072	0.0744111	0.355514
Il10neg_AATGCCACAAGTGATA	1	0.107383	0.0436319	0.0721805	0.0328694	-0.0220272	0.0950641	0.303328
Il10neg_AATGCCACAGGCTACC	2	0.0967589	0.0133379	0.0610889	0.00217463	0.0363665	0.152248	0.228539
Il10neg_AATGCCAGTCCAGCAC	4	0.0308854	-0.0221532	0.0820512	-0.0541448	0.030865	0.0217442	0.190568
Il10neg_AATGCCAGTTGTTGTG	4	-0.0213408	-0.0850129	0.049609	-0.0092893	-0.0283903	-0.0410501	0.370079
Il10neg_AATGGAAAGTCTCTGA	6	0.0179003	-0.049065	0.157224	-0.0184626	-0.0503908	0.00690185	0.305834
Il10neg_AATGGAACATCACCAA	0	0.00766654	0.0615417	0.154756	0.137046	-0.0294943	0.049534	0.442031
Il10neg_AATGGAACATGCGGTC	1	0.0783868	0.0100566	0.062146	0.0389771	0.0151497	0.0595583	0.491951
Il10neg_AATGGCTAGTAGGGTC	2	0.0998984	-0.0213519	0.0399263	-0.0507223	0.0470389	0.0806455	0.198076
Il10neg_AATGGCTCAACTGATC	3	0.158664	0.00746869	0.0695838	0.00454014	0.10588	0.107101	0.161394
Il10neg_AATGGCTCATTGCCTC	2	0.102256	0.0418722	0.0543713	0.0339634	0.0999429	0.0900676	0.306283
Il10neg_AATGGCTGTCCGGACT	2	0.184907	0.010913	0.0626128	-7.21742e-05	0.0792035	0.0683074	0.400622
Il10neg_AATGGCTGTTGTCTAG	1	0.10689	0.0199121	0.073816	0.00409082	-0.00753414	0.0474479	0.312509
Il10neg_AATTCCTAGACGGATC	3	0.122516	0.0339733	0.0896594	-0.00885958	0.142389	0.0889218	0.2327
Il10neg_AATTCCTAGCTTACGT	6	-0.0123141	0.0845925	0.0559355	0.0468209	-0.0108102	0.0313015	0.309684
Il10neg_AATTCCTAGTCACAGG	3	0.0686612	0.00669931	0.0422514	0.000290532	0.0531771	0.0783171	0.239617
Il10neg_AATTCCTCAAGTGATA	1	0.0968597	0.00922663	0.0472523	0.0187636	0.0197463	0.152553	0.265926
Il10neg_AATTCCTCAGCCCAGT	1	0.136459	-0.0305137	0.0359817	0.0449421	0.0997323	0.111994	0.307771
Il10neg_AATTCCTGTAACAGTA	1	0.116113	-0.00936162	0.0587696	0.0222737	0.0290509	0.0692806	0.372442
Il10neg_AATTTCCCACAAGCTT	1	0.0835509	0.0221453	0.162069	0.0117657	0.0610147	0.0566161	0.390708
Il10neg_AATTTCCCACATATCG	1	0.0864176	0.0281565	0.0445659	0.0443224	0.0843185	0.128715	0.307362
Il10neg_AATTTCCCATTCTCTA	1	0.160538	0.0278523	0.123857	0.0801343	0.0372032	0.0552422	0.365573
Il10neg_AATTTCCGTAGAGATT	1	0.123365	0.00105182	0.0448188	0.0283453	0.011942	0.0620286	0.432121
Il10neg_AATTTCCGTCATGACT	2	0.0934558	0.00329709	0.0334464	-0.0317433	0.0441254	0.0759082	0.116749
Il10neg_AATTTCCGTCCGGATC	3	0.0805145	-0.0176296	0.0740651	-0.00931112	0.0653467	0.0849889	0.213629
Il10neg_AATTTCCTCAGGTAAA	3	0.100131	0.00760064	0.0893555	0.0129578	0.0323405	0.0311639	0.261825
Il10neg_AATTTCCTCCTACGGG	4	-0.00716671	-0.0678422	0.104269	-0.0150412	-0.0113054	0.0349909	0.266478
Il10neg_AATTTCCTCGTTCTAT	1	0.170938	0.0257759	0.0780792	0.0142081	0.115497	0.16783	0.211923
Il10neg_AATTTCCTCTGTACAG	1	0.130792	0.0698571	0.0664914	-0.00642921	0.0593353	0.132759	0.246954
Il10neg_ACAAAGAAGTGCGACA	1	0.0974983	0.0651812	0.0937321	0.0108962	0.0511161	0.0304021	0.40132
Il10neg_ACAAAGACACTTGTCC	2	0.125852	0.0222362	0.0458186	0.0328418	0.0705708	0.0774502	0.352841
Il10neg_ACAAAGACAGTATACC	2	0.126722	0.00514717	0.038043	0.00315595	0.109266	0.0912728	0.281283
Il10neg_ACAAAGAGTACATTGC	3	0.156248	-0.0671615	0.122722	-0.00760846	0.0341664	0.0413329	0.339501
Il10neg_ACAAAGAGTAGTGTGG	4	0.062682	-0.0633025	0.0767203	-0.0315229	-0.0531047	0.0132277	0.264959
Il10neg_ACAAAGAGTGACGCCT	6	0.0350789	0.0385373	0.0570645	0.0822117	0.00964427	-0.00523969	0.310675
Il10neg_ACAAAGATCTACGCGG	1	0.0865138	-0.0288437	0.0793476	-0.0153441	0.0448454	0.04347	0.40731
Il10neg_ACAAAGATCTCTGCTG	4	-0.0117634	-0.0205705	0.127039	-0.0102056	-0.0561908	0.0210934	0.275912
Il10neg_ACAAAGATCTGCATAG	4	0.000728793	-0.0818693	0.0901055	-0.0239947	0.0246986	0.0237993	0.234754
Il10neg_ACAACCAAGAAGCGGG	2	0.0904782	0.0287626	0.109791	0.0336487	0.0959578	0.0558817	0.379112
Il10neg_ACAACCACAAGATGGC	6	0.0399028	-0.0949439	0.0739812	-0.0304397	-0.0133156	0.0298569	0.219545
Il10neg_ACAACCACAATAGAGT	1	0.0757929	0.0599211	0.0667968	0.00213273	0.0278257	0.0992674	0.273477
Il10neg_ACAACCACACGCGCAT	3	0.121416	-0.0287693	0.0486598	0.0132304	0.0775668	0.107286	0.298903
Il10neg_ACAACCACATACACCA	2	0.116751	-0.000554117	0.088911	-0.0179844	0.0780857	0.0621899	0.233475
Il10neg_ACAACCAGTATCGAAA	6	0.013688	-0.0449659	0.113246	-0.0523807	0.00715774	0.0287859	0.293678
Il10neg_ACAACCAGTTGGGACA	2	0.0736169	0.0383416	0.0620079	0.0309015	0.0657504	0.0666797	0.371317
Il10neg_ACAAGCTAGAGTTGCG	1	0.116209	0.0447814	0.0815802	0.0254966	0.0325681	0.0763446	0.284766
Il10neg_ACAAGCTAGCTAATCC	1	0.141666	0.0836056	0.0592038	0.0723499	0.0598049	0.0425249	0.437298
Il10neg_ACAAGCTAGCTGAAGC	1	0.0984889	-0.00759794	0.100163	0.0172658	-0.016635	0.0894462	0.27948
Il10neg_ACAAGCTCAGTCCGTG	6	0.0471638	0.0175388	0.120601	-0.0384913	-0.0146071	-0.028364	0.341868
Il10neg_ACAAGCTGTCTGTAAC	6	0.0222976	-0.0242067	0.0516588	-0.0380904	-0.0363376	-0.0172411	0.160601
Il10neg_ACAAGCTGTGGTACAG	1	0.126278	0.0306584	0.122226	0.107207	-0.00630947	0.0685846	0.458163
Il10neg_ACAAGCTGTTGTTGCA	1	0.0767662	0.107579	0.0877076	-0.0191747	0.0453975	0.126685	0.218343
Il10neg_ACAAGCTTCAACGCTA	2	0.0826024	0.057417	0.11825	0.0329863	0.0663261	0.0794281	0.279695
Il10neg_ACAAGCTTCGAGTGAG	7	0.0587236	-0.0401031	0.0700183	-0.0281425	0.0440033	0.00959559	0.159246
Il10neg_ACAAGCTTCGGACCAC	3	0.0965104	-0.0488097	0.0534597	-0.0133561	0.0536543	0.0531472	0.284931
Il10neg_ACAAGCTTCTTGATTC	3	0.0999851	-0.000629852	0.0740148	-0.0459825	0.041242	0.0453627	0.271215
Il10neg_ACACAGTAGTTCCAGT	1	0.112535	0.0137885	0.0467305	-0.018633	0.0926602	0.0866528	0.252335
Il10neg_ACACAGTCACATAGCT	1	0.0331441	0.0693071	0.059479	-0.00059359	0.0703041	0.0658227	0.325235
Il10neg_ACACAGTCACTGATTG	2	0.079946	-0.007376	0.0402731	-0.0369671	0.0477967	0.0968618	0.0969473
Il10neg_ACACAGTCAGTTCACA	4	0.0463653	-0.0315855	0.112226	-0.0363497	-0.0226085	0.0269501	0.31222
Il10neg_ACACAGTCAGTTGTTG	1	0.100338	0.0304006	0.139118	0.0306272	-0.000706684	0.0775883	0.286343
Il10neg_ACACAGTCATGTACGT	4	0.0377061	-0.0498611	0.107816	-0.0351358	0.0120739	0.00249068	0.220659
Il10neg_ACACAGTGTGGAGGTT	4	-0.0125199	-0.0560353	0.157111	-0.0116266	-0.029201	0.000451818	0.289565
Il10neg_ACACAGTTCCAAACCA	6	0.0132353	-0.020597	0.0911963	-0.013644	-0.0591156	0.0325886	0.263993
Il10neg_ACACAGTTCGGATACT	0	-0.0505766	0.0769436	0.0816532	0.117677	0.0223318	0.0248984	0.399111
Il10neg_ACACCAAAGAGAATCT	2	0.0897018	-0.0275595	0.0839887	0.00791689	0.00353126	0.113769	0.33047
Il10neg_ACACCAAAGCATGAAT	3	0.162693	0.0200064	0.0833471	-0.0281168	0.0709401	0.0996331	0.257998
Il10neg_ACACCAACAAAGCGTG	6	0.0296859	-0.0358068	0.0748211	-0.0156641	-0.0108587	0.0327175	0.257173
Il10neg_ACACCAACAAGTACCT	2	0.0892672	0.0155407	0.0588693	-0.0341224	0.0685176	0.139428	0.170146
Il10neg_ACACCAACACATATCG	4	0.0682199	-0.0188403	0.102202	-0.00737379	-0.0228638	0.0410523	0.324389
Il10neg_ACACCAACAGCACAAG	1	0.124678	0.0437068	0.0339756	0.0258574	0.0732901	0.0787218	0.291523
Il10neg_ACACCAAGTAATGCTC	3	0.185324	0.0083507	0.0224102	-0.0360804	0.0965892	0.080397	0.278546
Il10neg_ACACCAAGTACTCGAT	4	0.0451355	-0.0220998	0.0381148	-0.0237516	-0.0303396	0.0168202	0.222909
Il10neg_ACACCAATCCTAAACG	6	0.0874708	-0.0528586	0.0394007	-0.0239754	0.0340302	0.0634691	0.285988
Il10neg_ACACCAATCTCACTCG	1	0.122183	0.0142914	0.0760961	-0.0255543	0.0521319	0.134089	0.290648
Il10neg_ACACCAATCTCCTGCA	1	0.101871	-0.0110208	0.128771	0.0364097	0.0529968	0.0738842	0.472
Il10neg_ACACGCGAGCACTGGA	3	0.103775	-0.0173269	0.131233	-0.0621429	-0.0101512	0.0632308	0.24339
Il10neg_ACACGCGAGTCGAGGT	6	0.0685852	-0.0120242	0.0324266	-0.0362037	-0.0155934	0.0105788	0.284829
Il10neg_ACACGCGCAATCGCAT	6	-0.0254756	0.0238029	0.00200634	-0.0170772	-0.00228587	0.0465437	0.245816
Il10neg_ACACGCGCAGAAGCGT	1	0.0999436	-0.0130431	0.0671007	-0.0145761	0.0387667	0.0380339	0.339125
Il10neg_ACACGCGGTGGCTTAT	2	0.106414	0.0174114	0.100378	0.0265359	0.0483384	0.0815201	0.309462
Il10neg_ACACGCGTCAGGCGAA	2	0.122245	-0.00902729	0.141419	-0.0202477	-0.0167289	0.021	0.461647
Il10neg_ACACGCGTCCCGAAAT	4	0.0190408	-0.0316254	0.11122	0.0118448	0.00997088	0.100203	0.410224
Il10neg_ACACTGAAGCCGATTT	1	0.0871882	-0.0178508	0.0530468	-0.0116711	0.100797	0.0912646	0.290424
Il10neg_ACACTGACAGCGTACC	2	0.0696578	-0.0106163	0.0332169	0.0329901	0.112253	0.150132	0.262239
Il10neg_ACACTGACATTCGGGC	1	0.0399225	0.0316702	0.0969204	0.0436421	0.0682457	0.068402	0.331081
Il10neg_ACACTGAGTACGATGG	1	0.146425	-0.0152767	0.0991261	0.0712053	0.04583	0.0641175	0.346446
Il10neg_ACACTGAGTAGCTTTG	2	0.0662775	-0.0229555	0.0430798	0.0264203	0.068118	0.13551	0.270632
Il10neg_ACACTGAGTCCCTGTT	1	0.100547	0.039224	0.04903	-0.00696843	0.102774	0.0971244	0.220065
Il10neg_ACACTGAGTTGCGAAG	4	0.0276569	-0.0514617	0.0811051	-0.0251256	-0.0560559	-0.0231167	0.283011
Il10neg_ACACTGATCAGGACGA	1	0.106973	-0.0302859	0.0541909	0.0246232	0.0277431	-0.0150836	0.289058
Il10neg_ACAGAAAAGCACGATG	1	0.0771133	0.0237231	0.0501607	-0.0319547	0.0573583	0.0440081	0.269747
Il10neg_ACAGAAAAGTCCGCGT	2	0.0553327	0.0227562	0.127468	0.0777342	0.0704871	-0.0277102	0.386589
Il10neg_ACAGAAAAGTTCCAGT	1	0.0762018	0.0141508	0.0550396	0.068065	-0.00267014	0.041929	0.388199
Il10neg_ACAGAAACACCTCTAC	1	0.126833	0.0390341	0.0392709	0.0376434	0.0980388	0.152615	0.325047
Il10neg_ACAGAAAGTAGCGTTT	6	-0.00146145	-0.0672209	0.0722472	-0.0131665	-0.0123695	0.0526392	0.340161
Il10neg_ACAGAAATCCGGTAAT	1	0.0959674	-0.0530908	0.0891372	0.0388299	-0.00962763	0.0326623	0.315191
Il10neg_ACAGAAATCCGTAGGC	1	0.067365	0.0316658	0.0363324	0.0339583	0.0406428	0.00985805	0.254417
Il10neg_ACAGAAATCTAATTCC	2	0.149225	0.0232993	0.0735833	0.00954068	0.0650555	0.0552077	0.335611
Il10neg_ACAGAAATCTCCGAGG	1	0.0276159	-0.0185177	0.163431	0.0309946	-0.0575683	0.0004799	0.561018
Il10neg_ACAGCCGAGATGACCG	4	0.0633369	-0.0224891	0.0975865	-0.023909	0.0112306	0.0430845	0.377023
Il10neg_ACAGCCGAGTATAGGT	4	0.0227608	-0.0419486	0.0778056	-0.0258625	-0.0189569	0.00478007	0.292368
Il10neg_ACAGCCGCATACTGTG	1	0.0552116	0.0539698	0.0428271	0.00532609	-0.00103671	0.102289	0.310482
Il10neg_ACAGCCGCATCACGGC	4	0.0181355	-0.0590931	0.0747114	-0.0284899	-0.0342416	0.0219401	0.252658
Il10neg_ACAGCCGCATGGATCT	1	0.0700902	0.0632769	0.0204034	-0.00355397	0.100416	0.142999	0.244926
Il10neg_ACAGCCGGTCTCTCTG	2	0.0589377	-0.00209293	0.084102	0.0319682	0.0609866	0.093615	0.304671
Il10neg_ACAGCCGTCCAGCCTT	1	0.124215	0.0688375	0.0842036	0.0681627	0.00349026	0.022876	0.503594
Il10neg_ACAGCCGTCTCTCTAA	4	0.0614454	-0.0631647	0.130511	-0.0480624	-0.0364749	0.0404132	0.237093
Il10neg_ACAGGGAAGCGGTAAC	2	0.0949102	-0.037843	0.0843367	-0.020866	0.0517416	0.0670577	0.378532
Il10neg_ACAGGGAAGGCGACAT	1	0.135952	0.0055281	0.0890563	0.0338325	0.0113261	0.101551	0.331814
Il10neg_ACAGGGACAATCTAGC	3	0.0290581	0.00520443	0.104678	-0.0177775	-0.0351993	0.0508466	0.415051
Il10neg_ACAGGGACAGCTATAC	1	0.0836753	0.0475717	0.0712803	0.0709871	0.0362577	0.0854193	0.364689
Il10neg_ACAGGGAGTACAGAAT	2	0.113293	-0.0344349	0.0540519	-0.0453611	0.0619001	0.0520366	0.263918
Il10neg_ACATCCCAGAAATCCA	10	0.0307575	0.16677	-0.0567949	0.0331618	0.125184	0.245894	0.0854589
Il10neg_ACATCCCAGAGTGTTA	7	0.0438388	-0.0374472	0.0522992	-0.0373545	0.0356069	0.0476454	0.173625
Il10neg_ACATCCCAGGGAGGAC	2	0.0833088	0.00526462	0.0614698	-0.032344	-0.0212778	0.0639973	0.263401
Il10neg_ACATCCCCAAGCCATT	3	0.0424884	0.0360077	0.0371787	-0.01533	0.00205947	0.128162	0.230242
Il10neg_ACATCCCCATACACCA	1	0.0663989	-0.0121654	0.0590087	0.0524069	0.0471133	0.101887	0.380246
Il10neg_ACATCCCGTTGTGTAC	1	0.130843	0.0158181	0.00596122	0.0171291	0.00758805	0.0193576	0.277659
Il10neg_ACATCCCTCAAGCTGT	1	0.161013	-0.0194943	0.0698209	-0.00822288	0.0578241	0.0684869	0.32765
Il10neg_ACATCCCTCACTTCTA	3	0.136265	0.0230253	0.0369294	-0.0515876	0.142842	0.137513	0.207117
Il10neg_ACATCCCTCGAAGCAG	1	0.0420774	0.0368962	0.0270103	0.029768	0.0696888	0.073803	0.265642
Il10neg_ACATCCCTCGACCATA	3	0.0836559	0.0382128	0.0756502	-0.0753094	0.103969	0.150468	0.193352
Il10neg_ACATCCCTCGGCATCG	1	0.0511676	0.00643074	0.049225	0.00337106	0.0688351	0.0890534	0.305601
Il10neg_ACATCCCTCGTGCTCT	6	-0.081882	-0.0342151	0.138181	0.0504735	-0.0475273	-0.0240689	0.45964
Il10neg_ACATCGAAGAATCTAG	4	0.0567189	-0.0415579	0.0744063	-0.0159833	-0.0466043	0.0382837	0.373947
Il10neg_ACATCGAAGCCAAGGT	2	0.04175	0.0277842	0.156842	0.0553949	0.0740867	0.0776869	0.313154
Il10neg_ACATCGAAGGTTGGAC	1	0.0866135	-0.0111347	0.119198	0.0532792	-0.0586491	-0.0452977	0.501729
Il10neg_ACATCGAAGTCATCCA	2	0.0366716	0.0386353	0.0417124	-0.0601749	0.0786046	0.0496838	0.310231
Il10neg_ACATCGACACTACACA	1	0.0616488	0.00570834	-0.0052085	-0.0341311	0.137573	0.238311	0.0684918
Il10neg_ACATCGACAGACCTAT	1	0.10002	0.00108397	0.144475	0.00512138	-0.0098373	0.0434482	0.40763
Il10neg_ACATCGACATTCGGGC	2	0.143254	0.00734314	0.0737368	-0.0596951	0.0807196	0.0547367	0.243636
Il10neg_ACATCGATCCACGTAA	2	0.113104	-0.00421234	0.101386	0.0357081	-0.0150502	0.0732761	0.367517
Il10neg_ACATCGATCGCGCCAA	1	0.0737456	0.0381841	0.0872433	0.0442907	0.0560919	0.0621588	0.322544
Il10neg_ACATCGATCGTTCTAT	8	0.0880079	-0.0689069	0.138004	-0.045016	0.0208917	0.0110324	0.404155
Il10neg_ACATCGATCTAGTACG	1	0.107084	-0.0123089	0.0570459	0.0119025	0.0634591	0.0770735	0.301408
Il10neg_ACATGCAAGATAGCAT	4	-0.00821616	-0.0379831	0.0713605	-0.042419	0.0281764	-0.00664965	0.29926
Il10neg_ACATGCAAGCTGTACT	7	0.0196256	0.0207076	0.0927954	-0.0278031	0.00876133	0.0490958	0.291893
Il10neg_ACATGCACACACGTGC	0	-0.00154748	0.131368	0.177926	0.187015	0.00801471	0.0503795	0.454727
Il10neg_ACATGCACAGTTCCAA	1	0.0810674	0.0179243	0.000958743	-0.016959	0.0405315	0.102143	0.199043
Il10neg_ACATGCACATCCTTGC	3	0.0954208	0.0264921	0.0575591	-0.0437461	0.0456549	0.113099	0.31732
Il10neg_ACATGCATCAAAGGAT	1	0.083101	0.00685181	0.101066	0.0280876	0.0316322	0.0339509	0.406904
Il10neg_ACATTTCAGAATTCAG	4	0.0159898	-0.0150392	0.0581574	-0.0508519	-0.0178127	0.0227825	0.239951
Il10neg_ACATTTCAGCGTGTTT	2	0.0789232	0.0132227	0.102194	0.0205282	0.0127054	0.0451967	0.341309
Il10neg_ACATTTCAGGTACAAT	3	0.0843133	-0.0676015	0.148884	-0.048436	-0.0595063	0.0140417	0.413009
Il10neg_ACATTTCCACCGCTAG	6	0.0262784	-0.085142	0.0476048	-0.0337214	-0.0162573	0.0217558	0.33097
Il10neg_ACATTTCCAGCCATTA	4	-0.01762	-0.0861143	0.10085	-0.00485082	0.0262559	0.0519561	0.303584
Il10neg_ACATTTCCATTCAGGT	3	0.111448	-0.0243162	0.0567254	-0.016132	0.0890414	0.0788696	0.364639
Il10neg_ACATTTCGTAGATGTA	3	0.111101	-0.0480139	0.0547692	-0.0242186	0.00855631	0.058431	0.253386
Il10neg_ACATTTCGTCTCCTGT	2	0.0942702	0.0810936	0.0474932	-0.048183	0.0968487	0.0611872	0.251492
Il10neg_ACATTTCGTTGCTAGT	2	0.106305	0.00766841	0.0616224	-0.0300653	0.12296	0.103625	0.178675
Il10neg_ACATTTCTCACCTCTG	3	0.11169	0.0111314	0.101196	-0.0104911	0.0358307	0.152436	0.243356
Il10neg_ACATTTCTCGAAGCAG	3	0.100496	-0.0318094	0.0870196	0.0304867	-0.0248158	0.0102911	0.396885
Il10neg_ACATTTCTCGCTCTCA	4	0.0417698	-0.0490759	0.0570352	-0.00474666	0.0239791	0.0124615	0.252887
Il10neg_ACCAAACAGAGAATCT	1	0.112974	0.040188	0.136055	-0.0208969	0.0953541	0.176522	0.248111
Il10neg_ACCAAACCAATTGTGC	1	0.0711363	0.0800707	0.0396739	0.0142417	0.0225273	0.0981641	0.202315
Il10neg_ACCAAACCAGAGGGTT	1	0.153081	0.0429604	0.131102	-0.0309131	0.0555052	0.073401	0.340941
Il10neg_ACCAAACGTAAGAACT	8	-0.038074	0.0372527	0.176349	0.146756	-0.0515207	-0.0165526	0.601533
Il10neg_ACCAAACGTTAAGGAT	2	0.0430358	0.0344297	0.0442296	-0.0375381	0.0321111	0.0567379	0.295495
Il10neg_ACCAAACTCATGGTAC	2	0.0843173	0.010109	0.0458089	0.0267839	0.0448601	0.0751119	0.383824
Il10neg_ACCAAACTCGGAATGG	2	0.143734	-0.033356	0.0568215	0.0336567	0.00427664	0.0368685	0.288796
Il10neg_ACCAACAAGAAATCCA	2	0.108772	-0.00191417	0.0734726	-0.027899	0.122474	0.0701834	0.218919
Il10neg_ACCAACAAGACCAAGC	1	0.0644931	0.00552929	0.0617752	0.0503174	0.056541	0.123421	0.27316
Il10neg_ACCAACAAGCTGACAG	2	0.0996837	-0.0113776	0.133835	0.0407589	0.0378425	0.0450362	0.394622
Il10neg_ACCAACAGTGGGCTCT	1	0.057621	-0.00595731	0.112257	0.0443413	0.00973152	-0.0128712	0.389616
Il10neg_ACCAACAGTGTTGAGG	3	0.0884873	-0.00587403	0.0576809	-0.0295132	0.0884951	0.0605682	0.223734
Il10neg_ACCAACAGTTTCGACA	1	0.125001	0.0311392	0.0598821	-0.0154668	0.0486299	0.121601	0.341441
Il10neg_ACCAACATCCTGGTCT	1	0.0925089	0.00159351	0.159602	0.032487	0.0169068	0.0395734	0.433769
Il10neg_ACCAACATCGTTCTAT	6	0.00974091	-0.0440966	0.122441	-0.0513204	0.0176494	0.0802716	0.307197
Il10neg_ACCACAAAGATAACGT	1	0.129502	-0.0352565	0.0457948	0.0365035	-0.00581846	0.0627501	0.266003
Il10neg_ACCACAAAGCGTGTTT	4	0.00136252	-0.0472618	0.103058	-0.0297815	-0.0194989	-0.0239945	0.284413
Il10neg_ACCACAACAAGTCCCG	6	0.0211339	-0.0477902	0.0747594	-0.0286412	-0.0388719	0.0199577	0.255644
Il10neg_ACCACAACATAGTCAC	3	0.128491	-0.0400392	0.0563587	-0.0524898	0.171398	0.118888	0.244682
Il10neg_ACCACAAGTCGTGTTA	7	-0.0109845	-0.0222858	0.135073	0.0997256	-0.058767	-0.0315356	0.536502
Il10neg_ACCACAAGTTACGATC	3	0.0654763	-0.0216055	0.0708625	-0.0635568	0.0509076	0.12898	0.148644
Il10neg_ACCATTTAGAGTCAGC	7	0.0443925	0.00417283	0.0436893	-0.0317881	-0.0393854	0.0316718	0.180921
Il10neg_ACCATTTCAGCAATTC	1	0.0587312	-0.0184312	0.0183572	0.0195773	0.0451613	0.16075	0.233294
Il10neg_ACCATTTGTATATGGA	6	-0.0294237	-0.0284928	0.0636046	0.055054	-0.0411582	0.0236686	0.317107
Il10neg_ACCATTTGTTCCGGTG	2	0.0854184	-0.0389395	0.081513	-0.0322311	0.0900614	0.118	0.243041
Il10neg_ACCATTTTCTCACCCA	1	0.0381869	0.027365	0.0677942	-0.011732	-0.0240773	0.137998	0.238286
Il10neg_ACCATTTTCTGCTTAT	0	0.00678001	0.0338647	0.125255	0.0913819	0.0306049	0.076308	0.349708
Il10neg_ACCCAAAAGCATCAGG	2	0.0875087	-0.0159239	0.10522	-0.0237637	0.026532	-0.0311745	0.55032
Il10neg_ACCCAAAAGGGTACAC	2	0.126211	0.0159481	0.0164121	-0.0241436	0.0490592	0.0833557	0.30996
Il10neg_ACCCAAAAGTATGATG	4	0.0216341	-0.0350629	0.0822442	-0.0595744	-0.018887	0.0345276	0.271944
Il10neg_ACCCAAACAGAAGCGT	1	0.106353	-0.00618496	0.130284	0.0197646	0.0255266	0.0106221	0.239458
Il10neg_ACCCAAAGTCATCACA	2	0.0973566	-0.045378	0.0988723	-0.00804178	0.0948872	0.128745	0.320126
Il10neg_ACCCAAAGTCGAGCAA	1	0.0988704	-0.0348551	0.078154	0.04856	0.0373244	0.018298	0.48377
Il10neg_ACCCAAAGTGAGTAAT	1	0.0577266	0.0711439	0.0515363	0.0683777	0.0175754	0.043486	0.370624
Il10neg_ACCCAAAGTGGTACAG	3	0.09001	-0.057434	0.105849	-0.0186464	-0.0124525	-0.0105431	0.426012
Il10neg_ACCCAAATCAAGCCCG	1	0.0763161	-0.0131249	0.0507886	0.0386404	0.0218836	0.0413293	0.220894
Il10neg_ACCCAAATCCATGAGT	6	0.0251911	-0.0682762	0.147274	-0.0186805	0.00181401	0.0363971	0.288328
Il10neg_ACCCAAATCGCTAGCG	4	0.0118175	-0.0165304	0.113892	-0.0154279	0.000256006	-0.0136589	0.265739
Il10neg_ACCCTCAAGGAAAGGT	4	-0.00178888	-0.03532	0.106243	-0.0102165	-0.0394807	0.0154492	0.296379
Il10neg_ACCCTCACAGCCTACG	4	0.0484613	-0.0410089	0.0716534	-0.0287586	-0.0192731	0.0446536	0.262717
Il10neg_ACCCTTGAGAAGTGTT	4	-0.0229765	-0.0106131	0.112759	0.0117827	-0.024796	0.00508521	0.265757
Il10neg_ACCCTTGCACTATCCC	3	0.147595	-0.0252747	0.0522658	0.042553	0.0526285	0.0690868	0.357816
Il10neg_ACCCTTGGTACGTTCA	2	0.101455	0.0152217	0.111868	0.0126246	0.0672616	0.160585	0.310024
Il10neg_ACCCTTGTCCGGTTCT	4	0.0169193	-0.0791175	0.081675	-0.015009	0.0303071	0.0783048	0.362031
Il10neg_ACCCTTGTCTCATTAC	1	0.101119	0.0439124	0.0739254	0.0214715	0.0503685	0.134745	0.251468
Il10neg_ACCGTTCCAATCTCTT	3	0.111012	-0.0258854	0.0505809	-0.0258731	0.071474	0.161266	0.205804
Il10neg_ACCGTTCCAGACCAAG	6	0.0559946	0.0189895	0.0596411	-0.0686933	0.0386812	0.134388	0.1676
Il10neg_ACCGTTCCAGAGGCTA	3	0.12606	-0.0343438	0.108081	-0.0294914	0.0897874	0.1073	0.159611
Il10neg_ACCGTTCCATAGAATG	2	0.0689215	-0.0363203	0.012607	-0.0443683	0.0191412	0.0565881	0.294038
Il10neg_ACCGTTCGTAGTTACC	1	0.0899832	0.0260263	0.0110853	0.0582039	0.0128569	0.113891	0.351117
Il10neg_ACCGTTCTCCAGTGCG	3	0.106654	-0.0677437	0.190141	0.0095268	-0.0446806	-0.0411245	0.586353
Il10neg_ACCGTTCTCCGAAATC	3	0.103399	-0.0112487	0.0537463	-0.00954704	0.133714	0.194364	0.140418
Il10neg_ACCTACCAGAGTCAAT	1	0.0398172	0.00222491	0.121587	0.0249014	-0.0332315	0.0403859	0.446888
Il10neg_ACCTACCAGTTGCCCG	2	0.131213	0.00284351	0.0303274	-0.0259976	0.127293	0.166307	0.179264
Il10neg_ACCTACCCAAGCTGTT	2	0.148685	0.0319405	0.0932468	-0.0353538	0.0494515	0.0714527	0.302195
Il10neg_ACCTACCCAATTCTCT	1	0.0987295	0.0297811	0.107195	0.0529607	0.0480831	0.0677708	0.427531
Il10neg_ACCTACCCACATTACG	6	0.0274883	0.0143742	0.0669484	-0.0374752	-0.0370025	0.0626865	0.185586
Il10neg_ACCTACCGTCAACGCC	2	0.0636454	0.0565487	0.0522111	0.020612	0.0801755	0.140383	0.274068
Il10neg_ACCTACCTCAGGAAAT	1	0.0757047	0.0376116	0.0236721	-0.0200635	0.111598	0.159911	0.154262
Il10neg_ACCTGAAGTACTAGCT	4	0.00335875	-0.0426198	0.0963697	-0.0379464	-0.00670483	-0.00386894	0.297473
Il10neg_ACCTGAAGTCTAACTG	0	0.0238752	-0.00280455	0.143929	0.0794409	0.0433497	0.00186017	0.453722
Il10neg_ACCTGAAGTGGTTTGT	1	0.015383	0.0677266	0.0803264	0.0283182	0.00747897	0.0712983	0.31375
Il10neg_ACCTGAATCACTTATC	1	0.0587291	-0.00344052	0.0879021	-0.00470228	0.056076	0.112173	0.248501
Il10neg_ACCTGTCAGACCCTTA	2	0.0817227	0.0252311	0.0795844	-0.000785034	0.0203601	0.127624	0.288282
Il10neg_ACCTGTCAGAGATGCC	2	0.128343	0.0498045	-0.0600215	0.00828812	0.113978	0.131845	0.087578
Il10neg_ACCTGTCAGCTGAGTG	4	0.0156898	-0.0151662	0.0463284	-0.0284295	-0.00168041	5.62812e-05	0.229455
Il10neg_ACCTGTCCAAAGCTCT	7	0.0451764	0.0730463	0.102599	-0.0294892	0.0662196	0.155154	0.0872039
Il10neg_ACCTGTCCATGGCTAT	3	0.123222	-0.00759511	0.0555437	0.0090898	0.0882802	0.0967399	0.259093
Il10neg_ACCTGTCGTCAGCTTA	2	0.133422	-0.0119068	0.122438	0.0110537	0.0707628	0.108119	0.247512
Il10neg_ACCTGTCGTGGGTATG	3	0.145566	-0.0068868	0.0492748	-0.0210692	0.00130718	0.0510421	0.358918
Il10neg_ACCTGTCTCATGAGAA	1	0.0616275	0.0195199	0.0875806	-0.0125635	0.0304506	0.0118249	0.249684
Il10neg_ACGATCAAGGGCTGAT	4	0.00254455	-0.00985362	0.102367	-0.0320152	-0.0394519	-0.0250434	0.348939
Il10neg_ACGATCAAGGGTTAAT	1	0.0957457	0.0987644	0.0412382	0.0447473	0.103641	0.147141	0.279338
Il10neg_ACGATCAAGTATGGAT	2	0.0927447	0.00620734	0.117532	-0.0232276	0.0618012	0.0835058	0.287458
Il10neg_ACGATCAAGTTCTACG	1	0.145379	-0.0101811	0.0482064	0.021285	0.0756264	0.0759827	0.384647
Il10neg_ACGATCACAACGATCT	2	0.158962	-0.0312785	0.0877581	0.0237956	0.028047	0.0447035	0.396649
Il10neg_ACGATCACAGAGGTTG	4	0.0197156	-0.0301077	0.102838	-0.0346139	0.0228145	-0.010732	0.294941
Il10neg_ACGATCACAGGTTACT	3	0.0997198	-0.0228594	0.0956545	-0.0285111	0.0687762	0.124582	0.28438
Il10neg_ACGATCACATGAGAAT	4	0.0156871	-0.0644158	0.105582	-0.0432592	-0.0281885	-0.000647889	0.230697
Il10neg_ACGATCAGTAGCGTAG	0	-0.0255673	-0.00338917	0.141152	0.130041	-0.0118447	0.0367184	0.437894
Il10neg_ACGATCATCAGTGCGC	2	0.142519	0.00831881	0.11011	0.000883161	0.0204302	0.0931421	0.299713
Il10neg_ACGATCATCGAAACAA	1	0.116702	0.0326878	0.139027	0.0120365	0.00804063	0.12549	0.196594
Il10neg_ACGATGTAGTTACTCG	1	0.0560948	0.0435702	0.0708715	0.0118644	0.0470394	0.0567023	0.315116
Il10neg_ACGATGTCAGGCCTGT	1	0.165035	0.064281	0.0923413	-0.0102724	0.0972498	0.103375	0.254837
Il10neg_ACGATGTCATGACGTT	7	0.036938	0.076829	0.0838719	-0.0294594	0.0647092	0.148377	0.297426
Il10neg_ACGATGTGTATGGAAT	1	0.0597058	0.00953378	0.0926174	0.0892935	-0.0466781	-0.00562665	0.461834
Il10neg_ACGATGTGTGACTGTT	1	0.170225	-0.00981779	0.0888169	0.0146965	0.0903036	0.079384	0.351948
Il10neg_ACGATGTTCCACGTAA	2	0.0976667	0.00383237	0.0855162	0.025116	0.0631736	0.0418854	0.434777
Il10neg_ACGATGTTCCATTTCA	2	0.049437	0.0675656	0.0638491	0.00279345	0.0483619	0.103959	0.296777
Il10neg_ACGATGTTCTCCGATC	1	0.0951198	0.0460904	-0.00719829	-0.00551344	0.0469432	0.0713264	0.222723
Il10neg_ACGCACGAGAGAATCT	4	0.0421411	-0.0587214	0.0879576	-0.0192499	0.0334059	0.0124238	0.244942
Il10neg_ACGCACGAGGTTGTTC	4	0.00192468	-0.0534554	0.0535782	-0.0303865	0.00502884	0.0148021	0.287572
Il10neg_ACGCACGCAAGATGTA	1	0.112243	0.0140394	0.121749	0.0156755	0.0313377	0.0877528	0.304824
Il10neg_ACGCACGCACAGAGCA	0	-0.0239384	0.0987147	0.139676	0.204852	-0.0430777	0.0406837	0.481162
Il10neg_ACGCACGCAGGCTTGC	1	0.0560268	0.0421178	0.0350106	0.0582514	0.0371565	0.140135	0.219639
Il10neg_ACGCACGGTACCTATG	1	0.0718368	0.00339974	0.0914867	-0.0258285	0.0234872	0.0674663	0.360296
Il10neg_ACGCACGGTCTAACTG	3	0.0138824	0.0232695	0.0903301	-0.016377	-0.00203229	0.077561	0.219423
Il10neg_ACGCACGGTGTTACTG	1	0.142401	0.00406088	0.0462927	0.015475	0.0447299	0.0694666	0.301506
Il10neg_ACGCACGGTTGAGGAC	2	0.156357	0.00411129	0.115142	0.0172017	-0.00310777	0.0330803	0.420338
Il10neg_ACGCACGTCACGGTCG	2	0.0716487	0.0181539	0.120442	-0.0272079	0.050817	0.0363211	0.342709
Il10neg_ACGGAAGAGGACACTG	1	0.151888	-0.0501782	0.109311	0.0267791	0.0461191	0.0333021	0.303369
Il10neg_ACGGAAGAGGTGCATG	0	-0.00694007	0.11749	0.130861	0.191675	-0.0744235	0.0223662	0.554658
Il10neg_ACGGAAGCACGCTATA	6	0.103005	-0.0321298	0.0267708	-0.0131839	-0.0348097	0.0152325	0.186441
Il10neg_ACGGAAGCAGCAGGAT	3	0.0728653	-0.0604116	0.08647	-0.000644492	0.00259682	0.0195772	0.342973
Il10neg_ACGGAAGGTATTCCTT	1	0.124398	0.026469	0.10179	-0.0280816	0.00681901	0.102229	0.266714
Il10neg_ACGGAAGGTCCTATAG	2	0.0943642	0.0390648	0.115619	-0.00141411	-0.00538279	0.0938882	0.33122
Il10neg_ACGGAAGTCGCGTTTC	7	0.0376761	0.0300859	0.101847	-0.0388016	0.0662797	0.0582166	0.254909
Il10neg_ACGGAAGTCGGCCTTT	1	0.120034	-0.0269296	0.0704282	-0.0119759	0.0158142	0.0345653	0.326251
Il10neg_ACGGAAGTCTGGGATT	2	0.15636	0.0282836	0.0404652	0.00479735	0.0878529	0.110326	0.293413
Il10neg_ACGGGTCAGTAAGAGG	1	0.141978	0.00996883	0.0562015	0.0251177	0.00205541	0.0210842	0.272532
Il10neg_ACGGGTCAGTAATCCC	1	0.0485114	0.0253671	0.151716	0.0615066	-0.0182409	0.0451715	0.450076
Il10neg_ACGGGTCCAACCCGCA	1	0.0763369	-0.000594007	0.107352	0.031141	0.0183075	0.0564213	0.486997
Il10neg_ACGGGTCCAATTCTTC	2	0.0166441	0.0665493	0.0409348	-0.0332763	0.0489047	0.0489913	0.306973
Il10neg_ACGGGTCCAATTTCCT	5	0.0225908	0.0102778	0.0556824	0.0425446	0.00862698	0.0983148	0.252804
Il10neg_ACGGGTCCACCCAAGC	1	0.0846965	-0.011719	0.0458349	0.0124235	0.047226	0.080212	0.262807
Il10neg_ACGGGTCGTAGGATAT	4	0.0570975	-0.038849	-0.00515993	-0.0225819	0.0145581	0.0289186	0.187736
Il10neg_ACGGGTCTCGTGGACC	3	0.088603	-0.0475761	0.131053	0.00500489	0.0276415	0.0700966	0.251933
Il10neg_ACGGTCGAGAGAGCCT	3	0.118954	-0.060941	0.099884	0.00137662	0.0120783	0.0596308	0.337765
Il10neg_ACGGTCGAGCCGATAG	2	0.113371	0.0220673	0.0819357	0.0308261	0.0382923	0.0110467	0.322308
Il10neg_ACGGTCGAGCTGGCCT	2	0.0303952	-0.00730371	0.0661954	-0.020165	0.0214664	0.0456183	0.362661
Il10neg_ACGGTCGAGGCATCAG	1	0.145956	0.0124273	0.0954207	-0.00749768	0.134282	0.120131	0.242589
Il10neg_ACGGTCGAGTCTGCAT	2	0.128948	0.02298	0.0517193	-0.0116076	0.0448304	0.0590584	0.350072
Il10neg_ACGGTCGGTCAAGCGA	2	0.0752445	0.0156114	0.0954044	0.0273853	0.067476	0.0222864	0.416979
Il10neg_ACGGTCGGTGACTCGC	2	0.0724853	-0.0238702	0.112338	0.0139849	-0.00900867	0.0233893	0.535692
Il10neg_ACGGTCGGTGTCTAAC	6	0.020301	-0.00383759	0.101735	0.0151861	-0.0682333	0.0245233	0.236868
Il10neg_ACGGTCGTCCACCTCA	0	-0.0184793	0.143023	0.0894511	0.196157	-0.0459127	0.0310164	0.55919
Il10neg_ACGGTTAAGCCTTCTC	7	0.0571125	0.0481542	0.0668464	0.0207011	0.0223395	0.0906495	0.326649
Il10neg_ACGGTTAAGCGTCAAG	1	0.0495849	-0.053086	0.107486	0.0235243	0.0768312	0.0205276	0.341123
Il10neg_ACGGTTACATTGAAAG	1	0.061876	-0.0043181	0.129686	0.0257623	0.035017	0.0709952	0.421296
Il10neg_ACGGTTAGTCAGCTTA	1	0.0643748	-0.00211598	0.0518898	0.0303634	-0.000291343	0.0570412	0.319077
Il10neg_ACGGTTAGTCGGATTT	2	0.146258	-0.04573	0.113684	-0.0510363	0.0625412	-0.0262125	0.418169
Il10neg_ACGGTTATCAACCCGG	1	0.0620306	0.0546964	0.0652389	0.017826	0.0100327	0.0926072	0.330702
Il10neg_ACGGTTATCTCGCTCA	1	0.0663008	0.0385592	0.115296	-0.0102882	0.0472597	0.0453365	0.240965
Il10neg_ACGTAACAGAAGCCAC	2	0.0998855	-0.0323325	0.0876406	-0.0182478	0.0909348	0.155445	0.286167
Il10neg_ACGTAACAGTAACGAT	1	0.098486	-0.0156882	0.0581399	0.0348065	0.0894333	0.0728252	0.311995
Il10neg_ACGTAACCACAAGTTC	2	0.157565	0.0328245	0.0753692	0.00788849	0.0648257	0.15792	0.293924
Il10neg_ACGTAACGTAACATAG	6	-0.0006218	-0.0233159	0.0666986	-0.0139544	-0.0416635	-0.00734503	0.311159
Il10neg_ACGTAACGTCGTTGCG	2	0.157426	0.0335402	0.0383351	0.0682139	0.0771809	0.0818988	0.337042
Il10neg_ACGTAACGTGCGGCTT	6	0.0129911	-0.0397351	0.0522152	-0.0572468	-0.00744554	0.0671861	0.197609
Il10neg_ACGTAACTCCGTATGA	2	0.11104	-0.0238201	0.0412325	0.00522244	0.0139862	0.0174196	0.378653
Il10neg_ACGTACACAAACACGG	2	0.0752483	-0.0112586	0.0777923	0.0194523	0.116465	0.0871822	0.26864
Il10neg_ACGTACACAATCGCAT	4	0.0432581	-0.0491402	0.0671823	-0.0454013	0.0380931	0.07352	0.242368
Il10neg_ACGTACACACCTGAAT	2	0.109677	-0.0281179	0.0701674	0.00732724	0.0907789	0.134241	0.368395
Il10neg_ACGTACACACTTCAGA	1	0.21536	-0.0173638	0.0912929	0.0168559	0.0276979	0.0129929	0.336753
Il10neg_ACGTACAGTGTACATC	3	0.110151	-0.0166781	0.0573078	-0.0336124	0.0496759	0.0413495	0.299333
Il10neg_ACGTACATCAGAGTGG	1	0.0946003	0.0624536	0.0702032	0.0534063	0.0140807	0.0806344	0.359795
Il10neg_ACGTACATCTTCCCAG	1	0.0753611	-0.0112824	0.0723734	0.0765506	-0.0150082	0.00593528	0.338451
Il10neg_ACGTAGTAGATAGTGT	3	0.0347085	-0.0298049	0.129852	-0.0270656	0.0035966	0.0290282	0.414125
Il10neg_ACGTAGTAGCCAAGCA	6	0.0179313	-0.0212278	0.0813785	-0.0400465	-0.0402823	-0.00361675	0.26956
Il10neg_ACGTAGTCACCAAAGG	1	0.13464	0.0462472	0.132392	0.0206729	0.0656636	0.0191431	0.342172
Il10neg_ACGTAGTCATCATCCC	7	0.00500049	0.0324619	0.0226603	0.0180882	0.0610859	0.13261	0.146813
Il10neg_ACGTAGTCATTGCCGG	2	0.0959546	0.00601952	0.0750117	-0.000829371	0.0443207	0.0743188	0.235777
Il10neg_ACGTAGTGTCAGATTC	3	0.110113	-0.004713	0.0554529	-0.00581592	0.00836297	-0.0070669	0.432298
Il10neg_ACGTAGTGTCCCTAAA	3	0.0686455	-0.0428603	0.0544039	-0.00617111	0.0125295	0.0664181	0.210365
Il10neg_ACGTAGTGTCCTGTTC	4	0.018616	-0.0352419	0.0766594	-0.0640414	-0.076878	-0.00142727	0.25783
Il10neg_ACGTAGTTCGTAACAC	4	0.0381495	-0.0584702	0.0665621	-0.0397986	-0.0176686	-0.0309685	0.311223
Il10neg_ACGTCCTAGAGATTCA	1	0.116535	0.00982621	0.0842419	0.0745955	-0.0067283	0.0871401	0.351768
Il10neg_ACGTCCTAGGGCATGT	7	0.0490084	0.0719017	0.10167	-0.000592454	0.0432534	0.0449007	0.292918
Il10neg_ACGTCCTAGTGGCCTC	2	0.0850638	0.0122015	0.0919005	-0.00959343	0.0725688	0.154191	0.348834
Il10neg_ACGTCCTCACACAGAG	1	0.0558144	0.0235989	0.124289	0.0745732	0.059828	0.0790086	0.361877
Il10neg_ACGTCCTGTACTGAGG	3	0.164989	-0.00975513	0.0899172	-0.0233349	0.0357194	0.107825	0.174171
Il10neg_ACGTCCTGTCCTTTGC	1	0.030136	-0.0355298	0.0725785	0.0163995	-0.0226319	0.0255009	0.45287
Il10neg_ACGTCCTGTGTCCAAT	1	0.0793754	0.0646786	0.0621673	0.0507064	0.00992594	0.0634935	0.257138
Il10neg_ACGTCCTTCCCGAAAT	1	-0.0217472	0.0902665	0.0668777	0.0226594	-0.0103548	0.115832	0.292855
Il10neg_ACGTTCCAGAATTCAG	2	0.190369	0.00394416	0.081522	-0.0126976	0.0772827	-0.0021711	0.346514
Il10neg_ACGTTCCCAACTGATC	1	0.0595861	0.0223203	0.0998957	-0.0164734	0.0105874	0.0605378	0.257127
Il10neg_ACGTTCCCAGCCATTA	7	-0.0461402	0.0526029	0.141859	0.0583258	-0.0269442	0.0229585	0.46052
Il10neg_ACGTTCCGTATGCGGA	1	0.0538562	0.00758384	0.0988941	0.14569	-0.0343628	0.0484521	0.34493
Il10neg_ACGTTCCTCTACTGAG	1	0.0653489	0.0160927	0.0525848	-0.00899941	0.0697844	0.0787658	0.294887
Il10neg_ACTACGAAGGACAAGA	3	0.136406	-0.0284017	0.0610404	-0.00545744	0.0351689	-0.00654377	0.316593
Il10neg_ACTACGACAATAAGGT	4	0.0640748	0.0110369	0.0647262	-0.00451584	-0.0231366	0.0668435	0.266921
Il10neg_ACTACGACACTCTGCT	1	0.0803591	0.0852023	0.0644003	-0.0361673	0.0174124	0.110219	0.227698
Il10neg_ACTACGAGTCGATTTG	1	0.13498	0.015451	0.0559125	0.0225092	0.0524811	0.0746002	0.314735
Il10neg_ACTATCTAGCAGAAAG	1	0.10224	0.0080237	0.0608671	0.0200572	-0.0212511	0.0774636	0.292455
Il10neg_ACTATCTAGGGAGGGT	1	0.0414407	0.0285648	0.097008	0.0192953	0.0330789	0.0620623	0.216604
Il10neg_ACTATCTAGGTGATAT	1	0.0672893	-0.0242268	0.0420122	-0.0298372	0.0589861	0.0497577	0.214509
Il10neg_ACTATCTCACGCTGAC	2	0.131288	0.041364	0.00399851	0.0203536	0.07682	0.113025	0.318057
Il10neg_ACTATCTCACTGCACG	1	0.0850712	0.0484364	0.0959705	0.0246336	-0.0116125	0.129954	0.234305
Il10neg_ACTATCTGTACGACAG	2	0.0934417	-0.0258254	0.0711622	-0.00683219	0.0353606	0.0833155	0.307721
Il10neg_ACTATCTGTCGTCGGT	1	0.037954	-0.035998	0.0948838	0.0333668	-0.0338577	0.0340513	0.481074
Il10neg_ACTATCTGTGTTTGCA	3	0.0808464	-0.0429475	0.0707543	-0.0045123	0.0116046	0.0647699	0.2115
Il10neg_ACTATCTGTTACCCAA	7	0.0546673	-0.0115778	0.0435593	-0.0854945	0.0674089	0.0967296	0.246361
Il10neg_ACTATGGAGCCTAGGA	6	0.0604851	-0.0360459	0.0995079	-0.0199825	-0.00853827	0.00348378	0.29121
Il10neg_ACTATGGCAGAGATTA	6	-0.00979677	-0.0670257	0.116542	-0.00265943	-0.0223726	-0.0174751	0.32824
Il10neg_ACTATGGGTCGATTAC	2	0.112996	-0.0356051	0.0301039	-0.0207358	0.0611665	0.0448508	0.402261
Il10neg_ACTATTCCAACACAAA	1	0.12608	-0.0398683	0.127273	0.0172391	0.00346811	0.0240221	0.369768
Il10neg_ACTATTCGTTGCTCAA	2	0.0218803	0.0193988	0.0623963	-0.0046002	0.0260029	0.0927675	0.225957
Il10neg_ACTATTCTCCATGAGT	7	0.031155	0.0275795	0.101111	0.0252901	0.016898	0.148956	0.414397
Il10neg_ACTATTCTCCTACTGC	2	0.0836205	0.0835584	0.0490546	0.0334544	0.0381955	0.0525799	0.268958
Il10neg_ACTCCCAAGTGTAGTA	4	0.0183136	-0.00608872	0.0521958	-0.0454354	-0.0327604	-0.0279509	0.242987
Il10neg_ACTCCCACAAAGACTA	1	0.0409366	0.0112997	0.0484673	0.0801734	-0.0578899	0.038767	0.455102
Il10neg_ACTCCCACAACCTAAC	2	0.147961	0.0163578	0.103136	0.060017	0.106022	0.111139	0.214233
Il10neg_ACTCCCACACCGCTGA	2	0.0879075	0.0294556	0.0893357	-0.00743778	0.10153	0.103294	0.335387
Il10neg_ACTCCCAGTACCTATG	2	0.0463787	0.0176507	-0.00988501	-0.0457374	-0.0088282	0.0268145	0.272307
Il10neg_ACTCCCAGTAGGAAAG	7	0.0469356	-0.0494977	0.0848565	-0.0511614	0.0176263	0.0211443	0.174431
Il10neg_ACTCCCAGTTGCTAGT	6	0.11256	-0.0370591	0.0592553	-0.0441567	0.0113138	0.0594846	0.28859
Il10neg_ACTCCCATCAAGATAG	3	0.0959562	0.0211372	0.0646408	0.00482186	0.122442	0.102662	0.244423
Il10neg_ACTCTCGGTAACACCT	3	0.0692986	-0.0443821	0.0855407	-0.00408902	-0.0175199	0.0649212	0.433004
Il10neg_ACTCTCGTCCTACCGT	1	0.100254	-0.0561212	0.0688738	-0.0027846	0.0178801	0.11582	0.22615
Il10neg_ACTGATGAGAAGTCTA	4	0.0104853	-0.0592725	0.102547	-0.0345782	-0.0390175	0.0190208	0.290854
Il10neg_ACTGATGAGATGTTAG	6	-0.024463	-0.000779746	0.0620527	0.0389261	-0.0236503	0.0681959	0.204163
Il10neg_ACTGATGAGCCGTAAG	4	0.00072017	-0.0340709	0.110415	0.00844158	0.0721175	-0.0143089	0.303788
Il10neg_ACTGATGAGCCTGTGC	2	0.0703998	-0.0310323	0.0234147	-0.0276664	0.0514044	0.087562	0.308524
Il10neg_ACTGATGAGTGTACCT	2	0.0709862	0.0448583	0.0308258	-0.0219154	-0.00699453	0.00708692	0.29556
Il10neg_ACTGATGGTCATCACA	1	0.122852	-0.0225379	0.0699763	0.0069086	0.0327157	0.0060984	0.382966
Il10neg_ACTGATGTCACTACTT	6	0.0245749	-0.0440348	0.115224	-0.0261877	0.0063881	0.0814783	0.170639
Il10neg_ACTGATGTCAGTGGGA	1	0.135867	0.0176114	-0.015515	0.0363396	-0.00768401	0.0842831	0.387653
Il10neg_ACTGATGTCGTTCCTG	4	0.0539301	-0.0437732	0.0554596	0.0130246	-0.0107498	-0.00283625	0.280216
Il10neg_ACTGCAACAAAGGGTC	1	0.104007	0.00168514	0.027525	0.0721064	0.0352044	0.0878074	0.4651
Il10neg_ACTGCAACAACTGCCG	3	0.0794326	-0.00756078	0.0580906	-0.0527472	0.0509469	0.129285	0.260894
Il10neg_ACTGCAAGTCGTACAT	1	0.0779859	-0.00167517	0.091217	0.0393642	0.00705657	-0.00660516	0.528422
Il10neg_ACTGCAATCAATCCAG	2	0.0959188	-0.0812732	0.104902	-0.00579114	0.070001	0.0150317	0.398773
Il10neg_ACTGCAATCCACGGAC	3	0.0693289	0.0065266	0.0853312	-0.0051076	0.112937	0.12565	0.232099
Il10neg_ACTGCAATCCGCTGTT	1	0.0793901	0.000891211	0.0792201	0.0389431	0.0317775	0.0718081	0.412592
Il10neg_ACTGCAATCCTAGCTC	3	0.140253	0.0454608	0.11446	-0.0400077	0.0987339	0.12765	0.209728
Il10neg_ACTGCAATCGAATGCT	1	0.0393591	0.0250495	0.0960765	0.0113449	0.0595146	0.133481	0.266713
Il10neg_ACTGCAATCTAGAACC	4	-0.00598893	-0.0722343	0.107033	-0.0299717	-0.0284311	-0.0153189	0.343346
Il10neg_ACTGCAATCTCCGAGG	2	0.103249	-0.0430013	0.0359201	0.0234473	0.0890963	0.064489	0.301955
Il10neg_ACTGTCCTCGAGAAGC	0	-0.00793156	0.0953224	0.106429	0.0921022	-0.0408259	0.0148415	0.467264
Il10neg_ACTGTGACAAATGCGG	7	0.0413482	0.0316545	0.0595704	0.0204303	0.0757035	0.0886313	0.197167
Il10neg_ACTGTGAGTGATGAAT	2	0.0929986	0.0120279	0.0611646	-0.0560918	0.126686	0.10715	0.29781
Il10neg_ACTGTGAGTTCTCCAC	6	0.0704147	-0.0188177	0.0706232	-0.0331642	0.0224867	0.0718755	0.169252
Il10neg_ACTTAGGAGGTTCTTG	2	0.093725	-7.68328e-05	0.0906511	-0.0109228	0.0209576	0.036381	0.313938
Il10neg_ACTTAGGCAACAAGTA	1	0.155614	0.0539495	0.0527925	0.0373972	0.0958283	0.0909154	0.293948
Il10neg_ACTTAGGCACGACAGA	1	0.098774	-0.00812083	0.111601	0.0480834	-0.0207962	0.0368971	0.338519
Il10neg_ACTTAGGCATAGGCGA	1	0.0500208	0.0482641	0.0691487	0.0334647	0.00187422	0.0659659	0.302768
Il10neg_ACTTATCAGAGTGAAG	1	0.123817	0.00546242	0.0829359	0.0142472	-0.0102122	6.40095e-05	0.420048
Il10neg_ACTTATCCAGGCATGA	2	0.137699	-0.0599694	0.0841665	0.017681	0.0617432	0.0847859	0.348641
Il10neg_ACTTATCGTACAAGCG	7	0.0743076	-0.0324013	0.0789321	-0.0273411	0.0109066	0.0697744	0.269626
Il10neg_ACTTATCGTCCGACGT	1	0.0958747	0.000387523	0.080854	0.00704766	-0.0122264	0.0966261	0.21547
Il10neg_ACTTATCTCACGGTCG	2	0.0832697	0.0337521	0.0878532	-0.0236823	0.0926118	0.0549033	0.296104
Il10neg_ACTTATCTCCCTCTAG	4	0.0275799	-0.01059	0.0626255	-0.0738442	0.0209796	0.0926512	0.168453
Il10neg_ACTTATCTCTAAGCGT	6	0.0126891	-0.0632663	0.122829	0.0424258	0.0489245	0.0339875	0.188119
Il10neg_ACTTCCGCAGGTGAGT	2	0.131501	0.00517011	0.0820358	-0.0181321	0.0717843	0.0629052	0.233253
Il10neg_ACTTCCGTCGGTAACT	2	0.091617	-0.0120282	0.0825576	-0.0131934	0.0488389	-0.0337902	0.355639
Il10neg_ACTTCGCAGGTTAAAC	3	0.0859901	0.024346	0.0723422	-0.054525	0.0493315	0.131764	0.129633
Il10neg_ACTTCGCAGTATAACG	1	0.078674	0.0281021	0.102666	0.0250068	-0.00580761	0.0957685	0.252741
Il10neg_ACTTCGCAGTGGTTGG	7	0.0194495	0.030965	0.109054	0.0393594	-0.0266551	0.0732836	0.312661
Il10neg_ACTTCGCCAGTCGGAA	7	-0.0356842	0.0423138	0.117611	0.0922768	-0.030599	0.02021	0.557161
Il10neg_ACTTCGCGTAATACCC	3	0.123499	-0.0939838	0.0861755	-0.0170064	0.0345813	0.0373153	0.370512
Il10neg_ACTTCGCGTAGATCGG	1	0.0969333	-0.00547578	0.0364267	-0.0169976	0.008146	0.0271377	0.262416
Il10neg_ACTTCGCGTTGTCCCT	3	0.12413	-0.00255986	0.062021	-0.0406902	0.0294882	0.101841	0.169973
Il10neg_ACTTCGCTCCGTGCGA	4	0.0663279	-0.0272578	0.0675581	-0.00305112	-0.0121764	0.0392154	0.237501
Il10neg_ACTTCGCTCTAAGCCA	1	0.0899578	0.0201467	0.0789405	0.00714927	0.0713621	0.0392118	0.28593
Il10neg_ACTTTCAAGAGCCGTA	3	0.0945721	-0.0169879	0.102773	0.0066499	0.0230115	0.0124411	0.37457
Il10neg_ACTTTCAAGCAGGCTA	6	0.0290462	0.0313315	0.0738756	0.00242034	-0.0228675	0.00815088	0.260765
Il10neg_ACTTTCAAGTGGACTG	2	0.102312	-0.0478106	0.121806	0.00700305	0.0157569	0.0377091	0.38547
Il10neg_ACTTTCACAAATCCCA	1	0.100963	-0.0451581	0.0961014	0.0748903	0.0363829	0.0999268	0.308084
Il10neg_ACTTTCAGTCTCAGGC	5	0.0606472	0.00125531	0.0640579	0.0118766	-0.0243327	0.0821176	0.315527
Il10neg_ACTTTGTAGCCATCCG	4	0.00712564	-0.0286384	0.0598342	-0.0324419	-0.0535428	0.0316968	0.279004
Il10neg_ACTTTGTCACACCGAC	4	-0.0141421	-0.0561973	0.0607527	-0.0183689	-0.0158091	0.0251812	0.349337
Il10neg_ACTTTGTCACCCTCTA	1	0.101942	-0.00300408	0.102729	0.00491039	0.0602953	0.0985163	0.185084
Il10neg_ACTTTGTCACGTACAT	4	0.0381871	-0.0179398	0.0433882	-0.0551471	-0.000212039	0.0244194	0.238893
Il10neg_ACTTTGTCAGAAACCG	1	0.0942222	0.0480131	0.0785246	0.028568	-0.0258918	0.0929695	0.416939
Il10neg_ACTTTGTCAGCACAGA	1	0.0438695	0.0632776	0.0471102	-0.0110004	0.0488765	0.112326	0.130576
Il10neg_ACTTTGTGTCGCTCGA	1	0.0351405	0.0540806	0.0766146	-0.0294068	0.0571534	0.149291	0.201277
Il10neg_ACTTTGTTCGAAGCAG	2	0.161145	0.00805826	0.0234466	0.0515482	0.0410097	0.0684585	0.32465
Il10neg_ACTTTGTTCTCAATCT	4	0.00323218	-0.0246887	0.0961485	-0.0524085	-0.0154196	0.0244177	0.185924
Il10neg_AGAAATGAGCTCTTCC	4	0.0188166	-0.0936106	0.0964564	-0.0355901	-0.081632	0.0235683	0.33602
Il10neg_AGAAATGCACCAACAT	3	0.141571	0.00698937	0.0988521	-0.0233382	0.0883031	0.144605	0.240745
Il10neg_AGAAATGCACCCTGAG	1	0.160617	-0.0303689	0.0708003	0.0156416	0.0608892	0.0403591	0.278076
Il10neg_AGAAATGGTGTTAAAG	2	0.0589406	-0.0108237	0.0804022	0.0533516	-0.0114132	0.0353451	0.408538
Il10neg_AGAAATGGTTCCCACT	7	0.107577	-0.00124073	0.129132	-0.023776	0.0961246	0.0563415	0.338299
Il10neg_AGAAATGTCATTACTC	1	0.0625883	0.0418379	0.0373225	-0.00535138	0.0183995	0.0471727	0.353981
Il10neg_AGAAATGTCATTGCTT	4	0.00535184	-0.0861106	0.106028	0.00288116	0.0113833	0.0358747	0.246603
Il10neg_AGAAATGTCTCTAAGG	7	0.0212497	0.0468514	0.0823831	0.0289284	0.0481946	0.102501	0.366597
Il10neg_AGAAATGTCTTCCACG	6	-0.0157375	-0.0478556	0.0824366	-0.00739479	-0.0572115	0.0143096	0.329672
Il10neg_AGAAATGTCTTTGATC	0	-0.00967261	0.121645	0.0127997	0.09803	-0.00246854	0.053416	0.279131
Il10neg_AGAACAACATCTAACG	2	0.0681733	-0.0076767	0.0609038	0.0638997	-0.0515658	0.0578613	0.510932
Il10neg_AGAACAATCTACACAG	3	0.203692	-0.0374301	0.105414	-0.0471012	0.0844588	0.0567064	0.273596
Il10neg_AGAACCTCACAAGCAG	1	0.0656132	-0.00736983	0.0833095	0.0238498	0.0794932	0.0703898	0.397459
Il10neg_AGAACCTCACGCGTCA	2	0.0775727	0.0344854	0.0521425	-0.00502703	0.0479827	0.0842612	0.24408
Il10neg_AGAACCTGTCAGGTAG	2	0.0723157	0.0139721	0.134637	-0.0333927	0.0562404	0.0942332	0.350653
Il10neg_AGAACCTGTGAGACGT	1	0.087728	0.00815841	0.147221	0.0870991	-0.0310144	0.00982721	0.340684
Il10neg_AGAAGCGCAATACCTG	8	0.106144	-0.0265931	0.628001	0.0124912	-0.0352248	-0.0270206	0.51343
Il10neg_AGAAGCGGTACGGCAA	2	0.124916	0.00949563	0.152218	-0.02236	0.0588555	0.0117189	0.343103
Il10neg_AGAAGCGGTAGGACTG	4	0.0286272	-0.0507902	0.0707892	-0.0321262	0.0396856	0.0387426	0.216898
Il10neg_AGAAGCGGTAGGATAT	1	0.131349	-0.00414165	0.11394	0.0213842	0.000804942	-0.00583559	0.457079
Il10neg_AGAAGCGGTCCGGCAT	1	0.107112	0.0151783	0.0421744	0.00676908	0.0268748	0.125851	0.338962
Il10neg_AGAAGCGGTCGGAACA	1	0.0522058	0.0725869	0.0322581	0.0140214	-0.00495948	0.0544435	0.176777
Il10neg_AGAAGCGTCACTGCTC	3	0.110548	-0.0305692	0.100444	-0.0071229	0.0431796	0.0394994	0.3617
Il10neg_AGAAGCGTCAGTGGGA	4	0.000192843	-0.0464557	0.0924578	-0.0194121	-0.00770246	-0.0223055	0.285035
Il10neg_AGAAGCGTCCTTCACG	1	0.135452	0.00859543	0.100542	0.00332174	0.0300652	0.00881072	0.371288
Il10neg_AGAAGCGTCTACGCGG	2	0.0826977	-0.0403433	0.107554	0.0112614	-0.0288364	0.0434851	0.299462
Il10neg_AGAAGTACAAGTACCT	2	0.0704896	-0.016368	0.0855747	-0.0218803	0.0131389	0.133647	0.198646
Il10neg_AGAAGTACAGCCTACG	2	0.12985	-0.0110615	0.125195	0.0387141	0.0448572	0.059086	0.352945
Il10neg_AGAAGTAGTCCCACGA	4	0.0346681	-0.0610614	0.0975136	-0.00814617	-0.066502	-0.0422632	0.353443
Il10neg_AGAAGTAGTGGGTTGA	1	0.0815071	-0.0391282	0.0963332	0.0237082	-0.00209014	0.00805644	0.272078
Il10neg_AGAAGTATCAAGTGTC	1	0.0842255	0.00167578	0.0854451	0.00620006	0.00340125	0.11042	0.305542
Il10neg_AGAAGTATCATCGCTC	2	0.145758	0.0682386	0.0637169	-0.00259163	0.106475	0.18255	0.177358
Il10neg_AGAAGTATCCCGAACG	3	0.0617463	0.0321676	0.0389506	-0.0054596	0.0186219	0.0641259	0.260156
Il10neg_AGAAGTATCTTACGGA	4	0.0100737	-0.0330901	0.0733629	-0.0424398	-0.0102224	0.000751397	0.309071
Il10neg_AGACAAAAGCGGCTCT	6	0.0405263	-0.0546247	0.0419381	-0.0183002	-0.0360872	-0.0067673	0.295583
Il10neg_AGACACTAGCGGATCA	3	0.164179	-0.0563645	0.12804	0.032383	0.00705523	0.0149942	0.375631
Il10neg_AGACACTCACGACAAG	3	0.135792	0.0134047	0.0498134	0.0116983	0.0760067	0.103781	0.347904
Il10neg_AGACACTCACTGGCCA	3	0.0170897	0.00706457	0.0900878	-0.0210307	0.0346814	0.158051	0.166406
Il10neg_AGACACTCAGCGGATA	1	0.108624	0.0272957	0.0583273	-0.0080463	0.00236695	0.100324	0.298407
Il10neg_AGACACTGTCTGTAAC	1	0.110451	0.0252096	0.0679703	0.0210369	-0.0277152	0.080431	0.332329
Il10neg_AGACACTGTTCTGACA	2	0.0796173	0.0278692	0.144963	0.0673098	-0.00607576	0.0834378	0.495979
Il10neg_AGACACTTCACATACG	6	0.0243382	-0.0087458	0.0173543	0.012593	-0.0110315	0.0957621	0.337964
Il10neg_AGACAGGCAATTTCCT	7	0.0771808	0.019057	0.0564349	-0.0199743	0.0857207	0.0911325	0.272536
Il10neg_AGACAGGGTACAAACA	6	0.00821143	-0.0532092	0.0846745	-0.0437324	-0.02913	-0.0252774	0.325418
Il10neg_AGACAGGGTAGACAGC	1	0.0749131	0.0531224	0.0494862	0.0280451	0.0069203	0.0650277	0.312199
Il10neg_AGACAGGGTATGTCCA	2	0.0941435	-0.028341	0.0485574	0.0199149	0.039954	0.0460167	0.30677
Il10neg_AGACAGGGTTAGGCCC	2	0.078278	0.00358985	0.0754729	0.00543832	0.0228785	0.0475349	0.3295
Il10neg_AGACAGGTCCGCCTAT	2	0.0979439	0.00427909	0.0658573	-0.00500797	0.0672495	0.0941457	0.240472
Il10neg_AGACAGGTCGCTTGAA	1	0.0796264	0.00226879	-0.00489544	0.0461155	0.0858979	0.0437071	0.156444
Il10neg_AGACCATGTACCGCGT	2	0.156951	-0.0492725	0.0840618	0.0149949	0.0776577	0.0803451	0.358254
Il10neg_AGACCATGTCCTCATC	5	0.0409081	-0.0418156	0.0237306	0.00638349	0.0196157	0.0612905	0.311568
Il10neg_AGACCATGTTACAGCT	2	0.133128	-0.012124	0.123468	0.0402759	0.00805987	0.0620014	0.394086
Il10neg_AGACCATTCACGGACC	7	-0.0125651	-0.00447745	0.121752	0.0677158	-0.0166869	-0.00100791	0.483578
Il10neg_AGACCCGAGACGGTTG	1	0.0920464	-0.0086461	0.101897	0.00748342	0.0254685	0.0265155	0.371668
Il10neg_AGACCCGAGTAAAGCT	6	-0.0640144	-0.0313858	0.111613	0.0210695	-0.0484854	0.0120827	0.35288
Il10neg_AGACCCGAGTGAACAT	4	0.00288308	-0.0770207	0.063089	-0.0313454	-0.00241216	0.0295705	0.297621
Il10neg_AGACCCGCAAGTGGGT	1	0.0704423	0.0741883	0.0517085	0.0425182	0.00284321	0.0856945	0.416456
Il10neg_AGACCCGCACCAGACC	1	0.0584977	0.022638	0.0784403	0.0176984	0.0507703	0.080012	0.273685
Il10neg_AGACCCGCACGGTGAA	5	0.0459293	-0.00330458	0.0787199	0.0907322	-0.0533953	0.0100383	0.451515
Il10neg_AGACCCGCATGTCGTA	5	-0.0198846	0.0137315	0.125539	0.0426682	-0.0356925	0.015359	0.44636
Il10neg_AGACCCGGTAGGAAAG	1	0.0792144	0.0219152	0.0909395	0.0698835	-0.0355674	0.0196339	0.433954
Il10neg_AGACCCGGTATCGCAT	4	-0.0215581	-0.101775	0.106178	-0.0443369	-0.0493854	-0.0111139	0.429571
Il10neg_AGACCCGGTCCTTTGC	1	0.120729	0.0552522	0.0543746	0.0132896	0.0139903	0.116438	0.267017
Il10neg_AGACCCGGTGACAGCA	3	0.146661	0.0234254	0.0740746	0.0150613	0.0406221	0.0813472	0.302102
Il10neg_AGACTCAAGATGAATC	4	-0.0111098	-0.0684792	0.180399	-0.0251375	-0.051002	-0.0626338	0.463957
Il10neg_AGACTCAGTGTGGTCC	4	0.0376467	-0.0469106	0.114881	-0.0143946	-0.0285679	0.00101557	0.257958
Il10neg_AGACTCAGTTCCTTGC	1	0.114017	0.00855253	0.116707	0.0300215	0.0814611	0.081446	0.269935
Il10neg_AGAGAATAGGAATTAC	7	0.0409554	0.0297076	0.0414507	0.0037843	0.0397388	0.0559472	0.233783
Il10neg_AGAGAATAGGCACGAT	1	0.0547917	0.0202099	0.0372675	0.0556117	0.0333478	0.0745483	0.307241
Il10neg_AGAGAATCAACAAGTA	1	0.102052	-0.0403286	0.0934708	-0.0264156	0.0587987	0.0922523	0.31382
Il10neg_AGAGAATCACCCTGTT	1	0.0464989	0.00297632	0.121907	-0.00193913	-0.0221171	0.0647649	0.291773
Il10neg_AGAGAATCATGAAAGT	2	0.0745643	0.0305259	0.0464904	0.0138878	0.0130156	-0.00811015	0.251948
Il10neg_AGAGAATCATTCTCTA	3	0.1494	-0.0360339	0.100694	-0.0377973	0.0778557	0.0648117	0.278841
Il10neg_AGAGAATTCCGCACTT	6	0.0571652	0.0248246	0.0384037	-0.00780007	0.0134879	0.132363	0.284597
Il10neg_AGAGAATTCTCATGGA	1	0.103971	0.0370421	0.100114	0.094177	-0.00539061	0.11552	0.261155
Il10neg_AGAGAGCAGACAGTCG	1	0.0153938	0.0233066	0.0581451	0.0288541	0.0475391	0.0522839	0.342014
Il10neg_AGAGAGCAGTAAATGC	6	0.0754799	-0.0312671	0.0708658	0.0102422	-0.0310656	0.0224865	0.380093
Il10neg_AGAGAGCCACAGTGTT	2	0.0721249	-0.00510496	0.0467955	-0.00562696	0.0537894	0.0774962	0.23376
Il10neg_AGAGAGCGTGATACCT	3	0.073457	-0.0219901	0.116743	0.0477446	0.00553885	-0.0144091	0.25808
Il10neg_AGAGAGCTCCTGTAAG	1	0.0253153	0.0338756	0.0287391	0.00818874	0.0316753	0.0215683	0.278115
Il10neg_AGAGCAGAGCCTCTCT	3	0.070502	0.0350777	0.0570656	0.035427	0.0265089	0.100184	0.290252
Il10neg_AGAGCAGCAGAGGCAT	6	0.0362473	-0.0497696	0.120392	-0.032197	-0.0379126	-0.0396507	0.13567
Il10neg_AGAGCAGGTAATGATG	1	0.0915847	-0.0197433	0.0363313	0.0690969	0.0423048	0.0844964	0.300559
Il10neg_AGAGCAGGTCACCGCA	4	0.0320123	-0.0491039	0.067486	-0.00361746	-0.00827487	0.0415383	0.203542
Il10neg_AGAGCAGGTTTCACTT	2	0.127789	0.0449321	0.0813829	0.0576783	0.048226	0.0657485	0.39453
Il10neg_AGAGCAGTCATAGGCT	0	-0.00198168	0.0601149	0.00652146	0.0796015	-0.045959	0.0637824	0.425159
Il10neg_AGAGCAGTCGCAGAGA	0	-0.00569349	0.0267297	0.107078	0.0998342	0.0239882	0.0888759	0.344884
Il10neg_AGAGCAGTCGCGTGCA	4	-0.00493378	-0.0532811	0.15615	-0.0238974	-0.0730314	-0.0522651	0.401416
Il10neg_AGAGCCCAGCTACGTT	0	-5.579e-05	0.143135	0.0634919	0.118208	-0.0222744	0.0877298	0.399389
Il10neg_AGAGCCCCAGAGAATT	3	0.0808628	-0.00515864	0.0179732	0.00954002	-0.0275105	0.0249475	0.185816
Il10neg_AGAGCCCTCAGGCGAA	4	0.00285843	-0.0824821	0.045637	-0.0359936	-0.0171272	-0.00692632	0.317289
Il10neg_AGAGCCCTCGAGAAGC	2	0.0883466	0.000688186	0.0425611	-0.0480243	0.00268866	0.0565026	0.231611
Il10neg_AGATAGAAGATGTTAG	3	0.162557	-0.0635214	0.0939226	0.0326389	0.0948877	0.0905622	0.191156
Il10neg_AGATAGAAGGGAACAA	4	0.0223931	-0.0593179	0.0866255	-0.0626765	-0.0139532	0.00174187	0.256767
Il10neg_AGATAGACAAACGTGG	3	0.0544274	0.0493064	0.1169	-0.00563997	0.00936831	0.126802	0.165015
Il10neg_AGATAGACACAAGGTG	1	0.039955	0.00486045	0.0966593	0.0602908	0.0410034	0.0974003	0.332809
Il10neg_AGATAGACATCGTTCC	4	0.0244413	-0.0638654	0.0850568	-0.0379129	-0.00622921	-0.00939623	0.273241
Il10neg_AGATAGATCATCCCGT	3	0.131259	-0.00779849	0.0782443	-0.0328089	0.0171364	0.0705969	0.281971
Il10neg_AGATAGATCCGCGATG	1	0.138974	0.0129586	0.0467095	0.00050555	0.06983	0.0650765	0.316561
Il10neg_AGATAGATCTCCGAGG	3	0.129805	-0.0727008	0.179853	-0.0395342	0.00404854	-0.011724	0.533988
Il10neg_AGATCCAAGAGATGCC	1	0.0750765	0.00940143	0.0913757	0.0524703	0.0017434	0.00416383	0.461725
Il10neg_AGATCCAAGAGTTGAT	2	0.123547	-0.060359	0.0531559	-0.022481	0.0834279	0.0518701	0.285987
Il10neg_AGATCCAGTAATGATG	1	0.115921	0.0596294	0.13825	0.0874908	-0.0163527	0.0812816	0.401532
Il10neg_AGATCCAGTCAATGGG	3	0.137412	0.0589971	0.0228064	-0.0451787	0.0503698	0.0742165	0.148027
Il10neg_AGATCGTAGTGAGTTA	1	0.0768604	0.0287792	0.024598	0.0305446	0.0117786	0.0712434	0.323366
Il10neg_AGATCGTCACTAACGT	6	-0.00384646	-0.0387783	0.0563874	0.0571513	-0.027365	0.03174	0.434484
Il10neg_AGATCGTGTCATAGTC	1	0.134287	0.0145238	0.0457613	0.0382591	0.0280515	0.0858428	0.164677
Il10neg_AGATCGTGTGAGATTA	1	0.118011	-0.00560564	0.0780032	0.0293514	0.0565906	0.0341445	0.317995
Il10neg_AGATCGTGTTTGGAAA	3	0.147575	0.0107188	-0.0117167	0.00346621	0.168855	0.184113	0.148278
Il10neg_AGATCGTTCCAAGGGA	1	0.120354	-0.0165353	0.0722974	0.0529628	0.0616045	0.0214569	0.346976
Il10neg_AGATGAACATGATGCT	1	0.0803702	0.00965975	-0.00500496	0.0440659	0.102112	0.080914	0.166668
Il10neg_AGATGAACATGTGTCA	4	0.0233839	-0.05919	0.104846	-0.0359798	-0.0446872	0.00753122	0.280034
Il10neg_AGATGAATCGCAACAT	1	0.125995	0.0388301	0.0663452	0.00636646	0.0709126	0.0639276	0.232754
Il10neg_AGATGCTAGTAAAGCT	0	-0.0165601	0.0060853	0.134168	0.111282	-0.0283209	-0.00579113	0.517984
Il10neg_AGATGCTGTCAGGTAG	2	0.100292	-0.00345027	0.039889	-0.0195409	0.0666289	0.121629	0.25591
Il10neg_AGATGCTGTTTGCCGG	1	0.144619	-0.0397161	0.0760471	0.0353728	-0.00541673	0.0636336	0.257803
Il10neg_AGATGCTTCGATTTCT	1	0.118268	0.0069122	0.0616564	0.00188983	0.0645912	0.139071	0.203211
Il10neg_AGCATCAAGGCGAACT	8	0.0168927	-0.031862	0.238956	0.0377998	-0.0470552	-0.0300589	0.515795
Il10neg_AGCATCACAACTCCAA	1	0.0708442	0.0731785	0.0550344	0.00599594	-0.0106577	0.0717501	0.404949
Il10neg_AGCATCACAAGACCTT	3	0.122588	-0.0236013	0.0429327	-0.0418658	0.110774	0.0646546	0.338579
Il10neg_AGCATCACACATGAAA	3	0.146488	-0.0137076	0.0707303	0.00944679	0.0226272	0.0861196	0.43601
Il10neg_AGCATCACAGACTGCC	4	0.0360058	-0.0595154	0.0789764	-0.00722774	-0.027367	0.0160905	0.272049
Il10neg_AGCATCACAGCATCTA	1	0.0676627	-0.0328698	0.104628	0.0500629	0.0407031	0.0770842	0.446178
Il10neg_AGCATCACAGTGACCC	2	0.13665	-0.036905	0.113887	-0.0455229	0.132113	0.0950811	0.297317
Il10neg_AGCATCAGTCTGCCTT	0	0.0178359	0.0410472	0.113853	0.118393	0.00412548	0.0450005	0.587352
Il10neg_AGCATCAGTTAGAGAT	0	0.0180575	0.0916203	0.121707	0.0944888	-0.0389941	0.0290877	0.334307
Il10neg_AGCATCATCATTACGG	1	0.0276866	0.060896	0.157112	0.0519108	-0.0249971	0.0432778	0.492176
Il10neg_AGCATCATCGAACCAT	2	0.0663024	-0.0167626	0.0259985	-0.0124608	0.0391959	0.136848	0.267488
Il10neg_AGCATCATCGGTGTAT	1	0.0690739	0.0192154	0.0608339	0.0916725	-0.0309576	0.00665778	0.310771
Il10neg_AGCATCATCTAATTCC	4	0.0318191	-0.0402498	0.0748565	-0.02131	-0.0172405	0.0616504	0.156989
Il10neg_AGCATCATCTACCAGA	1	0.0467641	0.120089	0.0890982	0.0882071	-0.00689807	0.0606443	0.2926
Il10neg_AGCCAATAGCCTTGAT	1	0.107725	0.00642803	0.0976318	0.0048276	0.0663296	0.101402	0.347723
Il10neg_AGCCAATAGGAAGTGA	8	0.0829663	-0.0714152	0.241615	0.00915365	-0.0800342	-0.0717239	0.588575
Il10neg_AGCCAATCACGCTATA	3	0.0257797	-0.046252	0.0540109	-0.0445092	0.00437878	0.085089	0.213214
Il10neg_AGCCAATGTTGAGAGC	4	0.0421373	-0.00319321	0.047119	-0.0135445	-0.033047	-0.00421695	0.309821
Il10neg_AGCCAATTCTTTCCAA	1	0.125226	0.0262851	0.0538058	0.018164	0.0411053	0.13	0.329453
Il10neg_AGCCACGAGACCAAAT	2	0.0855095	-0.0353133	0.0371058	0.0142695	-0.0142019	0.0124669	0.348989
Il10neg_AGCCACGCAAATCGTC	7	0.0655358	0.04522	0.108575	-0.00774318	0.0303026	0.0970292	0.261518
Il10neg_AGCCACGCAGAGGCAT	1	0.155509	0.0184216	0.108452	-0.0166946	0.0502039	0.0858722	0.36632
Il10neg_AGCCACGGTATCCTCC	7	0.0368022	0.040647	0.0890118	-0.0161561	0.0555028	0.0573183	0.180713
Il10neg_AGCCACGTCCCAGTGG	6	0.0675806	-0.0907934	0.114323	-0.0302513	-0.028009	-0.0623046	0.349148
Il10neg_AGCCACGTCCGGGACT	2	0.11478	0.0401212	0.0811774	0.0247722	0.0707411	0.136775	0.316871
Il10neg_AGCCAGCAGAAGCGGG	7	0.0349613	0.0661153	0.0364899	0.0063467	0.0424995	0.148739	0.19941
Il10neg_AGCCAGCCACGTATAC	0	-0.0190656	0.0569872	0.0501173	0.0814117	0.00215408	0.0506876	0.405086
Il10neg_AGCCAGCTCAGAATAG	1	0.0662054	0.0264577	0.0557493	-0.000999871	0.0117937	0.0978972	0.237983
Il10neg_AGCCAGCTCATTCACT	0	-0.000949109	0.0895802	0.133265	0.157727	-0.0557479	0.0155956	0.508204
Il10neg_AGCGATTAGCGAACTG	1	0.0542782	0.0189126	0.055313	0.00610331	-0.019662	0.0745463	0.378262
Il10neg_AGCGATTAGGTCGTGA	2	0.12523	0.0128189	0.0354319	5.12289e-05	0.0995743	0.139641	0.227514
Il10neg_AGCGATTGTAGGTACG	1	0.0265528	0.0281244	0.0504265	-0.0107614	0.0333482	0.0726502	0.315986
Il10neg_AGCGATTGTCGTTCAA	6	0.013026	-0.0574714	0.06044	-0.0370198	-0.0406807	0.00827857	0.28242
Il10neg_AGCGATTGTGAGCTCC	6	0.00155723	-0.014108	0.0717876	-0.0271499	-0.0474023	0.00838392	0.27402
Il10neg_AGCGATTGTTCTCGTC	0	0.0386007	0.0899308	0.0899368	0.084961	-0.0295887	0.00461463	0.361266
Il10neg_AGCGATTGTTGCCAAT	2	0.0353845	0.0516684	-0.00370284	0.0128994	0.065451	0.0116952	0.144484
Il10neg_AGCGCCACACGTCTCT	2	0.105185	0.00552237	0.102996	-0.0139603	0.111374	0.121141	0.245821
Il10neg_AGCGCTGAGTCATAGA	3	0.162603	0.0486267	0.0533947	-0.0341189	0.15093	0.154045	0.156552
Il10neg_AGCGCTGCAGTCCGTG	1	0.083114	0.0965566	0.066807	-0.0216571	0.0902446	0.0619019	0.256939
Il10neg_AGCGCTGTCATTGAGC	1	0.0841269	0.0257621	0.0738194	-0.0135245	-0.0135229	0.094341	0.374028
Il10neg_AGCGCTGTCTGACCCT	6	-9.73914e-05	-0.0199104	0.159011	0.0214487	-0.01212	-0.00735715	0.295189
Il10neg_AGCGTATCACTCGATA	1	0.0353106	0.0850743	0.0488001	0.0763389	0.00326753	0.0863688	0.32239
Il10neg_AGCGTATGTATACGGG	4	-0.00351654	0.00431304	0.090398	-0.0191421	-0.0194993	-0.0392209	0.228382
Il10neg_AGCGTATGTGTACGCC	1	0.129444	-0.00478978	0.115349	0.0398786	-0.0177586	-0.00713531	0.343497
Il10neg_AGCGTATGTGTGGACA	1	0.0418839	-0.0535046	0.0974047	0.00195665	-0.0164593	0.0345116	0.21531
Il10neg_AGCGTATGTTGATCGT	2	0.0983606	0.0148472	0.090632	0.0344478	0.103772	0.075263	0.344415
Il10neg_AGCGTATTCATTCGTT	7	0.0366761	-0.0445123	0.0781012	0.0162701	0.0527236	0.0368377	0.160158
Il10neg_AGCGTATTCCGTAATG	0	-0.0149287	0.123029	0.103285	0.136532	-0.0334323	0.0334349	0.470947
Il10neg_AGCGTATTCGGACTTA	1	0.0529574	0.0415402	0.0690779	0.0676669	0.0170384	-0.0185343	0.345005
Il10neg_AGCGTCGAGAGGTGCT	1	0.0880946	-0.0552136	0.0668779	-0.0306621	-0.00113276	0.0356988	0.367823
Il10neg_AGCGTCGCAGACCATT	2	0.0611841	-0.0248466	0.120765	-0.0251904	0.0474939	0.0250016	0.328808
Il10neg_AGCGTCGCAGAGAGGG	6	0.0382157	-0.0742199	0.0843606	-0.0538013	-0.0859775	-0.0552827	0.292225
Il10neg_AGCGTCGCATTCTCCG	1	0.060623	0.0193121	0.105702	-0.0197184	-0.0276043	0.00223398	0.237603
Il10neg_AGCTACAAGAACTGAT	7	0.0082491	0.0108089	0.090446	0.0274005	0.00189813	0.0531238	0.308521
Il10neg_AGCTACAAGCGCATCC	0	-0.00640119	0.0662078	0.0453884	0.0553548	0.0151567	0.0209436	0.209244
Il10neg_AGCTACACACAAGCTT	3	0.110643	-0.0192084	0.101469	0.0241514	0.0506051	0.0508234	0.363695
Il10neg_AGCTACACACTGAGTT	6	0.0361981	-0.0284822	0.0407994	-0.00250526	-0.0133512	0.070402	0.254607
Il10neg_AGCTACAGTACCGCGT	1	0.089068	0.0320262	0.0586458	0.0585178	0.0300977	0.0166825	0.429515
Il10neg_AGCTACAGTAGTCTTG	4	0.0644735	-0.0226629	0.0620086	-0.0441228	-0.047858	0.0294131	0.357033
Il10neg_AGCTACAGTCTAATCG	2	-0.013136	0.00830052	0.0533227	-0.0426611	0.113026	0.0317487	0.339036
Il10neg_AGCTACAGTTGACTAC	1	0.0429498	0.0271657	0.101137	-0.0166767	0.125847	0.170281	0.211226
Il10neg_AGCTACATCCATCACC	4	0.0201397	-0.0293624	0.0812384	-0.0508594	0.00608924	0.0476073	0.268007
Il10neg_AGCTCAAAGAGTCTTC	4	0.0103439	-0.0518628	0.089658	-0.0260705	0.00801382	-0.0187729	0.309434
Il10neg_AGCTCAACACTACGGC	2	0.0835298	-0.0186862	0.0756981	-0.0205515	0.0317623	0.10484	0.240496
Il10neg_AGCTCAACAGAAATTG	3	0.0867627	0.0133092	0.0485167	-0.0391667	0.0228567	0.1283	0.173177
Il10neg_AGCTCAACAGCGAGTA	2	0.0760704	0.019381	0.089619	0.0379549	0.013892	0.0803313	0.269899
Il10neg_AGCTCAAGTTTAGAGA	2	0.0638042	0.0443021	0.0354365	0.0395346	0.0687868	0.0533403	0.234888
Il10neg_AGCTCAATCGTGGACC	6	0.0678486	-0.0471327	0.0709297	-0.041995	-0.0174413	-0.038176	0.366778
Il10neg_AGCTCAATCTTGATTC	7	0.0525499	-0.0720765	0.115216	-0.043486	-0.0160579	-0.00411483	0.351692
Il10neg_AGCTTCCAGTGAGCCA	1	0.0640395	-0.0107701	0.054055	0.0632377	0.0542625	0.0472936	0.333387
Il10neg_AGCTTCCCAAGTGTCT	1	0.0266927	0.0558788	0.0917348	0.0180108	0.0109156	0.0807041	0.321836
Il10neg_AGCTTCCCAATTTCGG	2	0.0975311	0.0349515	0.101805	-0.00644874	0.0703454	0.119947	0.302694
Il10neg_AGCTTCCCACATGAAA	1	0.012576	-0.00473786	0.0522517	0.00950254	0.0254191	0.0509765	0.303065
Il10neg_AGCTTCCCATCATTTC	1	0.135505	-0.0426044	0.144195	0.0105183	0.0370605	0.0565291	0.355708
Il10neg_AGCTTCCGTACGGTTT	4	0.0329637	-0.0432039	0.0580772	-0.0372305	0.0110999	0.0647985	0.295404
Il10neg_AGCTTCCTCCGATCGG	1	0.203618	-0.00734273	0.106892	-0.0201754	0.0219397	0.0544495	0.343107
Il10neg_AGGAAATTCATCTGTT	3	-0.0166926	-0.0716195	0.102651	-0.00980805	-0.0825465	-0.0455208	0.47635
Il10neg_AGGAAATTCCATGATG	2	0.127225	-0.00024492	0.118025	0.0244491	-0.00350731	0.0263026	0.360199
Il10neg_AGGAAATTCCTCTCGA	3	0.0659129	-0.0361279	0.117512	-0.0145457	0.100232	0.0718802	0.277867
Il10neg_AGGAAATTCCTTCTTC	1	0.110633	0.0186849	0.0357476	0.0451691	-0.00343398	0.077583	0.184872
Il10neg_AGGAATAAGCAGTACG	2	0.123936	-0.00803906	0.100871	0.00920286	0.0920629	0.0899199	0.183912
Il10neg_AGGAATACATCTCATT	1	0.132728	0.0482959	0.105787	0.102417	0.0640769	0.0302222	0.356072
Il10neg_AGGAATACATGAAGGC	4	0.00136037	-0.0541548	0.131268	-0.0403863	-0.030609	0.0114102	0.260545
Il10neg_AGGAATACATTCATCT	1	0.130884	0.0158249	0.127545	0.0819811	-0.0341487	0.0479873	0.384572
Il10neg_AGGAATAGTAACGTTC	0	-0.00127797	0.0683864	0.119214	0.0476494	0.0176102	0.0453102	0.40994
Il10neg_AGGAATAGTGTTAACC	3	0.117783	-0.022687	0.140877	-0.0361993	0.0363207	0.0602957	0.335276
Il10neg_AGGAATATCCATGAGT	1	0.0666246	-0.013471	0.0503947	0.022513	0.0426152	0.0901869	0.336308
Il10neg_AGGAATATCGAGCTGC	2	0.0769462	-0.0049047	0.12151	-0.024945	0.0492417	0.0234721	0.288632
Il10neg_AGGACGAAGCATGCGA	2	0.103849	-0.00101489	0.123723	0.00330703	0.0589993	-0.000113374	0.385491
Il10neg_AGGACGAGTAACGATA	1	0.121565	-0.0128295	0.114757	0.0275067	-0.027328	-0.0607514	0.499154
Il10neg_AGGACGAGTCATGACT	4	0.0327899	-0.029916	0.070928	-0.0412678	-0.0230251	0.00623298	0.271101
Il10neg_AGGACGAGTCGTATGT	4	0.0567663	-0.0472679	0.0608164	-0.0123859	-0.0212033	0.0356872	0.21323
Il10neg_AGGACGAGTTCTATCT	2	0.0974783	0.021675	0.0536754	-0.0179613	-0.0104431	0.0621382	0.264463
Il10neg_AGGACGATCCACATAG	1	0.0939203	0.0123258	0.097331	0.0753309	0.0141962	0.022258	0.385028
Il10neg_AGGACTTAGAAGCTGC	2	0.0584932	-0.0115506	0.0847659	-0.0433345	0.0784535	-0.00471982	0.221073
Il10neg_AGGACTTAGAGACAAG	1	0.0651928	-0.0355435	0.108575	-0.00598402	0.0415605	0.0827887	0.242793
Il10neg_AGGACTTAGTTCCGGC	1	0.109711	0.00761774	0.0533743	0.0420327	0.0582691	0.029326	0.356642
Il10neg_AGGACTTCAACTCGTA	6	0.0841345	0.0467698	0.0630101	-0.0173959	-0.00244873	0.0531968	0.222628
Il10neg_AGGACTTCAGGCCTGT	6	0.0550763	-0.0510044	0.0444329	-0.00368734	-0.0221155	0.0796684	0.285343
Il10neg_AGGACTTGTGCCTTCT	0	-0.030985	0.0595675	0.0703016	0.0914521	-0.040274	0.00766475	0.368699
Il10neg_AGGACTTTCAACCTTT	2	0.0843177	0.0108133	0.0835177	0.035604	0.0814458	0.0901371	0.415542
Il10neg_AGGACTTTCGTGTTCC	1	0.149524	-0.00684663	0.0936717	0.0149876	0.042936	0.0561177	0.354786
Il10neg_AGGACTTTCTAGGCAT	4	0.00226521	-0.0255921	0.0926599	-0.0301932	-0.04258	-0.0233872	0.373506
Il10neg_AGGACTTTCTGAGAGG	2	0.0806507	0.0210647	0.0966216	0.00199756	0.0792197	0.0386723	0.228886
Il10neg_AGGAGGTAGGAAGTGA	7	0.107048	-0.0122901	0.0868783	-0.0657012	0.0272863	0.0285515	0.23006
Il10neg_AGGAGGTCACCCTTGT	7	0.0165327	0.00162619	0.0505232	-0.0284942	-0.00283014	0.0473883	0.211165
Il10neg_AGGAGGTCAGTCGAGA	1	0.126717	-0.0173958	0.0695958	0.00607169	-0.0130774	0.0592177	0.323736
Il10neg_AGGAGGTGTAGTGGCA	3	0.0626644	-0.0434414	0.0509368	-0.0839665	0.0838464	0.0830917	0.170619
Il10neg_AGGAGGTGTGCACAAG	1	0.0487996	-0.0199421	0.144418	0.00462975	-0.015604	0.0406586	0.353286
Il10neg_AGGAGGTGTGTCCATA	3	0.104729	-0.039836	0.0768599	-0.0285772	0.0710926	0.104254	0.245175
Il10neg_AGGAGGTTCTCTTGCG	3	0.102722	-0.017204	0.0865888	0.00908464	0.0240299	0.0315645	0.417721
Il10neg_AGGATAACACTAAACC	1	0.0553831	0.0454611	0.0869803	0.00706224	0.0616994	0.0666596	0.291902
Il10neg_AGGATAACAGGTCCGT	3	0.116756	-0.0635584	0.100779	-0.0719051	-0.00469602	-0.0112599	0.374419
Il10neg_AGGATAACAGTGTGCC	1	0.0312802	0.0135114	0.0274502	0.0306725	-0.0115492	0.0715132	0.298086
Il10neg_AGGATAAGTACAACGG	2	0.146232	-0.03158	0.117075	0.0398195	0.0592153	0.0262181	0.335963
Il10neg_AGGATAAGTACGGGAT	8	0.0740174	-0.0378292	0.21978	0.0363458	-0.0251017	0.018297	0.475213
Il10neg_AGGATAAGTGTGAGCA	7	0.0209405	0.0773531	0.113093	0.0195365	-0.02263	0.0362905	0.366197
Il10neg_AGGATAAGTTAAGAAC	1	0.0183092	0.0320585	0.0280746	0.0459902	0.0490308	0.0939738	0.27001
Il10neg_AGGATAATCGCGCTGA	6	0.0199263	-0.0476739	0.0673337	-0.0203728	-0.00218226	0.000754841	0.170034
Il10neg_AGGATCTCATGACTAC	1	0.103017	0.0362956	0.168325	-0.00442967	0.0223437	0.0784755	0.333668
Il10neg_AGGATCTGTCGAATGG	1	0.0287447	-0.019683	0.0476677	0.0808931	-0.0278504	0.0435589	0.425126
Il10neg_AGGATCTGTGCGAACA	1	0.0716797	-0.00526838	0.0956627	0.0561525	0.0513023	0.0849041	0.248774
Il10neg_AGGATCTTCGCCGAGT	8	0.0282486	-0.0210187	0.194214	0.0642869	-0.0111232	-0.00839139	0.356539
Il10neg_AGGATCTTCTTCTTCC	1	0.0472644	0.0656376	0.0869991	0.0489354	0.0673708	0.134948	0.413873
Il10neg_AGGCATTAGAGTTGCG	4	0.0199965	-0.0397775	0.0530646	-0.0315867	-0.049556	-0.0275206	0.338047
Il10neg_AGGCATTAGATCGACG	1	0.091652	-0.0362123	0.0643514	0.000628932	0.0708419	0.16046	0.20257
Il10neg_AGGCATTAGGGCTTCC	3	0.122279	0.00805587	0.0406924	-0.0145681	0.0258037	0.0762831	0.334846
Il10neg_AGGCATTCAGACAAAT	3	0.109914	0.00833452	0.0543574	-0.0322043	0.0404238	0.0655921	0.249703
Il10neg_AGGCATTCATCCGTTC	3	0.12048	-0.0421554	0.0608301	-0.00271743	0.0159825	0.0934612	0.351697
Il10neg_AGGCATTCATTCTGTT	4	0.0383309	-0.0649905	0.0757606	-0.064669	0.00831362	0.00477675	0.249614
Il10neg_AGGCATTGTATAATGG	3	0.138427	-0.0524503	0.15684	-0.0100362	0.0486172	0.0129744	0.425462
Il10neg_AGGCCACAGGAAGTAG	2	0.0543344	-0.0568265	0.107848	0.00532948	0.00974619	0.057582	0.283212
Il10neg_AGGCCACCACGATAGG	2	0.0779458	0.0446934	0.0317382	-0.0327555	-0.0033413	0.0585829	0.288367
Il10neg_AGGCCACCAGTTGAAA	2	0.0961551	0.0180286	0.0804509	-0.0646442	0.066858	0.0778893	0.212477
Il10neg_AGGCCACTCCACAGCG	1	0.0396742	0.00527164	0.103237	0.00229949	-0.00593958	0.0946931	0.237864
Il10neg_AGGCCACTCGACGAGA	1	0.061682	-0.0028598	0.0775812	0.0747989	0.0315645	0.0725172	0.378619
Il10neg_AGGCCACTCTTAGGAC	1	0.0124834	0.0544864	0.0572195	0.0404263	0.0396966	0.0852009	0.371144
Il10neg_AGGCTGCAGCGGTAAC	1	0.0361265	-0.00884935	0.127007	0.0771252	-0.00676253	0.0452585	0.458936
Il10neg_AGGCTGCCATCTAGAC	3	0.113839	-0.0580622	0.0513372	-0.0498615	0.124575	0.0972897	0.201166
Il10neg_AGGCTGCGTTGTAAAG	1	0.134671	-0.0270735	0.02897	-0.037614	0.0103886	0.0563886	0.280903
Il10neg_AGGGAGTAGACTGTTC	7	-0.00797253	0.0305423	0.129769	0.0255076	0.0390765	0.0921522	0.290649
Il10neg_AGGGAGTAGATACTGA	7	0.0190233	0.0196053	0.00624947	0.0221381	0.0411241	0.0387404	0.13602
Il10neg_AGGGAGTAGCTCTATG	4	-0.00842708	-0.0345502	0.102787	-0.000677106	-0.0111852	0.030628	0.245183
Il10neg_AGGGAGTAGGTGGTTG	1	0.062384	0.0227914	0.0907538	0.0702724	0.0381224	0.043964	0.32134
Il10neg_AGGGAGTCACCTGATA	1	0.179798	0.0134198	0.0160277	0.00752462	0.125561	0.193084	0.162656
Il10neg_AGGGAGTCACGGCACT	3	0.138826	-0.062661	0.0266314	0.00638636	0.0546651	0.0560937	0.267644
Il10neg_AGGGAGTCAGTAACCT	4	0.0463742	-0.0465038	0.109229	-0.0179248	-0.0077646	-0.0568865	0.331666
Il10neg_AGGGAGTCATAGAGGC	1	0.0598811	0.0309295	0.0420727	0.000290552	0.041612	0.0250527	0.263665
Il10neg_AGGGAGTGTTGCGGCT	1	0.0642121	-0.0337461	0.11654	7.74349e-05	0.000421453	0.0265345	0.355849
Il10neg_AGGGAGTTCTGACCCT	4	0.0208677	-0.0471883	0.0896493	-0.0470112	-0.0267225	-0.00183369	0.257298
Il10neg_AGGGAGTTCTTACACT	3	0.134112	-0.00770326	-0.0242562	0.0364145	0.0624822	0.117293	0.102703
Il10neg_AGGGCCTAGCGATTCT	1	0.0987379	0.0349962	0.0714926	0.00216922	0.0631034	0.0825248	0.324196
Il10neg_AGGGCCTAGGATAATC	3	0.12341	-0.0197018	0.0965735	-0.0383586	0.0208671	0.0489103	0.34546
Il10neg_AGGGCCTAGGTTGGAC	2	0.107155	-0.00870385	0.0811102	-0.0314258	-0.00161625	0.0511983	0.381041
Il10neg_AGGGCCTCAGCCTACG	2	0.0556896	0.0673165	0.0877837	0.0533359	0.0284912	0.115912	0.379973
Il10neg_AGGGCCTGTACCGCGT	0	0.0148777	0.00882869	0.108325	0.0691244	0.0153396	0.0289751	0.420658
Il10neg_AGGGCCTGTAGCGATG	4	0.000922652	-0.035147	0.035911	-0.0156288	-0.0269876	0.0554364	0.146881
Il10neg_AGGGCCTGTCAATGGG	2	0.0725085	0.0377683	0.0561691	-0.00605853	0.0323933	0.00538443	0.344116
Il10neg_AGGGCTCGTCGATGCC	3	0.135436	0.0220442	0.0705241	-0.0222145	0.0270522	0.100307	0.300337
Il10neg_AGGGCTCGTGACTATC	4	0.0195378	-0.0628029	0.176165	-0.00194388	-0.0406337	-0.0450115	0.296738
Il10neg_AGGGCTCTCAGAGTGG	1	0.158259	0.033034	0.0302443	-0.0358954	0.10056	0.0669125	0.107388
Il10neg_AGGGTCCAGACCATGG	7	-0.0146309	-0.000753627	0.156935	0.0651107	-0.0642432	-0.00599932	0.522098
Il10neg_AGGGTCCAGTGCTCGC	1	0.120934	0.0252535	0.105047	0.0343455	0.0767122	0.0468981	0.324134
Il10neg_AGGGTCCAGTTACGGG	2	0.164109	-0.00418576	0.0812174	0.0301214	0.0918469	0.155553	0.255026
Il10neg_AGGGTCCCACGCTGCA	1	0.0576391	-0.0553016	0.131496	0.0638909	0.0128626	0.0535657	0.376316
Il10neg_AGGGTCCGTCCACACG	3	0.0807388	0.0770952	0.00189693	-0.0105809	0.100853	0.172714	0.194705
Il10neg_AGGGTCCTCCGAACGC	2	0.0597032	0.0955055	0.15304	0.0309121	0.0303528	0.00642346	0.370142
Il10neg_AGGGTCCTCGCCGAGT	2	0.0403494	0.0534139	0.0831126	0.0535292	0.0110286	0.0874904	0.419141
Il10neg_AGGGTCCTCTTTGCTA	2	0.131625	0.0166427	0.115405	0.000565366	0.101112	0.0976246	0.0853239
Il10neg_AGGGTGACAGCTTTGA	4	0.0193893	-0.0266295	0.0495619	-0.0117331	0.00719712	-0.0198229	0.291977
Il10neg_AGGGTGACAGTCGAGA	6	-0.0345079	0.0270706	0.077741	0.0766241	-0.0419252	0.014862	0.210534
Il10neg_AGGGTGACATAGGTAA	1	0.0514284	-0.030929	0.103773	-0.00188691	-0.000284616	0.0487201	0.3598
Il10neg_AGGGTGAGTCCCTAAA	2	0.104546	-0.0635994	0.0898294	0.00363853	0.0161996	0.0572725	0.272026
Il10neg_AGGGTGAGTCCTTGTC	6	0.0474895	-0.0186705	0.120381	-0.0255215	0.00989175	0.0237618	0.309288
Il10neg_AGGGTGAGTTCCCACT	2	0.134726	-0.0482308	0.0490925	0.000686859	0.0229329	0.0262101	0.283227
Il10neg_AGGGTGATCCGTCCTA	1	0.06502	-0.00197269	0.119471	-0.0117105	0.0397892	0.0610246	0.386799
Il10neg_AGGGTGATCGTAACCA	1	0.115986	0.0155384	0.0868426	-0.0247619	0.00185838	0.0856896	0.245906
Il10neg_AGGGTTTCAACCCTCT	2	0.127045	-0.00335941	0.120099	-0.0162122	0.0336174	0.0744141	0.288381
Il10neg_AGGGTTTCAGGTATGG	6	-0.0113861	-0.0814737	0.112095	0.0140192	-0.12592	-0.0734928	0.494571
Il10neg_AGGGTTTGTCAACGCC	3	0.122645	0.0142015	0.0920037	-0.0250452	0.0817522	0.0802241	0.242656
Il10neg_AGGGTTTTCAACTCTT	6	0.0308293	-0.0433287	0.088257	-0.0269366	-0.00222486	0.0951146	0.155566
Il10neg_AGGGTTTTCAGTCAGT	1	0.0874028	0.00615018	0.0335012	0.0337597	0.0366985	0.0717697	0.262644
Il10neg_AGGGTTTTCGAATGCT	3	0.223625	-0.0353733	0.105003	-0.0501316	0.124169	0.146747	0.222025
Il10neg_AGGGTTTTCGTGTGGC	0	-0.016129	0.0433094	0.125019	0.113626	-0.0341742	-0.000749325	0.519732
Il10neg_AGGGTTTTCTGGCCAG	2	0.147639	0.0463002	0.0475267	0.00404394	0.0921728	0.154826	0.233609
Il10neg_AGGTAGGCACAAATAG	1	0.0509706	-0.0193935	0.0913019	0.0443587	-0.0318034	-0.00312835	0.33144
Il10neg_AGGTAGGCACCAACAT	2	0.0887337	0.00923429	0.0234231	-0.00915853	0.0749914	0.0776491	0.255866
Il10neg_AGGTAGGCATGTTTGG	1	0.0857123	0.0479262	0.110993	0.0551263	0.0508974	0.0403977	0.346729
Il10neg_AGGTAGGGTGCCTATA	3	0.121666	-0.0278336	0.136675	0.00770252	0.0259727	0.00659581	0.477475
Il10neg_AGGTAGGTCGTGGCGT	1	0.0777588	0.021123	0.0776385	0.0243217	0.0336572	0.0774557	0.291079
Il10neg_AGGTAGGTCTAGTGTG	3	0.021828	-0.002843	0.0992699	-0.0110514	-0.0202634	0.116477	0.207869
Il10neg_AGGTCATAGCACGTCC	1	0.134409	-0.0420519	0.103534	0.0345893	0.0480677	0.0405917	0.420272
Il10neg_AGGTCATAGGTAGCCA	1	0.0823132	0.0083635	0.0856398	0.051174	-0.0128839	0.0976176	0.287902
Il10neg_AGGTCATAGTATGGAT	1	0.0683295	0.00431217	0.0647607	0.032095	0.0840126	0.0938668	0.214007
Il10neg_AGGTCATTCGAATGCT	4	0.010009	-0.0159227	0.0553864	-0.0431065	-0.0492783	0.0244463	0.262553
Il10neg_AGGTCTAAGAGTCAGC	6	0.0544984	-0.0883711	0.081219	-0.0409958	-0.00906721	-0.00835767	0.274542
Il10neg_AGGTCTAAGTAGCATA	0	0.0427912	0.065714	0.130121	0.142478	-0.0436042	0.0673707	0.428095
Il10neg_AGGTCTAAGTTATGGA	6	0.0260898	-0.0261452	0.0280331	0.0309048	0.00700262	0.0405596	0.248216
Il10neg_AGGTCTACACGTACAT	1	0.128428	0.0311589	0.0247459	0.00842728	-0.0154903	0.106233	0.293709
Il10neg_AGGTCTAGTACTTCCC	2	0.0494032	0.0418969	0.135661	0.0107955	0.00978042	0.0159575	0.419877
Il10neg_AGGTCTAGTGAATTGA	3	0.0136269	0.0171029	0.095681	0.0628157	-0.0260128	0.0574748	0.34815
Il10neg_AGGTCTAGTGAGACGT	3	0.163824	-0.0908818	0.0556328	-0.00308815	-0.00839339	0.0356032	0.405816
Il10neg_AGGTCTATCATGGAGG	1	0.103827	-0.0626933	0.133901	0.0200339	-0.0226788	0.0530614	0.452864
Il10neg_AGGTCTATCGCCTTGT	3	0.120901	0.00472325	0.0718345	-0.0161372	0.0351323	0.147504	0.205085
Il10neg_AGGTCTATCGGACCAC	1	0.155846	0.0607424	0.0962581	0.0840744	-0.0114366	0.0940021	0.284593
Il10neg_AGGTCTATCGGTCAGC	1	0.102792	-0.0523956	0.101443	0.0266006	0.0294701	0.0114888	0.390396
Il10neg_AGGTGTTCACAATGTC	3	0.145702	-0.0173425	0.0986281	-0.0244199	0.0602195	0.08869	0.343296
Il10neg_AGGTGTTCACGAAGAC	4	0.026972	-0.0479116	0.0381827	-0.0477257	0.0105137	0.0047409	0.222075
Il10neg_AGGTGTTGTAACTTCG	3	0.136643	-0.0477242	0.0390873	0.00209549	0.0363829	-0.0306621	0.320147
Il10neg_AGGTTACAGCATGCAG	6	0.0507093	-0.0546469	0.128496	0.0119419	-0.0545783	0.0118524	0.325748
Il10neg_AGGTTACAGCTCTGTA	1	0.144393	0.0493057	-0.0118846	0.0140167	0.00466393	0.0802949	0.128843
Il10neg_AGGTTACCAGACGGAT	1	0.0460777	-9.35177e-05	0.129991	0.0309092	0.0339259	-0.0043594	0.320035
Il10neg_AGGTTACTCTAGTGAC	7	0.0800238	-0.0515745	0.0452491	-0.0484356	0.0417784	0.0451369	0.175723
Il10neg_AGGTTGTAGCCTTCTC	6	-0.0209453	-0.0287058	0.0872955	0.000766854	-0.0108396	0.0883606	0.270228
Il10neg_AGGTTGTAGTAGCATA	8	0.0367973	-0.0681939	0.385757	0.00803644	-0.0460191	-0.0244768	0.437207
Il10neg_AGGTTGTAGTAGGATT	4	0.0135086	-0.0693562	0.140443	-0.022917	-0.0216401	0.0813083	0.313144
Il10neg_AGGTTGTGTCGACGCT	3	0.161045	-0.0732282	0.0914083	-0.0602822	0.0288935	0.0234117	0.338518
Il10neg_AGGTTGTTCTGAGGCC	2	0.111237	0.0434275	0.101524	-0.0164187	0.0158723	-0.00243843	0.26041
Il10neg_AGTAACCAGGGATGTC	2	0.0833497	0.0678216	0.0892724	0.0402768	0.0403246	0.122971	0.306301
Il10neg_AGTAACCCAACGCCCA	1	0.0214941	0.00978414	0.0804156	0.0503809	0.0452483	0.0661929	0.297831
Il10neg_AGTAACCCAATGTCTG	6	-0.0438799	0.0358882	0.0911887	0.0329271	-0.108931	-0.0381883	0.36972
Il10neg_AGTAACCCACCATTCC	3	0.091044	0.00865977	0.0696533	-0.0225364	0.0632809	0.0365965	0.246106
Il10neg_AGTAACCGTACCAGAG	1	0.11677	-0.0157056	0.140308	0.0172515	0.0214419	0.029989	0.420722
Il10neg_AGTAACCGTACCTATG	1	0.0943249	-0.0752224	0.102451	-0.0497067	0.0668187	0.00293266	0.337201
Il10neg_AGTAACCGTCTTACAG	6	0.0266301	-0.0581151	0.11124	-0.00338878	-0.0342874	0.0224295	0.381422
Il10neg_AGTAACCGTGAAAGTT	3	0.061247	0.0308818	0.0347291	-0.0277355	0.0446863	0.100411	0.212019
Il10neg_AGTAACCGTGAGCCAA	1	0.0185905	0.0195454	0.0766253	0.000457418	0.0542233	0.159437	0.286498
Il10neg_AGTAACCTCAGGTGTT	1	0.0679805	-0.00347529	0.0724186	-0.0162141	0.0460056	0.0809087	0.280266
Il10neg_AGTACCACACCATATG	3	0.159092	-0.0280645	0.036112	-0.0267727	0.087269	0.138539	0.183341
Il10neg_AGTACCAGTAAGATAC	1	0.0469275	-0.000145766	0.064094	-0.00375404	0.0137725	0.0744694	0.432605
Il10neg_AGTACCAGTACAGTTC	1	0.126113	-0.00321486	0.0650102	0.0183463	0.0732875	0.0820281	0.363255
Il10neg_AGTACCAGTGCCTTCT	1	0.0736041	0.0333964	0.0515001	0.00304981	0.0864676	0.0642585	0.333182
Il10neg_AGTACCATCATCACTT	1	0.171896	-0.00354183	0.0841097	0.0833319	-0.0302226	0.0641881	0.264474
Il10neg_AGTACCATCGGTCGGT	1	0.0637806	0.0191037	0.0204606	0.0471231	0.073392	0.0747535	0.324521
Il10neg_AGTACTGAGTAATCCC	2	0.0456086	0.043915	0.0896603	-0.0324148	0.0369889	0.0502368	0.293561
Il10neg_AGTACTGAGTCGGCAA	2	0.0843951	0.0435	0.0608604	-0.0166273	0.05849	0.128016	0.25317
Il10neg_AGTACTGCAACGGCCT	0	0.0107258	0.0286211	0.101103	0.0676363	0.0362732	0.0845483	0.404579
Il10neg_AGTACTGCACTGTGTA	4	0.0143027	-0.0139173	0.0464552	0.0259794	-0.0245497	0.013257	0.206511
Il10neg_AGTACTGCATAGAATG	4	-0.00203145	-0.0322778	0.0687605	-0.0150496	0.00204165	0.00393972	0.262969
Il10neg_AGTACTGCATTGCCGG	2	0.0654808	0.107376	0.0268788	-0.0202622	0.0299325	0.140039	0.263774
Il10neg_AGTACTGGTCCTGGTG	3	0.164663	-0.0531447	0.0620598	0.02781	0.0422953	0.0571415	0.340108
Il10neg_AGTACTGTCTTCTAAC	6	0.0310556	-0.0312926	0.0405009	-0.0266414	-0.00290606	0.0736821	0.203499
Il10neg_AGTAGCTCAAAGGCAC	4	0.0202809	-0.00583539	0.0741314	-0.0180929	-0.0133893	0.0421551	0.264663
Il10neg_AGTAGCTCAAATGCGG	7	0.0856905	-0.0375023	0.118214	-0.0371225	0.0578427	0.0900504	0.276388
Il10neg_AGTAGCTCACAACGCC	3	0.124834	-0.0622298	0.0987263	-0.00466434	0.0682783	0.0795176	0.364914
Il10neg_AGTAGCTGTAATGCTC	6	0.0135226	-0.0220362	0.0616061	-0.0170442	0.033416	0.0381505	0.162785
Il10neg_AGTAGCTTCATAGGCT	6	0.0317562	-0.045932	0.0438097	-0.0281948	0.0024545	0.0302123	0.213752
Il10neg_AGTAGCTTCGTGGACC	1	0.112236	0.0599448	0.0909925	0.0356449	-0.00897227	0.000108087	0.309316
Il10neg_AGTAGCTTCTCGCAGG	2	0.118671	0.0555649	0.00829054	-0.00272788	0.0338446	0.130856	0.310562
Il10neg_AGTAGTCAGCCTGACC	3	0.132788	-0.053565	0.0799255	0.0134936	0.0886218	0.0422217	0.335514
Il10neg_AGTAGTCAGGAGCTGT	1	0.0527504	0.00535884	0.09801	-0.00659991	-0.00774029	0.0372188	0.219112
Il10neg_AGTAGTCCAATCGCCG	3	0.0800807	-0.071654	0.0998863	0.00973404	-0.0151355	-0.0157865	0.416351
Il10neg_AGTAGTCGTGATAGAT	3	0.142518	0.0280496	0.0937924	0.031251	0.0223845	0.118942	0.300954
Il10neg_AGTAGTCGTTTCCAAG	6	0.0243767	-0.0369423	0.0657606	-0.0130517	-0.0350815	-0.00817431	0.235278
Il10neg_AGTAGTCTCACCCTTG	3	0.156611	0.0450054	0.114677	-0.0264881	0.058981	0.0930242	0.285186
Il10neg_AGTCAACCATCAGCTA	4	0.0625355	0.00756759	0.0895599	-0.00222098	0.000560183	0.0153645	0.245821
Il10neg_AGTCAACGTCCTCAGG	1	0.0712151	0.0503096	0.0969931	0.00348539	0.0151852	0.117358	0.278516
Il10neg_AGTCAACGTGTCATGT	1	0.0653535	-0.0552233	0.0427961	-0.0110665	0.0780377	0.0641022	0.269093
Il10neg_AGTCAACTCACCGGTG	2	0.0538009	-0.0151647	0.0843392	-0.00699817	0.0271433	0.10511	0.220809
Il10neg_AGTCACAAGTCAGGGT	1	0.106976	-0.0495175	0.12943	0.000603181	0.00785965	0.0403739	0.286346
Il10neg_AGTCACACACAGCCTG	1	0.104627	-0.0207037	0.0895224	0.0209338	0.0512427	0.10424	0.32849
Il10neg_AGTCACACACGCGCAT	7	-0.00652555	0.0443914	0.114687	0.0807409	-0.0106034	0.0567513	0.479698
Il10neg_AGTCACACACTCTAGA	0	0.0872059	0.110162	0.0927072	0.120315	0.0363462	0.0717424	0.446391
Il10neg_AGTCACACATCCCACT	4	0.0271085	-0.0417792	0.0537852	-0.0307498	0.0034566	0.0245572	0.261788
Il10neg_AGTCACAGTATCGTGT	6	-0.0144579	-0.0844627	0.139438	-0.0246877	-0.0871147	-0.0091656	0.45965
Il10neg_AGTCATGAGCACCGTC	6	0.0214104	-0.0662361	0.0810749	-0.0021847	-0.0108257	-0.0185356	0.326614
Il10neg_AGTCATGAGTGTAGAT	3	0.199485	-0.0365905	0.138199	0.00418467	0.0367165	-0.00340511	0.413266
Il10neg_AGTCATGAGTTACGAA	4	0.0261977	-0.0721507	0.0412842	-0.0258545	-0.021198	0.00173215	0.282989
Il10neg_AGTCATGAGTTGGAAT	3	0.18079	0.0032616	0.0646817	-0.0183077	0.0379903	0.0626063	0.233217
Il10neg_AGTCATGCACGGTGCT	1	0.0704082	0.107767	0.0809488	0.0243679	-0.0164622	0.0275356	0.255892
Il10neg_AGTCATGCATGGAAGC	8	0.0847531	-0.0209345	0.391518	0.00715935	-0.0243953	-0.0423697	0.519883
Il10neg_AGTCATGGTGACGCCT	7	0.0263603	0.0597421	0.0417913	0.00980818	-0.00540561	0.0900428	0.274801
Il10neg_AGTCATGTCAGAGTGG	1	0.0779562	0.0174188	0.130136	0.0406047	-0.0213352	0.0281089	0.436627
Il10neg_AGTCATGTCTACCACC	2	0.0741337	0.0521566	0.0441133	0.0194454	0.00367111	0.0960998	0.296593
Il10neg_AGTCTCCAGATACCAA	6	-0.0146761	0.0175958	0.116968	0.0814578	-0.0252004	0.0211956	0.451565
Il10neg_AGTCTCCAGATGACAT	6	0.00126143	0.0141542	0.101796	-0.0152897	-0.0395195	0.00859033	0.366075
Il10neg_AGTCTCCAGCTATCCA	0	-0.0171896	0.0356577	0.0526685	0.0654549	-0.00946903	0.0535059	0.386452
Il10neg_AGTCTCCAGTTACGTC	1	0.0419913	0.0600549	0.0435778	0.0532439	0.0519664	0.163971	0.232524
Il10neg_AGTCTCCCACGTCTCT	2	0.0983877	0.0104309	0.0572581	-0.0391635	0.0702991	0.0426219	0.343106
Il10neg_AGTCTCCGTCATCCGG	1	0.0658763	0.0845062	0.0739905	0.00691162	0.0788678	0.0961336	0.136187
Il10neg_AGTCTCCGTGCCTATA	6	-0.0100009	-0.0290397	0.112447	0.0215845	0.000759203	0.0656117	0.238992
Il10neg_AGTCTCCGTGGGTCAA	2	0.117821	-0.0327068	0.115925	0.0134808	0.0665378	0.0646177	0.408209
Il10neg_AGTGACTAGATGTTCC	2	0.0381369	0.0370102	0.0891381	-0.00859084	0.0186573	0.0528065	0.35983
Il10neg_AGTGACTAGATTAGTG	1	0.0685831	0.0203867	0.0873639	0.079466	0.00452186	0.041211	0.437056
Il10neg_AGTGACTAGCCTCTCT	2	0.115548	-0.030244	0.0624676	-0.0421721	0.100676	0.116516	0.223669
Il10neg_AGTGACTAGCCTGACC	3	0.114873	-0.0448223	0.0709695	0.0103564	0.0607585	0.089146	0.27844
Il10neg_AGTGACTCACCCTATC	2	0.0980288	-0.0598844	0.101235	-0.00644251	0.0500794	0.110572	0.291918
Il10neg_AGTGACTCACTCGATA	1	0.106935	0.0153286	0.0407501	0.0113698	0.14147	0.121988	0.0676122
Il10neg_AGTGACTGTAACACCT	3	0.044871	-0.028554	0.110607	0.0456928	0.00423699	0.0352608	0.436211
Il10neg_AGTGACTGTCCACTTC	6	0.0246842	-0.0388564	0.102302	-0.0579867	-0.0108567	0.0583802	0.227768
Il10neg_AGTGACTGTTAGTTCG	4	0.0369498	-0.0685817	0.121265	-0.0110478	-0.0712173	-0.0304479	0.443528
Il10neg_AGTGACTTCAAACCTG	9	0.0694345	0.0543611	0.06839	0.0145556	0.0729105	0.0637098	0.328664
Il10neg_AGTGATCAGACCAAAT	6	0.0362859	-0.0613829	0.0749836	-0.0160676	-0.0440755	0.00285226	0.300769
Il10neg_AGTGATCAGACGGAAA	8	0.0482917	-0.0400379	0.557544	-0.00906893	-0.0666722	0.00993831	0.495534
Il10neg_AGTGATCAGAGCAGCT	6	0.0218297	-0.0847656	0.119041	-0.0505453	-0.0395381	0.00764884	0.27903
Il10neg_AGTGATCAGGGTAATT	1	0.09027	0.01115	0.0982385	0.0126349	-0.00641092	0.0626166	0.310245
Il10neg_AGTGATCAGTCGGCAA	2	0.140962	-0.00859818	0.115992	0.0497514	0.0834193	0.112388	0.258563
Il10neg_AGTGATCCAACCGCTG	2	0.0890756	-0.0345533	0.083058	-0.0209925	0.0637671	0.100786	0.286138
Il10neg_AGTGATCCATCCAATG	1	0.123715	-0.0125089	0.0602492	0.0590869	0.0603011	0.0750564	0.340437
Il10neg_AGTGATCGTTCAGTAC	4	0.0102492	-0.0332926	0.094061	-0.0238087	-0.0295198	0.0282494	0.198372
Il10neg_AGTGATCGTTCATCGA	7	0.0935398	0.0113336	0.0871617	-0.0691934	0.0502082	0.0303471	0.242819
Il10neg_AGTGCCGAGCGTGTCC	1	0.0519055	0.038806	0.0765228	0.00650403	-0.00844749	0.0589825	0.330019
Il10neg_AGTGCCGAGTTACGTC	3	0.122285	0.0239653	0.0974404	0.00489741	0.0517435	0.0683753	0.282628
Il10neg_AGTGCCGGTGTTTGCA	4	0.0121071	-0.0280611	0.0583565	-0.0483688	-0.0562016	0.027792	0.183649
Il10neg_AGTGCCGTCTAGCCTC	1	0.104309	-0.00668055	0.0151202	0.0255005	0.0595714	0.0735857	0.319725
Il10neg_AGTGTTGAGACCATAA	6	0.0613692	-0.0860895	0.0782057	-0.00368256	-0.0638449	-0.0106808	0.300582
Il10neg_AGTGTTGAGCAGCACA	2	0.150796	-0.00326212	0.128266	0.0256709	0.0664828	-0.00781753	0.391717
Il10neg_AGTGTTGAGCGGTAGT	3	0.121379	0.00465655	0.0999594	-0.0123787	0.0287513	0.0278349	0.263247
Il10neg_AGTGTTGCAGGCTCTG	7	0.0294639	0.0492721	0.103137	0.0693462	0.0205801	0.0444647	0.447524
Il10neg_AGTGTTGCATTCCTCG	6	0.00255952	-0.0499171	0.160412	-0.0234492	-0.0650554	-0.0563966	0.450278
Il10neg_AGTGTTGGTCAGTTTG	2	0.101656	-0.0303974	0.0929672	-0.00985036	0.0382669	0.101306	0.403815
Il10neg_AGTGTTGGTGCACGCT	4	0.0220993	-0.054816	0.0836515	-0.0384892	-0.0328805	0.017407	0.295385
Il10neg_AGTGTTGTCAAACGTC	1	0.135794	0.0261896	0.105107	0.0861516	0.00557311	0.0030277	0.404974
Il10neg_AGTTAGCAGAAGAACG	3	0.12007	0.00306174	0.092965	-0.0234641	0.0104737	0.0551788	0.306493
Il10neg_AGTTAGCAGGAGTCTG	2	0.0780761	0.00431164	0.103371	0.0823383	0.0180659	0.0141843	0.274423
Il10neg_AGTTAGCCAAGACTGG	1	0.100909	0.0893039	0.081026	0.0152402	0.109588	0.172077	0.177965
Il10neg_AGTTAGCCACTTGTCC	1	0.0357825	0.0127945	0.0928907	0.0134719	-0.00977814	0.0863305	0.461047
Il10neg_AGTTAGCCATGCCATA	1	0.0415457	0.0179805	0.0585004	-0.0181551	0.0193988	0.0901914	0.31267
Il10neg_AGTTAGCGTATTCTCT	4	0.0102417	-0.0453286	0.0595588	-0.0352203	0.00923141	0.0412613	0.248507
Il10neg_AGTTAGCTCAACTCTT	2	0.0589987	0.0256076	0.07394	0.0664426	0.00321148	0.0209822	0.465786
Il10neg_AGTTAGCTCCTTGACC	1	0.189841	-0.0741639	0.0675709	-0.0168275	0.0778756	0.0900657	0.358224
Il10neg_AGTTCCCAGGTACCTT	3	0.167775	-0.00330056	0.150557	-0.020189	-0.00595382	0.071605	0.281507
Il10neg_AGTTCCCCAAGGCCTC	2	0.0712388	-0.0404944	0.0871069	-0.0104996	0.0260075	0.0173537	0.349012
Il10neg_AGTTCCCCACAGTCCG	1	0.109978	0.0364967	0.0236625	0.0426578	0.0675586	0.103175	0.281306
Il10neg_AGTTCCCCACTTGTCC	1	0.0168754	0.0746255	0.0543869	0.0189353	0.0261909	0.0932645	0.417379
Il10neg_AGTTCCCGTCTGTGTA	6	-0.0269746	-0.10871	0.191785	-0.0207225	-0.0828229	-0.0153609	0.456258
Il10neg_AGTTCCCTCGAATGCT	7	0.00819572	0.0426752	0.135798	0.0798573	-0.0622965	0.018514	0.526473
Il10neg_AGTTCGAAGCGTTACT	2	0.0963638	0.0840136	0.0626835	-0.018166	0.0693136	0.0791897	0.334291
Il10neg_AGTTCGAAGGACAACC	1	0.0585788	-0.030516	0.144566	0.0131585	0.0155905	0.0696621	0.337124
Il10neg_AGTTCGAAGTTCCTGA	1	0.102792	0.0643601	0.047723	0.0406372	0.027426	0.0895558	0.264198
Il10neg_AGTTCGACAAAGGGCT	1	0.0624379	-0.0488922	0.0670318	0.0642404	-0.00463422	0.00336458	0.452906
Il10neg_AGTTCGACAACTACGT	1	0.120974	-0.0274129	0.0920149	0.00694576	0.0289645	0.0677557	0.330003
Il10neg_AGTTCGACAACTCGAT	3	0.128338	-0.0218503	0.0854122	-0.0164327	0.0553247	0.0776576	0.238311
Il10neg_AGTTCGATCGGTTGTA	7	0.0147487	0.0192339	0.0585484	-0.00514542	-0.00634357	0.076266	0.205435
Il10neg_ATACCGAAGACTTCAC	2	0.0303593	-0.0496634	0.0567878	-0.0406245	0.0547052	0.107479	0.238098
Il10neg_ATACCGAAGCCTGTCG	6	0.0185027	-0.0648096	0.0882112	-0.0278555	-0.0646556	-0.0519835	0.29127
Il10neg_ATACCGAAGGAAGTGA	4	0.0257974	-0.0377574	0.113446	-0.0109323	-0.0403325	-0.0193399	0.365685
Il10neg_ATACCGAAGGTACAAT	1	0.109938	0.0751459	0.0759816	0.0411508	0.0854699	0.112704	0.290252
Il10neg_ATACCGAGTCGATGCC	0	-0.0533927	0.170643	0.0659811	0.146872	-0.0684021	0.0705288	0.368086
Il10neg_ATACCGAGTCTGGTTA	6	0.0728315	-0.0316364	0.0467286	-0.0186551	-0.0170552	0.0103515	0.316874
Il10neg_ATACCGAGTGTCCATA	1	0.0549039	-0.0111005	0.0645597	0.00682157	0.00190212	0.0628588	0.219522
Il10neg_ATACCGAGTTTGTGGT	1	0.0930755	0.0381293	0.112338	0.0121993	-0.014369	0.0666313	0.273905
Il10neg_ATACCGATCCGTGACG	7	0.00952673	0.0326849	0.0933824	-0.000169672	-0.0357206	0.0676143	0.269379
Il10neg_ATACCGATCCTTATCA	2	0.1112	0.0605402	0.0651316	0.0282467	0.10002	0.154592	0.160325
Il10neg_ATACCGATCTGCGTCT	3	0.0948462	0.0024255	0.117166	-0.0443651	0.0177629	0.115192	0.25023
Il10neg_ATACCTTAGCTTAGTC	1	0.142125	0.0524111	-0.0562627	0.00367897	0.091066	0.0791659	0.19084
Il10neg_ATACCTTAGGGCTTCC	1	0.0291896	0.00205057	0.0845406	0.0357415	0.0229693	0.0379587	0.342928
Il10neg_ATACCTTCACGGGTAA	4	0.00100522	-0.0362727	0.0845593	-0.0211824	-0.0187978	0.0701772	0.198264
Il10neg_ATACCTTCAGAGAAAG	4	0.0221743	-0.0301106	0.122994	-0.011099	-0.0321156	-0.0277377	0.292641
Il10neg_ATACCTTCAGCTGTTA	1	0.0990525	0.000998911	0.0816629	0.00279093	0.0222678	0.135568	0.229397
Il10neg_ATACCTTGTACTCGAT	4	0.00686399	-0.0268115	0.108916	-0.0234226	-0.0380528	0.0144454	0.228262
Il10neg_ATACCTTTCAGAGTGG	7	0.044846	0.0213485	0.106078	0.0479953	0.00302796	0.054767	0.403136
Il10neg_ATACTTCAGACCCGCT	1	0.0913286	0.00961751	0.0594064	0.0251308	-0.0156276	0.0671413	0.329988
Il10neg_ATACTTCAGACGGATC	3	0.0287391	-0.0510724	0.10363	0.00944508	0.0720836	0.0202994	0.232454
Il10neg_ATACTTCAGGCGTTGA	4	0.0293313	0.0224868	0.0935391	-0.00385953	0.0249599	0.0287365	0.272437
Il10neg_ATACTTCAGGCTCTAT	4	0.0230453	-0.0665523	0.0702812	0.00431109	0.0326772	0.0360164	0.372534
Il10neg_ATACTTCCACACCTTC	1	0.0506829	0.0376876	0.125479	0.0632522	0.0211599	0.0449125	0.441247
Il10neg_ATACTTCCACCGGTCA	4	0.0197787	-0.000540038	0.0464587	-0.00746173	-0.0107655	0.0778623	0.271019
Il10neg_ATACTTCCATAACCCA	1	0.0630764	0.0586448	0.084417	0.0662943	0.0317575	0.0655686	0.376974
Il10neg_ATACTTCGTAGCTTTG	3	0.139462	0.0293511	0.119011	-0.0369215	0.115766	0.0548635	0.258737
Il10neg_ATACTTCGTATACGGG	2	0.0716977	0.0306765	0.0222526	0.0393086	0.0622888	0.0204186	0.334135
Il10neg_ATACTTCTCCGCGATG	1	0.0443769	0.0122083	0.0352107	0.0655573	0.0706732	0.098172	0.276072
Il10neg_ATAGACCAGTGACACG	3	0.0978829	-0.0192124	0.0628906	-0.0334686	0.034769	0.0624819	0.228235
Il10neg_ATAGACCAGTGCTCAT	2	0.0705637	0.0300873	0.0195285	0.0378661	0.0313654	0.103924	0.370875
Il10neg_ATAGACCCAATATCCG	1	0.141368	-0.0213523	0.110691	0.0502261	0.0356455	0.0118718	0.352171
Il10neg_ATAGACCGTCCCAAAT	1	0.0757571	0.0344369	0.0753026	0.0361083	-0.0133686	0.0363104	0.384702
Il10neg_ATAGACCTCTGCCCTA	4	0.0703519	-0.0541985	0.0774464	-0.000401896	0.0259506	0.0214883	0.272394
Il10neg_ATAGAGACAATCCTAG	1	0.0335068	-0.00679966	0.0110526	0.0283409	0.0898535	0.129776	0.213053
Il10neg_ATAGAGACAGGTGTTT	1	0.0896227	-0.0725362	0.030255	0.0534397	0.0813663	0.0792098	0.272805
Il10neg_ATAGAGATCAAGAAAC	4	0.0404801	-0.0563514	0.100258	-0.0170334	0.0120271	-0.0456659	0.385038
Il10neg_ATAGAGATCAGCGGAA	1	0.0641424	0.0199068	0.0967526	0.0215106	-0.0338911	0.0347634	0.465751
Il10neg_ATAGAGATCTTCGGTC	8	0.137579	-0.0222022	0.291423	0.0151577	0.048707	-0.0143391	0.431697
Il10neg_ATAGGCTAGGCGACAT	2	0.08596	-0.045613	0.106315	-0.00531163	0.00104806	0.0729044	0.319906
Il10neg_ATAGGCTAGTAAGACT	4	0.0617606	-0.0371413	0.104609	-0.0124803	0.022371	0.0525845	0.232469
Il10neg_ATAGGCTCAAGAGGCT	4	0.00186169	-0.0943676	0.0820432	-0.0174048	-0.0413856	0.0103429	0.301925
Il10neg_ATAGGCTCACGGATCC	3	0.158833	-0.00772542	0.138463	-0.00868947	0.101379	0.0940413	0.256756
Il10neg_ATAGGCTCACGTCGGT	6	0.0280541	-0.0177306	0.0853835	-0.0105472	-0.017378	0.0258328	0.325928
Il10neg_ATAGGCTGTTCCGTTC	2	0.0868607	0.120567	0.0336615	-0.000379991	0.0677333	0.0615436	0.166018
Il10neg_ATAGGCTTCACTCACC	1	0.0425387	-0.0288804	0.0751851	-0.0354306	0.036123	0.0630654	0.274516
Il10neg_ATAGGCTTCATTCGGA	1	0.130656	-0.0523257	0.0716025	0.0196404	0.026569	0.0854648	0.358904
Il10neg_ATATCCTAGAGGGTGG	1	0.121667	-0.0772182	0.0622451	0.0248522	0.0488381	0.0483129	0.326025
Il10neg_ATATCCTAGCATTTGC	1	0.0706166	0.0795248	0.0365837	0.0114452	0.108484	0.0971928	0.249799
Il10neg_ATATCCTCAGCCGGTT	6	-0.0387445	0.0302138	0.0993437	0.0357469	0.0353412	0.0616273	0.175025
Il10neg_ATATCCTCAGTCAGCC	8	0.0853549	-0.0683483	0.411408	0.00515627	0.0207715	0.0389474	0.439463
Il10neg_ATATCCTCATGAAGGC	1	0.116401	-0.0483218	0.121575	-0.015888	0.0297865	0.0545743	0.450605
Il10neg_ATATCCTGTCGGATTT	1	0.045048	0.0494895	0.0682269	0.0447363	0.0321724	0.0254208	0.264574
Il10neg_ATATCCTGTTCGAACT	1	0.0690016	0.0889552	0.0521856	-0.00874822	0.0273745	0.137979	0.266994
Il10neg_ATATCCTTCAAATGCC	2	0.0912298	0.00141856	0.045299	-0.068852	0.0677714	0.0636291	0.183192
Il10neg_ATATCCTTCCGCGATG	4	0.0428774	-0.056434	0.0771236	-0.0599925	-0.00443362	0.0301489	0.226404
Il10neg_ATATCCTTCCTAACAG	1	0.130314	-0.00139769	0.0516362	-0.0361778	0.0918314	0.116154	0.193307
Il10neg_ATCACAGAGTTGCTGT	2	0.11747	-0.00340586	0.0651196	0.0159607	0.082585	0.107869	0.329685
Il10neg_ATCACAGCAGTAGTTC	3	0.146091	-0.0124749	0.107363	-0.0108812	0.0624735	0.136073	0.285575
Il10neg_ATCACAGCATCGGCCA	1	0.0983259	0.0112274	0.047187	0.0185946	0.0275227	0.100632	0.305762
Il10neg_ATCACAGGTAGGAGTC	1	0.0643774	0.0179016	0.07696	-0.0017593	-0.0225197	0.0727138	0.337585
Il10neg_ATCACGAAGACTCAAA	1	0.135813	0.0212206	0.0405657	0.0427706	0.0118178	0.0748482	0.303802
Il10neg_ATCACGAAGCCTCATA	2	0.0989871	0.058832	0.0407299	-0.034881	0.0784827	0.102237	0.250206
Il10neg_ATCACGAAGGTGCTAG	2	0.0752582	-0.04911	0.0996483	-0.0410567	0.0546247	0.0677896	0.294937
Il10neg_ATCACGACAATAGTCC	1	0.0974824	-0.0103662	0.0871728	0.0183526	0.0328816	0.0709455	0.40334
Il10neg_ATCACGACACGTTGGC	2	0.113674	0.0369009	0.0900051	-0.00676378	0.0838525	0.0698156	0.289653
Il10neg_ATCACGAGTAAGCTCT	4	0.0142054	-0.0549282	0.069224	-0.0301831	-0.03366	0.0194151	0.318668
Il10neg_ATCACGAGTACACGTT	1	0.103665	0.0527034	0.0794349	0.0418522	0.0369813	0.175111	0.196593
Il10neg_ATCACGAGTACGATTC	6	0.0345152	-0.0269451	0.0596148	-0.0255079	0.0400913	0.0848414	0.131734
Il10neg_ATCACGAGTCCTCCAT	4	0.00805231	-0.0809658	0.0583356	-0.0280941	-0.0402071	-0.0554756	0.375724
Il10neg_ATCACGAGTCTTTCAT	3	0.138241	0.0084349	0.043858	-0.0230507	0.0629303	0.0517044	0.164995
Il10neg_ATCACGAGTGTAGGAC	1	0.13245	0.00341036	0.128622	-0.00803471	0.0280418	-0.0167818	0.337753
Il10neg_ATCACGATCCAGCACG	3	0.0709637	-0.0779912	0.0552293	-0.0491102	0.0688585	0.0300951	0.184349
Il10neg_ATCACGATCTCTTCAA	3	0.157987	-0.0298526	0.0875945	-0.0456612	0.0782517	0.0121799	0.241474
Il10neg_ATCACTTCAATTGCCA	1	0.0949066	0.00655517	0.063481	0.0053857	0.0782452	0.100963	0.379894
Il10neg_ATCACTTTCAGTCAGT	4	0.023736	-0.0365471	0.0614366	-0.0353422	-0.0297646	0.0034685	0.269336
Il10neg_ATCACTTTCGAAATCC	3	0.0135016	-0.0422233	0.11883	0.0617544	0.0143406	0.0532655	0.319393
Il10neg_ATCACTTTCTACTTCA	4	0.0239888	-0.0437878	0.0278667	-0.0282488	0.0213256	0.0550998	0.189046
Il10neg_ATCAGGTAGGATATGT	1	0.062203	-0.000948761	0.141286	0.00886922	0.00314005	0.0660068	0.326377
Il10neg_ATCAGGTCAATTGAAG	1	0.0926693	-0.0209863	0.111408	-0.00524616	0.0554073	0.0475156	0.179388
Il10neg_ATCAGGTCACGTTCGG	1	0.136017	-0.042137	0.13212	0.035756	0.0544301	0.00796348	0.333384
Il10neg_ATCAGGTGTGTATTGC	2	0.0222383	0.0171105	0.0255952	-0.00333865	0.00935876	0.0567269	0.328379
Il10neg_ATCAGGTTCGATTCCC	4	0.0125952	-0.0369974	0.0988405	-0.0159184	-0.00908284	0.0114683	0.29027
Il10neg_ATCAGGTTCGCAGAGA	7	0.04163	-0.0597798	0.175512	0.000256687	-0.0393305	-0.013225	0.571478
Il10neg_ATCAGGTTCGGATAAA	2	0.0589231	0.00142086	0.114672	0.00734728	0.0240103	0.0365364	0.282227
Il10neg_ATCAGGTTCGTGGGAA	1	0.0608845	-0.0670144	0.130236	0.00326509	0.0324993	0.0530037	0.389656
Il10neg_ATCATTCAGAACGTGC	1	0.081234	-0.00586225	-0.0150945	0.00597482	0.115213	0.110943	0.203023
Il10neg_ATCATTCAGATACCAA	6	0.0120915	-0.0575841	0.132756	-0.00467738	-0.0799511	0.000188519	0.363775
Il10neg_ATCATTCCAAACGGCA	7	0.0389891	0.052844	0.0626428	0.00245472	0.0349127	0.0985663	0.287775
Il10neg_ATCATTCCAGACCCGT	1	0.0637478	0.0636999	0.0571291	0.000749173	0.0553696	0.084556	0.201252
Il10neg_ATCATTCCATCGTGCG	4	0.0609942	-0.0197433	0.0857681	0.0250325	0.0211184	0.0296515	0.392622
Il10neg_ATCATTCCATGACAAA	6	0.0662233	-0.0631906	0.0360513	-0.0533278	-0.032187	0.0593781	0.229081
Il10neg_ATCATTCGTCAGTCCG	1	0.0986314	-0.0409171	0.0486152	0.0457358	0.0253954	0.0406634	0.33109
Il10neg_ATCATTCTCTAGTACG	2	0.109554	0.0293472	0.0182581	0.00826066	0.145367	0.125473	0.0871678
Il10neg_ATCATTCTCTAGTGTG	6	0.0457646	-0.0561111	0.11788	-0.0246017	-0.0289213	0.0165931	0.327023
Il10neg_ATCCACCAGACGTCGA	7	0.069275	0.00733782	0.0639784	0.0107678	0.0698339	0.0503516	0.250342
Il10neg_ATCCACCAGCATCCCG	7	0.0736265	0.0609436	0.0282407	0.020262	0.0490134	0.135422	0.205843
Il10neg_ATCCACCCACGCTGCA	3	0.129903	-0.0381151	0.0627365	-0.0413599	0.1159	0.124396	0.324758
Il10neg_ATCCACCCAGCGAACA	1	0.0760276	0.0272038	0.0568878	0.0062753	-0.0379672	0.0504834	0.263345
Il10neg_ATCCACCCAGGATCTT	0	-0.0268971	0.0681543	0.110306	0.075817	0.0543476	0.10157	0.3642
Il10neg_ATCCACCCATACCAGT	2	0.054405	-0.0178064	0.0651111	-0.0248505	0.0243379	0.114141	0.33932
Il10neg_ATCCACCTCATTTGGG	1	0.165757	0.00225271	0.0888775	0.0335769	0.0324041	0.0942422	0.261733
Il10neg_ATCCATTCACAGTCAT	1	0.0675712	0.00588583	0.0640872	0.0671319	0.0142465	0.0704937	0.363401
Il10neg_ATCCATTCACCTGAAT	8	0.0357649	-0.0124671	0.615757	-0.0397127	-0.0278099	0.0637577	0.435007
Il10neg_ATCCATTCAGAGGGTT	0	0.0407511	0.0769364	0.0908184	0.0337164	0.00453984	0.0481516	0.428266
Il10neg_ATCCATTCAGCGACAA	7	0.0131252	0.15914	0.0620364	0.0588123	0.0161261	0.0842565	0.385777
Il10neg_ATCCATTCAGGTGACA	3	0.145711	-0.0897746	0.0542702	-0.00183227	0.145173	0.109786	0.248878
Il10neg_ATCCATTCATGATAGA	1	0.0947683	-0.0288894	0.0759922	0.0037825	0.0179753	0.0568423	0.340563
Il10neg_ATCCATTCATGCCGGT	7	0.045173	0.0305363	0.101376	-0.0204106	0.0401928	0.10688	0.225133
Il10neg_ATCCATTTCGAACGCC	3	0.154567	0.0179714	-0.00177699	0.00997472	0.168024	0.192825	0.142449
Il10neg_ATCCATTTCTCCGCAT	3	0.0134034	-0.0187881	0.123986	-0.0391544	-0.01915	0.00422686	0.439044
Il10neg_ATCCCTGAGCTACAAA	1	0.0971091	0.0288042	0.0488148	0.0824797	0.00920572	0.0497517	0.238119
Il10neg_ATCCCTGCAACGTTAC	2	0.0837702	0.0243134	0.0278897	-0.0118583	0.0104297	0.082154	0.263024
Il10neg_ATCCCTGCAAGATGTA	4	0.00917715	-0.0598081	0.0992549	-0.00641466	-0.00865363	0.0185927	0.319519
Il10neg_ATCCCTGCACCCGTAG	7	0.0837971	0.0223596	0.0484849	-0.0260683	0.128253	0.200586	0.175422
Il10neg_ATCCCTGCATAGGTTC	1	0.119283	-0.0402019	0.0675889	0.038348	0.0182297	0.0882189	0.343194
Il10neg_ATCCCTGCATGCGTGC	3	0.0671878	-0.0483569	0.102567	-0.0519048	0.0651808	0.062427	0.108186
Il10neg_ATCCCTGGTCGGAACA	0	-0.00726995	0.0385516	0.119822	0.160421	-0.0588857	-0.0167362	0.565111
Il10neg_ATCCCTGTCCCAATAG	1	0.0819239	0.00960972	0.0587651	0.010735	0.0539073	0.0857339	0.38825
Il10neg_ATCCCTGTCGAAACAA	1	0.00928636	0.0279487	0.0626186	-0.00147618	0.00925215	0.114062	0.270246
Il10neg_ATCCCTGTCTGTCGTC	3	0.0752417	0.00997919	0.0604153	-0.0710291	0.056882	0.122459	0.264263
Il10neg_ATCCGTCAGCGTCTCG	1	0.0689105	-0.0119968	0.0408965	0.00759184	-0.0127171	0.0611337	0.320571
Il10neg_ATCCGTCAGGCCATAG	1	0.068759	0.0591451	0.0790884	0.0240407	0.0538429	0.0899701	0.393631
Il10neg_ATCCGTCCAACACACT	1	0.135458	0.0294103	0.0962519	0.000685399	0.0326325	0.10178	0.354084
Il10neg_ATCCGTCCACCGTACG	3	0.096756	0.00495465	0.108591	-0.0411231	0.0975577	0.107614	0.254014
Il10neg_ATCCGTCGTCGTCGGT	6	-0.0030961	-0.0253694	0.0554566	0.0427064	-0.0451015	0.0247696	0.255433
Il10neg_ATCCGTCGTCTTACTT	7	0.0382956	0.0390682	0.0882781	-0.0141372	0.0380457	0.0825026	0.168133
Il10neg_ATCCGTCGTGAAAGTT	6	0.0748258	-0.0845018	0.115024	-0.0499217	-0.0333501	0.00115849	0.217099
Il10neg_ATCCGTCGTGTCTAAC	1	0.106771	0.041951	0.066975	0.0393629	0.0650771	0.133664	0.279737
Il10neg_ATCCGTCTCGTTATCT	6	0.0205639	-0.0113312	0.0882604	-0.0149666	-0.0137454	0.0274252	0.206401
Il10neg_ATCCGTCTCGTTGCCT	1	0.0468575	0.0247742	0.121602	-0.0198064	0.0879319	0.116214	0.302303
Il10neg_ATCCTATAGGCGTTGA	1	0.141983	-0.025635	0.0860732	0.0617158	-0.0258766	-0.0184193	0.463234
Il10neg_ATCCTATAGGTTCACT	6	0.0261865	0.00338799	0.0581547	-0.0458245	0.000222241	0.030069	0.271095
Il10neg_ATCCTATAGTCGAGGT	6	0.0131835	0.0154813	0.0844438	-0.0108941	-0.0528425	0.0329254	0.212777
Il10neg_ATCCTATGTAGGATAT	2	0.151668	-0.0420461	0.0941456	-0.0670434	0.121368	0.110502	0.290426
Il10neg_ATCCTATGTATCGATC	7	0.0745713	0.0177815	0.0820403	-0.0137309	0.0348904	0.0820158	0.218059
Il10neg_ATCCTATGTGTCTAAC	1	0.0910522	0.000221743	0.0490251	0.016614	0.0583836	0.112974	0.246771
Il10neg_ATCCTATGTTGGTACT	4	0.00837053	-0.0503778	0.0784514	-0.0248262	-0.0383534	0.0407205	0.287488
Il10neg_ATCCTATTCAAATAGG	6	0.053816	-0.0249588	0.0497371	-0.000254942	0.0137106	0.0264169	0.267302
Il10neg_ATCCTATTCAAGATAG	1	0.147705	0.0137403	0.0620659	0.060682	0.0508979	0.0818262	0.259063
Il10neg_ATCCTATTCTGAGAGG	1	0.0903294	0.0329037	0.104979	-0.00734205	0.000800162	0.0128229	0.257293
Il10neg_ATCGATGAGCGGGTAT	7	-0.0281611	0.0836285	0.0432879	0.0526987	0.0294036	0.038677	0.288253
Il10neg_ATCGATGAGCTCCCTT	2	0.146168	-0.0364667	0.112192	-0.0166784	0.0753526	0.130803	0.187434
Il10neg_ATCGATGAGGGCAAGG	2	0.101181	-0.0396476	0.0185674	-0.0344846	0.0565074	0.0207424	0.342228
Il10neg_ATCGATGAGTAACAGT	3	0.141913	0.034921	0.0898527	-0.0109086	0.0664377	0.0970861	0.189642
Il10neg_ATCGATGCAACTCCAA	6	0.0864655	-0.071713	0.132448	-0.00942656	0.000527251	0.00209821	0.367168
Il10neg_ATCGATGCACACAGCC	1	0.0967513	0.0149995	0.105801	0.023016	0.0118623	0.0384599	0.399071
Il10neg_ATCGATGCACAGAGCA	2	0.11272	0.00621517	0.0761497	0.0308254	0.00599604	0.0428647	0.307201
Il10neg_ATCGATGCACCAGTAT	2	0.142893	0.034377	0.0742364	0.0262841	0.0653707	0.0737798	0.359302
Il10neg_ATCGATGCACCCTGTT	3	0.114008	0.0414394	0.0389215	0.00401428	0.121077	0.17229	0.138036
Il10neg_ATCGATGCAGTTCTAG	1	0.0691138	0.0178153	0.0822981	0.00318019	-0.011112	0.0751015	0.371929
Il10neg_ATCGATGCATCAGTGT	1	0.0756328	-0.000564021	0.0895555	0.00127432	0.00391698	0.118197	0.323393
Il10neg_ATCGATGGTGCGTTTA	1	0.149321	-0.0191594	0.00834553	0.0148365	0.0489045	0.00765123	0.331435
Il10neg_ATCGATGTCCATCAGA	2	0.0875578	0.0131243	0.0299998	0.0108272	0.0220164	0.0845564	0.275341
Il10neg_ATCGATGTCCTCTAGC	4	0.0562816	-0.0453913	0.0972148	-0.0575323	-0.00715673	0.0405578	0.293043
Il10neg_ATCGATGTCGCATAGT	4	0.0112507	-0.0629051	0.0961798	-0.0415986	-0.0370863	-0.0150309	0.295489
Il10neg_ATCGATGTCGGTCTGG	1	0.102255	-0.00564946	0.0712955	0.0113817	0.00463375	0.00956153	0.369726
Il10neg_ATCGATGTCTATTCGT	1	0.0798865	-0.0128646	0.0535609	0.0300511	0.0144597	0.0605629	0.317347
Il10neg_ATCGATGTCTCGCTCA	4	0.029758	-0.0498158	0.0742482	-0.0432465	-0.000476755	0.0326263	0.264524
Il10neg_ATCGCCTAGAGCTTTC	6	-0.00346459	-0.0473471	0.0815301	0.0167102	-0.00561911	0.0345066	0.363805
Il10neg_ATCGCCTAGGGCCCTT	1	0.0726757	0.0119144	0.0770569	0.0185493	-0.0190567	0.0870028	0.239623
Il10neg_ATCGCCTGTCTTGCTC	1	0.0802573	0.086173	0.0105144	0.00754264	0.0611	0.133719	0.280158
Il10neg_ATCGCCTGTGCTGATT	7	0.0338279	0.0530547	0.0883272	0.0133666	0.014013	0.120387	0.235171
Il10neg_ATCGCCTTCACTCTTA	3	0.118919	-0.0310866	0.0153162	-0.0751736	0.0949179	0.132407	0.238381
Il10neg_ATCGCCTTCAGGAAAT	1	0.0320657	0.0630679	0.0849888	-0.00451068	0.0621658	0.0843424	0.254937
Il10neg_ATCGGATAGCAGAAAG	6	-0.0103126	-0.0145616	0.0876963	0.00633051	-0.0326651	0.00195079	0.223788
Il10neg_ATCGGATAGCTGCCTG	3	0.056051	-0.0843016	0.116236	-0.0176081	-0.0751487	-0.0331158	0.49258
Il10neg_ATCGGATCACCGTGAC	1	0.0699261	0.0189338	0.131288	0.00543227	0.0219597	0.049497	0.200212
Il10neg_ATCGGATCACTGCATA	1	0.107655	-0.0762095	0.0581957	-0.0130504	-0.0298925	0.0284998	0.281965
Il10neg_ATCGGATCACTGTCGG	6	0.0670474	-0.0147889	0.111348	0.0271027	-0.0229877	0.0375035	0.324277
Il10neg_ATCGGATGTGGCCTCA	7	0.0419484	-0.0362211	0.0822136	-0.0366608	0.0709703	0.0181073	0.174431
Il10neg_ATCGGATTCAGCACCG	2	0.104255	0.0122678	0.108163	-0.0284919	0.0429809	0.158435	0.165926
Il10neg_ATCGGCGCAGACGGAT	1	0.073375	-0.017338	0.134256	-0.0166477	0.010907	0.111667	0.298927
Il10neg_ATCGGCGCAGCTGAGA	1	0.0401295	0.0787839	0.0473917	0.079268	-0.0253157	0.0357518	0.428614
Il10neg_ATCGGCGCATCTCCCA	2	0.124492	0.0500836	0.0645684	-0.0118403	0.0746571	0.102691	0.283234
Il10neg_ATCGGCGGTTCTTAGG	3	0.120462	-0.0608605	0.0461211	-0.0318258	0.0926782	0.0398365	0.280412
Il10neg_ATCGGCGTCCGGTAAT	1	0.0728614	0.00391164	0.0973224	0.0987561	-0.0235024	0.130427	0.309484
Il10neg_ATCGGCGTCCTCATAT	1	0.129072	-0.00527065	0.0982522	0.0135682	0.091308	0.0648464	0.313698
Il10neg_ATCGGCGTCGGAAACG	6	-0.0359591	-0.115895	0.147497	-0.0304648	-0.110288	-0.100736	0.525426
Il10neg_ATCGGCGTCTTCTGTA	6	-0.00506886	-0.0480345	0.0824491	0.0015755	-0.0436283	0.05534	0.361658
Il10neg_ATCGTAGAGCAATAGT	4	0.046185	-0.0260566	0.0266151	-0.0110918	-0.00641077	0.0402534	0.265769
Il10neg_ATCGTAGCACCGTACG	7	0.0303799	-0.0364742	0.076651	-0.0350012	0.0106761	0.0630446	0.205618
Il10neg_ATCGTAGGTAGTCTGT	1	0.142529	0.0255505	0.0484145	0.0494717	0.0779923	0.120318	0.24405
Il10neg_ATCGTAGGTTTACGAC	4	0.0337287	-0.0464031	0.0664202	-0.0060675	0.00160384	0.0331775	0.268541
Il10neg_ATCGTCCAGACATACA	7	0.031614	-0.0220004	0.144525	0.0265349	-0.00906647	0.0210384	0.594496
Il10neg_ATCGTCCAGCCTGGAA	1	0.110722	0.0528468	0.104077	-0.0213847	0.0869547	0.125536	0.198315
Il10neg_ATCGTCCAGGTGGCTA	1	0.0983146	0.0327261	0.127178	0.0371292	0.0224396	0.0546461	0.370027
Il10neg_ATCGTCCAGTCCCAAT	2	0.100192	0.0158284	0.0487454	-0.0197834	0.0259228	0.131488	0.165836
Il10neg_ATCGTCCCAATCCAGT	5	-0.037655	0.05324	0.0723367	0.0311256	-0.0589403	0.037244	0.32252
Il10neg_ATCGTCCCAGAAATCA	3	0.114644	-0.0295532	0.125433	0.00456982	0.0460145	0.133883	0.377923
Il10neg_ATCGTCCCAGTCTACA	1	0.0658738	0.0444746	0.0423556	0.0542021	0.0406046	0.129641	0.310495
Il10neg_ATCGTCCCATAATGAG	8	0.0457206	-0.0558917	0.528902	-0.0301092	-0.023537	-0.0168534	0.411642
Il10neg_ATCGTCCTCAACCGAT	4	-0.0182198	-0.0437192	0.085618	-0.0176043	-0.00815768	0.0229848	0.233455
Il10neg_ATCGTCCTCGTAGTCA	1	0.0824855	0.00195026	-0.000139968	-0.00684956	0.0894267	0.102288	0.107056
Il10neg_ATCGTCCTCTCGGTCT	1	0.0677372	0.040085	0.0086432	0.0217153	0.0600981	0.161582	0.303419
Il10neg_ATCGTGAAGGTGCATG	4	0.0306541	-0.0442404	0.0440388	-0.0401419	-0.00301999	0.0254402	0.232708
Il10neg_ATCGTGACACTGTCGG	7	0.0207465	-0.0128496	0.129267	0.0256319	0.0150953	0.0141848	0.267734
Il10neg_ATCGTGACAGCCGTTG	1	0.0592352	8.87535e-05	0.0526634	0.0185728	0.00240097	0.0859563	0.270005
Il10neg_ATCGTGACATTGTCGA	3	0.125256	-0.0428029	0.14889	-0.0234523	0.0692895	0.100073	0.267585
Il10neg_ATCGTGAGTATGCAAA	7	0.044828	-0.0398082	0.125344	0.0204452	-0.0167817	0.0230496	0.507243
Il10neg_ATCGTGAGTGTTACAC	1	0.0611718	0.00355115	0.0779699	-0.0123029	-0.00778452	0.06964	0.326761
Il10neg_ATCGTGATCCGAGTGC	4	0.0126366	-0.0309225	0.115799	-0.0184892	0.00950533	-0.000599599	0.318374
Il10neg_ATCGTGATCCTCCACA	1	0.0558826	0.0453313	0.128339	0.0394164	0.0167831	0.0343854	0.408748
Il10neg_ATCTCTAAGCAAATGT	1	0.0954721	0.0136342	0.0531279	0.0117166	0.0683471	0.00424376	0.390677
Il10neg_ATCTCTACAATGACCT	4	0.0414121	-0.0324096	0.0503485	-0.00952408	-0.0367243	0.0431536	0.361198
Il10neg_ATCTCTAGTAGCGTTT	1	0.0837709	-0.0355871	0.0366532	0.00831858	0.0451027	0.0880204	0.105106
Il10neg_ATCTCTAGTCCAAAGG	2	0.0818955	-0.0326895	0.0788523	-0.0287292	0.0491361	0.0850002	0.256054
Il10neg_ATCTCTAGTCCATACA	2	0.0690416	0.0229864	0.0196608	-0.0809867	0.101195	0.133366	0.213965
Il10neg_ATCTTCAAGCATTGTC	1	0.134676	-0.0111993	0.0586296	0.0163215	0.0665423	0.143772	0.136106
Il10neg_ATCTTCAAGTGGTTGG	1	0.128577	-0.00948023	0.0222836	-0.00560433	0.0596922	0.0372738	0.310445
Il10neg_ATCTTCACAACATCGT	0	0.00306243	0.0358402	0.115558	0.109318	-0.00640619	0.0137688	0.511879
Il10neg_ATCTTCACAACCGTGC	1	0.0473215	0.017083	0.06791	-0.0184921	0.0264759	0.118058	0.30225
Il10neg_ATCTTCAGTACCGGAA	7	-0.00900787	0.0490306	0.0453097	0.028577	-0.0124737	0.0277697	0.278251
Il10neg_ATCTTCAGTCCAAAGG	2	0.087155	0.0292716	0.124861	-0.0133676	0.0401	0.0344932	0.412601
Il10neg_ATGAAAGAGCGCCTCA	3	0.083948	-0.0216873	0.174018	0.0277844	0.0188889	0.0280378	0.42153
Il10neg_ATGAAAGCAGATTAAG	1	0.041382	0.0577506	0.064401	0.0276431	0.0994803	0.103793	0.211198
Il10neg_ATGAAAGGTATAGCTC	1	0.165333	-0.0235376	0.0979065	0.0414629	0.0478519	0.0650863	0.269727
Il10neg_ATGAAAGGTGGCTGCT	1	0.0595363	0.0218181	0.021742	-0.0384785	0.0710459	0.0627153	0.235431
Il10neg_ATGAAAGTCATTCGTT	1	0.130782	0.0390878	0.126607	0.019835	-0.0168699	-0.0118455	0.491305
Il10neg_ATGACCAAGACCAAGC	1	0.0311019	-0.00307416	0.110933	0.0619466	-0.016001	0.01158	0.4574
Il10neg_ATGACCAAGGATTTAG	3	0.192406	-0.0703402	0.113656	-0.0661117	-0.00495399	0.0201085	0.426282
Il10neg_ATGACCAAGGGCGAAG	5	-0.0224137	0.0100962	0.11701	0.0495138	-0.0855916	-0.00282026	0.497894
Il10neg_ATGACCAAGTGTTGTC	3	0.125662	-0.0318448	0.0641248	-0.0323306	0.0664096	0.0789609	0.339222
Il10neg_ATGACCACAACCGTAT	7	0.00299945	0.0449498	0.0633292	0.0342414	0.0250298	0.118456	0.288678
Il10neg_ATGACCACACGTAACT	6	0.0506308	-0.00454622	0.0254837	-0.0643141	0.0500259	0.0790849	0.170173
Il10neg_ATGACCACAGTTCTAG	4	0.0132872	0.00827713	0.0516047	-0.0374276	0.0279221	0.0343244	0.268073
Il10neg_ATGACCAGTCGAGATG	6	0.0489429	-0.00340911	0.128595	-0.0399981	0.00647295	-0.0308135	0.333907
Il10neg_ATGACCATCACGGACC	2	0.0533196	0.00588836	0.0445649	0.0192322	0.0348367	0.045171	0.37111
Il10neg_ATGACCATCCAAGGGA	4	0.0348684	-0.0268846	0.0799105	-0.0317956	-0.0470369	0.0216867	0.287107
Il10neg_ATGACCATCCGAAATC	3	0.133882	-0.0463773	0.11843	-0.0238675	0.0124192	0.0255011	0.309821
Il10neg_ATGACCATCTTGGCTC	7	0.0400285	0.0511555	0.0775389	0.00739996	0.00568808	0.0421661	0.347529
Il10neg_ATGAGGGAGCTAAGTA	6	-0.0024663	-0.0833033	0.0676257	-0.0540617	-0.0448786	0.00653248	0.250034
Il10neg_ATGAGGGAGGTCCCGT	4	0.0275634	-0.104788	0.115035	-0.0139806	-0.0310211	-0.00368151	0.32735
Il10neg_ATGAGGGAGTGCAGGT	4	0.0533556	-0.0311026	0.113004	-0.0190811	-0.0172034	-0.0105249	0.306619
Il10neg_ATGAGGGCAATTTCCT	1	0.0620838	0.0233074	0.0981619	0.0301248	0.00119115	0.0356113	0.415771
Il10neg_ATGAGGGGTAGCGTCC	8	0.0368337	-0.0211104	0.529079	0.0381221	-0.0799111	-0.0391458	0.590857
Il10neg_ATGAGGGGTGTCCATA	5	-0.0433741	0.0746584	0.0678981	0.12356	-0.0761857	-0.0454117	0.367255
Il10neg_ATGAGGGTCTCACGAA	3	0.0832736	-0.0240603	0.136999	-0.00928082	0.0124752	0.0276686	0.337003
Il10neg_ATGAGGGTCTTCTAAC	2	0.128818	0.0751663	0.0516958	-0.00179427	0.0655129	0.158899	0.313271
Il10neg_ATGAGTCAGATTAGCA	1	0.0814542	-0.000275086	0.0676958	-0.000502554	-0.00212642	0.00963822	0.459663
Il10neg_ATGAGTCAGGGTACGT	2	0.0861745	0.0702779	0.0574885	0.0104586	0.0957001	0.0852545	0.295265
Il10neg_ATGAGTCGTAACCCTA	3	0.0515032	-0.0706106	0.0965233	0.0436185	0.0364099	0.0373156	0.271229
Il10neg_ATGAGTCGTCTGTCCT	1	0.0816531	0.030571	0.098613	0.02302	0.0494009	0.0558018	0.318159
Il10neg_ATGAGTCGTGGCAACA	1	0.159863	-0.0313962	0.124901	0.0300114	0.026212	0.0236345	0.274844
Il10neg_ATGAGTCGTGGTCTAT	1	0.0982142	-0.0281029	0.051004	0.0205557	0.0876578	0.0249191	0.361155
Il10neg_ATGAGTCGTTCGGTAT	1	0.0603319	0.0129656	0.0199069	0.0398899	0.0371461	0.0516794	0.326766
Il10neg_ATGAGTCTCATTGAGC	2	0.0926029	0.0237038	0.146893	0.0147253	-0.0251652	0.0047017	0.525884
Il10neg_ATGAGTCTCGACTCCT	2	0.0703611	-0.0255096	0.120477	0.0486907	-0.0439306	-0.00680354	0.468734
Il10neg_ATGATCGAGAACCGCA	1	0.0690454	-0.00208294	0.0688784	-0.0223398	0.0763258	0.023194	0.3687
Il10neg_ATGATCGAGACATCCT	1	0.0969101	0.0351011	0.0889563	0.00879781	0.00627069	0.14956	0.287738
Il10neg_ATGATCGAGCAGGCTA	1	0.062056	0.0384044	0.00493572	0.0591681	0.00137726	0.0643213	0.275844
Il10neg_ATGATCGAGTTCAACC	3	0.0585795	0.0401656	0.0741873	0.01966	0.0260101	0.0819266	0.279102
Il10neg_ATGATCGCACCCTTAC	1	0.0917037	0.0377697	0.0798764	-0.0137201	0.0500499	0.092914	0.32073
Il10neg_ATGATCGCATCCCACT	2	0.121465	-0.0015626	0.088709	-0.0481106	0.0935216	0.0501077	0.338282
Il10neg_ATGATCGGTACTGACT	1	0.173061	0.00171199	0.0673305	0.0170276	0.0893482	0.105885	0.190269
Il10neg_ATGATCGTCACGAACT	1	0.102945	0.00400319	0.0810692	0.0102295	0.0649577	0.0509267	0.350816
Il10neg_ATGATCGTCCTTCTAA	6	0.0409851	-0.0473278	0.0894852	-0.0109454	-0.00189822	0.0582923	0.213244
Il10neg_ATGCATGAGGGCAGTT	6	0.0398213	-0.00562808	0.102487	-0.00622612	0.0164275	0.0622424	0.297726
Il10neg_ATGCATGCAGGTTCCG	1	0.103938	-0.00691122	0.107246	0.0253596	0.0453478	0.0820608	0.289063
Il10neg_ATGCATGCATCATTGG	1	0.10897	-0.0452312	0.0638309	0.0167581	0.0508396	0.0897683	0.317426
Il10neg_ATGCATGGTAGGACTG	3	0.0824078	-0.0650251	0.0920656	-0.0390216	0.0985746	0.0745299	0.235805
Il10neg_ATGCATGGTGTAAACA	1	0.156134	0.0040703	0.0777558	0.00490617	0.0962008	0.0978115	0.266477
Il10neg_ATGCATGGTTTGGGAG	1	0.0419688	0.0307023	0.104387	0.0195723	0.00904852	0.0936309	0.171881
Il10neg_ATGCATGTCTAGTGTG	1	0.151508	0.0560377	0.0385653	0.0411737	0.0960463	0.128227	0.343507
Il10neg_ATGCCTCAGGATTCCT	7	0.0718018	0.0144822	0.0879392	-0.0535363	0.0353967	0.0408859	0.220778
Il10neg_ATGCCTCCACAGCTTA	1	0.0554282	-0.0325191	0.0596667	-0.0201951	0.0473009	0.0974929	0.224147
Il10neg_ATGCCTCCACCTGAAT	1	0.136809	-0.00227993	0.0062446	-0.0115554	0.109129	0.188405	0.333837
Il10neg_ATGCCTCCAGACACAG	4	0.0307368	-0.0518857	0.0850202	-0.00634123	0.0111801	0.0100187	0.241299
Il10neg_ATGCCTCGTTAACCTG	1	0.0211714	0.0700444	0.0677844	0.0175284	0.0810834	0.102858	0.316666
Il10neg_ATGCCTCGTTCCGGTG	6	-0.0189852	0.0241258	0.0667253	-0.0421296	-0.00596442	0.0154419	0.200211
Il10neg_ATGCCTCTCTGGTCAA	1	0.11968	-0.0366752	0.0559434	0.00738029	0.0544993	0.0908792	0.331296
Il10neg_ATGCGATCACAGACGA	2	0.10352	0.00595957	0.100891	0.0204874	0.0520866	0.0901528	0.331065
Il10neg_ATGCGATCAGGATGAC	3	0.180624	-0.01138	0.0656382	-0.0221597	0.0822575	0.0474201	0.264835
Il10neg_ATGCGATGTCCATCTC	6	-0.00406808	0.0203133	0.0757951	0.0139488	-0.0557186	0.0328585	0.298227
Il10neg_ATGCGATGTGCCTAAT	7	0.0220292	-0.0219336	0.128372	0.0633064	0.040175	-0.000115651	0.387913
Il10neg_ATGCGATTCACGAACT	0	0.00317109	0.0914924	0.123708	0.0999903	-0.0441216	0.0482009	0.401936
Il10neg_ATGCGATTCCGAGGCT	8	0.0386356	-0.0799369	0.600116	-0.0417149	-0.016627	0.0640702	0.383763
Il10neg_ATGCGATTCGATGCTA	1	0.118482	0.0511421	0.0748539	-0.00761489	-0.0335584	0.0557682	0.263767
Il10neg_ATGCGATTCGGCCAAC	3	0.0990549	-0.0290114	0.0256466	-0.0337533	0.0669552	0.0670474	0.309581
Il10neg_ATGCGATTCGTCCATC	1	0.0510642	0.0610819	0.085101	0.0316039	0.030326	0.0589009	0.302725
Il10neg_ATGCGATTCTGAGTCA	1	0.122359	-0.0466586	0.110836	0.0530883	-0.0114501	0.0423649	0.440392
Il10neg_ATGGAGGAGGTGCGAT	4	0.0733671	-0.0707956	0.0823129	0.037702	-0.0506938	-0.00500997	0.467
Il10neg_ATGGAGGCAGTGGTGA	6	0.0793747	0.0315191	0.0922203	0.00605192	0.0125847	0.0651495	0.289775
Il10neg_ATGGAGGGTCGAAGCA	1	0.0778537	-0.0395172	0.146224	0.00196666	-0.022125	0.0216513	0.329136
Il10neg_ATGGAGGGTGCCGTAC	7	0.0190701	0.0624182	0.125217	0.056366	0.000186743	0.0337482	0.331505
Il10neg_ATGGAGGGTGTATTGC	1	0.0971506	-0.0344188	0.132919	-0.0028046	0.0952507	0.095503	0.229097
Il10neg_ATGGAGGGTTCGGCCA	6	0.087197	-0.0164263	0.0979224	-0.0468618	-0.048102	0.0379099	0.197275
Il10neg_ATGGAGGTCAGCGCAC	1	0.0665946	0.0436331	0.0273828	0.0715944	0.0555707	0.0574112	0.261249
Il10neg_ATGGAGGTCCATTTAC	2	0.0452951	0.0517596	0.0786841	-0.00975753	0.0835707	0.0964047	0.263914
Il10neg_ATGGAGGTCCTTACCG	4	0.0463843	-0.033912	0.10754	0.00217835	0.00428096	0.0290471	0.247253
Il10neg_ATGGAGGTCTGTCGTC	2	0.0368743	0.0305547	0.115645	0.0288269	0.0181712	-0.026007	0.451568
Il10neg_ATGGATCCATACAGCT	5	-0.00841233	-0.014267	0.138145	0.0257805	-0.0563839	0.0280598	0.454377
Il10neg_ATGGATCGTCCATACA	7	0.0485121	0.0182907	0.0509519	0.034605	0.0171272	0.0900991	0.390361
Il10neg_ATGGATCGTGGTCTAT	0	-0.0212906	0.0374778	0.0645884	0.0939955	-0.00657417	0.0191903	0.490525
Il10neg_ATGGATCGTTATCTGG	3	0.148152	-0.037052	0.103668	-0.0302665	0.0419743	0.0455941	0.306802
Il10neg_ATGGATCTCACCCTCA	2	0.117121	0.0268328	-0.010327	-0.0258812	0.126069	0.106175	0.246467
Il10neg_ATGGATCTCTGTTGGA	6	0.00972197	-0.00123821	0.0881906	-0.0225788	-0.040154	0.00474007	0.316704
Il10neg_ATGGGAGAGACAAGCC	6	0.0190112	-0.100607	0.163652	-0.0179098	-0.0662774	-0.0220597	0.164169
Il10neg_ATGGGAGAGGATCACG	3	0.0413793	-0.0040436	0.111	-0.0489812	0.0368498	0.0513868	0.182418
Il10neg_ATGGGAGAGGGCAGAG	1	0.101115	-0.00654029	0.11392	0.0182846	0.0307614	0.0410729	0.37509
Il10neg_ATGGGAGCACCGTGCA	7	0.0378743	-0.0348254	0.106364	0.0132405	0.0194194	0.0455989	0.363409
Il10neg_ATGGGAGCAGTTACCA	6	0.0209557	-0.0415276	0.0501072	-0.0217319	-0.01552	0.0327186	0.136426
Il10neg_ATGGGAGCATCGCTGG	4	0.0612932	-0.0561854	0.143161	-0.00758617	-0.0399604	-0.0226235	0.341813
Il10neg_ATGGGAGTCAACGTGT	1	0.0675834	-0.0524	0.139608	0.0020176	-0.00117115	0.00514797	0.44551
Il10neg_ATGGGTTCAAATGGCG	1	0.0929314	0.0492973	0.0483697	0.0629894	0.0413935	0.0565399	0.324665
Il10neg_ATGGGTTGTAATCAAG	4	0.0821085	-0.078027	0.13098	-0.0229562	0.0265112	0.0539066	0.34344
Il10neg_ATGGGTTGTCAACCTA	1	0.10591	0.0388901	0.053003	0.000465491	-0.0272075	0.0899801	0.302004
Il10neg_ATGGGTTTCAGTGATC	1	0.094182	0.00881521	0.0807974	0.0155268	0.0420117	0.0906144	0.300299
Il10neg_ATGGGTTTCCCTGTTG	1	0.109314	0.0784804	0.0814467	-0.0176355	0.0407559	0.11333	0.249847
Il10neg_ATGGTTGAGCCTGCCA	1	0.0711155	0.00226328	0.0825407	0.0108023	0.0452185	0.0510125	0.332395
Il10neg_ATGGTTGAGGTCTGGA	3	0.0856566	-0.0707635	0.0825963	-0.0129657	0.011702	0.0124648	0.315185
Il10neg_ATGGTTGCATTGAAGA	3	0.0717831	-0.0418834	0.112898	-0.0425881	-0.0218873	0.0178187	0.428973
Il10neg_ATGGTTGGTAACACCT	1	0.0890686	-0.0011901	0.0896094	0.0661651	0.0395815	0.0492814	0.290018
Il10neg_ATGGTTGGTGTCTTCC	1	0.114501	0.0518862	0.0528729	0.0577117	0.0678514	0.115615	0.297114
Il10neg_ATGTCCCAGACGGATC	3	0.156451	-0.0180771	0.137492	-0.0710172	0.0941414	0.111286	0.229781
Il10neg_ATGTCCCGTGTTTGCA	3	0.128215	-0.0412244	0.139406	-0.0347713	0.0329302	0.0541172	0.331281
Il10neg_ATGTCCCTCAGCAATC	2	0.10858	0.085587	0.0441554	-0.00433024	0.0910892	0.126503	0.200694
Il10neg_ATGTCCCTCCATTCAT	0	-0.0617572	0.135537	0.140126	0.187861	-0.0482741	0.0281267	0.622688
Il10neg_ATGTCCCTCCGAGTGC	1	0.0803828	-0.0208562	0.0789243	0.0382215	0.0706839	0.0694852	0.401855
Il10neg_ATGTCCCTCGTGCATA	4	0.0340138	-0.0427604	0.0701388	-0.0252524	0.0133502	0.0268257	0.2556
Il10neg_ATGTCCCTCTATACTC	1	0.132755	0.0218755	-0.00575407	0.0166141	0.0588448	0.0487842	0.390549
Il10neg_ATGTCTTAGAAGCGGG	2	0.101891	-0.044836	0.117395	0.0037624	0.0325731	0.0368045	0.246621
Il10neg_ATGTCTTCAAAGCGTG	1	0.0269629	0.0649186	0.103198	0.0446149	0.00568101	0.0630153	0.313752
Il10neg_ATGTCTTCACATTCGA	3	0.137567	0.0482967	0.103111	-0.0207934	0.0459824	0.0674983	0.233056
Il10neg_ATGTCTTCACTGAGTT	3	0.101868	0.012635	0.018876	-0.075708	0.130807	0.145098	0.177242
Il10neg_ATGTCTTGTAGACGTG	1	0.134238	0.0199863	0.105561	0.000267373	0.0806755	0.0991231	0.29733
Il10neg_ATGTCTTTCATGCCGG	3	0.215031	-0.0791801	0.074883	-0.0394178	0.038796	0.0567776	0.284395
Il10neg_ATGTCTTTCCACCCTA	1	0.0975826	-0.00107616	0.0424719	0.0342845	0.0781786	0.0307592	0.291443
Il10neg_ATTACCTAGAAGAGCA	3	0.0661945	0.0325982	0.0433807	-0.0370427	0.0427664	0.0137516	0.202475
Il10neg_ATTACCTAGAGCAGCT	3	0.128619	0.0131005	0.081663	-0.0061681	0.0535798	0.084358	0.387872
Il10neg_ATTACCTAGAGTTGAT	1	0.0938398	-0.0262599	0.0783189	0.033544	0.0211858	0.0522038	0.417139
Il10neg_ATTACCTAGGCTCTAT	3	0.105453	-0.0142311	0.10524	-0.0369298	-0.00014797	0.0221453	0.394604
Il10neg_ATTACCTCAAGGCGTA	1	0.175753	0.000887679	0.0485585	0.0136402	0.0958377	0.0701227	0.249078
Il10neg_ATTACCTGTACGATCT	1	0.0534164	-0.0107224	0.150794	0.0297467	0.0228696	0.0540337	0.462708
Il10neg_ATTACCTGTGAACGGT	2	0.145069	-0.0048201	0.0386812	-0.00814062	0.0702785	0.0759503	0.254968
Il10neg_ATTACCTGTTCGGGTC	1	0.103603	-0.00900336	0.121407	0.00314696	0.0314242	0.125049	0.276644
Il10neg_ATTACCTGTTGGCCTG	0	-0.00122472	0.0860966	0.0842282	0.0692358	0.0489094	0.132574	0.390237
Il10neg_ATTACCTGTTTGGCTA	6	0.0344965	-0.0385626	0.0923502	0.0214918	-0.0299753	0.121059	0.235433
Il10neg_ATTACCTTCCCGAACG	4	0.0269387	-0.0364285	0.0665037	-0.04824	0.0253689	0.0220672	0.191785
Il10neg_ATTACTCAGCACTTTG	2	0.0652991	-0.00969045	0.0311756	-0.0684368	0.0538931	0.0719493	0.271787
Il10neg_ATTACTCAGTGTACAA	4	-0.0185199	-0.0456861	0.119402	0.00807833	-0.0110359	0.0159058	0.259674
Il10neg_ATTACTCGTTGACGGA	6	0.033592	-0.0849312	0.110645	-0.0296351	-0.00655513	0.0243497	0.161246
Il10neg_ATTACTCTCCTACGAA	6	0.00569248	-0.0666266	0.0659271	-0.0398142	0.000126155	0.0350311	0.295675
Il10neg_ATTACTCTCGACCCAG	2	0.0453731	0.0168778	0.0718737	0.00632327	0.0962805	0.118835	0.273557
Il10neg_ATTACTCTCTGCGGCA	6	0.000572416	-0.0421951	0.143204	-0.0234115	-0.0683495	0.0190037	0.404661
Il10neg_ATTACTCTCTTGCAAG	1	0.0644209	0.0318628	0.0602017	-0.0071127	0.00293355	0.0897267	0.239017
Il10neg_ATTATCCAGCCGCACT	3	0.091235	-0.00933194	0.0746328	-0.0106895	0.0395306	0.091889	0.309197
Il10neg_ATTATCCAGGCTTCCG	7	0.0453497	0.0485054	0.102984	-0.00701693	0.0270563	0.0945506	0.199168
Il10neg_ATTATCCGTCCATAGT	1	0.0813954	0.0980107	0.0856294	0.0047302	0.0420564	0.0768542	0.315832
Il10neg_ATTATCCTCAGTGATC	6	-0.0319865	-0.0650697	0.0827373	-0.0185531	-0.0413834	0.0486465	0.2866
Il10neg_ATTCACTAGCGATTCT	3	0.152269	-0.0702714	0.127763	-0.0304114	0.0480996	0.0617225	0.322118
Il10neg_ATTCACTCAAACGAGC	2	0.0568883	0.0745265	0.104243	0.0725129	0.0348872	0.107176	0.384375
Il10neg_ATTCACTCACCGTGGT	1	0.0701029	0.0457004	0.101345	0.0416403	0.00820078	0.107667	0.453957
Il10neg_ATTCACTTCCGTGTGG	1	0.0382242	-0.0161653	0.0911515	0.0467146	0.0453219	0.0685859	0.403503
Il10neg_ATTCACTTCGCGTAGC	3	0.119547	-0.00511247	0.0766671	0.00802355	0.0867966	0.0695511	0.326535
Il10neg_ATTCAGGAGGTCATAA	2	0.0796288	0.000168186	0.0614244	-0.000111983	0.0100713	0.0915683	0.154786
Il10neg_ATTCAGGCAACGACTT	3	0.105145	0.0562526	0.0743429	-0.00622606	0.100894	0.124288	0.168742
Il10neg_ATTCAGGCACAATCTG	1	0.0386305	0.0407015	0.033549	-0.00480858	0.0776902	0.131562	0.343195
Il10neg_ATTCAGGCAGGCACTC	4	-0.0029471	-0.043338	0.074035	-0.031046	-0.0370815	0.0037915	0.255358
Il10neg_ATTCAGGCATAGGTAA	3	0.085235	-0.0641358	0.0896599	-0.00518205	0.029091	0.089098	0.364409
Il10neg_ATTCAGGGTCTCGCGA	2	0.117065	-0.010617	0.000507963	0.034305	0.0183617	0.0661914	0.303195
Il10neg_ATTCAGGGTTAGAGAT	1	0.0406528	-0.00842185	0.0308189	0.031598	-0.040636	0.0219542	0.14821
Il10neg_ATTCAGGTCAGACCCG	6	0.106008	-0.0291761	0.113353	-0.0228651	0.00133871	0.0640615	0.312676
Il10neg_ATTCAGGTCCGGTAAT	0	-0.00210062	0.120271	0.0745361	0.115329	-0.0165226	0.0598017	0.364553
Il10neg_ATTCAGGTCTGTGCTC	1	0.0946453	-0.0315248	0.0826313	-0.00140072	0.0393262	0.101256	0.250204
Il10neg_ATTCATCAGATGCGAC	1	0.150863	0.0466936	0.05604	0.0409343	0.0828507	0.106675	0.257257
Il10neg_ATTCATCAGCGTTCCG	3	0.0794925	-0.0058484	0.0200949	0.00115242	0.0824841	0.0548739	0.223954
Il10neg_ATTCATCAGCTAGCCC	7	0.0859546	-0.0464177	0.0692429	-0.0669821	0.0615534	0.106411	0.165487
Il10neg_ATTCATCAGGAGCTGT	1	0.106415	-0.0208059	0.119509	0.00887749	0.00614813	0.00488459	0.38477
Il10neg_ATTCATCCAACGAGGT	5	0.0828098	-0.0574076	0.028266	0.0348593	-0.0286814	0.00926358	0.382856
Il10neg_ATTCATCTCTTGAGCA	6	0.0690706	-0.069936	0.107595	-0.00179672	0.000244221	0.0522392	0.325143
Il10neg_ATTCCATCAGACCTGC	7	-0.0156191	-0.021409	0.120623	0.0193466	0.0167987	0.0800517	0.382463
Il10neg_ATTCCATCAGGTGGAT	3	0.140415	-0.0271582	0.105528	-0.0369334	0.0353556	0.00812494	0.352507
Il10neg_ATTCCATGTACGTGTT	3	0.105073	-0.022961	0.051636	-0.00728849	0.0578959	0.0723727	0.305078
Il10neg_ATTCCATGTAGGTTTC	3	0.0735571	-0.0279776	0.0964286	-0.0328065	0.0876395	0.0850273	0.304828
Il10neg_ATTCCATGTCAACGCC	1	0.111584	0.0629995	0.0944445	0.021381	0.0182738	0.0857021	0.129978
Il10neg_ATTCCATTCACGGGCT	1	0.0104526	0.0675374	0.0991601	0.0278849	-0.0227402	0.0281051	0.323923
Il10neg_ATTCCCGAGCAGAAAG	3	0.0933722	-0.0765347	0.16511	-0.00207211	-0.03154	0.00991114	0.402754
Il10neg_ATTCCCGAGCGAGTCA	3	0.0928617	-0.00454001	0.127465	-0.0346551	0.0586748	0.0359485	0.192221
Il10neg_ATTCCCGAGTGGGAAA	1	0.0114015	0.0494914	0.0960543	0.0373088	0.014579	0.0352876	0.308342
Il10neg_ATTCCCGCAATGGGTG	3	0.130243	-0.0511588	0.0712845	0.00789628	0.040662	0.073412	0.276094
Il10neg_ATTCCCGCAGGAGACT	6	-0.00627854	-0.0676042	0.135857	-0.0451465	-0.0362932	-0.0265493	0.32383
Il10neg_ATTCCCGGTACTGAGG	2	0.0370401	0.0148173	0.0687961	-0.0298017	0.0560076	0.0880341	0.27582
Il10neg_ATTCCCGGTGCATGAG	4	0.0235712	-0.0334356	0.0726804	-0.0156457	-0.0125581	0.00322737	0.354361
Il10neg_ATTCCCGTCCACGTCT	2	0.0757618	0.0176453	0.0569694	-0.0303012	0.091304	0.184006	0.185606
Il10neg_ATTCCTAAGGTGAGAA	3	0.111369	0.0227648	0.0190216	-0.0353543	0.0238707	0.0664351	0.292739
Il10neg_ATTCCTACAAAGGTTA	1	0.0545423	-0.0113679	0.0850165	0.0122019	0.0466223	0.0441532	0.329452
Il10neg_ATTCCTACAAGCACAG	3	0.079119	-0.0237981	0.06817	-0.0161234	0.0612148	0.11798	0.245409
Il10neg_ATTCCTAGTGAGCAGT	1	0.155563	0.0168387	0.089833	0.0884991	-0.0208096	0.0704853	0.417705
Il10neg_ATTCGTTAGATGGTCG	1	0.117245	-0.0131188	0.0851052	0.0191532	0.0109734	0.0655213	0.369405
Il10neg_ATTCGTTCAAGTTCCA	1	0.0970016	-0.00261216	0.0762099	-0.0109044	0.00196618	0.0578369	0.339619
Il10neg_ATTCGTTCAATCTAGC	2	0.135729	0.000642641	0.0853733	0.0015424	0.0190475	0.030999	0.315391
Il10neg_ATTCGTTCACCAGCGT	1	0.0643775	0.0455537	0.0581359	-0.0138877	-0.0443271	0.0800816	0.27461
Il10neg_ATTCGTTCAGGTGTGA	2	0.100628	-0.0365921	0.0748059	-0.00977552	0.0566275	0.0883307	0.222048
Il10neg_ATTCGTTCATAGTCGT	1	0.136469	0.0183523	0.100611	0.0714259	-0.0272494	0.0539935	0.377563
Il10neg_ATTCGTTCATGGGATG	4	-0.0186569	0.013899	0.103699	-0.0367252	-0.0127473	-0.0213864	0.36797
Il10neg_ATTCGTTTCGAACACT	3	0.0973924	-0.014279	0.0909082	-0.0132033	0.0585953	0.121825	0.207064
Il10neg_ATTCGTTTCGGAGATG	1	0.0842877	0.0438859	0.0868165	0.0711161	0.00455528	0.0107526	0.423798
Il10neg_ATTCTACAGGCCTGCT	3	0.118836	0.0196857	0.0612647	-0.0585351	0.0603684	0.0806527	0.169981
Il10neg_ATTCTACAGTACTGTC	3	0.127258	-0.00732898	0.069541	0.00486159	0.0658548	0.118643	0.353248
Il10neg_ATTCTACAGTCTAACC	1	0.0985822	0.00932681	0.0504894	0.0304331	0.0429006	0.104737	0.230223
Il10neg_ATTCTACCAGTTTCGA	2	0.183934	-0.0326343	0.078645	0.0172873	0.0352634	0.0526625	0.260412
Il10neg_ATTCTACTCACTACGA	2	0.0845995	-0.0115548	0.0592951	-0.0116838	0.0604206	0.054699	0.360251
Il10neg_ATTCTACTCATAAGGA	3	0.147986	0.00699993	0.0254675	-0.056541	0.0661148	0.0766813	0.183255
Il10neg_ATTCTACTCTGAATCG	1	0.0810742	-0.0116626	0.0440511	0.00516173	0.04837	0.111938	0.223269
Il10neg_ATTCTTGAGCAAGGAA	2	0.0791984	0.0382931	0.0909688	-0.000414317	0.0227669	0.0184139	0.380978
Il10neg_ATTCTTGAGCATGGGT	1	0.117974	-0.0358559	0.0512776	0.0211561	0.0811432	0.0344073	0.284994
Il10neg_ATTCTTGAGCTGGAGT	1	0.0637379	0.0399837	0.0507671	0.00610101	0.0370015	0.0666543	0.405424
Il10neg_ATTCTTGCAGGATTCT	2	0.0895768	0.037914	0.109237	-0.0524691	0.0338375	0.0936398	0.255007
Il10neg_ATTCTTGGTAAGCGGT	2	0.139555	0.019811	0.000701609	-0.0324175	0.0766094	0.0915626	0.210775
Il10neg_ATTCTTGGTGTCCGTG	1	0.0676988	0.0187795	0.0415648	-0.029402	0.0370598	0.0662132	0.254503
Il10neg_ATTCTTGGTTGACGGA	2	0.140501	-0.00474804	0.0710133	-0.0136322	-0.0430934	-0.0070325	0.44653
Il10neg_ATTCTTGTCGTTTACT	3	0.124734	-0.0710517	0.110504	0.00922939	0.0501791	0.0199538	0.318937
Il10neg_ATTCTTGTCTCGAGTA	8	0.0954319	-0.0186264	0.572218	0.0294243	-0.048359	-0.00638801	0.511039
Il10neg_ATTCTTGTCTCTGACC	1	0.0646752	-0.0582192	0.0624149	0.027449	0.115001	0.0831206	0.384151
Il10neg_ATTGGGTAGAAGGGAT	2	0.053799	0.0282063	0.0556897	-0.0091843	-0.0465906	0.0151352	0.448138
Il10neg_ATTGGGTAGTATTGCC	1	0.0991187	-0.0147897	0.0357184	0.0306404	-0.0714331	0.0126201	0.353863
Il10neg_ATTGGGTCACAGTGTT	3	0.0871396	-0.0982856	0.121633	-0.0126555	-0.0186446	0.0181362	0.466028
Il10neg_ATTGGGTCAGCAGAAC	4	-0.00500917	-0.0277117	0.0755839	-0.0333563	0.0129325	0.0245092	0.268631
Il10neg_ATTGGGTGTGGCTTAT	4	0.0488314	-0.0489857	0.118491	-0.0419507	0.0241554	0.0175157	0.269611
Il10neg_ATTGGGTTCAGCTTCC	1	0.1182	-0.0836305	0.0848176	-0.00860799	0.0088911	0.016605	0.375539
Il10neg_ATTGGGTTCCATCGTC	3	0.16275	-0.0501637	0.0453824	-0.00666032	0.0654374	0.0803768	0.3006
Il10neg_ATTGGGTTCCGCCTAT	1	0.0256409	0.0855023	0.0612911	0.00282518	0.0222756	0.095261	0.225334
Il10neg_ATTGTTCAGACATATG	0	-0.0198889	0.0106255	0.114232	0.147168	-0.0567523	-0.00305765	0.526652
Il10neg_ATTGTTCAGGTGGTTG	1	0.0819583	-0.00168865	0.093449	0.027635	-0.0105909	0.110684	0.297554
Il10neg_ATTGTTCAGTGGATTA	5	-0.0439662	-0.0225698	0.133534	0.0835582	-0.103976	-0.00387708	0.477302
Il10neg_ATTGTTCCACACCTGG	1	0.10815	-0.0144286	0.0161922	-0.00696182	0.0506926	0.160036	0.288846
Il10neg_ATTGTTCCACTTTAGG	7	0.0617343	-0.00545373	0.0447109	-0.0196072	0.0742022	0.0701004	0.184904
Il10neg_ATTGTTCCATAGAAAC	6	-0.000853538	0.0130786	0.0221286	0.0145821	-0.0146409	0.0429117	0.185268
Il10neg_ATTGTTCGTCCGGTCA	2	0.109962	0.0214173	0.0905458	-0.0705738	0.123931	0.114138	0.236801
Il10neg_ATTGTTCTCATCACAG	7	0.105161	-0.00216767	0.0605933	-0.0415601	0.0781485	0.108604	0.103032
Il10neg_ATTGTTCTCCACTTTA	6	0.0800675	-0.061055	0.0222115	-0.0682387	0.00460657	0.134589	0.241795
Il10neg_ATTGTTCTCCCGAGAC	2	0.118589	0.0415208	0.0302198	0.0169384	0.0788475	0.0846334	0.233942
Il10neg_ATTGTTCTCTCCATAT	7	0.0792447	0.0463471	0.0551797	-0.028552	0.0730035	0.120097	0.272154
Il10neg_ATTTACCGTCGCACGT	8	0.090056	-0.0440013	0.386767	-0.0350234	-0.0275283	0.0329617	0.378516
Il10neg_ATTTACCGTTACAGCT	3	0.0583107	-0.0228661	0.0636741	-0.0452755	0.0397743	0.0616919	0.282411
Il10neg_ATTTACCTCAGAGCGA	1	0.0863559	0.017872	0.0915031	0.109899	-0.00839263	0.0570828	0.448772
Il10neg_ATTTACCTCCATTTGT	1	0.0450482	0.0371038	0.0909767	-0.00779637	0.0644131	0.0825958	0.193649
Il10neg_ATTTACCTCTGGGCGT	7	-0.0128317	-0.0134138	0.139905	0.0276458	0.00279924	0.0101972	0.454074
Il10neg_ATTTCACCACGCTATA	1	0.0945253	-0.0457604	0.023343	0.0623053	0.0344231	0.068048	0.21515
Il10neg_ATTTCACGTGCCTATA	6	0.0330293	-0.0736651	0.0589044	-0.0301656	0.0050608	0.0357867	0.261706
Il10neg_ATTTCACTCGTTCAGA	2	0.139209	-0.0074652	0.128867	0.0599227	0.0196378	0.0585428	0.489271
Il10neg_ATTTCTGAGAGCCGAT	3	0.0321921	-0.0349998	0.0617812	0.0145903	0.0961995	0.116337	0.223414
Il10neg_ATTTCTGCACCTCGTT	2	0.0907966	0.0505837	0.080438	-0.0298667	0.144928	0.120137	0.22307
Il10neg_ATTTCTGCAGAAGCTG	2	0.181429	-0.0204241	0.0633102	0.0272649	0.0859394	0.0699217	0.284847
Il10neg_ATTTCTGGTAACATGA	1	0.0518195	0.00332178	0.0121404	-0.0396532	0.0465827	0.104104	0.221089
Il10neg_ATTTCTGGTTGTCCCT	3	0.101005	0.0260967	0.0452745	-0.0183063	0.0207631	0.1478	0.258801
Il10neg_ATTTCTGTCACTGCTC	7	0.0683428	-0.0250342	0.0667216	-0.0450844	0.0812137	0.136022	0.240932
Il10neg_ATTTCTGTCCACGGGT	1	0.0759564	-0.0162563	0.0394368	-0.00659171	0.0811896	0.155362	0.332363
Il10neg_ATTTCTGTCCTTCTTC	6	0.0476717	0.00890406	0.0831785	-0.00800071	0.0436859	0.101138	0.242368
Il10neg_ATTTCTGTCGTTCTAT	1	0.105936	-0.039048	0.113874	0.0177977	0.0613685	0.0410852	0.368932
Il10neg_CAAAGAAAGAGATGCC	4	0.0312951	0.00184026	0.0623842	-0.0284217	-0.0160789	0.00591049	0.269656
Il10neg_CAAAGAAAGGCGATAC	1	0.0186151	-0.00606265	0.117732	-0.00575088	-0.0132369	0.0801575	0.347535
Il10neg_CAAAGAAAGGTATTGA	4	0.0523678	-0.0379226	0.0864311	-0.0499515	-0.0328436	-0.0230188	0.285163
Il10neg_CAAAGAAAGGTGCTTT	2	0.109727	0.0342083	0.0479446	0.011761	0.105338	0.0309913	0.285655
Il10neg_CAAAGAAAGTTTCGAC	3	0.0970197	-0.00692957	0.101684	-0.0421197	0.0662121	0.105404	0.309159
Il10neg_CAACAACAGAATAACC	4	0.082031	-0.0148114	0.0728615	-0.0322893	0.00969198	-0.00244661	0.32227
Il10neg_CAACAACAGCACGGAT	4	0.00167734	-0.0698808	0.0891954	-0.0414991	-0.0289255	0.0148165	0.227965
Il10neg_CAACAACAGGCGACAT	1	0.104291	-0.0105397	0.0939028	0.0347729	0.0138247	0.0204416	0.368191
Il10neg_CAACAACAGGTGCATG	1	0.170155	-0.0104991	0.129105	0.044845	0.103002	0.0693373	0.350871
Il10neg_CAACAACCAAGGAGTC	7	0.041876	-0.0699895	0.058986	-0.0457652	-0.0390592	0.0483077	0.214926
Il10neg_CAACAACCACGGTGTC	6	0.0219558	0.00389918	0.0568167	-0.0248077	-0.00861681	0.0189519	0.254895
Il10neg_CAACAACCATTCATCT	2	0.103329	0.0673758	0.023222	-0.0184246	0.0892847	0.0756099	0.342362
Il10neg_CAACAACCATTCTGTT	1	0.0741426	-0.0205491	0.111127	0.0197316	0.0262418	0.00947576	0.443095
Il10neg_CAACAACGTAGCTTTG	7	0.0669336	0.00997283	0.0364179	-0.0310349	0.050898	0.136002	0.210522
Il10neg_CAACAACGTCACCGAC	5	-0.0415432	0.0570994	0.125366	0.112563	-0.0926245	-0.0384357	0.528459
Il10neg_CAACAACTCGCTACAA	1	0.0432542	-0.0260934	0.113652	-0.00114494	0.0498036	0.0625639	0.44783
Il10neg_CAACAGTAGATGAAGG	3	0.11931	-0.0120601	0.152311	-0.0187194	0.022361	0.013256	0.421575
Il10neg_CAACAGTAGTTGTCGT	6	-0.00391099	-0.0808193	0.104998	-0.0173974	-0.0694977	-0.0381324	0.353359
Il10neg_CAACAGTCATAGCTGT	4	0.00662207	-0.0711794	0.0722531	-0.0362943	0.0280694	0.0527781	0.223571
Il10neg_CAACAGTGTGCACGCT	3	0.146412	-0.0175681	0.0474985	-0.0397383	0.138432	0.0572613	0.159108
Il10neg_CAACAGTGTGCGACAA	4	0.022947	-0.0547137	0.100012	-0.0140172	-0.00498237	-0.00558562	0.316128
Il10neg_CAACAGTTCCTAAGTG	1	0.0802483	-0.0385927	0.104239	0.0466029	0.0378713	0.120581	0.418524
Il10neg_CAACAGTTCGGAGATG	4	0.021559	-0.0581898	0.16569	0.0283448	-0.0471156	-0.0066786	0.516658
Il10neg_CAACCAAGTACCGCGT	1	0.0792172	0.0364897	0.0365847	0.00574348	0.0824512	0.0843041	0.0879477
Il10neg_CAACCAAGTAGCTTTG	6	0.066266	-0.0325865	0.06226	-0.0157693	-0.0394368	0.0405807	0.257854
Il10neg_CAACCAAGTAGGCTCC	0	0.0303713	0.106087	0.0422339	0.0182239	0.00411294	0.027312	0.386421
Il10neg_CAACCAAGTGCGTGCT	4	0.0262973	-0.0103219	0.0847139	-0.0165298	-0.0205931	0.0394056	0.179597
Il10neg_CAACCAATCATTGCTT	2	0.0780275	0.0152141	0.0426415	0.00696234	0.0812193	0.0942804	0.308601
Il10neg_CAACCAATCTGCACCT	1	0.0782478	-0.00397345	0.0805838	0.0532847	0.0467411	0.1525	0.303676
Il10neg_CAACCTCAGGAAAGTG	1	0.0545597	-0.00440969	0.023201	-0.0373142	-0.0268781	0.0334393	0.319261
Il10neg_CAACCTCCAACACACT	2	0.0762018	0.121178	-0.00190666	-0.012639	0.0948766	0.137728	0.20602
Il10neg_CAACCTCCAGGTCCCA	3	0.108341	-0.0151978	0.0180839	-0.0519707	0.125967	0.101374	0.167588
Il10neg_CAACCTCCAGGTGAGT	1	0.0656098	0.123756	0.0513573	0.00517464	0.0109153	0.089881	0.285313
Il10neg_CAACCTCGTGTCCAAT	2	0.094918	0.00684279	0.0482659	-0.00531394	0.079259	0.0614466	0.223971
Il10neg_CAACCTCGTGTCTTAG	0	0.00841251	0.0317528	0.125495	0.109062	0.0104728	0.0404639	0.400108
Il10neg_CAACCTCGTTCGGTCG	1	0.0935052	-0.0170511	0.0910128	0.0358761	-0.0141688	0.00915164	0.297872
Il10neg_CAACGATAGCGTGCCT	6	0.0328737	-0.0452945	0.111103	-0.0392395	-0.0158133	0.00164277	0.300639
Il10neg_CAACGATCAACCTATG	2	0.047489	0.0474326	0.0690659	0.000445616	0.0250163	0.112353	0.184799
Il10neg_CAACGATCAATGCAAA	1	0.0309907	0.00791542	0.066053	0.0375649	0.00717267	0.110727	0.230983
Il10neg_CAACGATCACCAACAT	1	0.126093	0.0302684	0.0585009	0.0749433	0.0762685	0.0935176	0.236929
Il10neg_CAACGATCATGCGGTC	7	0.000457685	0.0264631	0.106984	0.00858418	-0.0151994	0.0834768	0.222446
Il10neg_CAACGATTCAGAACCT	4	0.0347439	-0.0456158	0.0452224	-0.0166825	-0.0237605	0.0134986	0.227164
Il10neg_CAACGATTCGACGTCG	7	0.106912	0.0986545	0.0617712	0.0325726	0.0778378	0.113682	0.205022
Il10neg_CAACGATTCGTGCGAC	1	0.043705	-0.0302633	0.102398	0.0482946	0.0207862	0.0487892	0.295467
Il10neg_CAACGATTCTACGCGG	4	0.0295584	-0.0254776	0.0725798	-0.000371585	-0.0296659	-0.017493	0.331386
Il10neg_CAACGATTCTCCCAAC	7	0.0664817	-0.0288222	0.0438178	-0.0655464	0.119677	0.120629	0.151597
Il10neg_CAACGATTCTCTGCCA	1	0.0681075	0.0349133	0.0325923	0.0211006	0.0436647	0.121721	0.304937
Il10neg_CAACGATTCTGGACCG	1	0.0278642	0.0246258	0.128823	0.0899935	-0.0474518	0.0210352	0.556505
Il10neg_CAACGGCAGCAAGGAA	1	0.0513284	0.0464255	0.211161	0.080479	-0.0443664	-0.000526402	0.553816
Il10neg_CAACGGCAGGTACAAT	6	-0.00323971	0.0506586	0.0841705	0.0541946	0.0119315	0.0170274	0.280381
Il10neg_CAACGGCCAGGTACGA	1	0.0821296	0.0462201	0.0822331	0.0507367	0.0854528	0.109893	0.251044
Il10neg_CAACGGCCATCGTTCC	3	0.130048	0.0139333	0.0598303	-0.0530362	0.0462967	0.0990669	0.257547
Il10neg_CAACGGCCATGCCGCA	2	0.126751	5.84135e-05	0.113071	-0.0396202	0.050103	0.112971	0.222934
Il10neg_CAACGGCCATGCCGGT	7	0.0269165	-0.0198523	0.0521166	0.031494	0.0329449	0.12675	0.248808
Il10neg_CAACGGCGTCGTCATA	6	0.0184575	-0.00552721	0.101354	-0.0206626	-0.0204605	0.00877818	0.241774
Il10neg_CAACGGCGTGGACCTC	3	0.0832994	0.00249779	0.12665	0.0141459	-0.0117813	0.0405202	0.292538
Il10neg_CAACGGCGTTTCGTTT	2	0.115967	-0.0276918	0.0679048	-0.00120898	0.102464	0.0383791	0.34311
Il10neg_CAACGGCTCGGTTCAA	1	0.141069	-0.0062218	0.102877	0.00742171	0.0400954	0.0684107	0.272756
Il10neg_CAACGGCTCTCTTAAC	4	0.0387413	-0.0446274	0.0903934	-0.021395	-0.00966202	0.0475426	0.31659
Il10neg_CAAGACTAGCAACTTC	3	0.214583	-0.029532	0.0293145	0.000560036	0.12974	0.116635	0.246855
Il10neg_CAAGACTAGCGCATCC	1	0.0691646	-0.0239974	0.0758022	0.0143138	-0.00125615	0.0334351	0.383461
Il10neg_CAAGACTAGGCAATGC	3	0.0537559	-0.0218437	0.0817583	0.0106839	0.027502	0.0680336	0.497839
Il10neg_CAAGACTCAATCGAAA	1	0.108131	-0.0418679	0.0997217	-0.0300988	0.0479289	0.114842	0.386901
Il10neg_CAAGACTGTACTAGCT	1	0.11136	0.0135122	0.0354577	0.00912771	0.0336014	0.0498437	0.297424
Il10neg_CAAGACTGTCATGACT	1	0.0926805	0.0291308	0.0787688	0.0595539	0.0818401	0.081091	0.314978
Il10neg_CAAGACTGTCGACTGC	6	0.0499127	-0.0814963	0.0900321	-0.0502536	-0.0631584	-0.0319084	0.236464
Il10neg_CAAGACTTCCACGTAA	1	0.0887857	0.117464	0.0773592	-0.0201776	0.0420583	0.113864	0.293616
Il10neg_CAAGACTTCCCGTTCA	6	0.0670669	0.061351	0.0415866	-0.0466177	0.0747053	0.0763751	0.187819
Il10neg_CAAGAGGAGCATACTC	8	-0.0239255	-0.0131035	0.291069	0.023731	-0.0596889	-0.00434737	0.474125
Il10neg_CAAGAGGAGGCCCGTT	1	0.0489688	0.0172054	0.0417849	0.0380131	0.0441349	0.0369898	0.397452
Il10neg_CAAGAGGCACCTATCC	2	0.120442	0.0321277	0.0757548	0.0434012	-0.00142262	0.0430733	0.370111
Il10neg_CAAGAGGCATAATCCG	1	0.176833	0.0420804	0.0542455	0.047125	0.0605798	0.0947054	0.337364
Il10neg_CAAGAGGCATCGAGCC	2	0.00669645	0.0210486	0.107738	0.0075455	0.053759	0.0814375	0.277064
Il10neg_CAAGAGGGTGTCTAAC	1	0.121458	-0.0281494	0.102554	0.0225609	-0.0147841	0.0475159	0.383108
Il10neg_CAAGAGGTCACATCAG	1	0.14643	0.0315413	0.0809254	0.0539952	0.0465054	0.0635811	0.19151
Il10neg_CAAGAGGTCACGGACC	3	0.0833243	-0.0261908	0.094201	-0.0221258	0.0543675	0.0800416	0.181418
Il10neg_CAAGAGGTCGCGTGAC	1	0.116632	0.043509	0.0746778	0.0511102	0.114054	0.0479204	0.365687
Il10neg_CAAGCTAGTCGCGGTT	3	0.0849548	-0.0760295	0.0600629	-0.051438	0.062347	0.0279065	0.201789
Il10neg_CAAGCTATCACCGACG	1	0.0997039	0.0462708	0.0502848	0.0096943	0.0876909	0.136357	0.284275
Il10neg_CAAGGGAAGATTGGGC	4	0.0353067	-0.0198426	0.0837433	0.0211412	0.00838661	0.0245569	0.483351
Il10neg_CAAGGGACAATCGCAT	3	0.166853	-0.0098676	0.0360185	-0.00440237	0.0419519	0.0723699	0.297615
Il10neg_CAAGGGACACAACCGC	2	0.0395008	-0.0248057	0.0425172	0.00735599	0.0271015	0.073733	0.197465
Il10neg_CAAGGGACAGAGAAAG	4	0.0331835	-0.0410635	0.106443	-0.0139488	-0.0559186	-0.0129751	0.337125
Il10neg_CAAGGGAGTCCAACGC	1	0.121422	0.0208678	0.0877157	0.0260839	0.0472155	0.0409159	0.327239
Il10neg_CAAGGGAGTGCATGAG	1	0.132223	0.0170565	0.129677	0.0139577	0.0530012	-0.00839517	0.38882
Il10neg_CAAGGGAGTTATAGCC	4	0.0502894	-0.0405841	0.0962376	-0.01369	-0.0228945	0.0328085	0.293368
Il10neg_CAAGGGAGTTATGTCG	2	0.141839	0.00708535	0.103614	0.0150729	0.0483735	0.0377284	0.40239
Il10neg_CAAGGGATCCACAGGC	1	0.0414795	0.100213	0.0483139	0.015682	0.0405035	0.0925585	0.273978
Il10neg_CAAGGGATCGTCCATC	7	0.0418385	0.0437629	0.0510783	0.0327782	0.0308332	0.0200978	0.434666
Il10neg_CAATACGAGGCGCTTC	2	0.106322	-0.00209353	0.084364	-0.0265771	0.0913996	0.0794922	0.325504
Il10neg_CAATACGAGTAATACG	1	0.081611	0.00762803	0.0759921	-0.00271011	-0.0259133	0.0951576	0.317306
Il10neg_CAATACGCACTACACA	2	0.0525534	0.0515924	0.082803	0.00194878	0.0243142	0.0765212	0.333276
Il10neg_CAATACGGTCATTCCC	4	0.0241318	-0.0472811	0.112348	-0.0576726	0.0241067	0.0145209	0.240063
Il10neg_CAATACGGTGCCGTAC	4	0.000234651	-0.0425373	0.0662238	-0.0446981	0.024606	0.00737183	0.239305
Il10neg_CAATACGGTTCTAACG	1	0.0966088	0.0397698	0.128435	-0.0437092	0.088194	0.0881003	0.32265
Il10neg_CAATACGTCTACTCAT	3	0.117012	0.0135311	0.0271383	0.00380775	0.0788165	0.083287	0.269219
Il10neg_CAATACGTCTCAACCC	3	0.136624	-0.00652911	0.0686337	-0.0283846	0.112657	0.0867625	0.176004
Il10neg_CAATCGACAACCCTAA	1	0.0847886	-0.0146312	0.0848811	0.0115663	0.0444574	0.113894	0.31314
Il10neg_CAATCGACAAGCCTGC	2	0.0737343	0.00855385	0.0742728	-0.0218646	0.0213747	0.0741236	0.212798
Il10neg_CAATCGACAAGGTCGA	2	0.0543922	0.0505289	0.0833068	0.052048	-0.00311736	0.0464103	0.309685
Il10neg_CAATCGACACATGACT	3	0.0546016	-0.0215853	0.0848123	-0.0407918	-0.0529147	0.0147918	0.486468
Il10neg_CAATCGACACGCGGTT	1	0.116306	0.00102124	0.0522244	0.0568481	-0.0149195	0.054491	0.426679
Il10neg_CAATCGACACGGCACT	2	0.148274	-0.046756	0.0413644	0.00590233	0.0489434	-0.0195145	0.365073
Il10neg_CAATCGAGTGATTCTG	6	0.0105893	0.0205038	0.0531462	-0.0250518	-0.0322578	0.0410638	0.239167
Il10neg_CAATCGAGTTACCCAA	4	0.0332856	-0.0511827	0.0830904	-0.0518419	-0.0254381	-0.000699764	0.277171
Il10neg_CAATCGAGTTGGTGTT	6	0.0256104	-0.0556599	0.0707476	-0.0410648	0.0263088	0.0437411	0.269531
Il10neg_CAATGACAGGTTCTAC	1	0.0677532	-0.0242273	0.150973	0.0240424	0.0927567	0.11548	0.265764
Il10neg_CAATGACAGTGCTACT	7	0.032294	0.0164778	0.00133539	-0.0121316	0.0989287	0.107613	0.128036
Il10neg_CAATGACCAAGCACAG	1	0.109811	-0.0102573	0.0536685	0.0244281	0.0427341	0.0841573	0.289829
Il10neg_CAATGACCAAGTGCTT	1	0.041041	0.00365289	0.0776106	-0.0160208	0.0194525	0.126567	0.245806
Il10neg_CAATGACCATCTTAGG	7	0.0288098	0.0674697	0.0288425	0.0180704	0.0992543	0.170615	0.247778
Il10neg_CAATGACGTACAGGTG	0	-0.031406	0.093812	0.0600751	0.123973	-0.000619628	0.0879558	0.473646
Il10neg_CAATGACGTGACAACG	1	0.127834	0.0528427	0.0674297	0.0254606	0.0492272	0.0550675	0.307472
Il10neg_CAATGACTCAGCCTCT	1	0.0390597	0.0711671	0.0515452	0.00509118	-0.00792019	0.141473	0.320928
Il10neg_CAATTTCCAAAGGAGA	7	0.0396937	0.0270391	0.0753594	0.0233618	-0.0270721	0.0452427	0.423088
Il10neg_CAATTTCCAATCAAGA	2	0.0683735	-0.0141868	0.0694997	-0.0197756	0.0467868	0.0769924	0.221435
Il10neg_CAATTTCCAATTGCTG	1	0.102687	-0.0274183	0.0854398	-0.0174246	0.0470343	0.0306326	0.336223
Il10neg_CAATTTCCAGCTACTA	1	0.0740955	0.0446301	0.0408132	-0.00850994	0.0911209	0.133815	0.264687
Il10neg_CAATTTCGTCTCACAA	1	0.150301	0.0420454	0.0335564	0.0545043	0.126782	0.0806656	0.341099
Il10neg_CAATTTCTCGGACAAG	1	0.114621	-0.0539522	0.0695784	-0.000774278	0.050728	0.0139968	0.40069
Il10neg_CAATTTCTCTCAGAAC	1	0.113259	-0.00730939	0.0634951	-0.019921	0.0750117	0.113073	0.223023
Il10neg_CACAACAAGATCACTC	1	0.15729	0.0192546	0.0869331	0.0851906	0.0919104	0.0888145	0.326775
Il10neg_CACAACAAGGTTAGTA	1	0.122526	-0.0266432	0.0280095	0.00166478	0.0263373	0.0623138	0.338642
Il10neg_CACAACAAGTTTGCTG	4	0.0162847	-0.0136606	0.0729119	-0.0132685	0.036414	-0.000906127	0.264608
Il10neg_CACAACACACAATGAA	1	0.0300827	0.00786156	0.108552	0.055635	0.00234982	0.0386253	0.384789
Il10neg_CACAACACACAGAAGC	4	0.0578983	-0.0345026	0.0673976	0.0221732	0.0424793	0.146681	0.323279
Il10neg_CACAACACACTTGGGC	1	0.0831813	0.00658393	0.0608713	-0.0340552	0.0352988	0.125068	0.237754
Il10neg_CACAACACAGCGAGTA	1	0.0911878	0.0603779	0.103941	0.0588668	0.0907838	0.0899485	0.183916
Il10neg_CACAACACATACAGGG	8	0.0443693	0.0123449	0.262295	0.00360167	0.0291451	0.0801302	0.343721
Il10neg_CACAACAGTCAAATCC	7	0.058825	0.0114097	0.0488132	-0.0211282	0.028259	0.120094	0.172714
Il10neg_CACAACAGTCCAGCGT	3	0.148865	0.000903319	0.0884868	-0.0361644	0.0958504	0.118783	0.319619
Il10neg_CACAACAGTTATAGCC	0	-0.0235955	0.130306	0.0925412	0.0558777	0.0173977	0.0569015	0.386361
Il10neg_CACAACAGTTGACGGA	7	0.0240434	0.0465967	0.0770711	0.00254928	-0.00904123	0.0512997	0.342877
Il10neg_CACAACATCACTGGTA	2	0.089678	0.0434958	0.0339243	-0.0590008	0.0866825	0.0901651	0.27265
Il10neg_CACAACATCCACGTAA	8	-0.0325293	0.0232234	0.561611	0.110499	-0.0903643	0.0366668	0.608425
Il10neg_CACACAAAGCTCCGAC	1	0.0533178	-0.0115495	0.0441486	0.0627178	0.0927683	0.124571	0.28156
Il10neg_CACACAAAGGCCTGAA	1	0.0431933	-0.0408033	0.0619624	0.0267055	0.12756	0.16484	0.266555
Il10neg_CACACAAAGTAGCAAT	1	0.0728232	0.0146029	0.0279367	-0.00273383	0.0148671	0.0601381	0.277957
Il10neg_CACACAAAGTGATGGC	0	0.0384299	0.030059	0.122013	0.122776	-0.017405	0.00799334	0.486134
Il10neg_CACACAACATGGCCCA	0	0.00789208	0.0896809	0.0527186	0.0612077	0.0146308	0.00557166	0.285091
Il10neg_CACACAAGTACGGCAA	3	0.0816407	0.0185295	0.03892	-0.0271709	0.0264414	0.0862906	0.299487
Il10neg_CACAGATAGAGCTGCA	1	0.0711572	0.0706396	0.0649574	0.00715938	0.0432183	0.103685	0.348421
Il10neg_CACAGATAGTAAGGGA	1	0.116558	-0.0438603	0.0223979	0.042701	0.0143686	0.0648072	0.35344
Il10neg_CACAGATGTCGAATTC	3	-0.000366161	-0.0855304	0.194342	-0.0225796	-0.13156	-0.0575215	0.536701
Il10neg_CACAGATGTCGTCAGC	1	0.00767939	0.0566763	0.0477456	0.0169569	0.0473612	0.109986	0.327633
Il10neg_CACAGATGTGCGGATA	2	0.174697	0.0372752	0.104822	0.0763804	0.0777852	0.0393369	0.258295
Il10neg_CACAGATGTTACACAC	2	0.130907	-0.0333396	0.11867	-0.00306104	0.00305116	0.0464162	0.330315
Il10neg_CACAGATTCCATATGG	3	0.089979	0.0334543	0.099452	0.00379915	0.0747942	0.0936957	0.245727
Il10neg_CACAGATTCTCCCATG	2	0.112626	0.00906148	0.0459914	0.0187455	0.0904582	0.0643588	0.351742
Il10neg_CACAGATTCTCTCGCA	2	0.0432903	0.0605293	0.0169762	-0.0418111	0.0404677	0.103465	0.174802
Il10neg_CACAGATTCTTGTTAC	2	0.164364	0.0134972	0.0820222	-0.0301238	0.0693738	0.0686136	0.268899
Il10neg_CACAGGCAGCTTCGTA	4	0.00965091	-0.0835591	0.0994628	-0.0446171	-0.0109478	-0.0247249	0.281721
Il10neg_CACAGGCCAGCGTAGA	1	0.116222	0.0214542	0.0921876	0.0379073	0.0229087	0.0892403	0.302225
Il10neg_CACAGGCTCAGCGTCG	6	0.0290671	-0.0594139	0.137953	-0.0309627	-0.0261488	-0.0546233	0.149041
Il10neg_CACAGGCTCGGTTAGT	1	0.0834764	-0.0231059	0.050435	-0.0296354	0.0139322	0.119755	0.143736
Il10neg_CACAGGCTCTATCACT	1	0.108107	0.0100373	-0.00554543	-0.0417386	0.110197	0.129958	0.167914
Il10neg_CACATGAAGAGCAAGA	2	0.128316	0.0409	0.00784395	0.00839058	0.0311283	0.0640648	0.265563
Il10neg_CACATGAAGAGTATAC	1	0.138259	0.0138116	0.113943	0.0247415	0.0262819	0.0309163	0.329403
Il10neg_CACATGAAGGGTTAGC	3	0.115371	-0.0416667	0.102454	-0.00164219	0.0165624	-0.00456969	0.330631
Il10neg_CACATGAAGTCAGGGT	6	0.00544747	0.0428572	0.0915593	0.00824013	-0.0671431	0.02999	0.289316
Il10neg_CACATGACAATGTCTG	3	0.122092	-0.0161038	0.0983204	-0.0589308	0.0366792	0.0494229	0.395887
Il10neg_CACATGACACCAGTTA	8	0.0743669	0.00262558	0.470879	-0.00879206	0.00225329	0.0319954	0.3685
Il10neg_CACATGACACCCTTGT	1	0.0797775	0.0958095	0.0527677	-0.0566683	0.0274273	0.117674	0.319373
Il10neg_CACATGACATAACGGG	3	0.139615	-0.0364838	0.0762402	-0.0251343	0.0895634	0.0773314	0.222125
Il10neg_CACATGAGTACCCGAC	3	0.186195	-0.0910595	0.105588	-0.00933025	0.031052	0.0607884	0.338186
Il10neg_CACATGAGTCAACCAT	1	0.0450874	0.0475244	0.0344721	0.0515855	-0.0241833	0.106113	0.337439
Il10neg_CACATGAGTCCAGAAG	2	0.11917	0.0306307	0.110194	-0.0330772	0.0316783	0.0912508	0.262849
Il10neg_CACATGATCGGACTTA	4	0.0141536	-0.0433066	0.0879901	-0.0649864	0.00282579	-0.00661357	0.200391
Il10neg_CACATGATCGTGGTAT	1	0.0271563	0.0832341	0.0469088	0.0473333	-0.00902602	0.0909689	0.278132
Il10neg_CACATGATCTAGGCCG	7	0.0339027	-0.0292907	0.0861527	-0.0351518	0.0317387	0.0536181	0.180404
Il10neg_CACCAAACAAGCAATA	2	0.0463376	0.0341254	0.0532429	-0.0237895	0.040257	0.0410708	0.244134
Il10neg_CACCAAACATCAACCA	1	0.0961608	0.042207	0.0407599	0.015144	0.0180866	0.0819002	0.267073
Il10neg_CACCAAACATGACGGA	2	0.0237782	-0.0462109	0.153736	0.0395466	-0.0328125	-0.0225085	0.546403
Il10neg_CACCAAATCTGGACCG	2	0.107866	0.0203831	0.112438	-0.0271207	0.0588084	0.0605481	0.396505
Il10neg_CACCGTTAGATGTAGT	0	-0.0307935	0.122928	0.107707	0.0907209	0.0110853	0.0632426	0.414821
Il10neg_CACCGTTAGTGGTTAA	1	0.0531881	-0.0327036	0.0939389	0.0764847	-0.0263108	0.0271565	0.394263
Il10neg_CACCGTTCAAACAGGC	7	0.00978781	0.0778942	0.0769965	0.039358	-0.0116402	0.0828493	0.315564
Il10neg_CACCGTTCATCCCACT	4	0.0330608	-0.0214829	0.0670881	-0.045777	-0.00135114	0.0370216	0.234165
Il10neg_CACCGTTGTATAGCTC	1	0.0946886	-0.000561773	0.118643	0.00538361	0.0605633	0.052161	0.354114
Il10neg_CACCGTTGTCAATGGG	1	0.0690154	-0.00633143	0.0825677	0.0344776	0.0879012	0.0714727	0.343845
Il10neg_CACCGTTGTCGATTTG	1	0.064022	0.00250274	0.0899997	-0.0100334	0.0913713	0.0396198	0.402352
Il10neg_CACCGTTGTGGATCGA	1	0.10731	-0.00160649	0.056652	-0.000479574	0.0700251	0.0765802	0.168215
Il10neg_CACCGTTGTTCTCCAC	1	0.0214713	0.0547706	0.0186042	-0.00318247	0.0810195	0.148167	0.27111
Il10neg_CACCGTTGTTCTCGTC	6	0.0226889	-0.039963	0.0731876	-0.0229979	-0.00900287	0.0378151	0.248609
Il10neg_CACCGTTTCCCGATCT	2	0.0461157	0.0634367	0.144923	0.0426698	0.0221089	0.122039	0.362673
Il10neg_CACGAATCACACCAGC	6	0.0397412	-0.0256089	0.103054	0.0329267	-0.0108211	0.0393567	0.378477
Il10neg_CACGAATCATAGAGGC	6	-0.00632831	-0.0112916	0.119168	0.0610514	-0.0284978	-0.00668204	0.370946
Il10neg_CACGAATGTTCAATCG	7	0.0836943	0.00354803	0.0602349	-0.0615606	0.0582283	0.0583045	0.188587
Il10neg_CACGGGTAGAGAGGTA	3	0.151402	-0.0266875	0.109043	-0.029467	-0.00139531	-0.00850405	0.398279
Il10neg_CACGGGTAGATGCCGA	2	0.115883	-0.000728997	0.0761637	-0.0201062	0.0718429	0.117585	0.272953
Il10neg_CACGGGTAGGCTTTCA	1	0.0637062	0.0100674	0.0839502	0.0231955	0.0380125	0.087224	0.276021
Il10neg_CACGGGTCAAGACGGT	2	0.0750259	-0.0240164	0.0940528	-0.000383858	0.0217833	0.0164702	0.334743
Il10neg_CACGGGTCAGAAGTGC	4	0.0837745	-0.090291	0.0809936	-0.0154834	-0.0212307	-0.026781	0.302752
Il10neg_CACGGGTCAGTCAACT	6	-0.0257008	-0.0158947	0.0926952	0.0220794	-0.065873	0.004215	0.402916
Il10neg_CACGGGTCAGTCTCTC	4	-0.0105414	-0.0229471	0.114168	-0.00785368	-0.024668	0.0252688	0.215427
Il10neg_CACGGGTGTACAGAGC	3	0.0656919	-0.0654584	0.0643639	0.00213692	0.111811	0.0812531	0.191171
Il10neg_CACGGGTGTGATACAA	4	-0.00848518	-0.0746482	0.110441	-0.00559643	-0.0422802	0.00879291	0.293443
Il10neg_CACGGGTGTTGTCTAG	1	0.055116	0.00517711	0.0246791	-0.0040523	0.0764808	0.104276	0.24873
Il10neg_CACGGGTTCATTGCGA	1	0.013473	-0.0021137	0.11832	0.0068013	-0.00405951	0.00164778	0.532988
Il10neg_CACGGGTTCGACCAAT	4	0.0147423	0.00195014	0.0665442	-0.0889567	0.0363029	0.0424758	0.182818
Il10neg_CACGGGTTCGGTATGT	7	0.04258	-0.0301163	0.0274182	-0.0676384	0.0530293	0.048097	0.10738
Il10neg_CACGGGTTCTCTAGGA	1	0.0840135	0.0353113	0.111234	0.0232856	0.0726967	0.0743225	0.321628
Il10neg_CACGGGTTCTGAGAAA	2	0.0685235	-0.0146256	0.102268	-0.0107183	0.0126854	0.0719577	0.310423
Il10neg_CACGTGGAGACTCATC	3	0.0191597	-0.0225772	0.0938939	-0.0290574	0.0742018	0.046933	0.227532
Il10neg_CACGTGGCAAGTGGTG	1	0.037446	-0.0275787	0.21093	0.0648562	-0.0361208	-0.00583956	0.580201
Il10neg_CACGTGGCACATTACG	1	0.0728768	0.0357137	0.0682614	0.0674296	-0.000448498	0.0924681	0.46979
Il10neg_CACGTGGCATAGAAAC	6	0.0844672	-0.0543958	0.0732159	-0.0404973	-0.0125353	0.00402395	0.262345
Il10neg_CACGTGGGTATAGCTC	6	0.0734159	-0.0308857	0.0731079	0.0273265	-0.0351837	0.0176423	0.357724
Il10neg_CACGTGGGTCCGGCAT	4	0.0422931	-0.0424066	0.0744337	-0.0261117	-0.0101075	0.00900773	0.273453
Il10neg_CACGTGGGTGACCGAA	1	0.177831	-0.0174184	0.0510303	0.0431908	0.0478152	0.116721	0.298102
Il10neg_CACGTGGGTTACTCAG	1	0.149527	0.0261093	0.0930294	-0.00667155	0.0578283	0.0621406	0.345125
Il10neg_CACGTGGGTTCTCAGA	1	0.106486	0.0617872	0.0650538	0.0200554	0.012658	0.102704	0.184746
Il10neg_CACGTTCAGAGTCACG	4	0.0414673	-0.0486901	0.0341448	-0.0514043	-0.0412989	0.0213762	0.277209
Il10neg_CACGTTCAGCTGAGTG	1	0.111955	0.0174058	0.0749273	0.0369699	0.028151	0.0324312	0.310336
Il10neg_CACGTTCAGGCATGGT	7	0.0745759	-0.00812919	0.076379	0.00565745	0.139073	0.118885	0.225839
Il10neg_CACGTTCCAATTCGTG	1	0.107527	0.00063321	0.098284	0.0378232	0.0369989	0.0373444	0.45185
Il10neg_CACGTTCCATCCTCAC	6	0.0215984	-0.0464519	0.050203	0.00348459	-0.0321621	0.0572634	0.260566
Il10neg_CACGTTCGTACCTATG	1	0.0987782	0.0748852	0.0273409	0.0077915	0.0210424	0.112902	0.314229
Il10neg_CACGTTCGTATCACCA	6	0.02303	-0.0544947	0.0787437	0.00533709	-0.0339135	0.00312566	0.324656
Il10neg_CACGTTCGTGATTCTG	7	0.0578899	-0.01503	0.0799356	0.00133271	0.0260606	0.0530288	0.366707
Il10neg_CACGTTCGTGCCGAAA	2	0.164717	-0.0167064	0.0755935	0.0182396	0.0513151	0.0812093	0.215529
Il10neg_CACGTTCGTTATTCTC	7	0.0592417	-0.0326259	0.0614415	-0.0484287	0.0894431	0.101523	0.167209
Il10neg_CACGTTCGTTTCCCAC	1	0.0818809	0.0631838	0.0852468	0.0875679	0.0113121	-0.00277273	0.428082
Il10neg_CACGTTCTCGACCACG	3	0.149685	-0.0265658	0.0955559	0.0460452	0.0706296	0.051822	0.313315
Il10neg_CACTAAGGTCGTTGGC	1	0.0807736	0.021235	0.0694077	0.120991	0.0246415	-0.00581296	0.420209
Il10neg_CACTAAGTCCATCCGT	2	0.114208	-0.0102737	0.100465	-0.00989161	0.0304291	0.045843	0.276899
Il10neg_CACTAAGTCCGTCAAA	2	0.155946	-0.0734623	0.048847	0.0136264	0.0693681	0.096139	0.297932
Il10neg_CACTGAAAGCCGGAAT	2	0.0923277	0.0200893	0.0993849	0.0518885	0.0642648	0.0450265	0.279451
Il10neg_CACTGAAAGTAGGGTC	3	0.0255719	0.000251431	0.0330882	-0.0558333	0.0433553	0.130944	0.186739
Il10neg_CACTGAAAGTCAGCGA	2	0.0951848	0.00285891	0.0902953	-0.016719	0.045567	0.0772768	0.241225
Il10neg_CACTGAACAAGTGGCA	1	0.191251	0.00835101	0.0557572	-0.0258008	0.0810788	0.0643167	0.279889
Il10neg_CACTGAAGTATCGATC	2	0.0293377	0.0470857	0.0895252	0.0183817	0.00153101	0.0686516	0.371784
Il10neg_CACTGAATCAACTGAC	4	0.0349088	0.0661437	0.0973422	-0.0291225	0.0352148	0.0561258	0.304803
Il10neg_CACTGAATCAATCAGC	4	0.0306508	-0.0178184	0.0329289	-0.00672046	-0.025685	-0.00422924	0.209544
Il10neg_CACTGAATCTCCGATC	7	0.0675707	0.0409333	0.0821109	-0.0468572	0.0887356	0.0782036	0.151846
Il10neg_CACTGAATCTTCCCAG	6	0.0157815	-0.0396947	0.0860864	-0.0499129	-0.0217543	0.0494378	0.253456
Il10neg_CACTGGGAGGGCAAGG	8	0.1098	-0.0163077	0.637315	-0.0263545	-0.0321081	-0.000259808	0.458902
Il10neg_CACTGGGAGGTAAGAG	1	0.0754983	0.00770773	0.0623524	0.0793811	-0.0149896	0.102146	0.29284
Il10neg_CACTGGGCAGCTACTA	2	0.0671445	0.00599422	0.0718727	-0.000224691	0.0604884	0.093208	0.236136
Il10neg_CACTGGGCAGCTGAGA	6	0.0460174	-0.0720658	0.119088	-0.00677818	-0.0466619	0.000974496	0.330254
Il10neg_CACTGGGCATCGCCTT	2	0.0931774	0.0754378	0.0366709	0.0139651	0.0344854	0.206387	0.244693
Il10neg_CACTGGGTCGTGGACC	1	0.0738242	0.0245653	0.0798788	0.0594865	-0.0294878	0.0390568	0.403611
Il10neg_CACTGGGTCTGCCTCA	1	0.147251	-0.0647807	0.0888678	-0.0121121	0.0891829	0.0683541	0.378979
Il10neg_CACTGTCCAAGCTCTA	0	0.0921027	0.0469938	0.0336862	0.119359	0.110351	0.114116	0.307196
Il10neg_CACTGTCCAATCCTAG	2	-0.00515366	-0.0365301	0.0892699	0.00593639	0.0500603	0.074356	0.356867
Il10neg_CACTGTCGTATCGAGG	1	0.066215	0.00534124	0.0711464	0.0404965	0.00545998	0.0882817	0.331627
Il10neg_CACTGTCGTCGATGCC	3	0.0947822	-0.0204405	0.129573	-0.00690207	0.0239175	0.0684265	0.279568
Il10neg_CACTGTCTCAGACCTA	1	0.123802	0.0726878	0.00778079	0.00162388	0.146268	0.154565	0.32124
Il10neg_CACTGTCTCCGCTTAC	1	0.0303609	0.025491	0.118727	0.0653197	-0.0106465	0.0159449	0.422998
Il10neg_CACTTCGAGCCATTGT	0	-0.00900344	0.142739	0.0690106	0.205557	0.0199903	0.101918	0.452698
Il10neg_CACTTCGAGCCTTGAT	7	0.0347075	0.0621291	0.09074	0.0410914	-0.0256815	0.0411363	0.243699
Il10neg_CACTTCGAGTCCTACA	1	0.0307329	-0.00632967	0.0375915	-0.0192789	0.0448511	0.0749559	0.276242
Il10neg_CACTTCGCAAATCCCA	1	0.0495794	0.0166349	0.042992	0.0307416	0.109319	0.106689	0.37975
Il10neg_CACTTCGCAGATTTCG	0	0.012359	0.136126	0.1682	0.0996699	0.0101363	0.0819773	0.313026
Il10neg_CACTTCGGTAGATCGG	3	0.0442019	-0.0502382	0.120373	-0.0456422	-0.0206132	-0.00570097	0.418079
Il10neg_CACTTCGGTGCCTGCA	1	0.0959786	0.0164227	0.105568	0.00561826	0.072943	0.0867457	0.151972
Il10neg_CACTTCGGTTAAACAG	8	0.0063411	-0.0389563	0.464487	0.0245254	-0.0653033	-0.0585586	0.518003
Il10neg_CACTTCGTCAAGAAAC	3	0.155524	-0.0781995	0.0732323	-0.00547447	0.039205	0.0496823	0.302936
Il10neg_CACTTCGTCGCATGAT	6	0.00541547	-0.017968	0.124362	-0.0403368	-0.0473766	0.0367471	0.24036
Il10neg_CAGAGCCAGGAGAATG	2	0.0762596	-0.0183708	0.128525	0.00157438	0.00827246	-0.0121309	0.584765
Il10neg_CAGAGCCCAATCCTTT	2	0.00853792	0.046912	0.0682751	0.0299979	0.0820257	0.0884833	0.24948
Il10neg_CAGAGCCCAGCGACAA	1	0.109413	0.00575138	0.0945202	0.01539	0.0138663	0.00865064	0.358837
Il10neg_CAGAGCCCATCCCACT	4	0.0485623	-0.0190963	0.0803382	-0.0241779	-0.00736266	0.0129003	0.248563
Il10neg_CAGAGCCGTCTCTCAC	4	0.0811725	-0.0458152	0.118924	-0.0134167	-0.0102342	0.0682561	0.346664
Il10neg_CAGAGCCTCGGCAGTC	1	0.10718	0.000926337	0.110867	0.0302106	0.0470291	0.0932081	0.395593
Il10neg_CAGATACAGCTAAGTA	1	0.0615172	-0.00510999	0.131523	0.107176	-0.0687396	0.0402664	0.421776
Il10neg_CAGATACAGCTTGTTG	1	0.0330443	0.0564875	0.120725	0.0369408	0.0232846	0.0638275	0.380173
Il10neg_CAGATACCAATCCTAG	1	0.077744	0.0962959	0.0761876	0.0648455	0.00985519	0.0604401	0.349139
Il10neg_CAGATACCAGAGGAAA	1	0.112586	-0.0158731	0.115834	0.0680191	-0.0310033	0.019134	0.35088
Il10neg_CAGATACGTAGATGTA	1	0.0364314	0.0284999	0.0974825	0.0501652	0.0246521	0.126248	0.301836
Il10neg_CAGATACGTGCTGATT	7	0.121917	0.0122239	0.142892	-0.0620419	0.062118	0.0973058	0.157241
Il10neg_CAGATCAAGATTGAGT	1	0.022587	-0.0532097	0.100429	0.00499172	-0.0124941	0.0725631	0.309892
Il10neg_CAGATCAAGCCTCTGG	3	0.160817	-0.00831761	0.036392	-0.011924	0.0867339	0.127153	0.276506
Il10neg_CAGATCAAGTATGCAA	2	0.0749332	0.00760701	0.0454427	0.0302897	0.0626325	0.0941898	0.332629
Il10neg_CAGATCAAGTCATGCT	6	0.0185075	-0.051815	0.0538057	-0.0381213	-0.0359905	0.00872653	0.257119
Il10neg_CAGATCAAGTTGAAGT	1	0.0790648	0.0170354	0.123517	0.0453874	-0.0132584	0.0649148	0.288212
Il10neg_CAGATCACACCGCTAG	2	0.114829	0.103543	0.0865144	0.020228	0.0733236	0.122313	0.300647
Il10neg_CAGATCAGTCCACTCT	1	0.125055	0.0420965	0.0370495	0.0320434	0.00764316	0.123627	0.386377
Il10neg_CAGATCATCGGTTAGT	2	0.0886201	0.0464524	0.109565	0.0049398	0.0265313	0.0318235	0.269908
Il10neg_CAGATCATCTAGCATG	1	0.0847342	-0.0555139	0.0876416	-0.0422782	0.00103351	0.0377277	0.29148
Il10neg_CAGATCATCTCCACTG	1	0.0806861	0.0235597	0.151868	0.0131762	0.0533862	0.151199	0.225687
Il10neg_CAGATTGAGACTTGTC	6	0.0323147	-0.00609998	0.0372439	-0.0232475	0.0126971	0.0675179	0.245069
Il10neg_CAGATTGAGCGACATG	7	-0.0029422	0.0564198	0.0747141	0.010449	0.03055	0.0960344	0.319284
Il10neg_CAGATTGAGGGACCAT	1	0.0772814	-0.0130392	0.0781787	0.0278098	0.00780488	0.0547648	0.465492
Il10neg_CAGATTGCACAAATGA	6	0.0236114	-0.0473144	0.10822	-0.0533895	-0.0521262	-0.0270198	0.377902
Il10neg_CAGATTGGTCAATCTG	6	0.0523299	-0.0338206	0.0466571	0.0435369	0.00886947	0.0693823	0.196842
Il10neg_CAGATTGGTCTGTGAT	1	0.112887	-0.0152306	0.104448	0.0314092	0.0301742	0.0415447	0.408531
Il10neg_CAGATTGGTTTCGACA	1	0.121274	-0.012642	0.0811111	0.0450831	0.00729294	0.0103885	0.434043
Il10neg_CAGATTGTCACCATAG	3	0.0730567	-0.0253763	0.0795038	-0.0375397	0.0344693	0.121731	0.217577
Il10neg_CAGATTGTCAGCGCGT	6	0.106741	-0.0651539	0.0770972	0.0319009	-0.0167763	0.0160768	0.395774
Il10neg_CAGATTGTCTCTTAAC	3	0.118936	-0.00590887	0.135188	-0.0129649	0.104254	0.140013	0.231702
Il10neg_CAGCAATAGTTGGAGC	1	0.0858749	0.0667473	0.0839412	0.0107893	-0.00731529	0.0792343	0.254143
Il10neg_CAGCAATCATGAGGGT	4	-0.00694508	-0.0835919	0.0843741	-0.0209171	-0.0225295	0.00702984	0.295705
Il10neg_CAGCAATGTAGAGCTG	1	0.0200658	0.0759276	0.0412617	0.0822563	0.0198046	0.0754103	0.344134
Il10neg_CAGCAATGTCAGGCAA	3	0.161626	-0.0491009	0.0541659	-0.0316115	0.05608	0.105852	0.196561
Il10neg_CAGCAATGTGACTGAG	3	0.12126	-0.068318	0.0689635	-0.000692194	0.0361065	-0.0140366	0.3125
Il10neg_CAGCAATTCACTGATG	1	0.142113	0.0502664	0.044695	0.0161918	0.0853294	0.159377	0.332145
Il10neg_CAGCAATTCACTGTCC	7	0.0687404	-0.0181978	0.0676411	-0.0874186	0.116572	0.139829	0.124772
Il10neg_CAGCAATTCTATCGCC	8	-0.007186	0.0371432	0.432449	0.0303271	-0.0397746	0.044402	0.412413
Il10neg_CAGCAATTCTCAATCT	2	0.106745	0.0338415	0.0999114	-0.0145036	0.0537769	0.0514592	0.309108
Il10neg_CAGCACGCACAAGCCC	1	0.0339738	-0.00278867	0.0467311	-0.0188054	-0.00985949	0.140051	0.350982
Il10neg_CAGCACGGTCTACACA	4	0.0338837	-0.0436618	0.102622	-0.0125443	0.00370652	0.0313541	0.151149
Il10neg_CAGCACGGTGGTTTAC	3	0.0689563	-0.0509697	0.0882385	-0.0107211	0.0344026	0.106712	0.310843
Il10neg_CAGCACGGTTTCCATT	4	0.0606798	-0.0260726	0.133165	-0.0448353	0.0401018	0.063319	0.299257
Il10neg_CAGCACGTCCGATTAG	1	0.143437	0.019729	0.105846	0.0683061	0.0486712	-0.00437024	0.397984
Il10neg_CAGCAGCAGTTTGTCG	7	0.020512	0.0990179	0.0463348	0.000985886	0.0597291	0.105076	0.207727
Il10neg_CAGCAGCCAATCGTCA	6	-0.00835567	-0.00852926	0.106403	0.000815118	-0.0169369	0.0588337	0.288486
Il10neg_CAGCAGCCATAAGCAA	7	0.0568988	-0.0166235	0.105592	-0.0228533	0.0564446	0.0509902	0.224845
Il10neg_CAGCAGCCATACTGAC	2	0.18452	0.0414966	0.0868736	0.022313	0.0563505	0.0859171	0.314296
Il10neg_CAGCAGCCATGGGTTT	1	0.109964	0.00895575	0.107163	0.0122155	0.0702256	0.114022	0.328303
Il10neg_CAGCAGCGTCACTACA	6	0.0258872	-0.0252373	0.0580622	-0.0537217	-0.0177233	-0.000477234	0.230465
Il10neg_CAGCAGCGTTACAGCT	6	0.0471065	-0.0185226	0.103508	-0.0173164	-0.0562131	0.0139067	0.191386
Il10neg_CAGCAGCGTTGGTACT	2	0.0776473	-0.0331344	0.0595621	-0.0134751	0.020992	0.0885417	0.317224
Il10neg_CAGCAGCTCCGATTAG	1	0.0119132	0.00745503	0.103364	0.0603804	0.0259919	0.0224186	0.420923
Il10neg_CAGCCAGAGACTCATC	2	0.0981124	0.00872473	0.0431571	-0.05377	0.0795078	0.150202	0.198745
Il10neg_CAGCCAGAGTAAAGCT	4	0.0271349	-0.0632603	0.0780971	-0.0284202	-0.0080472	0.00996326	0.25511
Il10neg_CAGCCAGCAAACCGGA	1	0.126918	0.0215918	0.101899	0.0600066	0.0386721	0.0394996	0.432534
Il10neg_CAGCCAGCAGCCTTCT	2	0.109514	0.0192995	0.0812682	-0.0268151	0.0884662	0.162131	0.205017
Il10neg_CAGCCAGGTTCGTAAC	3	0.113718	-0.0323034	0.0217362	-0.0263337	0.112072	0.151316	0.222705
Il10neg_CAGCCAGGTTTCCCAC	3	0.129944	-0.00843736	0.0622789	-0.0594879	0.0691438	0.0631235	0.170627
Il10neg_CAGCCAGTCCGTGGGT	4	0.0287404	-0.0296794	0.0778758	-0.024954	-0.0417932	0.0201118	0.242727
Il10neg_CAGCGTGAGCTCGGCT	7	-0.000987322	-0.0363424	0.131976	-0.0180722	-0.0400765	0.0592409	0.347008
Il10neg_CAGCGTGAGGAGATAG	1	0.0342061	-0.00181313	0.0356471	0.0167239	0.00326792	0.086838	0.276693
Il10neg_CAGCGTGAGTCTCCTC	2	0.112572	-0.0063154	0.0771684	0.00171214	0.125314	0.0854487	0.290946
Il10neg_CAGCGTGCATGGATCT	1	0.0940001	0.0259614	0.0872483	0.0376691	-0.00257582	0.0630562	0.353749
Il10neg_CAGCGTGGTTGCCGCA	1	0.0751716	-0.0650095	0.0847802	0.00583564	0.00250023	-0.00316223	0.432636
Il10neg_CAGCGTGTCCTCAGGG	1	0.104026	-0.0195532	0.046328	0.0154525	0.0199321	0.0811994	0.331752
Il10neg_CAGGCCAAGCGTCTCG	1	0.079358	0.0254662	0.059334	0.0239011	0.00388948	0.0498795	0.325301
Il10neg_CAGGCCAAGCTTCGTA	1	0.0396925	0.0359767	0.0870344	0.00319609	0.0530315	0.00489955	0.277512
Il10neg_CAGGCCAAGGGCTTCC	1	0.128636	-0.0243506	0.0415341	-0.0309685	0.0683932	0.099989	0.235468
Il10neg_CAGGCCAAGTGACCTT	7	0.0456301	0.0324533	0.0227012	-0.025055	0.0138202	0.0643938	0.328332
Il10neg_CAGGCCACAAATCGGG	4	0.0260867	-0.0520851	0.12183	-0.021869	-0.0187727	0.0319518	0.222497
Il10neg_CAGGCCACACCTGAAT	2	0.0907393	-0.011416	0.0549441	-0.0143089	0.0768394	0.0350979	0.287423
Il10neg_CAGGCCACACGAGAAC	0	0.088031	0.0755936	0.052054	0.101213	0.0427087	0.0975456	0.422549
Il10neg_CAGGCCATCAGATGCT	1	0.118423	0.0282969	0.0637571	0.0241993	0.0506859	0.116679	0.380281
Il10neg_CAGGGCTAGAGAGCGG	3	0.171086	-0.0544129	0.108118	-0.0164765	0.00304371	-0.032968	0.348845
Il10neg_CAGGGCTAGCGTTAGG	1	0.0506792	0.0222615	0.0441955	-0.0228005	-0.0321861	0.0610726	0.372562
Il10neg_CAGGGCTGTACTCCCT	1	0.165575	0.0651904	0.104163	-0.000853743	0.0305203	0.0397853	0.282307
Il10neg_CAGGGCTGTAGCTCGC	7	0.0169598	-0.0420949	0.0451462	-0.067524	0.0817318	0.0632024	0.162994
Il10neg_CAGGGCTGTCTGTAAC	1	0.186308	0.00194918	0.020966	0.0316522	0.0116999	0.0318109	0.193251
Il10neg_CAGGGCTGTTGTGGCC	3	0.133972	-0.0923863	0.156182	-0.0351425	-0.0399554	-0.033033	0.413986
Il10neg_CAGGGCTGTTTACGAC	6	0.0411282	-0.0856284	0.103413	-0.013333	-0.0379107	-0.00201333	0.336561
Il10neg_CAGGTATAGAAATGGG	4	0.0057365	-0.0671245	0.0766643	-0.0175928	-0.0365135	-0.0113899	0.326662
Il10neg_CAGGTATAGCCTGAGA	6	0.0178474	-0.0583219	0.111019	-0.0206582	-0.0515414	-0.000555981	0.304212
Il10neg_CAGGTATAGTACAGCG	3	0.0640147	-0.0115317	0.0251867	-0.028319	0.120491	0.111978	0.180944
Il10neg_CAGGTATGTGCCTACG	2	0.130301	0.0157067	0.0790797	0.012275	0.0174358	0.0993151	0.36293
Il10neg_CAGGTATTCGGCATAT	3	0.116378	-0.0812258	0.155144	-0.00832127	0.0224071	-0.0381719	0.530158
Il10neg_CAGGTATTCGTAGGAG	3	0.150234	0.0147879	0.166936	0.00780329	0.0341398	0.0903467	0.293112
Il10neg_CAGTGCGAGATGAACT	1	0.0758462	0.0341152	0.0487988	0.0154928	0.0162304	0.0266397	0.375171
Il10neg_CAGTGCGAGTGTTCCA	2	0.114063	-0.0204433	0.115421	0.0342789	0.0396333	0.0927732	0.288081
Il10neg_CAGTGCGCAAGAGGTC	1	0.124775	0.0318901	0.0283655	-0.000701219	0.0350088	0.0470937	0.258125
Il10neg_CAGTGCGCAATAGAGT	6	0.0430846	0.0186876	0.0185301	0.00506832	-0.0363691	0.106102	0.37148
Il10neg_CAGTGCGCAGGGACTA	2	0.0613924	0.0607888	0.083737	0.0106419	-0.029835	0.0376648	0.380908
Il10neg_CAGTGCGGTCCTTTGC	1	0.0784987	0.0153041	0.110839	0.0461201	0.0264099	0.0752295	0.393317
Il10neg_CAGTGCGGTCGACTTA	2	0.0928071	0.0194045	0.0538803	-0.00419108	0.0408665	0.0867729	0.259874
[truncated: 12,023 more rows]

## Sheet: EDFigure2c
Enrichment of genes in bulk cluster among DE genes in scRNA subset (hypergeometric test)
scRNA subset (X-axis)	Bulk gene cluster (Y-axis)	p value	pval_adj
1_Il10neg	bI	2.66952e-86	2.34918e-84
2_Il10neg	bI	1.12021e-64	9.52178e-63
3_Il10neg	bI	2.69398e-99	2.42458e-97
7_Il10neg	bI	8.56252e-25	6.67876e-23
8_Il10neg	bI	6.09759e-07	4.20734e-05
9_Il10neg	bI	0.91905	1
0_Il10pos	bI	0.999823	1
1_Il10pos	bI	1.91535e-34	1.55144e-32
2_Il10pos	bI	2.94874e-22	2.27053e-20
3_Il10pos	bI	0.519331	1
8_Il10pos	bI	0.873408	1
9_Il10pos	bI	0.50439	1
10_Il10pos	bI	0.738583	1
1_Il10neg	bII	0.356173	1
2_Il10neg	bII	0.672691	1
3_Il10neg	bII	0.992345	1
7_Il10neg	bII	0.191194	1
8_Il10neg	bII	0.999793	1
9_Il10neg	bII	0.379317	1
0_Il10pos	bII	1.37737e-82	1.19831e-80
1_Il10pos	bII	0.0345398	1
2_Il10pos	bII	5.47502e-09	3.83251e-07
3_Il10pos	bII	0.929432	1
8_Il10pos	bII	0.928945	1
9_Il10pos	bII	2.18104e-05	0.00143949
10_Il10pos	bII	6.02673e-06	0.000403791
1_Il10neg	bIII	0.695688	1
2_Il10neg	bIII	0.935268	1
3_Il10neg	bIII	0.708346	1
7_Il10neg	bIII	0.664781	1
8_Il10neg	bIII	1.31876e-95	1.1737e-93
9_Il10neg	bIII	0.588491	1
0_Il10pos	bIII	0.44735	1
1_Il10pos	bIII	0.565454	1
2_Il10pos	bIII	0.767675	1
3_Il10pos	bIII	0.097079	1
8_Il10pos	bIII	2.1154e-81	1.81924e-79
9_Il10pos	bIII	0.665947	1
10_Il10pos	bIII	0.414674	1
1_Il10neg	bIV	0.95005	1
2_Il10neg	bIV	0.995596	1
3_Il10neg	bIV	0.999357	1
7_Il10neg	bIV	0.53149	1
8_Il10neg	bIV	0.999281	1
9_Il10neg	bIV	0.897093	1
0_Il10pos	bIV	2.69667e-109	2.45397e-107
1_Il10pos	bIV	0.578387	1
2_Il10pos	bIV	0.015439	0.926342
3_Il10pos	bIV	0.113532	1
8_Il10pos	bIV	1.0336e-09	7.33857e-08
9_Il10pos	bIV	6.76633e-20	5.07475e-18
10_Il10pos	bIV	0.000180593	0.0113774
1_Il10neg	bV	4.67874e-25	3.6962e-23
2_Il10neg	bV	2.062e-34	1.6496e-32
3_Il10neg	bV	5.26524e-44	4.37015e-42
7_Il10neg	bV	1.80018e-20	1.36813e-18
8_Il10neg	bV	0.999975	1
9_Il10neg	bV	0.924322	1
0_Il10pos	bV	0.999716	1
1_Il10pos	bV	2.55514e-05	0.00166084
2_Il10pos	bV	2.95125e-11	2.15441e-09
3_Il10pos	bV	0.999976	1
8_Il10pos	bV	1	1
9_Il10pos	bV	0.94757	1
10_Il10pos	bV	0.781851	1
1_Il10neg	bVI	0.00207465	0.128628
2_Il10neg	bVI	5.42961e-06	0.000369213
3_Il10neg	bVI	0.191	1
7_Il10neg	bVI	0.1058	1
8_Il10neg	bVI	0.999998	1
9_Il10neg	bVI	0.91905	1
0_Il10pos	bVI	0.0269962	1
1_Il10pos	bVI	0.012649	0.771588
2_Il10pos	bVI	5.89193e-05	0.00377083
3_Il10pos	bVI	0.990555	1
8_Il10pos	bVI	1	1
9_Il10pos	bVI	0.948603	1
10_Il10pos	bVI	0.0203047	1
1_Il10neg	bVII	0.953485	1
2_Il10neg	bVII	0.915692	1
3_Il10neg	bVII	0.9835	1
7_Il10neg	bVII	0.963911	1
8_Il10neg	bVII	1.08547e-35	8.90085e-34
9_Il10neg	bVII	0.949542	1
0_Il10pos	bVII	6.94501e-10	5.00041e-08
1_Il10pos	bVII	0.878207	1
2_Il10pos	bVII	0.854089	1
3_Il10pos	bVII	1.3108e-13	9.69992e-12
8_Il10pos	bVII	7.42707e-60	6.23874e-58
9_Il10pos	bVII	0.959528	1
10_Il10pos	bVII	0.532753	1
1_Il10neg	Entropy	0	0
2_Il10neg	Entropy	0	0
3_Il10neg	Entropy	0	0
7_Il10neg	Entropy	0	0
8_Il10neg	Entropy	0	0
9_Il10neg	Entropy	0	0
0_Il10pos	Entropy	0	0
1_Il10pos	Entropy	0	0
2_Il10pos	Entropy	0	0
3_Il10pos	Entropy	0	0
8_Il10pos	Entropy	0	0
9_Il10pos	Entropy	0	0
10_Il10pos	Entropy	0	0
1_Il10neg	Pseudo	0	0
2_Il10neg	Pseudo	0	0
3_Il10neg	Pseudo	0	0
7_Il10neg	Pseudo	0	0
8_Il10neg	Pseudo	0	0
9_Il10neg	Pseudo	0	0
0_Il10pos	Pseudo	0	0
1_Il10pos	Pseudo	0	0
2_Il10pos	Pseudo	0	0
3_Il10pos	Pseudo	0	0
8_Il10pos	Pseudo	0	0
9_Il10pos	Pseudo	0	0
10_Il10pos	Pseudo	0	0
