# Supplementary material for: Terminal differentiation and persistence of effector regulatory T cells essential for preventing intestinal inflammation
Source: Nat Immunol. 2025 Feb 4;26(3):444–58. doi: 10.1038/s41590-024-02075-6 (PMC11876075; doi:10.1038/s41590-024-02075-6)
Supplement: Supplementary file 14 — Statistical Source Data. [file 41590_2024_2075_MOESM14_ESM.xlsx]

## Sheet: EDFigure4ab
log2FC stable/recent (4a)	log2FC stable/neg (4b)	Group	Gene
-0.503761	0.5246	All	0610009B22Rik
-0.140485	0.119426	All	0610009E02Rik
0.365817	0.565248	All	0610009L18Rik
-0.455146	0.126344	All	0610010K14Rik
-0.200129	0.457329	All	0610012G03Rik
0.0719171	0.107011	All	0610030E20Rik
-0.171263	0.649636	All	0610039H22Rik
0.343434	-0.441894	All	0610039K10Rik
0.648491	0.143525	All	0610040B10Rik
-0.283939	-0.531479	All	0610040F04Rik
0.0860495	0.189172	All	0610042G04Rik
0.563396	0.361016	All	1110002L01Rik
0.00396868	0.22609	All	1110004F10Rik
0.127199	-0.0939423	All	1110006O24Rik
-0.360691	0.286236	All	1110008P14Rik
-0.823923	-1.24613	All	1110025M09Rik
-0.0725064	0.389745	All	1110032A03Rik
0.520633	0.162568	All	1110036E04Rik
0.493383	0.812355	All	1110038B12Rik
-0.163613	0.583438	All	1110038F14Rik
0.0590347	0.738445	All	1110046J04Rik
0.0706789	0.0545556	All	1110051M20Rik
0.571226	0.116764	All	1110059E24Rik
-0.301338	0.207901	All	1110059G10Rik
-1.1409	-0.0447521	All	1110065P20Rik
-0.202383	0.174885	All	1190007I07Rik
-0.111565	0.271254	All	1300002E11Rik
-0.364677	-0.0378075	All	1500002C15Rik
-0.00287109	0.0971709	All	1500002F19Rik
0.251939	0.119599	All	1500004A13Rik
-0.6153	0.931531	All	1500009L16Rik
-0.00840584	0.371765	All	1500011B03Rik
0.349665	0.422005	All	1500015A07Rik
-0.432331	0.571408	All	1600002D24Rik
0.215642	0.145243	All	1600012H06Rik
-0.058705	-0.0996178	All	1600014C10Rik
0.504351	-0.116516	All	1600020E01Rik
2.97067	2.44763	All	1600023N17Rik
0.33499	-0.806572	All	1700001D01Rik
-0.378595	-0.105779	All	1700001G11Rik
-2.14154	-0.943748	All	1700001G17Rik
1.36006	1.0342	All	1700001K23Rik
-0.479211	-0.01112	All	1700007L15Rik
-0.341742	-0.896885	All	1700008J07Rik
0.176126	0.466328	All	1700010I14Rik
0.0318818	3.2603	All	1700012B07Rik
-0.584166	1.12867	All	1700012D01Rik
1.17007	0.146231	All	1700012D14Rik
-0.22388	-0.374926	All	1700017B05Rik
-0.147755	0.188181	All	1700018A23Rik
1.19778	0.0596469	All	1700022N22Rik
0.041989	0.23715	All	1700023D09Rik
0.558463	1.07213	All	1700028J19Rik
-0.0848367	0.0532619	All	1700028K03Rik
-0.0779284	-1.66135	All	1700029I15Rik
0.239416	0.0845047	All	1700030A11Rik
0.33273	0.245979	All	1700030K09Rik
1.14075	1.42267	All	1700034J05Rik
-0.315417	-0.417083	All	1700034P13Rik
-0.475177	-0.14243	All	1700037H04Rik
0.183726	0.162506	All	1700041G16Rik
0.462276	0.481614	All	1700047A11Rik
-0.570271	0.0293665	All	1700048M11Rik
0.215251	-0.310398	All	1700048O20Rik
-0.361901	-1.38593	All	1700049J03Rik
-0.537467	-0.143818	All	1700052K11Rik
-1.22112	-0.545929	All	1700055D18Rik
0.613909	1.88196	All	1700061F12Rik
-0.628143	-0.761124	All	1700066B19Rik
0.426362	1.51784	All	1700084E18Rik
0.246086	-0.620122	All	1700087M22Rik
-0.476458	-0.526136	All	1700088E04Rik
-0.894309	3.29858	All	1700092M07Rik
0.184796	-0.198446	All	1700094D03Rik
-0.12292	-0.643131	All	1700094J05Rik
3.56491	0.828307	All	1700095J12Rik
-0.711233	-0.195532	All	1700096K18Rik
-0.845363	-0.198908	All	1700097N02Rik
0.176609	0.33606	All	1700099I09Rik
-1.47133	-3.09625	All	1700101I11Rik
-0.248316	2.07392	All	1700102H20Rik
1.61862	0.150047	All	1700102P08Rik
2.2257	-1.58067	All	1700105P06Rik
3.03982	-3.39769	All	1700108I11Rik
0.128109	-0.190993	All	1700109H08Rik
-0.518158	-1.56091	All	1700110K17Rik
-0.537397	-0.465969	All	1700113A16Rik
-0.0243245	-0.834877	All	1700120B22Rik
0.891411	0.421804	All	1700120C14Rik
0.0768476	0.204135	All	1700123O20Rik
-3.9268	-5.26932	All	1810006J02Rik
2.85973	0.835052	All	1810012K16Rik
0.485878	-0.00857484	All	1810013L24Rik
0.271507	0.253717	All	1810014B01Rik
0.371716	-0.272094	All	1810021B22Rik
0.599869	0.768129	All	1810030O07Rik
0.424486	0.183057	All	1810034E14Rik
-0.5175	0.241921	All	1810037I17Rik
-0.80234	-1.06946	All	1810041H14Rik
-0.861672	0.695917	All	1810044D09Rik
0.0695471	-0.217785	All	1810055G02Rik
-0.582133	0.0401566	All	1810058I24Rik
-0.131202	-0.27774	All	1810062G17Rik
1.51056	-0.182622	All	1810062O18Rik
-1.18187	-0.838496	All	1810065E05Rik
-0.866912	-2.56656	All	1810073O08Rik
-0.142747	0.0735095	All	2010001A14Rik
0.00951195	0.054689	All	2010009K17Rik
-0.540256	-0.757725	All	2010016I18Rik
-0.138386	-0.785782	All	2010103J01Rik
0.864115	0.562396	All	2010109A12Rik
-0.604828	-0.537751	All	2010204K13Rik
-0.221583	0.10885	All	2010315B03Rik
-0.424653	0.692263	All	2010320M18Rik
0.0845901	0.0828778	All	2200002D01Rik
-0.935293	-1.24049	All	2210016F16Rik
0.200518	0.595943	All	2210016L21Rik
0.305476	0.716373	All	2210408F21Rik
-1.28218	-1.57789	All	2210417A02Rik
-0.326212	-0.685083	All	2300009A05Rik
-0.897629	-0.809091	All	2310001H17Rik
-1.3516	-0.452758	All	2310009B15Rik
-0.394403	0.224626	All	2310010J17Rik
-0.000283197	0.58829	All	2310011J03Rik
-0.409168	-0.681635	All	2310015A10Rik
-0.0145777	0.157307	All	2310015K22Rik
1.07613	0.280741	All	2310016D23Rik
0.228714	0.396982	All	2310022A10Rik
-0.628193	-0.343888	All	2310033P09Rik
-2.07961	-1.83232	All	2310034G01Rik
-0.372453	0.191877	All	2310039H08Rik
0.974187	-0.281288	All	2310043M15Rik
0.630943	1.00887	All	2310057M21Rik
-0.0934215	0.214388	All	2310061I04Rik
-0.418825	0.755401	All	2310068J16Rik
-0.436766	0.19188	All	2310075K07Rik
0.254164	0.0417194	All	2410002F23Rik
-0.106817	0.141227	All	2410004B18Rik
-0.803823	0.0586783	All	2410004P03Rik
-0.207495	-0.0276072	All	2410006H16Rik
0.79844	1.71905	All	2500004C02Rik
-0.547167	-0.273774	All	2510002D24Rik
-0.46567	-0.284856	All	2510039O18Rik
0.00136205	0.379728	All	2610001J05Rik
0.0216499	0.0350168	All	2610002M06Rik
-0.013341	-0.098001	All	2610005L07Rik
0.1978	-0.254369	All	2610008E11Rik
3.04419	2.68742	All	2610017A05Rik
-0.391318	-0.486352	All	2610020C07Rik
0.80511	0.232677	All	2610027K06Rik
0.0686319	-0.556781	All	2610035D17Rik
-1.94772	-3.03841	All	2610042L04Rik
0.350995	0.340681	All	2610044O15Rik8
0.179381	-0.450894	All	2610301B20Rik
-0.0646765	0.796894	All	2610306M01Rik
-1.68203	-0.890138	All	2610318N02Rik
0.0417657	-0.611346	All	2610507B11Rik
0.466352	-0.354902	All	2610507I01Rik
-0.459909	0.0609788	All	2610524H06Rik
-0.764535	-0.136752	All	2700012I20Rik
0.583927	0.178163	All	2700038G22Rik
2.30113	0.326281	All	2700046G09Rik
0.684807	0.300901	All	2700049A03Rik
0.105958	0.338561	All	2700062C07Rik
0.608404	0.473956	All	2700097O09Rik
-0.0663479	0.264435	All	2700099C18Rik
-0.52603	-0.0557964	All	2810001G20Rik
0.176284	-0.305383	All	2810002D19Rik
-0.26675	0.0395324	All	2810004N23Rik
0.387646	0.902729	All	2810006K23Rik
0.396041	0.29563	All	2810013P06Rik
0.395799	0.015265	All	2810021J22Rik
1.08661	5.03477	All	2810029C07Rik
-0.221712	-0.054928	All	2810039B14Rik
0.119836	-0.202257	All	2810408A11Rik
-1.42562	-1.26786	All	2810414N06Rik
0.32884	1.02809	All	2810454H06Rik
-0.519991	-1.31065	All	2810459M11Rik
0.968149	0.841471	All	2900005J15Rik
-1.94214	-3.52694	All	2900026A02Rik
-0.22645	0.27915	All	2900041M22Rik
0.364658	0.0545289	All	2900060B14Rik
0.334038	-0.148903	All	2900076A07Rik
0.476886	1.47569	All	2900093K20Rik
-0.178706	0.324951	All	3000002C10Rik
-0.15371	0.373892	All	3110040N11Rik
-0.35232	0.260005	All	3110045C21Rik
-0.101663	0.342232	All	3110056K07Rik
0.0345449	2.2891	All	3110070M22Rik
-0.16166	-0.184339	All	3110082I17Rik
0.412983	2.28861	All	3110083C13Rik
0.108382	0.338109	All	3200001D21Rik
1.1232	1.72438	All	3300002I08Rik
0.24777	1.40294	All	3300005D01Rik
-0.0322888	0.0224168	All	3830406C13Rik
0.293429	-1.29247	All	4632404H12Rik
-0.999125	-1.10361	All	4632415L05Rik
0.338145	0.456517	All	4632427E13Rik
0.340902	1.09896	All	4732491K20Rik
-0.122208	-0.380027	All	4833407H14Rik
0.163517	0.726767	All	4833417C18Rik
-0.120088	-0.240801	All	4833420G17Rik
-0.225182	-0.104355	All	4833438C02Rik
-2.33767	-3.49042	All	4833439F03Rik
0.117305	0.00762866	All	4833439L19Rik
0.480535	-0.0829424	All	4921511C10Rik
-0.00341753	-0.646742	All	4921511I17Rik
0.170444	0.00171062	All	4921522P10Rik
-0.0913372	0.653179	All	4921524J17Rik
-0.823061	-1.05988	All	4921531C22Rik
-3.20909	-2.68418	All	4930401G09Rik
0.463341	-0.248162	All	4930403D09Rik
-0.412608	-0.575353	All	4930404I05Rik
-1.29665	-0.0247152	All	4930404N11Rik
1.14665	0.440964	All	4930405A21Rik
-0.600113	-1.01934	All	4930412M03Rik
-0.486116	-0.0995569	All	4930412O13Rik
2.86101	1.3921	All	4930413G21Rik
0.0587348	0.00238141	All	4930414N06Rik
0.394363	0.577362	All	4930417O13Rik
-0.284014	-0.671512	All	4930426I24Rik
-0.170006	1.83	All	4930426L09Rik
1.26427	3.78483	All	4930428O21Rik
0.49302	-0.548426	All	4930429P21Rik
-0.0643251	0.346623	All	4930430F08Rik
0.715858	1.2531	All	4930431P03Rik
1.1128	0.0623861	All	4930431P19Rik
0.675906	-0.291411	All	4930439A04Rik
0.485452	-0.287525	All	4930444A19Rik
-0.33149	-0.214483	All	4930445K14Rik
0.0673678	0.088745	All	4930453N24Rik
0.0562362	0.126073	All	4930455C13Rik
0.24671	0.217892	All	4930469K13Rik
1.07623	0.231509	All	4930470G03Rik
-0.92274	-1.06135	All	4930473A02Rik
0.184685	0.176755	All	4930473H19Rik
0.387782	0.736149	All	4930478L05Rik
0.418799	-0.473025	All	4930481A15Rik
0.342317	-0.981844	All	4930481B07Rik
0.0685764	0.142805	All	4930483K19Rik
-1.24416	-0.352319	All	4930486L24Rik
-1.11137	-1.27972	All	4930502C15Rik
0.885848	1.93593	All	4930503L19Rik
-0.318961	-0.00159831	All	4930506C21Rik
-0.268798	-0.519506	All	4930507D05Rik
-0.00739968	-0.378229	All	4930519F09Rik
-1.0262	-0.503896	All	4930520O04Rik
0.457259	0.162432	All	4930522L14Rik
0.132275	0.52794	All	4930522P08Rik
0.430624	-0.000283748	All	4930523C07Rik
-0.7449	-0.314079	All	4930526I15Rik
0.107563	0.185036	All	4930528A17Rik
-1.04165	-1.65241	All	4930543D07Rik
0.247389	0.0582203	All	4930549G23Rik
-3.07848	0.689491	All	4930556I23Rik
0.312281	0.499822	All	4930557K07Rik
-0.0385285	0.281319	All	4930558K02Rik
0.0528834	0.0160746	All	4930562F07Rik
0.155426	0.799922	All	4930563E22Rik
0.155314	0.200028	All	4930565N06Rik
0.329882	0.941016	All	4930568A12Rik
0.878237	1.73353	All	4930573O16Rik
0.199695	-0.13937	All	4930577N17Rik
0.370243	-0.801974	All	4930578L24Rik
0.561979	0.313741	All	4930579G18Rik
-0.519012	0.041985	All	4930579G24Rik
-0.0796256	0.680303	All	4930579K19Rik
-0.027027	0.354112	All	4930581F22Rik
0.322495	0.0649192	All	4930586N03Rik
0.261273	-0.0911744	All	4930594M22Rik
0.349122	-0.358658	All	4930595D18Rik
0.785018	0.507217	All	4930597O21Rik
0.182008	-0.606327	All	4930599N23Rik
-0.372408	-0.501145	All	4931402G19Rik
-0.335151	-0.239553	All	4931403E22Rik
1.19081	0.58568	All	4931413K12Rik
-0.168002	0.751994	All	4931414P19Rik
-0.0937107	0.712932	All	4931428F04Rik
1.72207	4.50851	All	4931431B13Rik
0.554493	1.03014	All	4931431C16Rik
0.503119	-0.148543	All	4932438A13Rik
0.158707	0.594115	All	4932438H23Rik
0.854652	-0.592806	All	4933404O12Rik
0.361567	-0.431534	All	4933406J10Rik
-0.374862	-0.630282	All	4933407L21Rik
0.726956	0.275928	All	4933407O12Rik
-0.234553	0.0989856	All	4933412E12Rik
0.313838	-0.258332	All	4933416M07Rik
-0.177784	0.499621	All	4933424M12Rik
-0.166349	-0.700397	All	4933427D14Rik
-0.477689	4.53818	All	4933427E11Rik
0.188424	0.159147	All	4933433G19Rik
0.137938	0.0753204	All	4933434E20Rik
-0.178426	0.0427619	All	4933439C10Rik
-0.948867	-1.47122	All	4933440N22Rik
0.144236	-0.13314	All	5031425E22Rik
0.486848	0.308653	All	5031439G07Rik
-0.937734	1.0485	All	5033417F24Rik
-0.484782	-0.294069	All	5033430I15Rik
0.263997	2.21998	All	5430400D12Rik
-0.0687466	-0.14375	All	5430405H02Rik
-0.151623	-0.0987078	All	5430416N02Rik
1.02978	0.517211	All	5430431A17Rik
-0.21533	0.0594928	All	5530601H04Rik
-0.0710278	1.14317	All	5730405O15Rik
0.945158	-1.45299	All	5730408K05Rik
0.489702	-0.469347	All	5730409E04Rik
0.331903	0.21506	All	5730455P16Rik
-1.18002	-1.55123	All	5830408C22Rik
1.03239	0.195511	All	5830416I19Rik
0.299597	0.176231	All	5830417I10Rik
-0.296132	0.163565	All	5830428M24Rik
0.171355	-0.319535	All	5830432E09Rik
0.053173	0.165753	All	5830444B04Rik
0.3842	1.35836	All	5830454E08Rik
0.515171	0.185256	All	6030458C11Rik
1.57754	0.563126	All	6230400D17Rik
-1.52877	-2.58825	All	6330403K07Rik
0.268664	-0.31706	All	6330409D20Rik
0.0273722	0.0782059	All	6330415G19Rik
-0.0547919	0.757794	All	6330418K02Rik
-0.0600448	0.251707	All	6330537M06Rik
-0.445556	-0.565968	All	6430550D23Rik
-0.246239	-0.25757	All	6430562O15Rik
-0.00129684	0.0359177	All	6430571L13Rik
-0.807566	0.275593	All	6430573P05Rik
1.03485	1.20883	All	6430590A07Rik
0.463951	-0.518322	All	6530402F18Rik
0.304889	0.0178988	All	6820431F20Rik
0.830982	-0.0429091	All	8030462N17Rik
-0.958183	-1.80997	All	9130008F23Rik
0.188381	0.31025	All	9130023H24Rik
-0.279766	0.308904	All	9130401M01Rik
-0.101375	-0.691368	All	9230116N13Rik
-0.178378	-0.0855737	All	9330020H09Rik
-0.0621589	0.413213	All	9330133O14Rik
-0.0767446	0.383336	All	9330136K24Rik
0.372713	0.209615	All	9330175E14Rik
-0.161967	0.466609	All	9330179D12Rik
-0.571816	-0.704117	All	9430015G10Rik
0.00440703	-0.0062629	All	9430038I01Rik
-0.112437	0.0742905	All	9430060I03Rik
1.50084	4.38197	All	9430069I07Rik
-0.040339	-0.273671	All	9430083A17Rik
0.0997611	-0.129967	All	9430091E24Rik
-0.232831	0.228101	All	9530027J09Rik
0.150102	0.0429461	All	9530068E07Rik
-0.43427	-1.04992	All	9530082P21Rik
0.752129	2.20706	All	9630013D21Rik
-0.104506	-0.360534	All	9630013K17Rik
-0.0103785	0.0213032	All	9630015K15Rik
0.135935	-0.019837	All	9930012K11Rik
0.294918	-0.601568	All	9930021J03Rik
0.392787	0.111039	All	9930104L06Rik
0.511266	0.769789	All	9930111J21Rik1
0.889198	1.15036	All	9930111J21Rik2
0.0857744	-0.229653	All	A130010J15Rik
0.123268	0.193622	All	A230045G11Rik
0.320891	-0.472832	All	A230103J11Rik
0.0835663	-1.02785	All	A330009N23Rik
-0.438411	-1.4945	All	A330023F24Rik
-0.207678	0.0248503	All	A330040F15Rik
0.478882	0.588757	All	A330069E16Rik
-0.301212	0.40957	All	A430005L14Rik
-0.0193834	1.58615	All	A430018G15Rik
0.703389	0.138421	All	A430033K04Rik
0.0669768	1.58008	All	A430035B10Rik
-1.27833	-1.73233	All	A430046D13Rik
-0.644224	-0.307242	All	A430057M04Rik
-0.281184	-1.20246	All	A430088P11Rik
0.278192	-0.412786	All	A430090L17Rik
-0.4737	-0.325498	All	A430093F15Rik
0.796774	0.0322508	All	A430105J06Rik
0.290481	1.326	All	A530010L16Rik
0.025066	-0.600454	All	A530040E14Rik
-0.00693461	1.30774	All	A530088E08Rik
-0.00225715	-0.107398	All	A630001G21Rik
-3.74105	-4.48477	All	A630001O12Rik
0.560811	-1.03289	All	A630019I02Rik
0.0805017	-0.228959	All	A630023P12Rik
-0.573789	0.297769	All	A630066F11Rik
0.370839	-0.450171	All	A630072L19Rik
0.680887	0.355947	All	A630072M18Rik
-0.675667	0.151785	All	A630089N07Rik
0.379563	-0.148195	All	A730008H23Rik
0.0895275	-0.185879	All	A730017L22Rik
-0.460197	0.169767	All	A730063M14Rik
1.32539	2.12404	All	A730081D07Rik
-0.433354	-0.564165	All	A830005F24Rik
0.214366	-0.352213	All	A830049F12Rik
-0.671074	-0.717701	All	A930005H10Rik
0.453165	-0.526336	All	A930006K02Rik
-0.367757	-0.581075	All	A930007A09Rik
0.161909	0.641301	All	A930015D03Rik
0.376666	0.792478	All	A930016O22Rik
0.145216	-0.475266	All	A930024E05Rik
0.981597	1.06422	All	A930028N01Rik
0.129202	-1.25166	All	A930037H05Rik
0.637031	1.26184	All	A930038B10Rik
0.287047	0.30963	All	A930041C12Rik
-0.41939	1.05194	All	AA388235
-0.0481684	-0.151834	All	AA414768
-0.192581	0.0283217	All	AA465934
-0.482496	0.215467	All	AA467197
0.111135	-1.34734	All	AA543186
0.30623	0.053229	All	AB010352
-1.75781	-3.30377	All	AB124611
-0.173027	0.365062	All	AI413582
-2.67216	1.08239	All	AI429214
0.396758	0.896687	All	AI467606
0.382319	0.752912	All	AI504432
-0.0487626	-0.26304	All	AI506816
1.06413	1.64063	All	AI507597
0.122177	-0.479888	All	AI597479
-0.220146	0.27401	All	AI662270
0.199026	0.309175	All	AI837181
0.0962165	0.74875	All	AI847159
0.168431	0.15621	All	AI854703
0.141185	0.165053	All	AI987944
0.650117	0.34312	All	AK157302
0.335997	0.36965	All	AU020206
-0.0575351	-1.12989	All	AU021063
-0.00649717	0.21342	All	AU022252
0.366742	0.10435	All	AU040320
0.440511	-0.478475	All	AU041133
0.906224	0.178482	All	AV039307
0.542162	0.0887969	All	AV051173
-0.182149	0.43898	All	AW112010
-0.359188	-0.136543	All	AW146154
0.383832	0.286314	All	AW209491
0.486111	-0.461951	All	AW549877
0.332432	-0.0621309	All	AY036118
0.473001	0.607534	All	AY074887
0.123731	0.422293	All	Aaas
-0.247135	-0.294199	All	Aacs
0.259407	0.308647	All	Aagab
0.446428	-0.397426	All	Aak1
-0.405744	0.166831	All	Aamdc
0.0547636	0.319527	All	Aamp
0.372119	0.362332	All	Aar2
-0.0731916	-0.280107	All	Aars
-0.363827	-0.58585	All	Aars2
-0.163631	0.474144	All	Aarsd1
0.177802	-0.202752	All	Aasdh
0.246409	0.165656	All	Aasdhppt
-0.0826299	-0.08787	All	Aatf
-0.214323	-0.736557	All	Abca2
0.0953059	-0.565509	All	Abca3
0.276201	-0.729661	All	Abca7
0.401965	-0.485695	All	Abcb1a
-0.314348	-0.668888	All	Abcb1b
-0.920203	-0.637059	All	Abcb6
0.337987	-0.355432	All	Abcb7
0.0399092	0.481589	All	Abcb8
-0.198003	-0.810919	All	Abcb9
0.524435	0.0993196	All	Abcc1
0.507909	0.179728	All	Abcc10
0.60816	1.05901	All	Abcc3
0.509034	0.84371	All	Abcc5
-0.110812	-0.158004	All	Abcd1
0.131509	0.333015	All	Abcd4
-0.0207837	-0.256498	All	Abce1
-0.0643937	-0.121828	All	Abcf1
-0.0817747	-0.0704907	All	Abcf2
0.107704	0.0464384	All	Abcf3
0.300062	-0.0249772	All	Abcg1
-0.423851	-1.41416	All	Abcg2
0.782852	0.348249	All	Abcg3
0.118889	0.307395	All	Abhd1
-0.139819	-0.0991671	All	Abhd10
-0.119982	0.578306	All	Abhd11
-0.23717	-0.0764158	All	Abhd11os
0.357284	0.88417	All	Abhd12
0.185622	-0.942086	All	Abhd13
0.108202	0.433179	All	Abhd14a
0.371802	1.31941	All	Abhd14b
1.80227	0.142418	All	Abhd15
-0.00416434	0.0194626	All	Abhd16a
-0.608259	0.131425	All	Abhd17a
0.508243	-0.232453	All	Abhd17b
0.499792	0.374114	All	Abhd17c
0.308751	0.710269	All	Abhd18
0.198736	-0.49814	All	Abhd2
0.198873	0.196209	All	Abhd4
0.214638	0.267626	All	Abhd5
-0.0951297	-0.503435	All	Abhd6
-0.826366	-0.519326	All	Abhd8
0.462532	0.210954	All	Abi1
0.434259	0.102504	All	Abi2
0.348949	1.43392	All	Abi3
0.245402	0.429851	All	Abitram
0.708975	-0.0848749	All	Abl1
0.185186	-0.405927	All	Abl2
0.408426	-0.016645	All	Ablim1
-0.507774	-0.913553	All	Ablim3
-0.220974	-0.684346	All	Abr
-0.439817	0.167991	All	Abracl
-0.186689	-0.258257	All	Abraxas1
0.0299215	-0.0386354	All	Abraxas2
0.154252	0.272841	All	Abt1
0.24374	0.417165	All	Abtb1
-0.807821	-0.652389	All	Acaa1a
-0.0443755	0.0912487	All	Acaa2
-0.0422332	0.262612	All	Acad11
0.197089	0.222134	All	Acad8
-0.327579	-0.539985	All	Acad9
-0.588163	-0.568943	All	Acadl
0.307432	0.299767	All	Acadm
-0.0725431	0.0520168	All	Acads
0.45084	-0.181466	All	Acadsb
-0.0177666	0.297473	All	Acadvl
0.0212762	0.0972849	All	Acap1
0.216789	-0.253014	All	Acap2
0.179036	0.472806	All	Acap3
-0.0932717	0.0364354	All	Acat1
0.0148554	0.318046	All	Acat2
-0.0854786	0.0700913	All	Acat3
-0.108495	-0.199686	All	Acbd3
-0.130186	0.0818695	All	Acbd4
0.793085	0.435703	All	Acbd5
-0.508051	-0.547195	All	Accs
-0.0430084	0.146804	All	Acd
0.442682	-1.30391	All	Acer2
0.252754	-0.573892	All	Acer3
0.297932	1.84604	All	Ache
0.358525	0.0485967	All	Acin1
0.694239	2.88098	All	Ackr3
0.366174	-0.103406	All	Acly
0.359475	0.452602	All	Aco1
0.218481	0.18657	All	Aco2
-1.48776	-3.34107	All	Acod1
0.0390747	0.462969	All	Acot10
0.267941	-0.260493	All	Acot11
-0.298825	-0.0199895	All	Acot13
-0.274389	-1.32123	All	Acot2
-0.203805	-0.0266869	All	Acot7
0.18808	0.16204	All	Acot8
0.145918	0.490815	All	Acot9
0.479679	0.375185	All	Acox1
0.601772	0.0126969	All	Acox3
-0.288144	0.0684517	All	Acp1
-0.084221	-0.107506	All	Acp2
0.198663	0.105185	All	Acp4
-0.066271	-0.0262684	All	Acp5
0.0907533	-0.298385	All	Acp6
0.403148	0.930719	All	Acpp
-0.0721522	-0.47653	All	Acsbg1
0.0820849	0.0920053	All	Acsf2
0.207778	0.427389	All	Acsf3
0.49701	0.230732	All	Acsl4
-0.033806	0.0578077	All	Acsl5
-0.122234	-0.694397	All	Acss2
-0.12631	-1.0851	All	Acss2os
0.305662	0.38002	All	Actb
0.58915	0.0317348	All	Actg-ps1
0.118012	0.176165	All	Actg1
-0.1168	0.333229	All	Actl6a
-0.919118	-1.38288	All	Actn2
-0.40193	-0.47265	All	Actn4
0.0597194	0.288231	All	Actr10
0.294406	0.508253	All	Actr1a
-0.118673	-0.212296	All	Actr1b
0.339157	0.037579	All	Actr2
0.166344	0.24931	All	Actr3
0.166922	0.230695	All	Actr3-ps
-0.328812	-0.231364	All	Actr5
0.351322	-0.130186	All	Actr6
0.419715	0.0969223	All	Actr8
0.218546	1.91149	All	Actrt3
0.580563	-0.114742	All	Acvr1b
0.97031	0.520703	All	Acvr2a
0.637942	3.0406	All	Acvrl1
0.176288	0.465508	All	Acy1
-0.480921	0.221104	All	Acyp1
-0.0599261	0.976741	All	Ada
-0.291029	-0.0750886	All	Adal
0.244205	-0.266511	All	Adam10
0.785983	1.62059	All	Adam12
0.745738	0.372585	All	Adam15
0.2676	0.0880674	All	Adam17
0.309302	0.0124105	All	Adam19
1.38094	4.02935	All	Adam33
0.341448	0.976911	All	Adam8
-0.0558322	-0.42108	All	Adam9
-0.216309	-0.625603	All	Adamts10
0.654893	0.139826	All	Adamts6
0.450761	0.495678	All	Adamtsl4
-0.765967	-0.675951	All	Adap1
0.141043	-0.29303	All	Adar
0.50882	0.514409	All	Adat1
0.273092	1.00282	All	Adat2
0.412918	0.107286	All	Adck1
-0.416881	-0.0226629	All	Adck2
0.0344627	0.0400845	All	Adck5
0.268798	0.0810113	All	Adcy7
0.0814686	-0.166962	All	Add1
0.217011	0.182192	All	Add3
0.105459	-0.481845	All	Adgre5
0.74069	0.677639	All	Adgrg5
-0.160949	-0.168548	All	Adgrl1
-0.233666	-0.055568	All	Adh5
-0.01595	0.1711	All	Adi1
-0.360072	-0.433127	All	Adipor1
-0.386302	-0.778172	All	Adipor2
-0.418507	-2.05883	All	Adk
1.82596	-0.727166	All	Adm
0.266623	0.0579201	All	Adnp2
0.164595	-0.061235	All	Ado
-0.0842979	-0.613021	All	Adora2a
0.334669	-0.341623	All	Adpgk
-0.0455416	0.127146	All	Adprh
-1.01595	-0.714509	All	Adprhl2
-0.0946333	-0.220682	All	Adprm
-0.209474	-0.567394	All	Adrb2
-0.392239	-0.0543249	All	Adrm1
-0.102415	0.0686454	All	Adsl
-0.158851	-0.43544	All	Adss
-0.636091	0.261955	All	Aebp1
-0.0228906	0.0403534	All	Aebp2
0.0485134	0.373246	All	Aen
0.362876	-0.370583	All	Aff1
0.401846	-0.165716	All	Aff4
0.107165	0.0776393	All	Afg3l1
0.182085	-0.400213	All	Afg3l2
-0.179311	-0.0494424	All	Afmid
0.582933	-0.0277321	All	Afp
0.0912398	0.380808	All	Aftph
-0.272887	0.10196	All	Aga
0.303216	0.569104	All	Agap2
-0.478447	0.447028	All	Agap3
-0.270876	-0.0834717	All	Agbl5
-0.581866	1.90279	All	Ager
0.391662	0.581464	All	Agfg1
-0.387428	0.503558	All	Agfg2
-0.548542	-0.506243	All	Aggf1
0.0552132	-0.133098	All	Agk
0.126721	-0.0803421	All	Ago1
0.0448073	-0.435016	All	Ago2
0.384179	0.119294	All	Ago3
0.0752357	0.0848625	All	Agpat1
-0.697651	-0.773805	All	Agpat2
-0.145748	-0.430214	All	Agpat3
0.418502	1.61056	All	Agpat4
-0.423903	-0.959246	All	Agpat5
0.147118	-0.0614043	All	Agps
-0.347197	-0.440484	All	Agr2
0.0902345	0.570879	All	Agrp
0.140994	0.286779	All	Agtpbp1
-0.428101	-0.21447	All	Agtrap
0.349572	-0.0348865	All	Ahctf1
0.0223483	-0.0114112	All	Ahcy
-0.592386	-0.442243	All	Ahcyl1
0.477936	-1.06438	All	Ahcyl2
-0.163317	-0.579248	All	Ahi1
0.297204	-0.173472	All	Ahnak
0.546913	0.612937	All	Ahr
0.956017	2.5943	All	Ahrr
-0.0479678	0.189681	All	Ahsa1
-0.228166	-0.45756	All	Ahsa2
-0.0590227	0.354722	All	Aida
-0.316041	-0.00998649	All	Aif1
-0.0818997	0.214369	All	Aifm1
-0.172333	-0.357705	All	Aifm2
-0.107993	-1.06084	All	Aig1
0.306372	-0.00112573	All	Aim2
0.0310263	0.444201	All	Aimp1
-0.25656	-0.0166099	All	Aimp2
-0.0488709	0.298165	All	Aip
1.18827	1.35547	All	Airn
-0.547256	-0.146602	All	Ak2
0.144615	-0.260995	All	Ak3
-0.413366	0.318602	All	Ak6
0.284662	-0.0361724	All	Akap1
0.255238	-0.0102523	All	Akap10
0.111314	0.27207	All	Akap11
0.185299	-0.0899804	All	Akap12
0.318332	-0.235545	All	Akap13
0.241141	-0.317159	All	Akap5
0.252156	-0.301397	All	Akap8
0.114698	-0.000692866	All	Akap8l
-0.0467434	-0.216169	All	Akap9
-0.440958	0.089308	All	Akip1
-0.256018	-0.0132273	All	Akirin1
-0.0768386	0.319224	All	Akirin2
0.118889	-0.471368	All	Akna
0.19963	-0.398393	All	Aknaos
0.00439488	0.44127	All	Akr1a1
0.0303005	0.151299	All	Akr1b10
-0.0643898	0.219171	All	Akr1b3
-0.105402	0.199329	All	Akr1c13
-0.779917	-0.403103	All	Akr1e1
-0.138028	0.0505562	All	Akt1
-0.712817	0.149392	All	Akt1s1
-0.0636969	-0.177934	All	Akt2
-0.349541	-0.481429	All	Akt2-ps
0.559174	0.165503	All	Akt3
-0.396697	-0.973939	All	Aktip
-0.275601	-0.291548	All	Alad
-0.122608	-0.128918	All	Alas1
0.352809	0.534276	All	Alcam
0.105707	0.155548	All	Aldh16a1
0.0324052	-0.297048	All	Aldh18a1
-0.376435	-0.238687	All	Aldh1b1
0.344653	0.290501	All	Aldh3a2
-0.0914754	-0.28675	All	Aldh4a1
1.16284	0.365423	All	Aldh6a1
0.341844	0.98693	All	Aldh7a1
0.184629	0.123942	All	Aldh9a1
-0.118092	0.0872192	All	Aldoa
-0.230915	-0.305874	All	Aldoart1
-0.433028	0.107922	All	Aldoc
-0.518707	-0.155112	All	Alg1
-0.242226	0.365094	All	Alg10b
0.359923	-0.26435	All	Alg11
-0.0210502	0.116801	All	Alg12
0.531538	0.583066	All	Alg14
0.82438	0.730015	All	Alg2
-0.0852776	0.298522	All	Alg3
0.0911786	0.246376	All	Alg5
-0.258699	-0.22745	All	Alg6
-0.300038	0.133751	All	Alg8
0.0483364	0.0344068	All	Alg9
0.0284677	-0.114553	All	Alkbh1
-0.27351	0.167706	All	Alkbh2
0.105598	0.179322	All	Alkbh3
-0.183985	0.181299	All	Alkbh3os1
0.0688279	0.236479	All	Alkbh4
-0.184828	-0.284001	All	Alkbh5
-0.482396	-0.187856	All	Alkbh6
-0.109712	0.389162	All	Alkbh7
-0.0110644	0.247506	All	Alkbh8
0.304608	0.0498817	All	Alox8
0.336698	-0.119765	All	Als2
0.605103	-0.0023903	All	Als2cl
-0.422923	-1.10785	All	Alyref
0.421927	0.343534	All	Alyref2
0.15717	-0.783798	All	Amacr
0.664673	-0.0515453	All	Ambra1
0.380725	-0.273386	All	Amd1
-0.0481747	0.216214	All	Amdhd2
0.187455	0.37038	All	Amer1
-0.337075	-0.407663	All	Amfr
-1.44612	-3.53079	All	Amigo1
0.0252868	-1.68264	All	Amigo3
0.266806	0.0320101	All	Ammecr1l
0.13356	0.329091	All	Amn1
-0.0427323	-0.717381	All	Ampd2
-0.323495	-0.0558396	All	Amz2
0.232576	-0.32463	All	Anapc1
0.0227228	0.353817	All	Anapc10
-0.370438	0.291625	All	Anapc11
-0.614256	0.0524925	All	Anapc13
-0.438393	0.492992	All	Anapc15
-0.191361	0.257289	All	Anapc16
-0.00973535	0.0410767	All	Anapc2
0.159662	0.122162	All	Anapc4
-0.176587	0.0862913	All	Anapc5
0.390955	0.618563	All	Anapc7
-0.0622912	-0.476012	All	Angel1
0.112059	-0.286846	All	Angel2
0.93251	-0.151793	All	Angptl1
0.259895	2.06844	All	Angptl2
0.216498	0.429418	All	Angptl6
0.128485	-0.00289413	All	Ank
0.59026	-0.176412	All	Ankfy1
0.254443	0.0461361	All	Ankhd1
-0.0207814	-0.286782	All	Ankib1
0.459774	-0.0416696	All	Ankle2
0.29064	0.0028036	All	Ankmy2
-0.537447	0.0973753	All	Ankra2
0.062001	-0.0176119	All	Ankrd10
0.455284	-0.202858	All	Ankrd11
0.241508	-0.0868489	All	Ankrd12
-0.50793	-0.58909	All	Ankrd13a
0.278643	-0.469444	All	Ankrd13c
0.354113	0.287249	All	Ankrd16
0.161086	0.0169512	All	Ankrd17
-0.445777	-1.34512	All	Ankrd23
0.955855	0.568102	All	Ankrd26
0.0394477	-0.396707	All	Ankrd27
0.367051	-0.0253821	All	Ankrd28
-0.47453	-0.183895	All	Ankrd37
-0.1128	-0.184622	All	Ankrd39
0.0628803	0.645522	All	Ankrd40
0.434246	-0.463772	All	Ankrd44
0.205139	0.27849	All	Ankrd46
0.258814	0.366602	All	Ankrd49
0.458314	-0.985635	All	Ankrd50
0.220192	-0.563823	All	Ankrd54
0.505394	0.866755	All	Ankrd55
0.619872	0.476813	All	Anks1
0.359278	-0.0935085	All	Anks3
0.33159	0.261209	All	Ankzf1
0.382152	0.0219387	All	Ano10
0.141008	-0.626485	All	Ano6
-0.157505	-0.0141203	All	Anp32a
-0.741013	-0.603535	All	Anp32b
-0.224477	0.0253084	All	Anp32e
-0.2233	0.189914	All	Antkmt
0.322206	-0.181565	All	Antxr2
-0.600049	-0.708884	All	Anxa1
0.259288	-0.0597857	All	Anxa11
0.0338033	0.612601	All	Anxa2
-1.67733e-05	0.560599	All	Anxa4
0.00687777	0.375731	All	Anxa5
0.12168	0.54062	All	Anxa6
0.168005	0.552936	All	Anxa7
-4.11279	-4.13618	All	Aoc2
0.615856	0.407887	All	Aopep
0.338933	0.313074	All	Ap1ar
0.285052	-0.0577997	All	Ap1b1
0.439225	-0.120432	All	Ap1g1
-0.060574	-0.143642	All	Ap1g2
-0.264135	-0.108865	All	Ap1m1
-0.205697	0.390737	All	Ap1s1
-0.760498	-1.09339	All	Ap1s2
0.449557	-0.372282	All	Ap1s3
-0.291548	-0.427237	All	Ap2a1
-0.149082	0.0921833	All	Ap2a2
0.456894	0.280308	All	Ap2b1
-0.100423	0.26663	All	Ap2m1
-0.512836	0.193533	All	Ap2s1
-0.0738247	-0.727197	All	Ap3b1
-0.404092	-0.0345886	All	Ap3d1
0.0723845	-0.163209	All	Ap3m1
0.273573	0.377646	All	Ap3m2
-0.248277	-0.639208	All	Ap3s1
-0.149366	0.0187758	All	Ap3s2
0.684076	0.639739	All	Ap4b1
0.504055	-0.350306	All	Ap4e1
0.164672	0.61393	All	Ap4m1
-0.0494539	-0.356771	All	Ap4s1
0.53792	0.915494	All	Ap5b1
0.254916	-0.114978	All	Ap5m1
0.0194476	0.250592	All	Ap5s1
-0.154667	0.0634169	All	Ap5z1
-0.858881	-1.63319	All	Apaf1
-0.477762	-0.370246	All	Apba3
0.0056893	-0.285836	All	Apbb1
0.419059	0.22813	All	Apbb1ip
-0.318279	-0.700692	All	Apbb3
0.187167	0.171825	All	Apc
-0.00202652	-0.0949355	All	Apeh
-0.538779	-0.250328	All	Apex1
0.0674412	0.0731676	All	Apex2
0.163309	0.458155	All	Aph1a
0.177845	0.171247	All	Aph1b
0.0390728	-0.219315	All	Api5
-0.386198	0.187987	All	Apip
0.444762	0.328987	All	Aplf
0.0289325	-0.179784	All	Aplp1
0.278983	0.245621	All	Aplp2
0.126033	0.447237	All	Apmap
-0.449491	0.0473047	All	Apoa2
-0.707206	-1.68694	All	Apobec1
-0.030752	-0.68072	All	Apobec2
-0.0947874	-0.0648231	All	Apobec3
0.275766	0.318176	All	Apobr
-0.27537	0.304523	All	Apoe
0.0384537	-0.115225	All	Apol10b
0.0712907	-2.22458	All	Apol7c
0.312394	-0.0944672	All	Apol7e
-0.259692	-0.673563	All	Apol9a
-1.13581	-1.56639	All	Apol9b
-0.350318	0.225681	All	Apoo-ps
-0.187616	0.0478388	All	Apool
0.160938	0.0611911	All	Appbp2
-0.217135	0.0907792	All	Appbp2os
0.246818	-0.156183	All	Appl1
0.365367	-0.67038	All	Appl2
-0.304218	0.551026	All	Aprt
0.118139	-0.0422826	All	Aptx
0.501204	-0.0908922	All	Aqp10-ps
0.793712	1.80951	All	Aqp3
-1.18657	1.04309	All	Aqp8
0.341778	-0.133409	All	Aqr
-0.427728	-0.124827	All	Ar
0.161075	0.0405205	All	Araf
-0.0577729	-0.562441	All	Arap1
0.221349	-1.04294	All	Arap2
0.209723	-0.808252	All	Arc
-0.172552	-0.164563	All	Arcn1
-0.840098	-0.707122	All	Areg
0.15995	-0.173912	All	Arel1
0.12256	0.347536	All	Arf1
0.348443	0.0226969	All	Arf2
-0.511897	-0.0926242	All	Arf3
-0.160301	-0.404311	All	Arf4
-1.00224	-0.617061	All	Arf5
-0.603385	-0.361799	All	Arf6
0.2644	0.321322	All	Arfgap1
-0.00662656	0.0105088	All	Arfgap2
0.235566	0.34966	All	Arfgap3
0.0786763	0.194347	All	Arfgef1
-0.153459	-0.323653	All	Arfgef2
0.20023	-0.018238	All	Arfip1
0.458705	0.0487233	All	Arfip2
0.13073	0.26812	All	Arfrp1
0.260989	-0.31532	All	Arglu1
0.179468	0.104105	All	Arhgap1
-1.14525	-1.21097	All	Arhgap11a
0.880778	0.166246	All	Arhgap12
0.3083	-0.299207	All	Arhgap15
0.0725826	-0.209559	All	Arhgap15os
0.523632	-0.122896	All	Arhgap17
0.167921	0.173688	All	Arhgap18
-0.56244	0.088825	All	Arhgap19
0.396097	0.25579	All	Arhgap25
0.0188032	-0.572326	All	Arhgap27
-0.439362	-0.757995	All	Arhgap27os3
0.201739	0.000171364	All	Arhgap30
0.415314	0.149217	All	Arhgap31
-0.0252507	-0.570557	All	Arhgap35
0.128679	0.105535	All	Arhgap4
0.16793	-0.290733	All	Arhgap45
0.581686	-1.03236	All	Arhgap5
-0.461292	-0.656867	All	Arhgap9
0.0879837	0.497192	All	Arhgdia
-0.0988411	0.312995	All	Arhgdib
-0.171863	-0.0160523	All	Arhgef1
-0.206273	-0.247534	All	Arhgef10
0.387674	0.359354	All	Arhgef12
0.162149	-0.429053	All	Arhgef18
-0.166888	0.0682022	All	Arhgef2
0.410545	-0.343928	All	Arhgef3
-1.09609	0.185405	All	Arhgef39
-2.84325	-3.89715	All	Arhgef5
0.297339	0.0310187	All	Arhgef6
0.380621	0.435064	All	Arhgef7
-0.0644797	-0.167616	All	Arid1a
0.652256	-0.238344	All	Arid1b
-0.0748629	-0.544082	All	Arid2
-0.0898617	0.175848	All	Arid3a
0.785622	0.136526	All	Arid3b
0.206197	0.029041	All	Arid4a
0.357083	-0.0689185	All	Arid4b
-0.0784688	-0.986786	All	Arid5a
0.559362	-0.345582	All	Arid5b
0.501049	-0.153405	All	Arih1
-0.115247	-0.503916	All	Arih2
0.0522902	0.254082	All	Arl1
-0.59511	-0.0396	All	Arl10
-0.824585	0.106236	All	Arl11
0.539592	-0.0821307	All	Arl13b
0.092367	0.0631188	All	Arl14ep
0.281025	-0.344884	All	Arl15
0.330368	0.67288	All	Arl16
0.0273711	0.264812	All	Arl2
-0.483285	-0.105701	All	Arl2bp
-0.11971	0.447659	All	Arl3
-0.0636278	-0.0611857	All	Arl4a
0.170139	0.932104	All	Arl4c
0.306791	0.0215823	All	Arl4d
0.0676657	0.741548	All	Arl5a
-0.489752	-1.2007	All	Arl5b
-0.410709	-0.0968039	All	Arl5c
-0.0656383	-0.326506	All	Arl6
-0.183069	0.0969047	All	Arl6ip1
-0.403044	0.249552	All	Arl6ip4
0.0572778	0.0890253	All	Arl6ip5
0.0530269	0.0380358	All	Arl6ip6
0.176711	0.0885239	All	Arl8a
-0.0254916	0.0638487	All	Arl8b
0.00653753	0.168636	All	Armc1
0.226879	-0.0749311	All	Armc10
0.33593	0.147833	All	Armc5
-0.465343	-0.036393	All	Armc6
0.369663	0.182207	All	Armc7
0.22203	0.340778	All	Armc8
0.756892	-0.51546	All	Armcx1
-0.644996	-1.06417	All	Armcx2
0.256565	0.0701455	All	Armcx3
-0.318547	-2.50325	All	Armcx4
0.130644	0.302359	All	Armcx6
1.08152	0.452562	All	Armh3
-0.224521	-0.33054	All	Armt1
0.276341	0.110122	All	Arnt
0.989443	1.40293	All	Arnt2
0.455013	0.0259183	All	Arntl
0.129349	0.363682	All	Arpc1a
-0.20789	0.0980165	All	Arpc1b
-0.202558	0.0421812	All	Arpc2
-0.310247	0.0207374	All	Arpc3
-0.195696	0.352984	All	Arpc4
-0.138218	0.0358012	All	Arpc5
-0.358672	0.174879	All	Arpc5l
-0.363319	-0.169078	All	Arpp19
0.419954	0.453122	All	Arrb1
-0.27494	0.147738	All	Arrb2
-0.349557	-0.579841	All	Arrdc1
0.237163	-0.125105	All	Arrdc2
0.450178	0.157153	All	Arrdc3
-0.57177	-1.59487	All	Arrdc4
-0.169805	0.275518	All	Arsa
0.493818	-0.0467412	All	Arsk
-0.563818	-0.466716	All	Art1
0.250392	0.614395	All	Art2a
-0.125395	-0.249111	All	Art2b
-0.144465	0.32474	All	Art3
0.562032	-0.345832	All	Arv1
-1.38643	-1.58912	All	Arxes2
0.117472	1.13698	All	As3mt
0.276804	0.372445	All	Asah1
0.483751	-0.121014	All	Asb1
0.154019	-0.677448	All	Asb13
0.189699	0.517774	All	Asb2
0.176255	0.0474777	All	Asb3
0.25817	0.170143	All	Asb6
0.331164	-0.00682207	All	Asb7
0.0564653	0.185338	All	Asb8
0.101082	0.336288	All	Ascc1
0.073996	-0.277298	All	Ascc2
0.0509801	0.104784	All	Ascc3
-0.65375	-1.21342	All	Asf1a
-1.35025	-0.235378	All	Asf1b
0.404155	0.037405	All	Ash1l
-0.716936	-0.466366	All	Ash2l
-0.128746	0.270589	All	Asl
-1.00787	-1.1491	All	Asns
-1.10314	-0.659387	All	Asnsd1
-0.570859	-0.380862	All	Aspscr1
-0.334431	-0.106398	All	Asrgl1
-0.293399	-0.694102	All	Ass1
0.345812	-0.412539	All	Aste1
0.129334	-0.160371	All	Asxl1
0.0340712	-0.530444	All	Asxl2
0.147013	-0.0692122	All	Atad1
-0.718011	-1.00259	All	Atad2
0.64579	0.162001	All	Atad2b
-1.41254	-1.17234	All	Atad3a
0.39634	0.566448	All	Atad3aos
-0.0705249	0.416931	All	Atad5
0.307499	1.00668	All	Atat1
0.210758	-0.0391126	All	Atcay
0.0925947	-0.373266	All	Atcayos
0.298789	-0.230338	All	Ate1
-0.253219	-0.233669	All	Atf1
0.635993	0.28842	All	Atf2
-0.356418	-1.29705	All	Atf3
0.192048	0.446784	All	Atf4
0.676436	0.422983	All	Atf6
-0.194341	0.0559777	All	Atf6b
0.608179	0.189737	All	Atf7
0.292025	-0.27369	All	Atf7ip
-0.167291	0.121032	All	Atg101
0.37672	0.18092	All	Atg12
0.454058	0.215781	All	Atg13
0.458105	0.498877	All	Atg14
0.244308	0.139928	All	Atg16l1
-0.471435	-0.59796	All	Atg16l2
0.312385	-0.351187	All	Atg2a
0.299579	-0.0177699	All	Atg2b
0.288829	-0.155869	All	Atg3
-0.394305	-0.39951	All	Atg4a
-0.265043	-0.0422266	All	Atg4a-ps
0.10604	-0.0872737	All	Atg4b
-0.469065	-0.351553	All	Atg4d
0.0799129	-0.00762859	All	Atg5
0.218385	-0.123815	All	Atg7
0.184912	0.219974	All	Atg9a
0.268268	0.197742	All	Atg9b
-0.132198	-0.123071	All	Atic
0.200636	-0.0945806	All	Atl2
0.163722	-0.132628	All	Atl3
0.253715	-0.982551	All	Atm
-0.880813	-1.17181	All	Atmin
0.251351	-0.0657288	All	Atn1
-0.538689	0.207618	All	Atox1
0.618658	0.141712	All	Atp10a
0.432174	-0.271748	All	Atp10d
-0.0950755	-0.954645	All	Atp11b
-0.471707	-0.176529	All	Atp13a1
-0.36411	-0.377074	All	Atp13a2
-0.538635	-0.760366	All	Atp13a3
-0.581887	-0.00945487	All	Atp1a1
-0.359811	-1.06515	All	Atp1a3
-0.795119	-1.23522	All	Atp1b3
0.219134	0.084515	All	Atp2a2
-0.593804	-0.892891	All	Atp2a3
0.411369	0.160472	All	Atp2b1
0.236582	-0.0816187	All	Atp2b4
-0.0742449	-0.0908097	All	Atp5a1
-0.284019	0.0443438	All	Atp5b
-0.319079	0.0581235	All	Atp5c1
-0.602807	-0.12045	All	Atp5d
-0.662636	-0.2624	All	Atp5e
-0.432921	0.113976	All	Atp5g1
-0.280727	0.0993584	All	Atp5g2
-0.543196	-0.018687	All	Atp5g3
-0.356938	0.0574113	All	Atp5h
-0.571325	-0.035415	All	Atp5j
-0.40298	0.00863564	All	Atp5j2
-0.669861	-0.0506797	All	Atp5k
-1.30655	0.0280895	All	Atp5k-ps1
-0.186744	0.196661	All	Atp5l
-0.0663093	0.684152	All	Atp5l-ps1
-0.720255	0.507829	All	Atp5l-ps2
-0.185868	0.344427	All	Atp5l2-ps
-0.247807	-0.60218	All	Atp5md
-0.544689	-0.0588482	All	Atp5mpl
-0.416424	0.0376352	All	Atp5o
-0.225092	0.0784614	All	Atp5pb
-0.501696	0.0619751	All	Atp5pb-ps
0.278253	0.37781	All	Atp6ap1
0.240289	0.269291	All	Atp6ap2
0.645289	1.47658	All	Atp6v0a1
-0.342669	-0.820164	All	Atp6v0a2
-0.185554	0.5445	All	Atp6v0b
0.0741561	0.303531	All	Atp6v0c
-0.0979849	0.115125	All	Atp6v0c-ps2
0.0579795	0.017821	All	Atp6v0d1
-0.0622511	0.778113	All	Atp6v0d2
-0.177855	0.39007	All	Atp6v0e
2.5153	-0.0984031	All	Atp6v0e2
0.164559	-0.0920111	All	Atp6v1a
0.216559	0.246486	All	Atp6v1b2
0.0386374	0.238654	All	Atp6v1c1
-0.188249	0.121781	All	Atp6v1d
-0.0412479	0.401334	All	Atp6v1e1
-0.25558	0.348398	All	Atp6v1f
0.592964	5.00968	All	Atp6v1fnb
-0.165285	0.435297	All	Atp6v1g1
0.215865	0.973666	All	Atp6v1g2
0.14777	0.257256	All	Atp6v1h
0.733621	0.335934	All	Atp7a
-0.15941	-0.543064	All	Atp8b2
0.219663	-0.513882	All	Atp9a
0.107239	-0.392566	All	Atp9b
0.0507934	-0.0151036	All	Atpaf1
-0.157047	0.142654	All	Atpaf2
-0.602615	-0.0654279	All	Atpif1
0.157665	0.415908	All	Atpsckmt
0.566913	0.220447	All	Atr
-0.0405913	0.541788	All	Atraid
0.0427372	0.53395	All	Atrn
0.0749115	-0.0608429	All	Atrx
0.718195	0.225998	All	Atxn1
0.0868812	0.374114	All	Atxn10
0.198841	-0.278053	All	Atxn1l
-0.233466	-0.0998714	All	Atxn2l
0.57473	-0.0278927	All	Atxn3
0.45212	-0.300295	All	Atxn7
0.590604	0.395925	All	Atxn7l1
0.112649	-0.132938	All	Atxn7l1os2
0.296039	0.478362	All	Atxn7l2
-0.712796	-0.275738	All	Atxn7l3
-0.614528	-0.78246	All	Atxn7l3b
0.257029	0.622288	All	Auh
-0.325154	-0.0078969	All	Aup1
-0.724348	-0.0770815	All	Aurka
-0.233558	0.288229	All	Aurkaip1
-1.4655	-0.302584	All	Aurkb
-0.0640764	-0.544229	All	Avl9
-0.31783	0.845843	All	Avpi1
-0.523193	-0.863137	All	Avpr2
0.448243	0.370057	All	Axin1
-0.0554396	-0.967862	All	Axl
-0.310315	-0.301355	All	Azi2
0.505881	0.731739	All	Azin1
2.83585	1.13764	All	B130006D01Rik
-1.87775	-3.87498	All	B230217C12Rik
-0.0666975	-0.0864663	All	B230219D22Rik
-0.0301504	0.286719	All	B230307C23Rik
1.01753	0.387542	All	B230354K17Rik
-0.247852	-0.137888	All	B230398E01Rik
0.164198	0.307247	All	B2m
0.0773163	-0.242397	All	B3galnt2
0.124881	0.752312	All	B3galt4
1.12826	-0.0261829	All	B3galt6
0.0435022	0.60885	All	B3gat3
0.116991	-0.77461	All	B3gnt2
0.393573	0.122499	All	B3gnt3
-0.0810269	-0.246355	All	B3gnt4
0.612477	-1.65825	All	B3gnt5
-0.038684	-0.11095	All	B3gnt9
0.170592	-0.0309603	All	B3gntl1
-0.569844	-1.18627	All	B4galnt1
0.0220397	1.16105	All	B4galnt4
0.118118	-0.35998	All	B4galt1
0.257397	0.590781	All	B4galt3
0.432858	0.684674	All	B4galt4
0.188081	0.234737	All	B4galt7
0.4523	0.427837	All	B4gat1
1.26348	0.958402	All	B930059L03Rik
-0.256205	0.488811	All	B9d1
-0.260686	0.152822	All	B9d2
0.370718	0.639019	All	BC002059
-0.0308338	0.52857	All	BC003965
-0.00784209	0.473043	All	BC004004
-0.341702	-0.167873	All	BC005537
0.148562	0.466862	All	BC005624
-0.137677	2.06168	All	BC023105
0.371553	0.28196	All	BC023719
0.605173	1.18512	All	BC024063
0.443732	0.269552	All	BC024978
-0.783896	0.122698	All	BC025920
-0.299721	0.129081	All	BC029722
-0.202629	0.247504	All	BC031181
0.214999	0.663285	All	BC037704
0.567496	-0.444295	All	BC048403
0.0391398	-0.715178	All	BC051226
-1.42516	-1.42738	All	BC051537
-0.405601	-0.16636	All	BC055324
-0.0782854	-0.263507	All	BC064078
-1.76758	-3.1164	All	BC106179
-0.315464	-0.097763	All	BC147527
-0.289018	-0.114694	All	BE692007
-0.0776626	0.277126	All	Babam1
0.223696	-0.158766	All	Babam2
-0.312586	-0.031935	All	Bace1
-0.0192925	-0.100483	All	Bach1
-0.0236724	-1.64271	All	Bach2
-0.588973	0.0678999	All	Bad
-0.881694	-0.80382	All	Bag1
-0.588449	-0.786508	All	Bag3
-0.390121	-0.0183993	All	Bag4
-0.0379458	0.209202	All	Bag5
0.100181	0.0387131	All	Bag6
-0.273817	-0.463513	All	Bahd1
0.396702	0.362812	All	Baiap2
0.363403	-1.09641	All	Baiap3
-0.692588	-0.0910593	All	Bak1
-1.40533	-1.69898	All	Bambi
-0.673491	0.0184587	All	Bambi-ps1
-0.486122	0.136211	All	Banf1
-0.0100158	-0.17856	All	Banp
-0.00196237	-0.249461	All	Bap1
-0.0734405	0.140385	All	Batf
-0.351506	0.122138	All	Bax
0.465843	0.688534	All	Baz1a
-0.35393	-0.850333	All	Baz1b
0.294643	0.0550032	All	Baz2a
-0.551406	-0.627653	All	Bbc3
-0.314034	0.0834683	All	Bbip1
1.02	0.265965	All	Bbof1
-0.913281	3.76216	All	Bbs10
0.199536	0.333101	All	Bbs12
0.554212	0.166855	All	Bbs2
0.603674	0.289379	All	Bbs4
0.140171	-0.281835	All	Bbx
0.142278	-0.260308	All	Bcam
0.13277	0.0870611	All	Bcap29
-0.110835	0.153249	All	Bcap31
-0.0633203	0.0748723	All	Bcas2
0.688212	0.0452571	All	Bcas3
0.141675	-0.317749	All	Bcas3os1
-0.220855	-0.0475158	All	Bcat2
0.00182893	0.480016	All	Bccip
0.0717595	-0.151299	All	Bcdin3d
-0.093507	0.12362	All	Bckdha
-0.311243	0.123333	All	Bckdk
0.0957128	0.0778797	All	Bcl10
0.277331	-0.0378743	All	Bcl11b
-1.93442	-3.81278	All	Bcl2
-0.476781	-0.497216	All	Bcl2a1b
-1.07416	-0.926731	All	Bcl2a1c
-0.642634	-0.74972	All	Bcl2a1d
-0.0931533	0.0254545	All	Bcl2l1
-0.00383085	-0.898159	All	Bcl2l11
-0.296386	-0.23459	All	Bcl2l12
0.260581	-0.126245	All	Bcl2l13
-0.0444036	-0.0924248	All	Bcl3
-0.604436	-2.078	All	Bcl6
-1.13718	-0.66318	All	Bcl6b
0.556509	-0.0163326	All	Bcl7a
-0.0742803	0.225147	All	Bcl7b
-0.463329	-0.708972	All	Bcl9l
0.285505	-0.0831434	All	Bclaf1
0.145902	0.539239	All	Bclaf3
0.0109067	-0.0650465	All	Bcor
0.0180393	0.63393	All	Bcs1l
-0.297207	-0.211037	All	Bdh1
-3.74864	-1.1455	All	Bdkrb1
0.2204	-0.102656	All	Bdp1
0.0915949	0.240664	All	Becn1
-0.0017963	0.169604	All	Bend3
-0.038325	0.404138	All	Bet1
-0.048866	0.435038	All	Bet1l
-1.02575	-1.90569	All	Bex2
-0.502322	-0.30675	All	Bex3
0.180133	-0.151079	All	Bfar
3.77231	2.96599	All	Bhlha15
-0.0558525	-0.452305	All	Bhlhb9
0.0983691	-0.133164	All	Bhlhe40
0.400268	-0.0251014	All	Bhlhe41
-0.440115	-0.297948	All	Bicd2
-0.0183579	0.0784772	All	Bicra
0.652274	0.000588146	All	Bicral
-0.42351	-1.06042	All	Bid
-0.250068	0.322364	All	Bik
-0.198161	0.094213	All	Bin1
-0.119916	-0.228751	All	Bin2
0.0779518	0.356005	All	Bin3
-0.0929171	-1.0696	All	Birc2
0.068492	-0.24478	All	Birc3
-2.07581	-0.359591	All	Birc5
0.449231	-0.249818	All	Birc6
-0.238844	-0.457705	All	Bivm
0.0421757	0.273702	All	Blcap
-0.00500451	0.032235	All	Blm
-0.11217	0.344996	All	Blmh
-0.503598	-0.0529924	All	Bloc1s1
-0.0868508	0.140727	All	Bloc1s2
-0.33804	-0.14868	All	Bloc1s2-ps
-2.62877	-0.559049	All	Bloc1s3
-0.35295	-0.317079	All	Bloc1s4
0.106124	0.115792	All	Bloc1s5
0.271103	0.306367	All	Bloc1s6
-0.0752541	0.159778	All	Blvra
0.433617	0.379151	All	Blvrb
-0.110166	0.229077	All	Blzf1
0.406992	0.569019	All	Bmi1
-0.307848	-0.774788	All	Bmp2k
0.504348	0.189645	All	Bmpr2
0.231858	-0.0531381	All	Bms1
0.619619	0.584534	All	Bmt2
-1.2659	-1.47954	All	Bmyc
-0.143943	0.337064	All	Bnip1
-0.393454	-0.0104416	All	Bnip2
-0.0345939	0.125695	All	Bnip3
0.199944	0.216829	All	Bnip3l
0.209609	0.351404	All	Bnip3l-ps
0.509829	0.40692	All	Bnip5
0.179538	0.852054	All	Bod1
0.109859	0.323289	All	Bod1l
-0.04192	0.125195	All	Bola1
-0.594654	-0.245219	All	Bola2
0.111682	0.424269	All	Bola3
-0.137388	0.0376187	All	Bop1
0.17447	-0.315552	All	Bora
0.153979	0.340374	All	Borcs5
-0.625128	0.0413363	All	Borcs6
-0.578029	0.145863	All	Borcs7
-0.185059	0.148529	All	Bpgm
-0.345509	-0.463877	All	Bphl
0.135064	-0.522961	All	Bpnt1
-0.427438	-0.253539	All	Bpnt2
0.232662	-0.138278	All	Bptf
0.349727	-0.236224	All	Braf
-0.27751	-0.635885	All	Brap
0.481237	-0.131037	All	Brat1
-1.07432	-0.519657	All	Brca1
-0.234066	0.105539	All	Brcc3
0.257122	0.0797906	All	Brd1
0.0475389	-0.0164039	All	Brd2
0.162871	0.754607	All	Brd3
1.91909	2.04562	All	Brd3os
0.131779	-0.115783	All	Brd4
-0.249307	-0.253603	All	Brd7
0.323838	-0.143498	All	Brd8
-0.290008	-0.131	All	Brd9
-0.340832	-0.00134735	All	Brf1
-0.17702	0.313604	All	Brf2
0.0646339	-0.458884	All	Bricd5
0.371631	0.0739096	All	Brip1os
-0.0346187	0.29356	All	Brix1
-0.197688	0.452411	All	Brk1
-0.0746683	0.409328	All	Brms1
0.0932234	0.222616	All	Brms1l
0.337668	0.238225	All	Brox
-0.215512	-0.268264	All	Brpf1
0.0710587	-0.387203	All	Brwd1
0.0545204	0.463376	All	Bscl2
0.348326	0.286905	All	Bsdc1
-0.501579	0.0230062	All	Bsg
-0.193209	-0.0215662	All	Bst2
0.0962243	-0.562621	All	Btaf1
0.310758	0.278942	All	Btbd1
-0.0751235	-0.0800172	All	Btbd10
0.277298	0.492951	All	Btbd19
-0.462069	-0.261383	All	Btbd2
-1.89349	-0.479347	All	Btbd6
0.757863	0.0919978	All	Btbd7
0.809524	0.110625	All	Btbd8
0.522551	-0.00751526	All	Btbd9
0.222364	0.312303	All	Btd
-0.196023	0.139728	All	Btf3
4.76347	2.10815	All	Btf3-ps16
1.06832	0.30507	All	Btf3-ps18
-0.0974758	-0.355924	All	Btf3l4
-0.0298271	0.17217	All	Btg1
0.158016	-0.390042	All	Btg2
-0.574267	-2.45675	All	Btla
-0.435856	-2.00367	All	Btnl7-ps
0.251001	0.357764	All	Btrc
-2.29829	-1.05261	All	Bub1
-1.97848	-1.10686	All	Bub1b
-0.1454	0.186164	All	Bub3
0.187999	0.296704	All	Bud13
-0.0165215	0.373055	All	Bud23
-0.245423	0.126063	All	Bud31
-0.00621864	0.158611	All	Bysl
0.183653	-0.00756383	All	Bzw1
-0.331923	-1.34387	All	Bzw2
0.895697	-0.069351	All	C030005K06Rik
-0.0189811	-0.666282	All	C030006K11Rik
0.250802	0.153671	All	C030034I22Rik
0.639919	0.791451	All	C030034L19Rik
0.407154	-0.331927	All	C030037D09Rik
1.41664	-0.660872	All	C130036L24Rik
0.870567	0.246632	All	C130046K22Rik
-0.24294	0.213348	All	C1d
-0.222304	-0.548185	All	C1galt1
0.0365729	0.17226	All	C1galt1c1
0.825186	0.644797	All	C1qa
0.555109	0.464649	All	C1qb
-0.827502	-0.199096	All	C1qbp
0.865707	0.693276	All	C1qc
-0.90379	-0.400395	All	C1qtnf12
-0.447213	-0.221512	All	C1qtnf6
-0.927534	0.637331	All	C230037L18Rik
0.401919	-0.301094	All	C2cd2l
0.593632	0.127631	All	C2cd3
0.441545	-0.135511	All	C2cd5
0.394069	0.0550256	All	C330007P06Rik
0.213416	1.62491	All	C330013E15Rik
0.205196	0.066814	All	C330018D20Rik
0.0230467	-1.1265	All	C3ar1
-1.2094	-1.91066	All	C430002N11Rik
1.52265	0.550713	All	C430042M11Rik
0.080227	-0.14396	All	C530005A16Rik
0.563727	1.74582	All	C5ar1
0.420501	0.989609	All	C730034F03Rik
0.282063	0.250684	All	C87436
0.638312	0.0169135	All	C8g
0.338076	0.488108	All	C920006O11Rik
0.00717596	0.0327496	All	C920021L13Rik
-0.123723	-1.02327	All	C9orf72
0.322117	0.371614	All	COX1
1.89759	1.47271	All	COX3
-0.118729	0.194542	All	CYTB
0.223679	-0.0929952	All	Cab39
0.203596	0.0925461	All	Cab39l
0.319324	-0.251342	All	Cabin1
0.310837	-1.05283	All	Cables1
0.28121	-0.613372	All	Cables2
-0.284335	0.31961	All	Cabp7
-0.819309	-0.116682	All	Cacfd1
-0.593118	0.603925	All	Cacna1s
-0.736532	-0.111591	All	Cacnb1
-0.068386	-0.187277	All	Cactin
0.0368248	-0.233335	All	Cacul1
-0.0482875	-0.171207	All	Cacybp
-0.594978	-1.24013	All	Cad
-0.167004	-1.02167	All	Cage1
0.454167	0.233741	All	Calca
0.229429	0.32711	All	Calcoco1
0.556244	-0.81658	All	Calcrl
-0.0114896	0.202268	All	Calhm2
-1.33356	-1.41288	All	Calhm6
-0.232165	0.188352	All	Calm1
-0.310911	-0.252052	All	Calm2
-0.566049	0.299511	All	Calm3
0.09213	0.167803	All	Calr
0.103763	-0.0407668	All	Calu
-1.13057	-0.537588	All	Camk1
0.164147	-0.258821	All	Camk1d
-0.30858	-0.343385	All	Camk2b
0.0893965	-0.447088	All	Camk2d
0.0179604	-0.295888	All	Camk2g
0.365044	1.36703	All	Camk2n1
0.236385	-0.409682	All	Camk4
0.289309	0.509137	All	Camkk1
0.0940999	0.195563	All	Camkk2
0.384632	0.535057	All	Caml
0.377097	0.147565	All	Camsap1
0.374756	0.122808	All	Camta2
0.426513	-0.44766	All	Cand1
-0.380684	-0.520103	All	Cand2
0.219098	0.127422	All	Cant1
0.118754	-0.115791	All	Canx
0.282288	0.313715	All	Cap1
1.1298	3.41778	All	Cap2
0.00774421	0.735705	All	Capg
0.269852	0.212126	All	Capn1
-0.0695518	-0.204784	All	Capn10
-0.570361	-0.0246454	All	Capn12
0.0566774	-0.576946	All	Capn15
-0.148737	-0.00553695	All	Capn2
0.048002	0.0872001	All	Capn7
-0.509409	0.0615856	All	Capns1
-0.130354	-0.42868	All	Caprin1
0.189054	-0.00311124	All	Capza1
0.0514715	0.188501	All	Capza2
-0.232667	0.107712	All	Capzb
-1.30952	-1.02604	All	Car1
1.83403	5.44311	All	Car11
-1.2908	-2.98274	All	Car2
-0.565515	-1.16196	All	Car4
0.28652	1.13555	All	Car5b
0.294021	-0.38626	All	Car7
0.251295	1.29171	All	Car9
0.477055	-0.260572	All	Card11
-0.187631	0.0536202	All	Card14
-0.514424	-0.276959	All	Card19
0.205593	-0.378548	All	Card6
-0.28058	-0.093195	All	Carhsp1
0.351536	0.208001	All	Carm1
-0.277323	-0.271234	All	Carmil2
0.346529	-0.28238	All	Carnmt1
1.32555	0.442628	All	Carns1
0.261698	-0.0074057	All	Cars
0.715362	0.240046	All	Cars2
-0.0311004	0.194771	All	Casc3
0.947508	1.51132	All	Cask
0.0266025	0.074919	All	Caskin2
-0.553181	-0.739415	All	Casp1
0.0517749	0.00970275	All	Casp2
-0.479849	-0.399982	All	Casp3
-0.417736	-0.707081	All	Casp4
-0.263994	0.042951	All	Casp6
0.0852359	0.104154	All	Casp7
0.0603936	0.29919	All	Casp8
-0.0956595	0.0733485	All	Casp8ap2
0.423485	0.796298	All	Casp9
0.721145	0.574602	All	Cass4
0.115881	-0.151604	All	Cast
-0.147159	-0.548322	All	Castor1
0.198257	0.478386	All	Castor2
0.188265	0.0280414	All	Cat
-0.625412	-0.440684	All	Catsper2
-1.12597	-1.68349	All	Cav2
-0.559596	-0.829666	All	Cbarp
0.275016	-0.118933	All	Cbfa2t2
-0.355104	-0.421597	All	Cbfb
0.179315	0.00713219	All	Cbl
0.541851	-0.172366	All	Cblb
0.387082	0.202744	All	Cbll1
-0.0567399	0.228911	All	Cbr1
-0.00717893	4.04616	All	Cbr2
-0.0649615	0.517266	All	Cbr4
0.0129155	0.278273	All	Cbwd1
-0.521845	0.0608552	All	Cbx1
-1.17108	-1.2152	All	Cbx2
-0.27763	0.0823855	All	Cbx3
-0.268066	-0.101977	All	Cbx4
-0.404313	0.016297	All	Cbx5
-0.12839	-0.801272	All	Cbx7
0.0887439	0.324784	All	Cbx8
-0.0088938	0.67792	All	Cby1
0.185919	-0.231454	All	Cc2d1a
0.0216544	-0.214047	All	Cc2d1b
0.08443	0.155588	All	Ccar1
-0.212705	-1.054	All	Ccar2
-0.313189	-0.0727796	All	Ccdc107
0.114174	0.476867	All	Ccdc115
0.503493	0.204185	All	Ccdc117
-0.215941	0.174592	All	Ccdc12
-0.279464	0.54579	All	Ccdc124
-0.402759	-0.571539	All	Ccdc125
0.102491	0.331229	All	Ccdc126
0.0912945	0.190941	All	Ccdc127
0.0175166	0.468776	All	Ccdc130
0.297491	0.0555772	All	Ccdc134
0.381119	0.422979	All	Ccdc137
-0.850427	-0.488963	All	Ccdc142
0.698873	1.28596	All	Ccdc146
0.04996	0.311184	All	Ccdc152
0.0204764	-0.50948	All	Ccdc157
0.652435	0.402356	All	Ccdc163
-0.462692	-0.217855	All	Ccdc166
0.212554	-0.302919	All	Ccdc167
-0.120293	0.664591	All	Ccdc17
0.161697	0.968765	All	Ccdc173
0.457923	0.415688	All	Ccdc174
0.187502	0.431689	All	Ccdc181
-1.79481	-2.43686	All	Ccdc184
0.403722	0.257998	All	Ccdc186
0.0850244	0.125296	All	Ccdc189
0.314452	0.757061	All	Ccdc22
-0.0760398	0.119428	All	Ccdc25
0.0688316	0.148527	All	Ccdc28a
-0.461848	0.0716344	All	Ccdc28b
0.277446	0.613932	All	Ccdc32
-0.915826	-0.433538	All	Ccdc38
0.180935	0.176596	All	Ccdc43
-0.0165599	0.0824153	All	Ccdc47
0.361424	-0.19566	All	Ccdc50
-0.0568095	0.234462	All	Ccdc51
0.80508	-0.0171998	All	Ccdc58
-0.194222	0.0351435	All	Ccdc59
-0.332335	-0.725471	All	Ccdc6
-0.649827	-0.459159	All	Ccdc61
0.0829063	0.0596564	All	Ccdc66
-0.216699	0.240838	All	Ccdc69
0.1347	0.021678	All	Ccdc71
0.927729	0.746096	All	Ccdc71l
-0.451969	-0.134109	All	Ccdc77
-0.197697	-0.123316	All	Ccdc78
0.474122	0.100121	All	Ccdc82
-0.210515	-0.239802	All	Ccdc84
-1.41128	-0.292275	All	Ccdc85b
0.479912	0.59202	All	Ccdc86
-0.423594	-0.460542	All	Ccdc88b
0.127901	-0.587784	All	Ccdc88c
-0.085794	0.166792	All	Ccdc9
0.624784	0.888944	All	Ccdc90b
0.134122	-0.0448299	All	Ccdc91
-0.253767	0.647341	All	Ccdc92
0.354303	0.277087	All	Ccdc93
0.354138	0.611978	All	Ccdc97
-0.267396	0.117853	All	Ccer2
0.0802913	0.416748	All	Cchcr1
-2.28731	-3.02358	All	Ccl1
-1.0024	0.333651	All	Ccl12
-1.06809	1.12889	All	Ccl2
0.492508	4.41585	All	Ccl20
0.326316	-0.0209839	All	Ccl25
-0.340562	-0.363197	All	Ccl27a
-0.135199	-0.439594	All	Ccl3
0.00140962	-0.049529	All	Ccl4
-2.68133	-3.38003	All	Ccl5
0.891427	0.902352	All	Ccl6
-0.371895	-0.656498	All	Ccl7
0.243464	0.810471	All	Ccl8
0.0807488	-0.222818	All	Ccm2
0.830809	1.61905	All	Ccn2
-1.16395	-2.46235	All	Ccn4
-0.831826	-0.32135	All	Ccna2
-1.93881	-0.315448	All	Ccnb1
-2.06569	-0.652351	All	Ccnb2
-0.950798	2.06384	All	Ccnb2-ps
0.10261	0.229314	All	Ccnc
-0.541287	-0.620054	All	Ccnd1
0.0621805	0.679134	All	Ccnd2
-0.159451	-0.245384	All	Ccnd3
0.109711	0.38707	All	Ccndbp1
-1.53663	-0.827111	All	Ccne2
-1.5896	-0.122947	All	Ccnf
0.32015	0.301595	All	Ccng1
-0.550656	-0.176244	All	Ccng2
-0.273632	-0.307974	All	Ccnh
-0.17768	0.188814	All	Ccni
0.553491	0.168123	All	Ccnk
-0.09538	-0.543404	All	Ccnl1
-0.122939	-0.23882	All	Ccnl2
-0.638262	0.11169	All	Ccno
0.027917	0.202013	All	Ccnq
0.391108	-0.101758	All	Ccnt1
0.307857	-0.284844	All	Ccnt2
0.379623	-0.213083	All	Ccny
0.776763	0.486709	All	Ccnyl1
-0.0240571	-0.220524	All	Ccp110
0.481156	0.0264112	All	Ccpg1
-0.423589	-0.0131328	All	Ccpg1os
-0.492527	-0.768102	All	Ccpn-ps
0.74357	3.23292	All	Ccr1
1.77086	5.03784	All	Ccr1l1
0.785087	2.0141	All	Ccr2
-0.202855	-0.777034	All	Ccr3
0.292486	0.435145	All	Ccr4
0.484905	1.21034	All	Ccr5
-0.907275	-1.074	All	Ccr6
-1.72549	-3.06742	All	Ccr7
-1.29522	-2.02959	All	Ccr8
1.50816	2.83448	All	Ccr9
-0.158321	0.154789	All	Ccrl2
-0.190496	0.140303	All	Ccs
0.26461	0.127235	All	Ccsap
0.195441	-0.326673	All	Ccser2
-0.0653713	0.0279333	All	Cct2
-0.0164213	0.114292	All	Cct3
-0.0371408	0.0688141	All	Cct4
-0.185673	0.025489	All	Cct5
-0.0686843	0.0685501	All	Cct6a
-0.0120356	0.134356	All	Cct7
-0.0976911	0.0562454	All	Cct8
-0.144123	0.26087	All	Ccz1
0.262576	-0.443979	All	Cd101
0.721658	1.62469	All	Cd14
-0.0291989	1.20342	All	Cd151
-3.92121	-5.46892	All	Cd160
0.529316	0.247091	All	Cd164
-0.00460572	-1.25462	All	Cd1d1
-2.69076	-2.63862	All	Cd1d2
0.00948955	-0.128322	All	Cd2
-0.846083	-1.19925	All	Cd200
-0.618882	-1.49536	All	Cd200r1
-1.62969	-2.75327	All	Cd200r4
0.44337	0.223467	All	Cd226
0.16101	0.734669	All	Cd247
0.0842881	0.198679	All	Cd27
0.338821	-0.118227	All	Cd274
0.513389	0.352181	All	Cd28
-0.19028	0.325185	All	Cd2bp2
-0.137731	-0.0269019	All	Cd320
-0.0192792	0.115776	All	Cd37
0.500662	0.230152	All	Cd38
-0.224155	0.139576	All	Cd3d
0.301244	0.527421	All	Cd3e
-0.228021	0.121952	All	Cd3eap
-0.158477	0.0324415	All	Cd3g
0.336103	0.65034	All	Cd4
-0.590861	-1.34075	All	Cd40lg
0.296136	0.329837	All	Cd44
0.933153	0.572264	All	Cd46
0.0973184	0.565898	All	Cd47
-0.222141	-0.0866881	All	Cd48
-0.0136999	-0.419202	All	Cd5
-0.548615	-0.376177	All	Cd52
0.17184	0.1108	All	Cd53
0.365049	-0.147325	All	Cd55
0.0546926	-0.229769	All	Cd6
-0.0142717	-0.311499	All	Cd63
0.756515	1.70741	All	Cd68
0.365142	0.419877	All	Cd69
-4.35532	-6.46233	All	Cd7
-5.30862	-7.22868	All	Cd70
0.181476	0.365899	All	Cd72
-0.231637	-0.491081	All	Cd74
0.273832	0.912952	All	Cd79a
-0.92198	-0.695718	All	Cd79b
-0.93671	-2.28614	All	Cd80
-1.01037	-1.88981	All	Cd81
-0.412059	-0.923671	All	Cd82
-1.30858	-2.27276	All	Cd83
0.0773096	-0.157279	All	Cd84
0.738734	1.63783	All	Cd86
-0.0551993	0.334526	All	Cd8b1
-0.860218	-2.25573	All	Cd9
-1.14795	-1.3149	All	Cd93
-0.594451	-1.44358	All	Cd96
0.352146	0.281617	All	Cd99l2
0.201149	0.262423	All	Cdadc1
-1.49223	-2.56856	All	Cdan1
-0.346145	-0.14079	All	Cdc123
0.232661	0.138028	All	Cdc14b
-0.396685	0.0753968	All	Cdc16
-2.18486	-0.735186	All	Cdc20
-3.39577	-2.77341	All	Cdc20b
-0.500198	-0.149498	All	Cdc23
0.314089	0.0260653	All	Cdc25a
-0.557232	-0.843711	All	Cdc25b
-2.45684	-0.506374	All	Cdc25c
-0.287012	0.21566	All	Cdc26
0.182726	-0.0880549	All	Cdc27
-0.499682	-0.367806	All	Cdc34
-0.0823623	0.292019	All	Cdc37
0.150357	-0.261579	All	Cdc37l1
0.498059	0.153971	All	Cdc40
0.0861528	0.232506	All	Cdc42
0.00846274	4.42447	All	Cdc42ep2
0.124732	-0.0613351	All	Cdc42ep3
0.0863577	-0.0493949	All	Cdc42ep4
-0.0437213	0.0068903	All	Cdc42se1
0.321212	-0.0478806	All	Cdc42se2
-0.684575	0.0159049	All	Cdc45
-0.0304676	0.0103233	All	Cdc5l
-2.44037	-0.0585949	All	Cdc6
0.550687	0.27576	All	Cdc7
0.126905	-0.337758	All	Cdc73
-2.15158	-1.23701	All	Cdca2
-1.9349	-0.613786	All	Cdca3
0.120274	0.19306	All	Cdca4
-2.81909	-1.31524	All	Cdca5
-2.04075	-2.03723	All	Cdca7
-1.29567	-1.60377	All	Cdca7l
-2.08156	-0.268194	All	Cdca8
0.322423	0.529928	All	Cdh23
0.157361	-0.0957958	All	Cdip1
-0.00630505	0.233054	All	Cdipt
-1.69437	-0.965791	All	Cdiptos
-1.6988	-0.29266	All	Cdk1
-0.431241	0.105096	All	Cdk10
0.0397039	-0.209983	All	Cdk11b
0.323556	-0.40988	All	Cdk12
0.409543	-0.170195	All	Cdk13
-0.266502	0.44809	All	Cdk16
0.112906	-0.324726	All	Cdk17
0.112152	-0.22122	All	Cdk19
-0.509654	-0.301319	All	Cdk2
0.817628	0.112769	All	Cdk20
-0.138685	0.175363	All	Cdk2ap2
-0.20739	0.264437	All	Cdk4
-0.113002	0.452179	All	Cdk5
-3.28974	-1.88899	All	Cdk5r1
-0.280988	-0.0978238	All	Cdk5rap1
0.0337605	-0.16278	All	Cdk5rap2
-0.184015	0.0862473	All	Cdk5rap3
0.430849	0.618784	All	Cdk6
0.099232	0.110017	All	Cdk7
-0.0293171	-0.493611	All	Cdk8
-0.130381	-0.291742	All	Cdk9
0.313715	-0.0516259	All	Cdkal1
0.216618	0.417054	All	Cdkl4
-0.0553758	0.142034	All	Cdkn1a
0.0447591	0.100308	All	Cdkn1b
-0.141093	-0.304282	All	Cdkn2aip
-0.43443	-0.291187	All	Cdkn2aipnl
-0.493792	-1.2099	All	Cdkn2b
0.435456	1.59287	All	Cdkn2c
-0.355779	-0.0633944	All	Cdkn2d
-2.45737	-0.816517	All	Cdkn3
0.0514623	0.401069	All	Cdon
-0.0984469	0.518204	All	Cdpf1
-0.44307	-0.555991	All	Cdr2
-0.276964	-0.581697	All	Cds2
-0.510818	-0.940756	All	Cdt1
-0.315897	-0.584882	All	Cdv3
0.280052	-0.108016	All	Cdyl2
-0.887275	-1.44941	All	Ceacam-ps1
-0.663397	-0.541	All	Ceacam15
-0.186453	-0.609861	All	Cebpb
0.0420196	-0.338924	All	Cebpd
-0.259667	-0.0434249	All	Cebpg
0.0867515	0.389642	All	Cebpz
-0.231353	0.3787	All	Cebpzos
0.0894928	0.484728	All	Cela1
0.396379	0.680942	All	Cela2a
0.444199	0.246451	All	Celf1
0.265813	-0.213503	All	Celf2
-1.3274	-1.35883	All	Celf3
0.0547753	-0.134493	All	Cemip2
0.591476	-0.351648	All	Cend1
-1.08766	-1.2303	All	Cenpa
-0.907011	-0.249901	All	Cenpb
0.166861	0.303805	All	Cenpc1
-1.22526	-0.521939	All	Cenpe
-1.52639	0.19491	All	Cenpf
-2.07793	-1.2681	All	Cenph
-1.35468	-0.566614	All	Cenpi
-1.59243	-0.250245	All	Cenpk
-0.17425	-0.441039	All	Cenpl
-1.78073	-0.594381	All	Cenpm
-0.408294	0.00108515	All	Cenpn
0.0947938	0.0084114	All	Cenpo
0.0668059	0.244988	All	Cenpq
-1.16714	0.219566	All	Cenps
-0.413938	-0.169679	All	Cenpt
-0.256031	-0.0986403	All	Cenpu
-1.03361	-0.292084	All	Cenpw
-0.424211	0.147492	All	Cenpx
-0.158073	0.0312293	All	Cep104
0.194578	-0.131854	All	Cep120
0.154736	-0.812875	All	Cep152
0.282808	-0.099029	All	Cep162
-0.035129	-0.139631	All	Cep164
0.681747	-0.217995	All	Cep170
0.0621209	0.290337	All	Cep170b
-0.0269846	0.229165	All	Cep19
0.0957414	-0.473641	All	Cep192
0.0366271	0.256167	All	Cep20
-0.21752	-0.345469	All	Cep250
-0.311723	0.384321	All	Cep290
-0.0917232	-0.0932675	All	Cep295
0.0705958	0.204809	All	Cep350
0.437856	-0.192434	All	Cep41
-0.0608254	-0.264625	All	Cep43
0.223298	0.041391	All	Cep44
-1.70396	-0.262929	All	Cep55
0.262744	0.0130185	All	Cep57
0.291375	0.54511	All	Cep57l1
-0.058342	0.79713	All	Cep63
0.0549945	-0.0841193	All	Cep68
0.0288215	0.295262	All	Cep72
0.776597	0.350386	All	Cep83os
-0.321321	-0.888914	All	Cep85
0.189206	-0.157459	All	Cep85l
0.144878	0.506122	All	Cep89
-0.143666	0.324868	All	Cep95
0.419463	-0.030805	All	Cep97
0.0906657	0.110853	All	Cept1
0.515108	-0.19523	All	Cercam
-0.521337	-0.548418	All	Cerk
-0.387353	-0.33078	All	Cerkl
1.29963	-2.91672	All	Cerox1
0.205975	0.150798	All	Cers2
-0.340188	-0.721632	All	Cers4
-0.162035	-0.0123249	All	Cers5
0.272919	-0.217019	All	Cert1
-0.124035	0.487103	All	Cetn2
-0.321968	0.263152	All	Cetn3
-0.24571	0.778257	All	Cetn4
0.68788	1.15564	All	Cfap157
-0.367079	-0.508722	All	Cfap20
-0.470566	-0.0299215	All	Cfap298
0.0372407	0.257052	All	Cfap36
-0.129914	0.019467	All	Cfap410
-0.148799	0.362722	All	Cfap43
0.0164222	0.0849923	All	Cfap45
0.142198	0.162063	All	Cfap74
0.314434	0.371224	All	Cfap97
3.50093	1.04041	All	Cfb
-0.00146861	0.393575	All	Cfdp1
0.00965571	0.477186	All	Cfl1
-0.492716	-0.969741	All	Cfl2
0.352731	0.281685	All	Cflar
2.79686	-0.744789	All	Cfp
-0.469513	-0.472565	All	Cggbp1
0.209505	0.362651	All	Cgrrf1
-2.39989	-0.53033	All	Ch25h
-0.375845	-0.314344	All	Chac2
-0.666608	-3.0603	All	Chad
0.0514909	-0.157791	All	Chadl
-0.433343	0.252888	All	Chaf1b
0.15647	-0.162768	All	Champ1
0.264157	0.253617	All	Chaserr
-0.450736	0.0814855	All	Chchd1
-0.714172	0.54716	All	Chchd10
-0.659177	-0.0543801	All	Chchd2
0.11537	0.182725	All	Chchd3
0.00717349	0.0338768	All	Chchd4
-0.111498	0.149606	All	Chchd5
-0.353752	-0.116106	All	Chchd7
0.41887	-0.397769	All	Chd1
-0.108144	0.117888	All	Chd1l
0.392989	-0.229366	All	Chd2
-0.29949	-0.457738	All	Chd3
-0.183061	-0.356751	All	Chd4
0.476439	-0.0950277	All	Chd6
0.00912259	-0.372311	All	Chd7
0.368303	0.218736	All	Chd8
0.0977828	0.0515825	All	Chd9
-1.74433	-0.552661	All	Chek1
-0.930576	-0.00356686	All	Chek2
0.110609	0.103303	All	Cherp
0.0158987	-0.238729	All	Chfr
0.453086	-0.268109	All	Chic1
0.142488	-0.0271384	All	Chic2
-0.105535	0.224037	All	Chid1
0.565709	-0.47544	All	Chil5
0.549449	-0.0539681	All	Chka
0.295282	0.0696356	All	Chm
0.130051	0.0565903	All	Chmp1a
-0.27988	0.29492	All	Chmp2a
-0.496802	-0.0696007	All	Chmp2b
0.0686472	0.30049	All	Chmp3
0.457748	0.533188	All	Chmp4b
0.0698906	0.585799	All	Chmp5
-0.231095	0.170255	All	Chmp6
0.0414147	-0.0758724	All	Chmp7
0.188266	-0.00227729	All	Chordc1
0.185891	0.239288	All	Chp1
-0.0860595	-1.24415	All	Chpf
-0.114006	-0.23891	All	Chpf2
-0.213395	0.0901711	All	Chrac1
-3.00451	-0.903598	All	Chrm4
-0.225155	0.101948	All	Chrnb1
-1.15866	-1.4154	All	Chrne
0.111199	0.0251496	All	Chst10
0.320279	-0.0779776	All	Chst11
-0.0765864	0.295348	All	Chst12
-0.846859	-1.08939	All	Chst14
-0.406347	-0.475845	All	Chst2
-0.104987	-1.19742	All	Chsy1
-0.0219975	0.532029	All	Chtf18
0.130057	0.0323538	All	Chtop
0.328205	-0.272176	All	Chuk
-0.612589	-0.0960954	All	Churc1
0.160481	0.388529	All	Ciao1
-0.167359	0.264942	All	Ciao2a
-0.270063	0.247024	All	Ciao2b
0.0234684	0.266222	All	Ciao3
-0.559449	-0.876614	All	Ciapin1
-0.400266	-0.500057	All	Ciart
-0.270739	0.42898	All	Cib1
-0.50978	0.130798	All	Cibar1
0.224196	0.335405	All	Cic
-0.123019	0.527168	All	Cinp
-1.00381	-0.480826	All	Cip2a
0.4693	-0.0283969	All	Cipc
0.2898	0.737983	All	Cir1
-0.0232728	0.277687	All	Cirbp
-0.689049	0.212191	All	Cisd1
0.0627027	0.560077	All	Cisd2
-0.749574	-0.319537	All	Cisd3
-0.654495	-0.222363	All	Cisd3b
0.0788829	-0.173378	All	Cish
-0.785974	-0.490382	All	Cited2
-0.0793373	1.52886	All	Cited4
0.172695	0.128886	All	Ciz1
-1.44083	-0.586842	All	Ckap2
-1.91781	-0.613128	All	Ckap2l
0.199845	-0.0542552	All	Ckap5
-0.134817	1.00721	All	Ckb
-0.25962	0.162944	All	Cklf
0.396118	0.685347	All	Ckm
-2.3894	-3.00654	All	Ckmt1
-1.77069	0.0298351	All	Cks1b
-1.05205	-0.623039	All	Cks2
0.510286	-0.0676078	All	Clasp1
0.126419	0.375944	All	Clasp2
0.33757	0.539668	All	Clasrp
0.00946924	0.11235	All	Clcc1
-0.166686	-0.478982	All	Clcn3
0.216014	0.0413159	All	Clcn4
0.853063	0.343236	All	Clcn5
0.00836236	-0.558892	All	Clcn6
0.360737	-0.296913	All	Clcn7
-0.901676	-1.25444	All	Cldn12
-2.9753	-4.31851	All	Cldn23
-4.55624	-3.49186	All	Cldn3
-1.39616	0.830602	All	Cldn7
0.140916	0.254015	All	Cldnd1
-0.000399471	-0.503891	All	Clec11a
0.0225556	-0.463919	All	Clec16a
-0.639681	0.485392	All	Clec2d
-1.11075	-3.02325	All	Clec2i
-0.292387	0.214688	All	Clic1
[truncated: 11,101 more rows]

## Sheet: EDFigure4c
neg = Il10neg; pos = Il10recent; stable = Il10stable					P-values from DESeq2; svp = stable vs recent; svn = stable vs neg; pvn = recent vs neg
log2 FPKM counts	Sample	Gene			Gene	svn adjusted p-value	svp adjusted p-value	pvn adjusted p-value
1.74016	RNA_G1_neg	Tespa1			Tespa1	0	0.128086	0
0.916755	RNA_G1_pos	Tespa1			Themis	0	1.55572e-05	1.3277e-06
0.724489	RNA_G1_stable	Tespa1			Plcg1	3.65251e-05	1	0.00122387
1.66111	RNA_G2_neg	Tespa1			Pik3r5	0.000163111	1	6.4482e-06
1.0062	RNA_G2_pos	Tespa1			Map3k14	1.409e-07	1	4.1e-09
0.772809	RNA_G2_stable	Tespa1			Map3k8	0	1	0
1.96338	RNA_G3_neg	Tespa1			Prkcq	3.2288e-06	1	7.75029e-05
0.965953	RNA_G3_pos	Tespa1			Tec	7.8224e-06	0.0816438	0.133554
0.753042	RNA_G3_stable	Tespa1			Malt1	0.000626846	0.0232067	0.87602
0.400125	RNA_G1_neg	Themis			Nck2	0.023304	1	0.00133784
0.117957	RNA_G1_pos	Themis			Itk	1	0.017997	0.00275927
0.0288179	RNA_G1_stable	Themis			Txk	0.00148174	0.258738	0.398837
0.498031	RNA_G2_neg	Themis
0.247301	RNA_G2_pos	Themis
0.12204	RNA_G2_stable	Themis
0.552993	RNA_G3_neg	Themis
0.224818	RNA_G3_pos	Themis
0.0899439	RNA_G3_stable	Themis
1.41304	RNA_G1_neg	Plcg1
1.0993	RNA_G1_pos	Plcg1
0.924687	RNA_G1_stable	Plcg1
1.452	RNA_G2_neg	Plcg1
1.00448	RNA_G2_pos	Plcg1
1.02517	RNA_G2_stable	Plcg1
1.57127	RNA_G3_neg	Plcg1
1.13953	RNA_G3_pos	Plcg1
1.07648	RNA_G3_stable	Plcg1
1.11072	RNA_G1_neg	Pik3r5
0.705333	RNA_G1_pos	Pik3r5
0.804328	RNA_G1_stable	Pik3r5
1.19035	RNA_G2_neg	Pik3r5
0.802112	RNA_G2_pos	Pik3r5
0.755716	RNA_G2_stable	Pik3r5
1.29583	RNA_G3_neg	Pik3r5
0.776047	RNA_G3_pos	Pik3r5
0.889357	RNA_G3_stable	Pik3r5
2.29163	RNA_G1_neg	Map3k14
1.45286	RNA_G1_pos	Map3k14
1.45448	RNA_G1_stable	Map3k14
1.91927	RNA_G2_neg	Map3k14
1.35314	RNA_G2_pos	Map3k14
1.28011	RNA_G2_stable	Map3k14
2.15703	RNA_G3_neg	Map3k14
1.21902	RNA_G3_pos	Map3k14
1.50979	RNA_G3_stable	Map3k14
2.80807	RNA_G1_neg	Map3k8
1.57298	RNA_G1_pos	Map3k8
1.60631	RNA_G1_stable	Map3k8
3.17555	RNA_G2_neg	Map3k8
2.14662	RNA_G2_pos	Map3k8
1.87674	RNA_G2_stable	Map3k8
3.21677	RNA_G3_neg	Map3k8
2.01841	RNA_G3_pos	Map3k8
1.95581	RNA_G3_stable	Map3k8
1.04383	RNA_G1_neg	Prkcq
0.652924	RNA_G1_pos	Prkcq
0.624401	RNA_G1_stable	Prkcq
0.91355	RNA_G2_neg	Prkcq
0.673692	RNA_G2_pos	Prkcq
0.673149	RNA_G2_stable	Prkcq
1.14917	RNA_G3_neg	Prkcq
0.624616	RNA_G3_pos	Prkcq
0.529253	RNA_G3_stable	Prkcq
0.423967	RNA_G1_neg	Tec
0.415306	RNA_G1_pos	Tec
0.635627	RNA_G1_stable	Tec
0.352159	RNA_G2_neg	Tec
0.558943	RNA_G2_pos	Tec
0.805582	RNA_G2_stable	Tec
0.255213	RNA_G3_neg	Tec
0.440778	RNA_G3_pos	Tec
0.593271	RNA_G3_stable	Tec
1.17435	RNA_G1_neg	Malt1
1.51768	RNA_G1_pos	Malt1
1.73468	RNA_G1_stable	Malt1
1.53311	RNA_G2_neg	Malt1
1.32865	RNA_G2_pos	Malt1
2.35791	RNA_G2_stable	Malt1
1.58596	RNA_G3_neg	Malt1
1.75579	RNA_G3_pos	Malt1
2.0479	RNA_G3_stable	Malt1
0.529037	RNA_G1_neg	Nck2
0.344818	RNA_G1_pos	Nck2
0.311263	RNA_G1_stable	Nck2
0.594296	RNA_G2_neg	Nck2
0.266337	RNA_G2_pos	Nck2
0.406131	RNA_G2_stable	Nck2
0.449597	RNA_G3_neg	Nck2
0.30004	RNA_G3_pos	Nck2
0.318059	RNA_G3_stable	Nck2
4.16955	RNA_G1_neg	Itk
3.1082	RNA_G1_pos	Itk
3.98165	RNA_G1_stable	Itk
3.95185	RNA_G2_neg	Itk
3.69417	RNA_G2_pos	Itk
4.14751	RNA_G2_stable	Itk
4.2063	RNA_G3_neg	Itk
3.73151	RNA_G3_pos	Itk
4.01815	RNA_G3_stable	Itk
1.46833	RNA_G1_neg	Txk
1.41754	RNA_G1_pos	Txk
1.89905	RNA_G1_stable	Txk
1.60109	RNA_G2_neg	Txk
1.90408	RNA_G2_pos	Txk
2.23173	RNA_G2_stable	Txk
1.66005	RNA_G3_neg	Txk
2.02523	RNA_G3_pos	Txk
2.03947	RNA_G3_stable	Txk

## Sheet: EDFigure4d
neg = Il10neg; pos = Il10recent; stable = Il10stable					P-values from DESeq2; svp = stable vs recent; svn = stable vs neg; pvn = recent vs neg
log2 FPKM counts	Sample	Gene			Gene	svn adjusted p-value	svp adjusted p-value	pvn adjusted p-value
3.21357	RNA_G1_neg	Ubash3a			Ubash3a	1.6009e-05	0.545156	0.0116316
2.77736	RNA_G1_pos	Ubash3a			Ubash3b	0.0216903	0.00869616	0.978496
2.52125	RNA_G1_stable	Ubash3a			Dusp6	0.0187819	0.452024	0.606138
3.04771	RNA_G2_neg	Ubash3a			Cd5	0.0119169	1	0.0161255
2.78343	RNA_G2_pos	Ubash3a			Lag3	0	1	0
2.49339	RNA_G2_stable	Ubash3a			Cradd	0.00913149	0.111936	0.921826
3.00398	RNA_G3_neg	Ubash3a
2.56237	RNA_G3_pos	Ubash3a
2.54766	RNA_G3_stable	Ubash3a
0.717793	RNA_G1_neg	Ubash3b
0.703196	RNA_G1_pos	Ubash3b
0.841335	RNA_G1_stable	Ubash3b
0.612208	RNA_G2_neg	Ubash3b
0.597877	RNA_G2_pos	Ubash3b
1.1423	RNA_G2_stable	Ubash3b
0.761372	RNA_G3_neg	Ubash3b
0.689244	RNA_G3_pos	Ubash3b
0.926991	RNA_G3_stable	Ubash3b
4.00043	RNA_G1_neg	Dusp6
3.89743	RNA_G1_pos	Dusp6
4.61504	RNA_G1_stable	Dusp6
4.42232	RNA_G2_neg	Dusp6
4.70021	RNA_G2_pos	Dusp6
4.7422	RNA_G2_stable	Dusp6
4.13453	RNA_G3_neg	Dusp6
4.65444	RNA_G3_pos	Dusp6
4.87833	RNA_G3_stable	Dusp6
5.54197	RNA_G1_neg	Cd5
5.15934	RNA_G1_pos	Cd5
5.01703	RNA_G1_stable	Cd5
5.12365	RNA_G2_neg	Cd5
4.63468	RNA_G2_pos	Cd5
4.62381	RNA_G2_stable	Cd5
5.102	RNA_G3_neg	Cd5
4.79855	RNA_G3_pos	Cd5
4.90569	RNA_G3_stable	Cd5
0.755321	RNA_G1_neg	Lag3
1.95066	RNA_G1_pos	Lag3
2.17894	RNA_G1_stable	Lag3
0.862429	RNA_G2_neg	Lag3
2.65859	RNA_G2_pos	Lag3
2.1845	RNA_G2_stable	Lag3
1.02441	RNA_G3_neg	Lag3
2.35724	RNA_G3_pos	Lag3
2.7589	RNA_G3_stable	Lag3
0.41263	RNA_G1_neg	Cradd
0.456613	RNA_G1_pos	Cradd
0.704943	RNA_G1_stable	Cradd
0.408534	RNA_G2_neg	Cradd
0.463421	RNA_G2_pos	Cradd
0.700224	RNA_G2_stable	Cradd
0.447909	RNA_G3_neg	Cradd
0.470413	RNA_G3_pos	Cradd
0.496176	RNA_G3_stable	Cradd

## Sheet: EDFigure4e
neg = Il10neg; pos = Il10recent; stable = Il10stable					P-values from DESeq2; svp = stable vs recent; svn = stable vs neg; pvn = recent vs neg
log2 FPKM counts	Sample	Gene			Gene	svn adjusted p-value	svp adjusted p-value	pvn adjusted p-value
3.15571	RNA_G1_neg	Cd247			Cd247	5.5e-09	0.713698	2.01882e-05
3.67448	RNA_G1_pos	Cd247			Cd4	0.000239305	0.232961	0.205591
3.80896	RNA_G1_stable	Cd247			Cd3e	0.00052565	0.187004	0.350376
3.0675	RNA_G2_neg	Cd247			Tcrb	0.0260725	0.0166879	1
3.48716	RNA_G2_pos	Cd247
3.65815	RNA_G2_stable	Cd247
2.91907	RNA_G3_neg	Cd247
3.52721	RNA_G3_pos	Cd247
3.66644	RNA_G3_stable	Cd247
5.67726	RNA_G1_neg	Cd4
5.59427	RNA_G1_pos	Cd4
6.17912	RNA_G1_stable	Cd4
5.3723	RNA_G2_neg	Cd4
5.9043	RNA_G2_pos	Cd4
6.01492	RNA_G2_stable	Cd4
5.22193	RNA_G3_neg	Cd4
5.68605	RNA_G3_pos	Cd4
6.00428	RNA_G3_stable	Cd4
6.46931	RNA_G1_neg	Cd3e
6.589	RNA_G1_pos	Cd3e
6.96378	RNA_G1_stable	Cd3e
6.4878	RNA_G2_neg	Cd3e
6.64215	RNA_G2_pos	Cd3e
6.83874	RNA_G2_stable	Cd3e
6.08251	RNA_G3_neg	Cd3e
6.48547	RNA_G3_pos	Cd3e
6.80656	RNA_G3_stable	Cd3e
0.795061	RNA_G1_neg	Tcrb
0.804356	RNA_G1_pos	Tcrb
0.954868	RNA_G1_stable	Tcrb
0.774292	RNA_G2_neg	Tcrb
0.699916	RNA_G2_pos	Tcrb
0.979281	RNA_G2_stable	Tcrb
0.724115	RNA_G3_neg	Tcrb
0.740866	RNA_G3_pos	Tcrb
0.872455	RNA_G3_stable	Tcrb
