# Supplementary material for: Terminal differentiation and persistence of effector regulatory T cells essential for preventing intestinal inflammation
Source: Nat Immunol. 2025 Feb 4;26(3):444–58. doi: 10.1038/s41590-024-02075-6 (PMC11876075; doi:10.1038/s41590-024-02075-6)
Supplement: Supplementary file 15 — Statistical Source Data. [file 41590_2024_2075_MOESM15_ESM.xlsx]

## Sheet: EDFigure5b
Mouse	Replicate	Genotype (Il10)	Sex	Tissue	Celltype	%IL-10+			Call (per tissue): aov(formula = IL10 ~ Genotype, data = all.data)
mouse_01	rep3	WT	female	mesLN	Treg	5.37			P-value adjustment with Benjamini & Hochberg method on all tissues
mouse_02	rep3	WT	female	mesLN	Treg	7.57			Tissue	Variable	P value	Adjusted P value
mouse_03	rep3	WT	female	mesLN	Treg	8.95			mesLN	IL10	0.000537373	0.00250774
mouse_04	rep3	WT	female	mesLN	Treg	6.79			LILP	IL10	0.000265615	0.00185931
mouse_05	rep3	fl	female	mesLN	Treg	2.37			medLN	IL10	0.0165172	0.0578102
mouse_06	rep3	fl	female	mesLN	Treg	1.27			Lung_IVneg	IL10	0.000252612	0.00185931
mouse_07	rep3	fl	female	mesLN	Treg	1.17			cerLN	IL10	0.0264709	0.0741186
mouse_08	rep3	fl	female	mesLN	Treg	2.19			Ear	IL10	0.0363012	0.0789354
mouse_01	rep3	WT	female	LILP	Treg	8.86			Lung_IVpos	IL10	0.0914449	0.160029
mouse_02	rep3	WT	female	LILP	Treg	14.3
mouse_03	rep3	WT	female	LILP	Treg	9.88
mouse_04	rep3	WT	female	LILP	Treg	10.5
mouse_05	rep3	fl	female	LILP	Treg	1.92
mouse_06	rep3	fl	female	LILP	Treg	1.1
mouse_07	rep3	fl	female	LILP	Treg	1.46
mouse_08	rep3	fl	female	LILP	Treg	2.15
mouse_01	rep3	WT	female	medLN	Treg	3.3
mouse_02	rep3	WT	female	medLN	Treg	1.67
mouse_03	rep3	WT	female	medLN	Treg	1.47
mouse_04	rep3	WT	female	medLN	Treg	2.26
mouse_05	rep3	fl	female	medLN	Treg	0.73
mouse_06	rep3	fl	female	medLN	Treg	0.89
mouse_07	rep3	fl	female	medLN	Treg	0.39
mouse_08	rep3	fl	female	medLN	Treg	1
mouse_01	rep3	WT	female	Lung_IVneg	Treg	3.89
mouse_02	rep3	WT	female	Lung_IVneg	Treg	6.28
mouse_03	rep3	WT	female	Lung_IVneg	Treg	5.85
mouse_04	rep3	WT	female	Lung_IVneg	Treg	5.63
mouse_05	rep3	fl	female	Lung_IVneg	Treg	1.25
mouse_06	rep3	fl	female	Lung_IVneg	Treg	0.45
mouse_07	rep3	fl	female	Lung_IVneg	Treg	1.27
mouse_08	rep3	fl	female	Lung_IVneg	Treg	1.31
mouse_01	rep3	WT	female	cerLN	Treg	5.96
mouse_02	rep3	WT	female	cerLN	Treg	3.77
mouse_03	rep3	WT	female	cerLN	Treg	2.46
mouse_04	rep3	WT	female	cerLN	Treg	2.35
mouse_05	rep3	fl	female	cerLN	Treg	1.43
mouse_06	rep3	fl	female	cerLN	Treg	0.97
mouse_07	rep3	fl	female	cerLN	Treg	0.31
mouse_08	rep3	fl	female	cerLN	Treg	1.5
mouse_01	rep3	WT	female	Ear	Treg	1.24
mouse_02	rep3	WT	female	Ear	Treg	2.19
mouse_03	rep3	WT	female	Ear	Treg	2.47
mouse_04	rep3	WT	female	Ear	Treg	0.83
mouse_05	rep3	fl	female	Ear	Treg	0
mouse_06	rep3	fl	female	Ear	Treg	0
mouse_07	rep3	fl	female	Ear	Treg	1.3
mouse_08	rep3	fl	female	Ear	Treg	0
mouse_01	rep3	WT	female	Lung_IVpos	Treg	3.08
mouse_02	rep3	WT	female	Lung_IVpos	Treg	2.26
mouse_03	rep3	WT	female	Lung_IVpos	Treg	2.21
mouse_04	rep3	WT	female	Lung_IVpos	Treg	1.65
mouse_05	rep3	fl	female	Lung_IVpos	Treg	1.86
mouse_06	rep3	fl	female	Lung_IVpos	Treg	0.89
mouse_07	rep3	fl	female	Lung_IVpos	Treg	0.87
mouse_08	rep3	fl	female	Lung_IVpos	Treg	2.09

## Sheet: EDFigure5d
Mouse	Genotype (Il10)	Day	Replicate	Sex	Weight	Unique ID	Change (% of Day 0)			Call: aov(formula = Change ~ Geno * Day * Sex, data = df1); Geno = genotype (Il10)
R76	fl	0	rep2	male	27	R76-rep2	100			Variable	Degrees of freedom	Sum Sq	Mean Sq	F value	Pr(>F)
R77	WT	0	rep2	male	25	R77-rep2	100			Geno	1	0.79896	0.79896	0.268197	0.607396
R78	WT	0	rep2	male	23.9	R78-rep2	100			Day	3	622.067	207.356	69.6058	6.28739e-16
R79	fl	0	rep2	male	21.5	R79-rep2	100			Sex	1	9.24402	9.24402	3.10306	0.0857877
R80	fl	0	rep2	male	23.7	R80-rep2	100			Geno:Day	3	4.96969	1.65656	0.55608	0.647087
R81	WT	0	rep2	male	24.6	R81-rep2	100			Geno:Sex	1	6.16951	6.16951	2.071	0.157903
R76	fl	2	rep2	male	27	R76-rep2	100			Day:Sex	3	14.8475	4.94917	1.66135	0.190667
R77	WT	2	rep2	male	24.6	R77-rep2	98.4			Geno:Day:Sex	3	7.02534	2.34178	0.786096	0.508777
R78	WT	2	rep2	male	23.2	R78-rep2	97.0711			Residuals	40	119.16	2.979	NA	NA
R79	fl	2	rep2	male	21.5	R79-rep2	100
R80	fl	2	rep2	male	22.9	R80-rep2	96.6245			Tukey’s HSD test for Genotype
R81	WT	2	rep2	male	23.9	R81-rep2	97.1545			Comparison	diff	lwr	upr	p adj
R76	fl	11	rep2	male	28.7	R76-rep2	106.296			fl-WT	0.23889	-0.693406	1.17119	0.607396
R77	WT	11	rep2	male	26.7	R77-rep2	106.8
R78	WT	11	rep2	male	25.7	R78-rep2	107.531			Tukey’s HSD test for Genotype*Day (not plotted)
R79	fl	11	rep2	male	23.6	R79-rep2	109.767			Comparison	diff	lwr	upr	p adj
R80	fl	11	rep2	male	25.3	R80-rep2	106.751			fl:0-WT:0	-1.42109e-14	-2.94901	2.94901	1
R81	WT	11	rep2	male	25.9	R81-rep2	105.285			WT:2-WT:0	-2.16332	-5.11233	0.785693	0.295844
R76	fl	15	rep2	male	28.7	R76-rep2	106.296			fl:2-WT:0	-0.981876	-3.93089	1.96713	0.960539
R77	WT	15	rep2	male	26.5	R77-rep2	106			WT:11-WT:0	6.07111	3.1221	9.02012	1.92144e-06
R78	WT	15	rep2	male	25.7	R78-rep2	107.531			fl:11-WT:0	6.29498	3.34597	9.24398	8.84006e-07
R79	fl	15	rep2	male	23.8	R79-rep2	110.698			WT:15-WT:0	5.55918	2.61017	8.50819	1.13795e-05
R80	fl	15	rep2	male	24.9	R80-rep2	105.063			fl:15-WT:0	5.10944	2.16043	8.05845	5.39727e-05
R81	WT	15	rep2	male	25.5	R81-rep2	103.659			WT:2-fl:0	-2.16332	-5.11233	0.785693	0.295844
R93	WT	0	rep3	female	19.4	R93-rep3	100			fl:2-fl:0	-0.981876	-3.93089	1.96713	0.960539
R94	fl	0	rep3	female	21	R94-rep3	100			WT:11-fl:0	6.07111	3.1221	9.02012	1.92144e-06
R95	WT	0	rep3	female	19.5	R95-rep3	100			fl:11-fl:0	6.29498	3.34597	9.24398	8.84006e-07
R98	fl	0	rep3	female	18	R98-rep3	100			WT:15-fl:0	5.55918	2.61017	8.50819	1.13795e-05
R99	WT	0	rep3	female	17.6	R99-rep3	100			fl:15-fl:0	5.10944	2.16043	8.05845	5.39727e-05
R01	fl	0	rep3	female	20.2	R01-rep3	100			fl:2-WT:2	1.18144	-1.76757	4.13045	0.900667
R02	fl	0	rep3	female	17.7	R02-rep3	100			WT:11-WT:2	8.23443	5.28542	11.1834	1.26219e-09
R03	WT	0	rep3	female	19.4	R03-rep3	100			fl:11-WT:2	8.45829	5.50928	11.4073	6.10099e-10
R93	WT	2	rep3	female	18.8	R93-rep3	96.9072			WT:15-WT:2	7.7225	4.77349	10.6715	6.8303e-09
R94	fl	2	rep3	female	20.3	R94-rep3	96.6667			fl:15-WT:2	7.27275	4.32374	10.2218	3.09358e-08
R95	WT	2	rep3	female	18.9	R95-rep3	96.9231			WT:11-fl:2	7.05299	4.10398	10.002	6.52479e-08
R98	fl	2	rep3	female	18.2	R98-rep3	101.111			fl:11-fl:2	7.27685	4.32784	10.2259	3.05097e-08
R99	WT	2	rep3	female	17.5	R99-rep3	99.4318			WT:15-fl:2	6.54106	3.59205	9.49006	3.77597e-07
R01	fl	2	rep3	female	19.6	R01-rep3	97.0297			fl:15-fl:2	6.09131	3.1423	9.04032	1.79131e-06
R02	fl	2	rep3	female	18	R02-rep3	101.695			fl:11-WT:11	0.223863	-2.72515	3.17287	0.999997
R03	WT	2	rep3	female	19.2	R03-rep3	98.9691			WT:15-WT:11	-0.511932	-3.46094	2.43708	0.999207
R93	WT	11	rep3	female	20.5	R93-rep3	105.67			fl:15-WT:11	-0.961675	-3.91068	1.98733	0.964673
R94	fl	11	rep3	female	22	R94-rep3	104.762			WT:15-fl:11	-0.735796	-3.68481	2.21321	0.992305
R95	WT	11	rep3	female	20.3	R95-rep3	104.103			fl:15-fl:11	-1.18554	-4.13455	1.76347	0.899053
R98	fl	11	rep3	female	18.5	R98-rep3	102.778			fl:15-WT:15	-0.449743	-3.39875	2.49927	0.999661
R99	WT	11	rep3	female	19	R99-rep3	107.955
R01	fl	11	rep3	female	21.6	R01-rep3	106.931
R02	fl	11	rep3	female	18.9	R02-rep3	106.78
R03	WT	11	rep3	female	20.4	R03-rep3	105.155
R93	WT	15	rep3	female	20	R93-rep3	103.093
R94	fl	15	rep3	female	21.6	R94-rep3	102.857
R95	WT	15	rep3	female	21.1	R95-rep3	108.205
R98	fl	15	rep3	female	18.3	R98-rep3	101.667
R99	WT	15	rep3	female	18.8	R99-rep3	106.818
R01	fl	15	rep3	female	20.8	R01-rep3	102.97
R02	fl	15	rep3	female	18.8	R02-rep3	106.215
R03	WT	15	rep3	female	20.1	R03-rep3	103.608

## Sheet: EDFigure5e
Mouse	Genotype (Il10)	Replicate	Unique ID	Sex	Colon			Call: aov(formula = Colon ~ Geno * Sex, data = colons); Geno = genotype
R77	WT	rep2	R77-rep2	male	8.6			Variable	Degrees of freedom	Sum Sq	Mean Sq	F value	Pr(>F)
R78	WT	rep2	R78-rep2	male	8.4			Geno	1	0.00888889	0.00888889	0.0329218	0.85862
R81	WT	rep2	R81-rep2	male	8.8			Sex	1	0.036	0.036	0.133333	0.720458
R76	fl	rep2	R76-rep2	male	8.9			Geno:Sex	1	0.455111	0.455111	1.6856	0.215163
R79	fl	rep2	R79-rep2	male	8.4			Residuals	14	3.78	0.27	NA	NA
R80	fl	rep2	R80-rep2	male	9.4
D24	WT	rep1	D24-rep1	male	9			Tukey’s HSD test for Genotype
D25	WT	rep1	D25-rep1	male	10			Comparison	diff	lwr	upr	p adj
D22	fl	rep1	D22-rep1	male	8.6			fl-WT	0.0444444	-0.480919	0.569808	0.85862
D23	fl	rep1	D23-rep1	male	8.3
R93	WT	rep3	R93-rep3	female	9.1
R95	WT	rep3	R95-rep3	female	8.5
R99	WT	rep3	R99-rep3	female	7.7
R03	WT	rep3	R03-rep3	female	8.9
R94	fl	rep3	R94-rep3	female	9.1
R98	fl	rep3	R98-rep3	female	9.2
R01	fl	rep3	R01-rep3	female	9
R02	fl	rep3	R02-rep3	female	8.5

## Sheet: EDFigure5fgh
ID	Mouse	Rep	Genotype (Il10)	Sex	Tissue	Celltype	Frequency (of CD45+)		Call (per variable): aov(formula = Variable ~ Genotype * Sex, data = all.data)
mouse_01-rep1	mouse_01	rep1	WT	male	LILP	Neut	0.32		P-value adjustment with Benjamini & Hochberg method on all assayed parameters (not shown)
mouse_02-rep1	mouse_02	rep1	WT	male	LILP	Neut	0.4		Tissue	Celltype	pval	pval_adj
mouse_03-rep1	mouse_03	rep1	fl	male	LILP	Neut	0.31		LILP	Neut	0.976942	0.986258
mouse_04-rep1	mouse_04	rep1	fl	male	LILP	Neut	0.36		LILP	Eos	0.42777	0.95299
mouse_01-rep1	mouse_01	rep1	WT	male	LILP	Eos	5.34		LILP	NK.cells	0.219212	0.95299
mouse_02-rep1	mouse_02	rep1	WT	male	LILP	Eos	3.32
mouse_03-rep1	mouse_03	rep1	fl	male	LILP	Eos	3.58
mouse_04-rep1	mouse_04	rep1	fl	male	LILP	Eos	4.8
mouse_01-rep1	mouse_01	rep1	WT	male	LILP	NK.cells	0.74
mouse_02-rep1	mouse_02	rep1	WT	male	LILP	NK.cells	0.53
mouse_03-rep1	mouse_03	rep1	fl	male	LILP	NK.cells	0.79
mouse_04-rep1	mouse_04	rep1	fl	male	LILP	NK.cells	0.72
mouse_01-rep2	mouse_01	rep2	WT	male	LILP	Neut	0.15
mouse_02-rep2	mouse_02	rep2	WT	male	LILP	Neut	0.38
mouse_03-rep2	mouse_03	rep2	WT	male	LILP	Neut	0.41
mouse_04-rep2	mouse_04	rep2	fl	male	LILP	Neut	0.23
mouse_05-rep2	mouse_05	rep2	fl	male	LILP	Neut	0.3
mouse_06-rep2	mouse_06	rep2	fl	male	LILP	Neut	0.34
mouse_01-rep2	mouse_01	rep2	WT	male	LILP	Eos	3.82
mouse_02-rep2	mouse_02	rep2	WT	male	LILP	Eos	5.67
mouse_03-rep2	mouse_03	rep2	WT	male	LILP	Eos	5.61
mouse_04-rep2	mouse_04	rep2	fl	male	LILP	Eos	4.04
mouse_05-rep2	mouse_05	rep2	fl	male	LILP	Eos	3.43
mouse_06-rep2	mouse_06	rep2	fl	male	LILP	Eos	4.06
mouse_01-rep2	mouse_01	rep2	WT	male	LILP	NK.cells	0.68
mouse_02-rep2	mouse_02	rep2	WT	male	LILP	NK.cells	0.73
mouse_03-rep2	mouse_03	rep2	WT	male	LILP	NK.cells	0.68
mouse_04-rep2	mouse_04	rep2	fl	male	LILP	NK.cells	0.52
mouse_05-rep2	mouse_05	rep2	fl	male	LILP	NK.cells	0.48
mouse_06-rep2	mouse_06	rep2	fl	male	LILP	NK.cells	0.51
mouse_01-rep3	mouse_01	rep3	WT	female	LILP	Neut	0.19
mouse_02-rep3	mouse_02	rep3	WT	female	LILP	Neut	0.26
mouse_03-rep3	mouse_03	rep3	WT	female	LILP	Neut	0.22
mouse_04-rep3	mouse_04	rep3	WT	female	LILP	Neut	0.18
mouse_05-rep3	mouse_05	rep3	fl	female	LILP	Neut	0.11
mouse_06-rep3	mouse_06	rep3	fl	female	LILP	Neut	0.22
mouse_07-rep3	mouse_07	rep3	fl	female	LILP	Neut	0.29
mouse_08-rep3	mouse_08	rep3	fl	female	LILP	Neut	0.34
mouse_01-rep3	mouse_01	rep3	WT	female	LILP	Eos	4.68
mouse_02-rep3	mouse_02	rep3	WT	female	LILP	Eos	1.85
mouse_03-rep3	mouse_03	rep3	WT	female	LILP	Eos	4.1
mouse_04-rep3	mouse_04	rep3	WT	female	LILP	Eos	3.35
mouse_05-rep3	mouse_05	rep3	fl	female	LILP	Eos	1.59
mouse_06-rep3	mouse_06	rep3	fl	female	LILP	Eos	5.15
mouse_07-rep3	mouse_07	rep3	fl	female	LILP	Eos	3.07
mouse_08-rep3	mouse_08	rep3	fl	female	LILP	Eos	4.15
mouse_01-rep3	mouse_01	rep3	WT	female	LILP	NK.cells	0.71
mouse_02-rep3	mouse_02	rep3	WT	female	LILP	NK.cells	0.41
mouse_03-rep3	mouse_03	rep3	WT	female	LILP	NK.cells	0.75
mouse_04-rep3	mouse_04	rep3	WT	female	LILP	NK.cells	0.63
mouse_05-rep3	mouse_05	rep3	fl	female	LILP	NK.cells	0.33
mouse_06-rep3	mouse_06	rep3	fl	female	LILP	NK.cells	0.66
mouse_07-rep3	mouse_07	rep3	fl	female	LILP	NK.cells	0.56
mouse_08-rep3	mouse_08	rep3	fl	female	LILP	NK.cells	0.58

## Sheet: EDFigure5ijkl
Replicate	Experimental name	Sex	Genotype (Il10)	Chemokine	Amount (pg/mg)		Call (per variable): aov(formula = Amount ~ Treatment * Sex * Rep, data = all.data)
rep1	mouse_01	male	WT	Eotaxin	5.61996		P-value adjustment with Benjamini & Hochberg method on all quantified chemokines (not shown)
rep1	mouse_02	male	WT	Eotaxin	6.14935		Chemokine	pval	pval_adj
rep1	mouse_03	male	fl	Eotaxin	5.4917		Eotaxin	0.794575	0.908085
rep1	mouse_04	male	fl	Eotaxin	6.18145		KC	0.977984	0.977984
rep2	mouse_01	male	WT	Eotaxin	5.12312		MIG	0.0792774	0.317109
rep2	mouse_02	male	WT	Eotaxin	5.44361		IP10	0.181777	0.484738
rep2	mouse_03	male	WT	Eotaxin	5.97284
rep2	mouse_04	male	fl	Eotaxin	4.08302
rep2	mouse_05	male	fl	Eotaxin	6.80773
rep2	mouse_06	male	fl	Eotaxin	6.58287
rep3	mouse_01	female	WT	Eotaxin	7.01662
rep3	mouse_02	female	WT	Eotaxin	5.4276
rep3	mouse_03	female	WT	Eotaxin	5.10711
rep3	mouse_04	female	WT	Eotaxin	4.56287
rep3	mouse_05	female	fl	Eotaxin	5.84449
rep3	mouse_06	female	fl	Eotaxin	5.87657
rep3	mouse_07	female	fl	Eotaxin	4.32283
rep3	mouse_08	female	fl	Eotaxin	6.22962
rep1	mouse_01	male	WT	KC	0.894716
rep1	mouse_02	male	WT	KC	0.9973
rep1	mouse_03	male	fl	KC	0.607839
rep1	mouse_04	male	fl	KC	1.45976
rep2	mouse_01	male	WT	KC	0.560233
rep2	mouse_02	male	WT	KC	0.729738
rep2	mouse_03	male	WT	KC	1.12573
rep2	mouse_04	male	fl	KC	1.10634
rep2	mouse_05	male	fl	KC	2.2652
rep2	mouse_06	male	fl	KC	1.41469
rep3	mouse_01	female	WT	KC	1.01359
rep3	mouse_02	female	WT	KC	1.24371
rep3	mouse_03	female	WT	KC	2.69972
rep3	mouse_04	female	WT	KC	1.65042
rep3	mouse_05	female	fl	KC	0.97375
rep3	mouse_06	female	fl	KC	1.19327
rep3	mouse_07	female	fl	KC	1.08851
rep3	mouse_08	female	fl	KC	0.864474
rep1	mouse_01	male	WT	MIG	7.00947
rep1	mouse_02	male	WT	MIG	5.48136
rep1	mouse_03	male	fl	MIG	7.84809
rep1	mouse_04	male	fl	MIG	8.43881
rep2	mouse_01	male	WT	MIG	7.58411
rep2	mouse_02	male	WT	MIG	8.17743
rep2	mouse_03	male	WT	MIG	9.84184
rep2	mouse_04	male	fl	MIG	9.00588
rep2	mouse_05	male	fl	MIG	14.9376
rep2	mouse_06	male	fl	MIG	12.5946
rep3	mouse_01	female	WT	MIG	10.6799
rep3	mouse_02	female	WT	MIG	8.06183
rep3	mouse_03	female	WT	MIG	8.44485
rep3	mouse_04	female	WT	MIG	10.4152
rep3	mouse_05	female	fl	MIG	8.14723
rep3	mouse_06	female	fl	MIG	9.7052
rep3	mouse_07	female	fl	MIG	9.48407
rep3	mouse_08	female	fl	MIG	16.4753
rep1	mouse_01	male	WT	IP10	0.370802
rep1	mouse_02	male	WT	IP10	0.256548
rep1	mouse_03	male	fl	IP10	0.241256
rep1	mouse_04	male	fl	IP10	0.393583
rep2	mouse_01	male	WT	IP10	0.304
rep2	mouse_02	male	WT	IP10	0.334034
rep2	mouse_03	male	WT	IP10	0.299116
rep2	mouse_04	male	fl	IP10	0.416608
rep2	mouse_05	male	fl	IP10	0.765349
rep2	mouse_06	male	fl	IP10	0.632107
rep3	mouse_01	female	WT	IP10	0.521387
rep3	mouse_02	female	WT	IP10	0.423321
rep3	mouse_03	female	WT	IP10	0.501148
rep3	mouse_04	female	WT	IP10	0.517361
rep3	mouse_05	female	fl	IP10	0.307878
rep3	mouse_06	female	fl	IP10	0.390507
rep3	mouse_07	female	fl	IP10	0.480946
rep3	mouse_08	female	fl	IP10	0.884245
