# Supplementary material for: Terminal differentiation and persistence of effector regulatory T cells essential for preventing intestinal inflammation
Source: Nat Immunol. 2025 Feb 4;26(3):444–58. doi: 10.1038/s41590-024-02075-6 (PMC11876075; doi:10.1038/s41590-024-02075-6)
Supplement: Supplementary file 16 — Statistical Source Data. [file 41590_2024_2075_MOESM16_ESM.xlsx]

## Sheet: EDFigure6b
Mouse	Genotype (Il10)	Replicate	Unique ID	Sex	Colon			Call: aov(formula = Colon ~ Geno * Rep * Sex, data = colons); Geno = genotype
R23	WT	g1	R23-g1	female	9.7			Variable	Degrees of freedom	Sum Sq	Mean Sq	F value	Pr(>F)
R24	WT	g1	R24-g1	female	9.5			Geno	1	0.244063	0.244063	1.54348	0.249282
R25	WT	g1	R25-g1	female	8.7			Rep	1	0.731521	0.731521	4.62622	0.0636894
R29	WT	g1	R29-g1	female	8.5			Sex	1	0.104445	0.104445	0.660519	0.439891
R26	fl	g1	R26-g1	female	8.6			Geno:Rep	1	0.168185	0.168185	1.06362	0.332559
R31	fl	g1	R31-g1	female	8.4			Geno:Sex	1	0.241071	0.241071	1.52456	0.251964
R40	WT	g2	R40-g2	male	9.5			Residuals	8	1.265	0.158125	NA	NA
R42	WT	g2	R42-g2	male	9.8
R44	WT	g2	R44-g2	female	8.9			Tukey’s HSD test for Genotype
R46	WT	g2	R46-g2	female	9.4			Comparison	diff	lwr	upr	p adj
R47	WT	g2	R47-g2	female	9.3			fl-WT	-0.275556	-0.787023	0.235912	0.249282
R41	fl	g2	R41-g2	male	9.3
R43	fl	g2	R43-g2	male	9.1
R45	fl	g2	R45-g2	female	9.5

## Sheet: EDFigure6d
Mouse	Genotype (Il10)	Day	Sex	Change (% of Day 0)			Call: aov(formula = Change ~ Geno * Day * Sex, data = weights); Geno = genotype
m01	FL/KO	0	female	100			Variable	Degrees of freedom	Sum Sq	Mean Sq	F value	Pr(>F)
m02	FL/KO	0	female	100			Geno	1	0.147774	0.147774	0.00691867	0.933961
m03	FL/KO	0	female	100			Day	5	3764.35	752.87	35.2488	2.20228e-17
m04	FL/KO	0	male	100			Sex	1	209.281	209.281	9.79839	0.00260161
m05	FL/KO	0	male	100			Geno:Day	5	16.8725	3.3745	0.157991	0.976845
m06	FL/KO	0	male	100			Geno:Sex	1	5.65256	5.65256	0.264648	0.608663
m07	FL/KO	0	male	100			Day:Sex	5	485.779	97.1559	4.54876	0.001265
m08	FL/KO	0	male	100			Geno:Day:Sex	5	43.8618	8.77236	0.410715	0.839697
m09	WT/KO	0	female	100			Residuals	66	1409.68	21.3588	NA	NA
m10	WT/KO	0	female	100
m11	WT/KO	0	male	100			Tukey’s HSD test for Genotype
m12	WT/KO	0	male	100			Comparison	diff	lwr	upr	p adj
m13	WT/KO	0	male	100			FL/KO-WT/KO	-0.0812223	-2.03083	1.86839	0.933961
m14	WT/KO	0	male	100
m15	WT/KO	0	male	100			Tukey’s HSD test for Genotype*Day (not plotted)
m01	FL/KO	3	female	102.791			Comparison	diff	lwr	upr	p adj
m02	FL/KO	3	female	101.852			FL/KO:0-WT/KO:0	4.26326e-14	-8.10355	8.10355	1
m03	FL/KO	3	female	101.449			WT/KO:3-WT/KO:0	1.63703	-6.73228	10.0063	0.999942
m04	FL/KO	3	male	100.366			FL/KO:3-WT/KO:0	0.618992	-7.48456	8.72254	1
m05	FL/KO	3	male	100			WT/KO:5-WT/KO:0	1.02232	-7.34699	9.39162	1
m06	FL/KO	3	male	99.2424			FL/KO:5-WT/KO:0	0.310112	-7.79344	8.41366	1
m07	FL/KO	3	male	99.6047			WT/KO:7-WT/KO:0	-1.12408	-9.49339	7.24523	0.999999
m08	FL/KO	3	male	99.6466			FL/KO:7-WT/KO:0	-1.53472	-9.63827	6.56883	0.999958
m09	WT/KO	3	female	103			WT/KO:9-WT/KO:0	-11.2417	-19.6111	-2.87244	0.00132454
m10	WT/KO	3	female	102.358			FL/KO:9-WT/KO:0	-9.55485	-17.6584	-1.4513	0.00841357
m11	WT/KO	3	male	101.678			WT/KO:11-WT/KO:0	-15.8448	-24.2141	-7.47547	1.12099e-06
m12	WT/KO	3	male	100.712			FL/KO:11-WT/KO:0	-15.8781	-23.9817	-7.77457	4.5404e-07
m13	WT/KO	3	male	101.311			WT/KO:3-FL/KO:0	1.63703	-6.46652	9.74058	0.99992
m14	WT/KO	3	male	101.365			FL/KO:3-FL/KO:0	0.618992	-7.20978	8.44776	1
m15	WT/KO	3	male	101.034			WT/KO:5-FL/KO:0	1.02232	-7.08123	9.12586	0.999999
m01	FL/KO	5	female	101.395			FL/KO:5-FL/KO:0	0.310112	-7.51866	8.13888	1
m02	FL/KO	5	female	101.852			WT/KO:7-FL/KO:0	-1.12408	-9.22763	6.97947	0.999998
m03	FL/KO	5	female	102.899			FL/KO:7-FL/KO:0	-1.53472	-9.36349	6.29405	0.999941
m04	FL/KO	5	male	98.5348			WT/KO:9-FL/KO:0	-11.2417	-19.3453	-3.1382	0.000784516
m05	FL/KO	5	male	98.8679			FL/KO:9-FL/KO:0	-9.55485	-17.3836	-1.72608	0.0053684
m06	FL/KO	5	male	101.136			WT/KO:11-FL/KO:0	-15.8448	-23.9483	-7.74123	4.80362e-07
m07	FL/KO	5	male	99.2095			FL/KO:11-FL/KO:0	-15.8781	-23.7069	-8.04935	1.76472e-07
m08	FL/KO	5	male	98.5866			FL/KO:3-WT/KO:3	-1.01804	-9.12159	7.08551	0.999999
m09	WT/KO	5	female	102			WT/KO:5-WT/KO:3	-0.614718	-8.98403	7.75459	1
m10	WT/KO	5	female	102.83			FL/KO:5-WT/KO:3	-1.32692	-9.43047	6.77663	0.99999
m11	WT/KO	5	male	98.9933			WT/KO:7-WT/KO:3	-2.76111	-11.1304	5.6082	0.992788
m12	WT/KO	5	male	98.5765			FL/KO:7-WT/KO:3	-3.17175	-11.2753	4.93179	0.972552
m13	WT/KO	5	male	101.311			WT/KO:9-WT/KO:3	-12.8788	-21.2481	-4.50947	0.000120601
m14	WT/KO	5	male	100.341			FL/KO:9-WT/KO:3	-11.1919	-19.2954	-3.08834	0.00084458
m15	WT/KO	5	male	103.103			WT/KO:11-WT/KO:3	-17.4818	-25.8511	-9.1125	7.63941e-08
m01	FL/KO	7	female	95.3488			FL/KO:11-WT/KO:3	-17.5152	-25.6187	-9.4116	2.79108e-08
m02	FL/KO	7	female	95.3704			WT/KO:5-FL/KO:3	0.403324	-7.70022	8.50687	1
m03	FL/KO	7	female	100			FL/KO:5-FL/KO:3	-0.30888	-8.13765	7.51989	1
m04	FL/KO	7	male	100			WT/KO:7-FL/KO:3	-1.74307	-9.84662	6.36048	0.999852
m05	FL/KO	7	male	102.264			FL/KO:7-FL/KO:3	-2.15371	-9.98249	5.67506	0.998505
m06	FL/KO	7	male	94.697			WT/KO:9-FL/KO:3	-11.8607	-19.9643	-3.75719	0.000309165
m07	FL/KO	7	male	100.395			FL/KO:9-FL/KO:3	-10.1738	-18.0026	-2.34507	0.00220253
m08	FL/KO	7	male	99.6466			WT/KO:11-FL/KO:3	-16.4638	-24.5673	-8.36022	1.68164e-07
m09	WT/KO	7	female	93			FL/KO:11-FL/KO:3	-16.4971	-24.3259	-8.66834	5.91792e-08
m10	WT/KO	7	female	90.566			FL/KO:5-WT/KO:5	-0.712204	-8.81575	7.39135	1
m11	WT/KO	7	male	99.6644			WT/KO:7-WT/KO:5	-2.1464	-10.5157	6.22291	0.999213
m12	WT/KO	7	male	100.356			FL/KO:7-WT/KO:5	-2.55704	-10.6606	5.54651	0.995031
m13	WT/KO	7	male	100.984			WT/KO:9-WT/KO:5	-12.2641	-20.6334	-3.89475	0.000302679
m14	WT/KO	7	male	102.389			FL/KO:9-WT/KO:5	-10.5772	-18.6807	-2.47362	0.00206222
m15	WT/KO	7	male	105.172			WT/KO:11-WT/KO:5	-16.8671	-25.2364	-8.49778	2.10567e-07
m01	FL/KO	9	female	78.6047			FL/KO:11-WT/KO:5	-16.9004	-25.004	-8.79689	7.98967e-08
m02	FL/KO	9	female	84.7222			WT/KO:7-FL/KO:5	-1.43419	-9.53774	6.66936	0.999979
m03	FL/KO	9	female	93.2367			FL/KO:7-FL/KO:5	-1.84483	-9.67361	5.98394	0.999645
m04	FL/KO	9	male	99.6337			WT/KO:9-FL/KO:5	-11.5519	-19.6554	-3.44831	0.000493736
m05	FL/KO	9	male	99.2453			FL/KO:9-FL/KO:5	-9.86496	-17.6937	-2.03619	0.00345302
m06	FL/KO	9	male	84.0909			WT/KO:11-FL/KO:5	-16.1549	-24.2584	-8.05134	2.84167e-07
m07	FL/KO	9	male	89.3281			FL/KO:11-FL/KO:5	-16.1882	-24.017	-8.35946	1.02155e-07
m08	FL/KO	9	male	94.6996			FL/KO:7-WT/KO:7	-0.410641	-8.51419	7.69291	1
m09	WT/KO	9	female	85			WT/KO:9-WT/KO:7	-10.1177	-18.487	-1.74836	0.00609505
m10	WT/KO	9	female	82.0755			FL/KO:9-WT/KO:7	-8.43077	-16.5343	-0.327222	0.034324
m11	WT/KO	9	male	85.906			WT/KO:11-WT/KO:7	-14.7207	-23.09	-6.35139	6.85035e-06
m12	WT/KO	9	male	92.8826			FL/KO:11-WT/KO:7	-14.754	-22.8576	-6.65049	2.99175e-06
m13	WT/KO	9	male	96.3934			WT/KO:9-FL/KO:7	-9.70703	-17.8106	-1.60348	0.00687232
m14	WT/KO	9	male	91.8089			FL/KO:9-FL/KO:7	-8.02013	-15.8489	-0.191358	0.0398957
m15	WT/KO	9	male	87.2414			WT/KO:11-FL/KO:7	-14.3101	-22.4136	-6.20651	6.23859e-06
m01	FL/KO	11	female	72.5581			FL/KO:11-FL/KO:7	-14.3434	-22.1722	-6.51463	2.5638e-06
m02	FL/KO	11	female	76.8519			FL/KO:9-WT/KO:9	1.6869	-6.41665	9.79044	0.999893
m03	FL/KO	11	female	81.6425			WT/KO:11-WT/KO:9	-4.60303	-12.9723	3.76628	0.776624
m04	FL/KO	11	male	102.564			FL/KO:11-WT/KO:9	-4.63637	-12.7399	3.46718	0.731213
m05	FL/KO	11	male	97.3585			WT/KO:11-FL/KO:9	-6.28992	-14.3935	1.81362	0.285004
m06	FL/KO	11	male	70.0758			FL/KO:11-FL/KO:9	-6.32327	-14.152	1.5055	0.232219
m07	FL/KO	11	male	81.8182			FL/KO:11-WT/KO:11	-0.0333434	-8.13689	8.07021	1
m08	FL/KO	11	male	90.106
m09	WT/KO	11	female	79.5
m10	WT/KO	11	female	75.4717
m11	WT/KO	11	male	82.5503
m12	WT/KO	11	male	93.9502
m13	WT/KO	11	male	96.0656
m14	WT/KO	11	male	83.6177
m15	WT/KO	11	male	77.931

## Sheet: EDFigure6e
Mouse	Genotype (Il10)	Sex	Celltype	IL10+		Call: aov(formula = IL10 ~ Geno * Sex, data = df1); Geno = genotype
m01	FL/KO	female	Treg	1.52		Variable	Degrees of freedom	Sum Sq	Mean Sq	F value	Pr(>F)
m02	FL/KO	female	Treg	0.9		Geno	1	160.895	160.895	26.3584	0.000326247
m03	FL/KO	female	Treg	0.88		Sex	1	3.88304	3.88304	0.636134	0.441991
m04	FL/KO	male	Treg	2.02		Geno:Sex	1	14.7143	14.7143	2.41055	0.1488
m05	FL/KO	male	Treg	1.61		Residuals	11	67.1454	6.10412	NA	NA
m06	FL/KO	male	Treg	0.38
m07	FL/KO	male	Treg	2.05		Tukey’s HSD test for Genotype
m08	FL/KO	male	Treg	3.23		Comparison	diff	lwr	upr	p adj
m09	WT/KO	female	Treg	14.8		FL/KO-WT/KO	-6.56482	-9.37919	-3.75046	0.000326247
m10	WT/KO	female	Treg	6.48
m11	WT/KO	male	Treg	4.59
m12	WT/KO	male	Treg	11.1
m13	WT/KO	male	Treg	8.5
m14	WT/KO	male	Treg	5.45
m15	WT/KO	male	Treg	6.05

## Sheet: EDFigure6f
neg = Il10neg; pos = Il10recent; stable = Il10stable
Gene	Sample (RNA_Mouse_Il10)	Value (per Gene Z-score, DESeq FPKM counts)
Itgb8	RNA_G1_neg	-0.162892
Ebi3	RNA_G1_neg	1.26312
Lrrc32	RNA_G1_neg	1.36177
Gzma	RNA_G1_neg	0.244781
Rln3	RNA_G1_neg	1.44684
Il1rl1	RNA_G1_neg	1.28876
Areg	RNA_G1_neg	-0.713799
Cd83	RNA_G1_neg	1.00548
Penk	RNA_G1_neg	0.726399
Grn	RNA_G1_neg	-0.861579
Entpd1	RNA_G1_neg	-0.996797
Lgals3	RNA_G1_neg	-1.05438
Fgl2	RNA_G1_neg	-1.16616
Ctla4	RNA_G1_neg	-1.33549
Lag3	RNA_G1_neg	-1.25878
Gzmb	RNA_G1_neg	-1.08941
Il10	RNA_G1_neg	-1.21308
Itgb8	RNA_G1_pos	-0.65921
Ebi3	RNA_G1_pos	0.70907
Lrrc32	RNA_G1_pos	-0.480799
Gzma	RNA_G1_pos	1.53323
Rln3	RNA_G1_pos	0.500241
Il1rl1	RNA_G1_pos	-0.601286
Areg	RNA_G1_pos	1.55489
Cd83	RNA_G1_pos	-0.199575
Penk	RNA_G1_pos	-0.0359255
Grn	RNA_G1_pos	0.14768
Entpd1	RNA_G1_pos	-0.635612
Lgals3	RNA_G1_pos	0.649116
Fgl2	RNA_G1_pos	-1.19074
Ctla4	RNA_G1_pos	-0.254677
Lag3	RNA_G1_pos	-0.111085
Gzmb	RNA_G1_pos	-0.158804
Il10	RNA_G1_pos	0.187233
Itgb8	RNA_G1_stable	-1.36253
Ebi3	RNA_G1_stable	-1.21243
Lrrc32	RNA_G1_stable	-0.913351
Gzma	RNA_G1_stable	-1.00623
Rln3	RNA_G1_stable	-1.01787
Il1rl1	RNA_G1_stable	-0.960699
Areg	RNA_G1_stable	-1.1376
Cd83	RNA_G1_stable	-1.20325
Penk	RNA_G1_stable	-1.16294
Grn	RNA_G1_stable	1.44423
Entpd1	RNA_G1_stable	1.40013
Lgals3	RNA_G1_stable	1.61531
Fgl2	RNA_G1_stable	0.999551
Ctla4	RNA_G1_stable	0.790535
Lag3	RNA_G1_stable	0.238198
Gzmb	RNA_G1_stable	1.36351
Il10	RNA_G1_stable	1.13011
Itgb8	RNA_G2_neg	1.23804
Ebi3	RNA_G2_neg	0.846678
Lrrc32	RNA_G2_neg	1.11533
Gzma	RNA_G2_neg	0.630908
Rln3	RNA_G2_neg	1.18369
Il1rl1	RNA_G2_neg	0.683062
Areg	RNA_G2_neg	0.552885
Cd83	RNA_G2_neg	1.28451
Penk	RNA_G2_neg	1.43781
Grn	RNA_G2_neg	-1.13529
Entpd1	RNA_G2_neg	-0.871952
Lgals3	RNA_G2_neg	-0.975645
Fgl2	RNA_G2_neg	-1.1508
Ctla4	RNA_G2_neg	-0.607445
Lag3	RNA_G2_neg	-1.19021
Gzmb	RNA_G2_neg	-1.07459
Il10	RNA_G2_neg	-1.20065
Itgb8	RNA_G2_pos	0.217377
Ebi3	RNA_G2_pos	0.435385
Lrrc32	RNA_G2_pos	-0.246978
Gzma	RNA_G2_pos	1.24058
Rln3	RNA_G2_pos	0.0151636
Il1rl1	RNA_G2_pos	-0.213606
Areg	RNA_G2_pos	-0.456971
Cd83	RNA_G2_pos	-0.113327
Penk	RNA_G2_pos	0.446228
Grn	RNA_G2_pos	-0.0876038
Entpd1	RNA_G2_pos	-0.335208
Lgals3	RNA_G2_pos	-0.333668
Fgl2	RNA_G2_pos	0.422016
Ctla4	RNA_G2_pos	-0.148386
Lag3	RNA_G2_pos	1.17952
Gzmb	RNA_G2_pos	-0.0775598
Il10	RNA_G2_pos	-0.0138517
Itgb8	RNA_G2_stable	-0.308165
Ebi3	RNA_G2_stable	-1.20475
Lrrc32	RNA_G2_stable	-0.825272
Gzma	RNA_G2_stable	-1.07862
Rln3	RNA_G2_stable	-1.20837
Il1rl1	RNA_G2_stable	-0.674811
Areg	RNA_G2_stable	-1.01949
Cd83	RNA_G2_stable	-0.88292
Penk	RNA_G2_stable	-1.13803
Grn	RNA_G2_stable	0.606908
Entpd1	RNA_G2_stable	1.52019
Lgals3	RNA_G2_stable	1.04967
Fgl2	RNA_G2_stable	0.927934
Ctla4	RNA_G2_stable	1.41846
Lag3	RNA_G2_stable	0.247408
Gzmb	RNA_G2_stable	1.22853
Il10	RNA_G2_stable	1.2396
Itgb8	RNA_G3_neg	1.88281
Ebi3	RNA_G3_neg	0.593568
Lrrc32	RNA_G3_neg	1.42238
Gzma	RNA_G3_neg	-0.438351
Rln3	RNA_G3_neg	0.623045
Il1rl1	RNA_G3_neg	1.79352
Areg	RNA_G3_neg	1.13204
Cd83	RNA_G3_neg	1.38219
Penk	RNA_G3_neg	1.1719
Grn	RNA_G3_neg	-1.55265
Entpd1	RNA_G3_neg	-0.818385
Lgals3	RNA_G3_neg	-1.20734
Fgl2	RNA_G3_neg	-0.444874
Ctla4	RNA_G3_neg	-1.28549
Lag3	RNA_G3_neg	-1.07635
Gzmb	RNA_G3_neg	-1.12446
Il10	RNA_G3_neg	-1.2164
Itgb8	RNA_G3_pos	-0.193433
Ebi3	RNA_G3_pos	-0.12447
Lrrc32	RNA_G3_pos	-0.567939
Gzma	RNA_G3_pos	0.0068884
Rln3	RNA_G3_pos	-0.470845
Il1rl1	RNA_G3_pos	-0.603555
Areg	RNA_G3_pos	0.729373
Cd83	RNA_G3_pos	-0.225355
Penk	RNA_G3_pos	-0.459006
Grn	RNA_G3_pos	0.577564
Entpd1	RNA_G3_pos	-0.139408
Lgals3	RNA_G3_pos	-0.189337
Fgl2	RNA_G3_pos	0.367504
Ctla4	RNA_G3_pos	0.231982
Lag3	RNA_G3_pos	0.552166
Gzmb	RNA_G3_pos	-0.0624451
Il10	RNA_G3_pos	0.254212
Itgb8	RNA_G3_stable	-0.651994
Ebi3	RNA_G3_stable	-1.30617
Lrrc32	RNA_G3_stable	-0.865138
Gzma	RNA_G3_stable	-1.13319
Rln3	RNA_G3_stable	-1.0719
Il1rl1	RNA_G3_stable	-0.71138
Areg	RNA_G3_stable	-0.641328
Cd83	RNA_G3_stable	-1.04775
Penk	RNA_G3_stable	-0.986437
Grn	RNA_G3_stable	0.860744
Entpd1	RNA_G3_stable	0.877043
Lgals3	RNA_G3_stable	0.446284
Fgl2	RNA_G3_stable	1.23557
Ctla4	RNA_G3_stable	1.19052
Lag3	RNA_G3_stable	1.41913
Gzmb	RNA_G3_stable	0.995227
Il10	RNA_G3_stable	0.832828
