# Supplementary material for: Terminal differentiation and persistence of effector regulatory T cells essential for preventing intestinal inflammation
Source: Nat Immunol. 2025 Feb 4;26(3):444–58. doi: 10.1038/s41590-024-02075-6 (PMC11876075; doi:10.1038/s41590-024-02075-6)
Supplement: Supplementary file 17 — Statistical Source Data. [file 41590_2024_2075_MOESM17_ESM.xlsx]

## Sheet: EDFigure7a
Mouse	Replicate	Treatment	Sex	Tissue	GFP+ of Foxp3+			Call (per variable): aov(formula = Variable ~ Treatment * Sex * Rep, data = all.data)
mouse_01	rep1	bDT	male	cerLN	11.1			P-value adjustment with Benjamini & Hochberg method on all assayed parameters (not shown)
mouse_02	rep1	bDT	male	cerLN	14.9			Tissue	Variable	P value	Adjusted P value
mouse_03	rep1	bDT	male	cerLN	15.4			mesLN	GFP+	6.03137e-06	0.00016911
mouse_04	rep1	bDT	male	cerLN	11			LILP	GFP+	2.19824e-13	1.06835e-10
mouse_05	rep1	DT	male	cerLN	4.69			medLN	GFP+	0.00118461	0.00913844
mouse_06	rep1	DT	male	cerLN	4.55			Lung_IVneg	GFP+	4.47864e-13	1.63246e-10
mouse_07	rep1	DT	male	cerLN	2.41			cerLN	GFP+	0.000246052	0.0028691
mouse_08	rep1	DT	male	cerLN	1.61			Ear	GFP+	4.26534e-10	6.90984e-08
mouse_01	rep2	bDT	male	cerLN	8.06			Lung_IVpos	GFP+	2.23446e-05	0.000479095
mouse_02	rep2	bDT	male	cerLN	15.3
mouse_03	rep2	bDT	female	cerLN	6.38
mouse_04	rep2	bDT	female	cerLN	10.5
mouse_05	rep2	DT	male	cerLN	1.52
mouse_06	rep2	DT	male	cerLN	1.27
mouse_07	rep2	DT	female	cerLN	0.97
mouse_08	rep2	DT	female	cerLN	1.76
mouse_01	rep4	bDT	female	cerLN	45.7
mouse_02	rep4	bDT	female	cerLN	47.3
mouse_03	rep4	bDT	female	cerLN	13.6
mouse_04	rep4	bDT	female	cerLN	14.8
mouse_05	rep4	DT	female	cerLN	0.56
mouse_06	rep4	DT	female	cerLN	1.59
mouse_07	rep4	DT	female	cerLN	1.01
mouse_08	rep4	DT	female	cerLN	1.18
mouse_01	rep1	bDT	male	Ear	72.4
mouse_02	rep1	bDT	male	Ear	66
mouse_03	rep1	bDT	male	Ear	74.5
mouse_04	rep1	bDT	male	Ear	73.9
mouse_05	rep1	DT	male	Ear	17.6
mouse_06	rep1	DT	male	Ear	14.9
mouse_07	rep1	DT	male	Ear	16.2
mouse_08	rep1	DT	male	Ear	3.23
mouse_01	rep2	bDT	male	Ear	73.3
mouse_02	rep2	bDT	male	Ear	56.4
mouse_03	rep2	bDT	female	Ear	57.1
mouse_04	rep2	bDT	female	Ear	55.9
mouse_05	rep2	DT	male	Ear	20.7
mouse_06	rep2	DT	male	Ear	5.13
mouse_07	rep2	DT	female	Ear	6.45
mouse_08	rep2	DT	female	Ear	4.17
mouse_01	rep4	bDT	female	Ear	29
mouse_02	rep4	bDT	female	Ear	64.2
mouse_03	rep4	bDT	female	Ear	59.5
mouse_04	rep4	bDT	female	Ear	68.4
mouse_05	rep4	DT	female	Ear	15.6
mouse_06	rep4	DT	female	Ear	5.13
mouse_07	rep4	DT	female	Ear	6.45
mouse_08	rep4	DT	female	Ear	6.67
mouse_01	rep1	bDT	male	LILP	62.6
mouse_02	rep1	bDT	male	LILP	62.8
mouse_03	rep1	bDT	male	LILP	63.6
mouse_04	rep1	bDT	male	LILP	64.9
mouse_05	rep1	DT	male	LILP	29.1
mouse_06	rep1	DT	male	LILP	7.39
mouse_07	rep1	DT	male	LILP	5.89
mouse_08	rep1	DT	male	LILP	5.72
mouse_01	rep2	bDT	male	LILP	48.6
mouse_02	rep2	bDT	male	LILP	54.8
mouse_03	rep2	bDT	female	LILP	54.7
mouse_04	rep2	bDT	female	LILP	60.4
mouse_05	rep2	DT	male	LILP	7.13
mouse_06	rep2	DT	male	LILP	4.81
mouse_07	rep2	DT	female	LILP	3.35
mouse_08	rep2	DT	female	LILP	3.75
mouse_01	rep4	bDT	female	LILP	77.3
mouse_02	rep4	bDT	female	LILP	77
mouse_03	rep4	bDT	female	LILP	62
mouse_04	rep4	bDT	female	LILP	67.1
mouse_05	rep4	DT	female	LILP	2.34
mouse_06	rep4	DT	female	LILP	2.64
mouse_07	rep4	DT	female	LILP	4.21
mouse_08	rep4	DT	female	LILP	2.44
mouse_01	rep1	bDT	male	Lung_IVneg	60.8
mouse_02	rep1	bDT	male	Lung_IVneg	49.8
mouse_03	rep1	bDT	male	Lung_IVneg	64.5
mouse_04	rep1	bDT	male	Lung_IVneg	52.4
mouse_05	rep1	DT	male	Lung_IVneg	6.49
mouse_06	rep1	DT	male	Lung_IVneg	3.52
mouse_07	rep1	DT	male	Lung_IVneg	3.74
mouse_08	rep1	DT	male	Lung_IVneg	0.82
mouse_01	rep2	bDT	male	Lung_IVneg	59.4
mouse_02	rep2	bDT	male	Lung_IVneg	49.4
mouse_03	rep2	bDT	female	Lung_IVneg	48.2
mouse_04	rep2	bDT	female	Lung_IVneg	60.1
mouse_05	rep2	DT	male	Lung_IVneg	4.18
mouse_06	rep2	DT	male	Lung_IVneg	1.74
mouse_07	rep2	DT	female	Lung_IVneg	2.42
mouse_08	rep2	DT	female	Lung_IVneg	1.38
mouse_01	rep4	bDT	female	Lung_IVneg	68.1
mouse_02	rep4	bDT	female	Lung_IVneg	70.4
mouse_03	rep4	bDT	female	Lung_IVneg	47
mouse_04	rep4	bDT	female	Lung_IVneg	56.8
mouse_05	rep4	DT	female	Lung_IVneg	1.1
mouse_06	rep4	DT	female	Lung_IVneg	1.66
mouse_07	rep4	DT	female	Lung_IVneg	0.92
mouse_08	rep4	DT	female	Lung_IVneg	0.6
mouse_01	rep1	bDT	male	Lung_IVpos	14.7
mouse_02	rep1	bDT	male	Lung_IVpos	16.9
mouse_03	rep1	bDT	male	Lung_IVpos	19.1
mouse_04	rep1	bDT	male	Lung_IVpos	15.1
mouse_05	rep1	DT	male	Lung_IVpos	5.21
mouse_06	rep1	DT	male	Lung_IVpos	1.03
mouse_07	rep1	DT	male	Lung_IVpos	0.4
mouse_08	rep1	DT	male	Lung_IVpos	0.41
mouse_01	rep2	bDT	male	Lung_IVpos	9.34
mouse_02	rep2	bDT	male	Lung_IVpos	15.7
mouse_03	rep2	bDT	female	Lung_IVpos	12
mouse_04	rep2	bDT	female	Lung_IVpos	14.8
mouse_05	rep2	DT	male	Lung_IVpos	0.51
mouse_06	rep2	DT	male	Lung_IVpos	0.61
mouse_07	rep2	DT	female	Lung_IVpos	0.25
mouse_08	rep2	DT	female	Lung_IVpos	0.54
mouse_01	rep4	bDT	female	Lung_IVpos	47.4
mouse_02	rep4	bDT	female	Lung_IVpos	48
mouse_03	rep4	bDT	female	Lung_IVpos	15.9
mouse_04	rep4	bDT	female	Lung_IVpos	16.2
mouse_05	rep4	DT	female	Lung_IVpos	0.28
mouse_06	rep4	DT	female	Lung_IVpos	0.5
mouse_07	rep4	DT	female	Lung_IVpos	0.37
mouse_08	rep4	DT	female	Lung_IVpos	0.35
mouse_01	rep1	bDT	male	medLN	8.06
mouse_02	rep1	bDT	male	medLN	15.2
mouse_03	rep1	bDT	male	medLN	10.3
mouse_04	rep1	bDT	male	medLN	4.88
mouse_05	rep1	DT	male	medLN	3.41
mouse_06	rep1	DT	male	medLN	1.54
mouse_07	rep1	DT	male	medLN	0.3
mouse_08	rep1	DT	male	medLN	0.4
mouse_01	rep2	bDT	male	medLN	4.67
mouse_02	rep2	bDT	male	medLN	9.29
mouse_03	rep2	bDT	female	medLN	7.44
mouse_04	rep2	bDT	female	medLN	9.28
mouse_05	rep2	DT	male	medLN	1.12
mouse_06	rep2	DT	male	medLN	0.43
mouse_07	rep2	DT	female	medLN	0.64
mouse_08	rep2	DT	female	medLN	0.85
mouse_01	rep4	bDT	female	medLN	45.1
mouse_02	rep4	bDT	female	medLN	47.4
mouse_03	rep4	bDT	female	medLN	13.5
mouse_04	rep4	bDT	female	medLN	11.5
mouse_05	rep4	DT	female	medLN	0.99
mouse_06	rep4	DT	female	medLN	5.14
mouse_07	rep4	DT	female	medLN	1.54
mouse_08	rep4	DT	female	medLN	1.22
mouse_01	rep1	bDT	male	mesLN	18
mouse_02	rep1	bDT	male	mesLN	22.8
mouse_03	rep1	bDT	male	mesLN	21.6
mouse_04	rep1	bDT	male	mesLN	18.9
mouse_05	rep1	DT	male	mesLN	5.01
mouse_06	rep1	DT	male	mesLN	1.39
mouse_07	rep1	DT	male	mesLN	1.1
mouse_08	rep1	DT	male	mesLN	1.78
mouse_01	rep2	bDT	male	mesLN	17
mouse_02	rep2	bDT	male	mesLN	21.1
mouse_03	rep2	bDT	female	mesLN	17
mouse_04	rep2	bDT	female	mesLN	16.6
mouse_05	rep2	DT	male	mesLN	1.17
mouse_06	rep2	DT	male	mesLN	1.04
mouse_07	rep2	DT	female	mesLN	0.88
mouse_08	rep2	DT	female	mesLN	1.73
mouse_01	rep4	bDT	female	mesLN	50.9
mouse_02	rep4	bDT	female	mesLN	52.7
mouse_03	rep4	bDT	female	mesLN	18.5
mouse_04	rep4	bDT	female	mesLN	18.3
mouse_05	rep4	DT	female	mesLN	0.91
mouse_06	rep4	DT	female	mesLN	1.83
mouse_07	rep4	DT	female	mesLN	0.94
mouse_08	rep4	DT	female	mesLN	1.01

## Sheet: EDFigure7b
Mouse	Rep	Sex	Treatment	Tissue	GFP+ of CD4+
mouse_01	rep1	male	bDT	LILP	13.5		T-test p-value: 6.935E-07
mouse_02	rep1	male	bDT	LILP	12.5
mouse_03	rep1	male	bDT	LILP	12.4
mouse_04	rep1	male	bDT	LILP	10.4
mouse_05	rep1	male	DT	LILP	1.44
mouse_06	rep1	male	DT	LILP	1.91
mouse_07	rep1	male	DT	LILP	1.02
mouse_08	rep1	male	DT	LILP	1.54
mouse_01	rep2	female	bDT	LILP	18.8
mouse_02	rep2	female	bDT	LILP	16.1
mouse_03	rep2	female	bDT	LILP	18.1
mouse_04	rep2	female	bDT	LILP	12.4
mouse_05	rep2	female	DT	LILP	2.13
mouse_06	rep2	female	DT	LILP	1.55
mouse_07	rep2	female	DT	LILP	7.62
mouse_08	rep2	female	DT	LILP	1.72

## Sheet: EDFigure7c
Mouse	Rep	Sex	Treatment	Tissue	GFP+ of CD4+
mouse_01	rep1	male	bDT	LILP	15.1		T-test p-value: 0.00412931
mouse_03	rep1	male	bDT	LILP	14.5
mouse_04	rep1	female	bDT	LILP	14.7
mouse_05	rep1	male	DT	LILP	7.08
mouse_06	rep1	male	DT	LILP	7.73
mouse_07	rep1	female	DT	LILP	10.9
mouse_01	rep2	male	bDT	LILP	11.2
mouse_02	rep2	female	bDT	LILP	11.5
mouse_03	rep2	female	bDT	LILP	11.2
mouse_04	rep2	female	bDT	LILP	11.5
mouse_05	rep2	male	DT	LILP	10.8
mouse_06	rep2	male	DT	LILP	11.1
mouse_07	rep2	female	DT	LILP	7.41
mouse_08	rep2	female	DT	LILP	10.4

## Sheet: EDFigure7f
Mouse	Treatment	Day	Replicate	Sex	Weight	Unique ID	Change (% of Day 0)			Call: aov(formula = Change ~ Treatment * Day * Rep, data = df1); Tx = treatment
O04	bDT	0	rep1	female	20.5	O04-rep1	100			Variable	Degrees of freedom	Sum Sq	Mean Sq	F value	Pr(>F)
O08	bDT	0	rep1	female	21.9	O08-rep1	100			Tx	1	4.66608	4.66608	1.10753	0.296838
O09	bDT	0	rep1	female	21.4	O09-rep1	100			Day	4	19.6957	4.92392	1.16873	0.333666
O10	bDT	0	rep1	female	21.9	O10-rep1	100			Rep	1	164.971	164.971	39.1573	4.54414e-08
O05	DT	0	rep1	female	20.7	O05-rep1	100			Tx:Day	4	61.4811	15.3703	3.64827	0.0100111
O06	DT	0	rep1	female	19.8	O06-rep1	100			Tx:Rep	1	123.45	123.45	29.3019	1.14393e-06
O11	DT	0	rep1	female	19.8	O11-rep1	100			Day:Rep	4	89.9703	22.4926	5.3388	0.000957491
O12	DT	0	rep1	female	21.3	O12-rep1	100			Tx:Day:Rep	4	41.639	10.4098	2.47084	0.054061
O13	DT	0	rep1	female	19.9	O13-rep1	100			Residuals	60	252.782	4.21304	NA	NA
O04	bDT	1	rep1	female	21.1	O04-rep1	102.927
O08	bDT	1	rep1	female	21.5	O08-rep1	98.1735			Tukey’s HSD test for Treatment
O09	bDT	1	rep1	female	21.8	O09-rep1	101.869			Comparison	diff	lwr	upr	p adj
O10	bDT	1	rep1	female	21.6	O10-rep1	98.6301			DT-bDT	-0.483016	-1.40109	0.435057	0.296838
O05	DT	1	rep1	female	21.6	O05-rep1	104.348
O06	DT	1	rep1	female	20.1	O06-rep1	101.515			Tukey’s HSD test for Treatment*Day (not plotted)
O11	DT	1	rep1	female	19.4	O11-rep1	97.9798			Comparison	diff	lwr	upr	p adj
O12	DT	1	rep1	female	21.3	O12-rep1	100			DT:0-bDT:0	5.68434e-14	-3.3718	3.3718	1
O13	DT	1	rep1	female	20.1	O13-rep1	101.005			bDT:1-bDT:0	0.497135	-2.87467	3.86894	0.999973
O04	bDT	5	rep1	female	21	O04-rep1	102.439			DT:1-bDT:0	2.56583	-0.805973	5.93763	0.289475
O08	bDT	5	rep1	female	22.1	O08-rep1	100.913			bDT:5-bDT:0	2.23506	-1.13674	5.60686	0.482739
O09	bDT	5	rep1	female	21.3	O09-rep1	99.5327			DT:5-bDT:0	-0.456663	-3.82847	2.91514	0.999987
O10	bDT	5	rep1	female	22.1	O10-rep1	100.913			bDT:10-bDT:0	0.484066	-2.88774	3.85587	0.999978
O05	DT	5	rep1	female	20	O05-rep1	96.6184			DT:10-bDT:0	0.893072	-2.47873	4.26487	0.996827
O06	DT	5	rep1	female	19.1	O06-rep1	96.4646			bDT:15-bDT:0	1.66105	-1.71076	5.03285	0.833862
O11	DT	5	rep1	female	18.8	O11-rep1	94.9495			DT:15-bDT:0	-0.54001	-3.91181	2.83179	0.999945
O12	DT	5	rep1	female	20.3	O12-rep1	95.3052			bDT:1-DT:0	0.497135	-2.87467	3.86894	0.999973
O13	DT	5	rep1	female	18.9	O13-rep1	94.9749			DT:1-DT:0	2.56583	-0.805973	5.93763	0.289475
O04	bDT	10	rep1	female	20.8	O04-rep1	101.463			bDT:5-DT:0	2.23506	-1.13674	5.60686	0.482739
O08	bDT	10	rep1	female	22.3	O08-rep1	101.826			DT:5-DT:0	-0.456663	-3.82847	2.91514	0.999987
O09	bDT	10	rep1	female	21.1	O09-rep1	98.5981			bDT:10-DT:0	0.484066	-2.88774	3.85587	0.999978
O10	bDT	10	rep1	female	21.8	O10-rep1	99.5434			DT:10-DT:0	0.893072	-2.47873	4.26487	0.996827
O05	DT	10	rep1	female	20.3	O05-rep1	98.0676			bDT:15-DT:0	1.66105	-1.71076	5.03285	0.833862
O06	DT	10	rep1	female	19.7	O06-rep1	99.4949			DT:15-DT:0	-0.54001	-3.91181	2.83179	0.999945
O11	DT	10	rep1	female	18.8	O11-rep1	94.9495			DT:1-bDT:1	2.06869	-1.30311	5.4405	0.591765
O12	DT	10	rep1	female	21.6	O12-rep1	101.408			bDT:5-bDT:1	1.73792	-1.63388	5.10972	0.794678
O13	DT	10	rep1	female	18.9	O13-rep1	94.9749			DT:5-bDT:1	-0.953799	-4.3256	2.418	0.994817
O04	bDT	15	rep1	female	20.9	O04-rep1	101.951			bDT:10-bDT:1	-0.0130694	-3.38487	3.35873	1
O08	bDT	15	rep1	female	22.4	O08-rep1	102.283			DT:10-bDT:1	0.395937	-2.97587	3.76774	0.999996
O09	bDT	15	rep1	female	21.9	O09-rep1	102.336			bDT:15-bDT:1	1.16391	-2.20789	4.53571	0.978975
O10	bDT	15	rep1	female	22.2	O10-rep1	101.37			DT:15-bDT:1	-1.03715	-4.40895	2.33466	0.990499
O05	DT	15	rep1	female	20	O05-rep1	96.6184			bDT:5-DT:1	-0.330771	-3.70257	3.04103	0.999999
O06	DT	15	rep1	female	20.1	O06-rep1	101.515			DT:5-DT:1	-3.02249	-6.39429	0.34931	0.115825
O11	DT	15	rep1	female	18.7	O11-rep1	94.4444			bDT:10-DT:1	-2.08176	-5.45357	1.29004	0.583155
O12	DT	15	rep1	female	21.6	O12-rep1	101.408			DT:10-DT:1	-1.67276	-5.04456	1.69905	0.828162
O13	DT	15	rep1	female	18.8	O13-rep1	94.4724			bDT:15-DT:1	-0.904782	-4.27658	2.46702	0.9965
O17	bDT	0	rep2	female	20.6	O17-rep2	100			DT:15-DT:1	-3.10584	-6.47764	0.265963	0.0957441
O18	bDT	0	rep2	female	20.6	O18-rep2	100			DT:5-bDT:5	-2.69172	-6.06352	0.680081	0.230076
O25	bDT	0	rep2	female	20.9	O25-rep2	100			bDT:10-bDT:5	-1.75099	-5.12279	1.62081	0.787621
O26	bDT	0	rep2	female	20.2	O26-rep2	100			DT:10-bDT:5	-1.34199	-4.71379	2.02982	0.94803
O19	DT	0	rep2	female	19.8	O19-rep2	100			bDT:15-bDT:5	-0.574011	-3.94581	2.79779	0.999908
O20	DT	0	rep2	female	20.9	O20-rep2	100			DT:15-bDT:5	-2.77507	-6.14687	0.596734	0.195672
O27	DT	0	rep2	female	19.1	O27-rep2	100			bDT:10-DT:5	0.940729	-2.43107	4.31253	0.99532
O17	bDT	1	rep2	female	20.6	O17-rep2	100			DT:10-DT:5	1.34974	-2.02207	4.72154	0.9462
O18	bDT	1	rep2	female	21.1	O18-rep2	102.427			bDT:15-DT:5	2.11771	-1.25409	5.48951	0.559451
O25	bDT	1	rep2	female	21.2	O25-rep2	101.435			DT:15-DT:5	-0.0833474	-3.45515	3.28845	1
O26	bDT	1	rep2	female	19.9	O26-rep2	98.5149			DT:10-bDT:10	0.409006	-2.9628	3.78081	0.999995
O19	DT	1	rep2	female	20.1	O19-rep2	101.515			bDT:15-bDT:10	1.17698	-2.19482	4.54878	0.977356
O20	DT	1	rep2	female	22	O20-rep2	105.263			DT:15-bDT:10	-1.02408	-4.39588	2.34773	0.991319
O27	DT	1	rep2	female	20.8	O27-rep2	108.901			bDT:15-DT:10	0.767975	-2.60383	4.13978	0.999013
O17	bDT	5	rep2	female	20.6	O17-rep2	100			DT:15-DT:10	-1.43308	-4.80489	1.93872	0.923645
O18	bDT	5	rep2	female	21.9	O18-rep2	106.311			DT:15-bDT:15	-2.20106	-5.57286	1.17074	0.504763
O25	bDT	5	rep2	female	21.8	O25-rep2	104.306
O26	bDT	5	rep2	female	20.9	O26-rep2	103.465
O19	DT	5	rep2	female	20.3	O19-rep2	102.525
O20	DT	5	rep2	female	22.5	O20-rep2	107.656
O27	DT	5	rep2	female	20.6	O27-rep2	107.853
O17	bDT	10	rep2	female	21	O17-rep2	101.942
O18	bDT	10	rep2	female	20.9	O18-rep2	101.456
O25	bDT	10	rep2	female	20.7	O25-rep2	99.0431
O26	bDT	10	rep2	female	20.2	O26-rep2	100
O19	DT	10	rep2	female	20.6	O19-rep2	104.04
O20	DT	10	rep2	female	21.9	O20-rep2	104.785
O27	DT	10	rep2	female	20.9	O27-rep2	109.424
O17	bDT	15	rep2	female	21.1	O17-rep2	102.427
O18	bDT	15	rep2	female	20.6	O18-rep2	100
O25	bDT	15	rep2	female	21.2	O25-rep2	101.435
O26	bDT	15	rep2	female	20.5	O26-rep2	101.485
O19	DT	15	rep2	female	19.9	O19-rep2	100.505
O20	DT	15	rep2	female	21.1	O20-rep2	100.957
O27	DT	15	rep2	female	20.2	O27-rep2	105.759

## Sheet: EDFigure7g
Mouse	Treatment	Replicate	Unique ID	Sex	Colon length			Call: aov(formula = Colon ~ Tx * Sex, data = colons); Tx = treatment
O04	bDT	rep1	O04-rep1	female	8			Variable	Degrees of freedom	Sum Sq	Mean Sq	F value	Pr(>F)
O08	bDT	rep1	O08-rep1	female	7.7			Tx	1	0.0025	0.0025	0.0146939	0.905524
O09	bDT	rep1	O09-rep1	female	8.2			Rep	1	0.016129	0.016129	0.0947992	0.763441
O10	bDT	rep1	O10-rep1	female	8.2			Tx:Rep	1	0.0172043	0.0172043	0.101119	0.755956
O05	DT	rep1	O05-rep1	female	8.4			Residuals	12	2.04167	0.170139	NA	NA
O06	DT	rep1	O06-rep1	female	7.9
O11	DT	rep1	O11-rep1	female	7.4			Tukey’s HSD test for Treatment
O12	DT	rep1	O12-rep1	female	8.4			Comparison	diff	lwr	upr	p adj
O13	DT	rep1	O13-rep1	female	8.4			DT-bDT	0.025	-0.424357	0.474357	0.905524
O17	bDT	rep2	O17-rep2	female	7.5
O18	bDT	rep2	O18-rep2	female	8.8
O25	bDT	rep2	O25-rep2	female	7.9
O26	bDT	rep2	O26-rep2	female	7.9
O19	DT	rep2	O19-rep2	female	7.8
O20	DT	rep2	O20-rep2	female	8.3
O27	DT	rep2	O27-rep2	female	7.8

## Sheet: EDFigure7ehij
ID	Mouse	Rep	Treatment	Sex	Tissue	Celltype	Variable	Figure	Frequency (of CD45+)		Call (per variable): aov(formula = Variable ~ Tx * Sex * Rep, data = all.data) Tukey HSD for Tx
mouse_01-rep1	mouse_01	rep1	bDT	female	LILP	GFP.Treg	GFPofTreg	ED7e	17.4		P-value adjustment with Benjamini & Hochberg method on all assayed parameters (not shown)
mouse_02-rep1	mouse_02	rep1	bDT	female	LILP	GFP.Treg	GFPofTreg	ED7e	66.1		Celltype	Variable	pval	pval_adj
mouse_03-rep1	mouse_03	rep1	bDT	female	LILP	GFP.Treg	GFPofTreg	ED7e	36.2		GFP.Treg	GFPofTreg	7.54489e-05	0.000226347
mouse_05-rep1	mouse_05	rep1	DT	female	LILP	GFP.Treg	GFPofTreg	ED7e	3.19		Eos	ofCD45+	0.0442211	0.0663316
mouse_06-rep1	mouse_06	rep1	DT	female	LILP	GFP.Treg	GFPofTreg	ED7e	4.64		Neut	ofCD45+	0.0118497	0.0236994
mouse_07-rep1	mouse_07	rep1	DT	female	LILP	GFP.Treg	GFPofTreg	ED7e	5.53		NKcells	ofCD45+	0.179629	0.179629
mouse_08-rep1	mouse_08	rep1	DT	female	LILP	GFP.Treg	GFPofTreg	ED7e	4.57
mouse_09-rep1	mouse_09	rep1	DT	female	LILP	GFP.Treg	GFPofTreg	ED7e	6.78
mouse_01-rep1	mouse_01	rep1	bDT	female	LILP	Eos	ofCD45+	ED7j	8.14
mouse_02-rep1	mouse_02	rep1	bDT	female	LILP	Eos	ofCD45+	ED7j	5.31
mouse_03-rep1	mouse_03	rep1	bDT	female	LILP	Eos	ofCD45+	ED7j	4.57
mouse_05-rep1	mouse_05	rep1	DT	female	LILP	Eos	ofCD45+	ED7j	10.6
mouse_06-rep1	mouse_06	rep1	DT	female	LILP	Eos	ofCD45+	ED7j	8.76
mouse_07-rep1	mouse_07	rep1	DT	female	LILP	Eos	ofCD45+	ED7j	7.66
mouse_08-rep1	mouse_08	rep1	DT	female	LILP	Eos	ofCD45+	ED7j	7.09
mouse_09-rep1	mouse_09	rep1	DT	female	LILP	Eos	ofCD45+	ED7j	9.43
mouse_01-rep1	mouse_01	rep1	bDT	female	LILP	Neut	ofCD45+	ED7i	0.42
mouse_02-rep1	mouse_02	rep1	bDT	female	LILP	Neut	ofCD45+	ED7i	0.34
mouse_03-rep1	mouse_03	rep1	bDT	female	LILP	Neut	ofCD45+	ED7i	0.69
mouse_05-rep1	mouse_05	rep1	DT	female	LILP	Neut	ofCD45+	ED7i	1.07
mouse_06-rep1	mouse_06	rep1	DT	female	LILP	Neut	ofCD45+	ED7i	0.97
mouse_07-rep1	mouse_07	rep1	DT	female	LILP	Neut	ofCD45+	ED7i	0.88
mouse_08-rep1	mouse_08	rep1	DT	female	LILP	Neut	ofCD45+	ED7i	0.62
mouse_09-rep1	mouse_09	rep1	DT	female	LILP	Neut	ofCD45+	ED7i	0.63
mouse_01-rep1	mouse_01	rep1	bDT	female	LILP	NKcells	ofCD45+	ED7j	0.47
mouse_02-rep1	mouse_02	rep1	bDT	female	LILP	NKcells	ofCD45+	ED7j	0.51
mouse_03-rep1	mouse_03	rep1	bDT	female	LILP	NKcells	ofCD45+	ED7j	0.47
mouse_05-rep1	mouse_05	rep1	DT	female	LILP	NKcells	ofCD45+	ED7j	0.49
mouse_06-rep1	mouse_06	rep1	DT	female	LILP	NKcells	ofCD45+	ED7j	0.49
mouse_07-rep1	mouse_07	rep1	DT	female	LILP	NKcells	ofCD45+	ED7j	0.66
mouse_08-rep1	mouse_08	rep1	DT	female	LILP	NKcells	ofCD45+	ED7j	0.41
mouse_09-rep1	mouse_09	rep1	DT	female	LILP	NKcells	ofCD45+	ED7j	0.46
mouse_01-rep2	mouse_01	rep2	bDT	female	LILP	GFP.Treg	GFPofTreg	ED7e	36.2
mouse_02-rep2	mouse_02	rep2	bDT	female	LILP	GFP.Treg	GFPofTreg	ED7e	44.3
mouse_03-rep2	mouse_03	rep2	bDT	female	LILP	GFP.Treg	GFPofTreg	ED7e	34.1
mouse_04-rep2	mouse_04	rep2	bDT	female	LILP	GFP.Treg	GFPofTreg	ED7e	38.1
mouse_05-rep2	mouse_05	rep2	DT	female	LILP	GFP.Treg	GFPofTreg	ED7e	5.88
mouse_06-rep2	mouse_06	rep2	DT	female	LILP	GFP.Treg	GFPofTreg	ED7e	3.35
mouse_07-rep2	mouse_07	rep2	DT	female	LILP	GFP.Treg	GFPofTreg	ED7e	4.71
mouse_01-rep2	mouse_01	rep2	bDT	female	LILP	Eos	ofCD45+	ED7j	7.3
mouse_02-rep2	mouse_02	rep2	bDT	female	LILP	Eos	ofCD45+	ED7j	7.76
mouse_03-rep2	mouse_03	rep2	bDT	female	LILP	Eos	ofCD45+	ED7j	7
mouse_04-rep2	mouse_04	rep2	bDT	female	LILP	Eos	ofCD45+	ED7j	5.53
mouse_05-rep2	mouse_05	rep2	DT	female	LILP	Eos	ofCD45+	ED7j	7.44
mouse_06-rep2	mouse_06	rep2	DT	female	LILP	Eos	ofCD45+	ED7j	6.67
mouse_07-rep2	mouse_07	rep2	DT	female	LILP	Eos	ofCD45+	ED7j	6.56
mouse_01-rep2	mouse_01	rep2	bDT	female	LILP	Neut	ofCD45+	ED7i	0.21
mouse_02-rep2	mouse_02	rep2	bDT	female	LILP	Neut	ofCD45+	ED7i	0.47
mouse_03-rep2	mouse_03	rep2	bDT	female	LILP	Neut	ofCD45+	ED7i	0.31
mouse_04-rep2	mouse_04	rep2	bDT	female	LILP	Neut	ofCD45+	ED7i	0.51
mouse_05-rep2	mouse_05	rep2	DT	female	LILP	Neut	ofCD45+	ED7i	0.31
mouse_06-rep2	mouse_06	rep2	DT	female	LILP	Neut	ofCD45+	ED7i	0.47
mouse_07-rep2	mouse_07	rep2	DT	female	LILP	Neut	ofCD45+	ED7i	0.71
mouse_01-rep2	mouse_01	rep2	bDT	female	LILP	NKcells	ofCD45+	ED7j	0.7
mouse_02-rep2	mouse_02	rep2	bDT	female	LILP	NKcells	ofCD45+	ED7j	0.66
mouse_03-rep2	mouse_03	rep2	bDT	female	LILP	NKcells	ofCD45+	ED7j	0.62
mouse_04-rep2	mouse_04	rep2	bDT	female	LILP	NKcells	ofCD45+	ED7j	0.53
mouse_05-rep2	mouse_05	rep2	DT	female	LILP	NKcells	ofCD45+	ED7j	0.57
mouse_06-rep2	mouse_06	rep2	DT	female	LILP	NKcells	ofCD45+	ED7j	0.54
mouse_07-rep2	mouse_07	rep2	DT	female	LILP	NKcells	ofCD45+	ED7j	0.48
