# Supplementary material for: Terminal differentiation and persistence of effector regulatory T cells essential for preventing intestinal inflammation
Source: Nat Immunol. 2025 Feb 4;26(3):444–58. doi: 10.1038/s41590-024-02075-6 (PMC11876075; doi:10.1038/s41590-024-02075-6)
Supplement: Supplementary file 18 — Statistical Source Data. [file 41590_2024_2075_MOESM18_ESM.xlsx]

## Sheet: EDFigure8ab
Mouse	Tissue	Celltype	Variable	Value
mouse_03	SILP	Treg	TdTomato+ (ED8a)	30.2
mouse_05	SILP	Treg	TdTomato+ (ED8a)	56.2
mouse_07	SILP	Treg	TdTomato+ (ED8a)	44.6
mouse_09	SILP	Treg	TdTomato+ (ED8a)	56.3
mouse_01	SILP	Treg	TdTomato+ (ED8a)	66.7
mouse_02	SILP	Treg	TdTomato+ (ED8a)	61
mouse_03	SILP	Treg	TdTomato+ (ED8a)	45.8
mouse_04	SILP	Treg	TdTomato+ (ED8a)	62.1
mouse_03	SILP	Treg	TdTomato.of.YFP (ED8b)	100
mouse_05	SILP	Treg	TdTomato.of.YFP (ED8b)	100
mouse_07	SILP	Treg	TdTomato.of.YFP (ED8b)	96.3
mouse_09	SILP	Treg	TdTomato.of.YFP (ED8b)	98
mouse_01	SILP	Treg	TdTomato.of.YFP (ED8b)	100
mouse_02	SILP	Treg	TdTomato.of.YFP (ED8b)	96.7
mouse_03	SILP	Treg	TdTomato.of.YFP (ED8b)	97.1
mouse_04	SILP	Treg	TdTomato.of.YFP (ED8b)	97.7

## Sheet: EDFigure8defghij
Mouse	Rep	Tissue	Celltype	Variable	Value		aov(Formula = Variable ~ GFP * Tissue), Tukey HSD for GFP pos vs neg per tissue
mouse_02	rep1	LILP	GFP.pos	ofFoxp3+	50.1		Adjusted with Benjamini Hochberg method for all parameters per tissue
mouse_03	rep1	LILP	GFP.pos	ofFoxp3+	50.2		Variable	LILP adj p-value	SILP adjusted p-value
mouse_04	rep1	LILP	GFP.pos	ofFoxp3+	47.9		ofParent	0.999242	0.104204
mouse_02	rep1	SILP	GFP.pos	ofFoxp3+	47.3		CD39	0.0031974	0.00408087
mouse_03	rep1	SILP	GFP.pos	ofFoxp3+	59.6		CD62L	0.011882	0.0366124
mouse_04	rep1	SILP	GFP.pos	ofFoxp3+	55.1		CTLA4	0.00679024	0.0108461
mouse_02	rep1	LILP	GFP.pos	CD39	90.7		Gata3	0.893174	0.0312344
mouse_03	rep1	LILP	GFP.pos	CD39	91.1		KLRG1	0.893174	0.0806548
mouse_04	rep1	LILP	GFP.pos	CD39	91.9		RORGt	5.97879e-05	0.0108461
mouse_02	rep1	SILP	GFP.pos	CD39	81.8
mouse_03	rep1	SILP	GFP.pos	CD39	86.5
mouse_04	rep1	SILP	GFP.pos	CD39	86.9
mouse_02	rep1	LILP	GFP.pos	CD62L	0.57
mouse_03	rep1	LILP	GFP.pos	CD62L	1.05
mouse_04	rep1	LILP	GFP.pos	CD62L	0.55
mouse_02	rep1	SILP	GFP.pos	CD62L	0.28
mouse_03	rep1	SILP	GFP.pos	CD62L	0
mouse_04	rep1	SILP	GFP.pos	CD62L	0.48
mouse_02	rep1	LILP	GFP.pos	CTLA4	94.6
mouse_03	rep1	LILP	GFP.pos	CTLA4	93
mouse_04	rep1	LILP	GFP.pos	CTLA4	94.7
mouse_02	rep1	SILP	GFP.pos	CTLA4	89.8
mouse_03	rep1	SILP	GFP.pos	CTLA4	88.1
mouse_04	rep1	SILP	GFP.pos	CTLA4	86
mouse_02	rep1	LILP	GFP.pos	Gata3	8.71
mouse_03	rep1	LILP	GFP.pos	Gata3	11.6
mouse_04	rep1	LILP	GFP.pos	Gata3	12.8
mouse_02	rep1	SILP	GFP.pos	Gata3	38.2
mouse_03	rep1	SILP	GFP.pos	Gata3	36
mouse_04	rep1	SILP	GFP.pos	Gata3	51.4
mouse_02	rep1	LILP	GFP.pos	KLRG1	20.4
mouse_03	rep1	LILP	GFP.pos	KLRG1	23.8
mouse_04	rep1	LILP	GFP.pos	KLRG1	23.7
mouse_02	rep1	SILP	GFP.pos	KLRG1	49.7
mouse_03	rep1	SILP	GFP.pos	KLRG1	55.6
mouse_04	rep1	SILP	GFP.pos	KLRG1	60
mouse_02	rep1	LILP	GFP.pos	RORgt	70.3
mouse_03	rep1	LILP	GFP.pos	RORgt	63.3
mouse_04	rep1	LILP	GFP.pos	RORgt	69.6
mouse_02	rep1	SILP	GFP.pos	RORgt	32.9
mouse_03	rep1	SILP	GFP.pos	RORgt	31.8
mouse_04	rep1	SILP	GFP.pos	RORgt	41.9
mouse_02	rep1	LILP	GFP.neg	ofFoxp3+	49.4
mouse_03	rep1	LILP	GFP.neg	ofFoxp3+	49.3
mouse_04	rep1	LILP	GFP.neg	ofFoxp3+	51
mouse_02	rep1	SILP	GFP.neg	ofFoxp3+	51.8
mouse_03	rep1	SILP	GFP.neg	ofFoxp3+	38.6
mouse_04	rep1	SILP	GFP.neg	ofFoxp3+	39.4
mouse_02	rep1	LILP	GFP.neg	CD39	55.4
mouse_03	rep1	LILP	GFP.neg	CD39	55.9
mouse_04	rep1	LILP	GFP.neg	CD39	65.7
mouse_02	rep1	SILP	GFP.neg	CD39	38.8
mouse_03	rep1	SILP	GFP.neg	CD39	58.4
mouse_04	rep1	SILP	GFP.neg	CD39	54.7
mouse_02	rep1	LILP	GFP.neg	CD62L	6.12
mouse_03	rep1	LILP	GFP.neg	CD62L	6.03
mouse_04	rep1	LILP	GFP.neg	CD62L	4.61
mouse_02	rep1	SILP	GFP.neg	CD62L	4.37
mouse_03	rep1	SILP	GFP.neg	CD62L	1.55
mouse_04	rep1	SILP	GFP.neg	CD62L	6.25
mouse_02	rep1	LILP	GFP.neg	CTLA4	62.8
mouse_03	rep1	LILP	GFP.neg	CTLA4	68.4
mouse_04	rep1	LILP	GFP.neg	CTLA4	70.5
mouse_02	rep1	SILP	GFP.neg	CTLA4	49.4
mouse_03	rep1	SILP	GFP.neg	CTLA4	70.5
mouse_04	rep1	SILP	GFP.neg	CTLA4	67.2
mouse_02	rep1	LILP	GFP.neg	Gata3	13.6
mouse_03	rep1	LILP	GFP.neg	Gata3	15.7
mouse_04	rep1	LILP	GFP.neg	Gata3	18
mouse_02	rep1	SILP	GFP.neg	Gata3	14.7
mouse_03	rep1	SILP	GFP.neg	Gata3	23.2
mouse_04	rep1	SILP	GFP.neg	Gata3	30.4
mouse_02	rep1	LILP	GFP.neg	KLRG1	26.1
mouse_03	rep1	LILP	GFP.neg	KLRG1	30.4
mouse_04	rep1	LILP	GFP.neg	KLRG1	32.3
mouse_02	rep1	SILP	GFP.neg	KLRG1	21.1
mouse_03	rep1	SILP	GFP.neg	KLRG1	44.1
mouse_04	rep1	SILP	GFP.neg	KLRG1	45.3
mouse_02	rep1	LILP	GFP.neg	RORgt	11.5
mouse_03	rep1	LILP	GFP.neg	RORgt	9.43
mouse_04	rep1	LILP	GFP.neg	RORgt	14.5
mouse_02	rep1	SILP	GFP.neg	RORgt	6.68
mouse_03	rep1	SILP	GFP.neg	RORgt	9.09
mouse_04	rep1	SILP	GFP.neg	RORgt	22.5
