# Supplementary material for: Terminal differentiation and persistence of effector regulatory T cells essential for preventing intestinal inflammation
Source: Nat Immunol. 2025 Feb 4;26(3):444–58. doi: 10.1038/s41590-024-02075-6 (PMC11876075; doi:10.1038/s41590-024-02075-6)
Supplement: Supplementary file 19 — Statistical Source Data. [file 41590_2024_2075_MOESM19_ESM.xlsx]

## Sheet: EDFig9abcdef
	ED Fig. 9abd		ED Fig. 9a	ED Fig. 9b	ED Fig. 9d	ED Fig. 9f				Log normalized gene expression values (ED Fig. 9c and e)
cell_id	X_umap-0	X_umap-1	Tissue	SC_cluster	Cell annotation	Enrichment score for Bulk RNAseq Cluster bI	Enrichment score for Bulk RNAseq Cluster bII	Enrichment score for Bulk RNAseq Cluster bIII	Enrichment score for Bulk RNAseq Cluster bIV	Ccr7	Tcf7	Mki67	Il10	Gata3	Rorc
AAACCTGAGCAGATCG-1	2.69232	7.79606	LI	4	LI Gata3+ Il10-	0.317673	0.282835	0.0748588	0.0361051	0	0	0	0	3.41172	0
AAACCTGAGCGCTCCA-1	0.965014	1.47311	SI	1	SI Rorc+ Il10+	0.118327	0.323037	0.180987	0.229594	0	0	0	3.55817	0	0
AAACCTGAGGATGCGT-1	-0.166127	-1.9676	SI	1	SI Rorc+ Il10+	0.0379637	0.412475	0.0487248	0.202546	0	0	0	3.31357	1.57877	0.995361
AAACCTGAGGCTACGA-1	2.70115	-1.51717	SI	1	SI Rorc+ Il10+	0.103988	0.349343	0.0954117	0.254464	0	0	0	3.03732	0.926914	0
AAACCTGCAATGCCAT-1	-2.7659	1.48633	LI	0	LI Rorc+ Il10+	0.102509	0.380832	0.105729	0.243666	0	0	1.1763	4.22029	0	0
AAACCTGCACCATCCT-1	3.22503	5.24198	SI	3	SI Gata3+ Il10+	0.179728	0.292888	0.148118	0.135259	0	0	0	3.77407	1.97318	0
AAACCTGCACGCATCG-1	2.39777	0.48786	SI	1	SI Rorc+ Il10+	0.0892746	0.37609	0.108574	0.21657	0	0	0	2.32337	0	1.37962
AAACCTGCACGCCAGT-1	-2.7913	3.25384	LI	0	LI Rorc+ Il10+	0.0525419	0.352923	0.108462	0.207962	0	0	0	4.07655	0	0.951318
AAACCTGCAGACAGGT-1	-0.301652	2.73967	LI	0	LI Rorc+ Il10-	0.101555	0.370325	0.0707346	0.108175	0	0	0	0	0	0
AAACCTGGTAAATACG-1	3.63555	-1.89302	SI	1	SI Rorc+ Il10+	0.0555053	0.401402	0.109115	0.199087	0	0	0	2.39298	0	0.887902
AAACCTGGTATATGAG-1	-0.723166	4.31415	LI	0	LI Rorc+ Il10+	0.108002	0.276126	0.17487	0.224349	0	0.661842	0	0.661842	0	2.34332
AAACCTGGTCGAACAG-1	-0.971347	5.76454	LI	5	LI Gata3+ Il10+	0.187369	0.256588	0.0631732	0.113125	0	0	0	1.36072	0	0
AAACCTGGTCTAACGT-1	5.885	5.61946	SI	3	SI Gata3+ Il10-	0.136901	0.165155	0.181807	0.115861	0	0	0	0	2.15692	0
AAACCTGGTTCAGTAC-1	-2.20334	3.90609	LI	0	LI Rorc+ Il10+	0.0615845	0.224529	0.150633	0.169344	0	0	0	2.84093	0	0
AAACCTGTCACCACCT-1	2.36084	-2.20468	SI	1	SI Rorc+ Il10+	0.102148	0.341268	0.0313584	0.249742	0	0	0	3.24576	0	0.95818
AAACCTGTCCCTCAGT-1	-2.54821	5.31081	LI	0	LI Rorc+ Il10+	0.0781641	0.423349	0.107487	0.168972	0	0	0	3.33008	0	0.86658
AAACCTGTCTACTATC-1	-1.68355	0.51162	LI	0	LI Rorc+ Il10+	0.0597253	0.484062	0.11415	0.242269	0	0	0.776767	3.86319	0	0
AAACCTGTCTGCGTAA-1	-2.88119	0.793047	LI	0	LI Rorc+ Il10+	0.0901248	0.472387	0.126823	0.261464	0	0	0.814234	1.33155	0.814234	0
AAACGGGAGAGACTTA-1	-2.09141	-0.284308	LI	0	LI Rorc+ Il10+	0.0287669	0.251888	0.0945788	0.292054	1.24716	0	0	2.69932	0	0
AAACGGGAGCAATATG-1	0.135852	8.70779	LI	4	LI Gata3+ Il10-	0.316244	0.269516	0.467098	0.0902756	0	0	3.84874	0	3.31299	0
AAACGGGAGCCTCGTG-1	-0.156071	2.51427	LI	0	LI Rorc+ Il10+	0.100952	0.25848	0.0930326	0.141913	0	0	0	1.23028	0	0
AAACGGGAGGCAAAGA-1	-1.13723	-1.43958	SI	1	SI Rorc+ Il10+	0.0767721	0.395537	0.113695	0.210684	0	0	0	1.75795	2.79814	0
AAACGGGAGGTACTCT-1	0.827625	1.75949	SI	1	SI Rorc+ Il10+	0.119465	0.332464	0.0553424	0.195153	0	0	0	2.94645	0	0.969646
AAACGGGAGTTGAGAT-1	2.18918	4.21961	SI	2	SI Resting	0.226982	0.199407	0.0581001	0.0713849	0	1.77512	0	0	0	1.14492
AAACGGGCAAGCTGAG-1	3.56886	0.347744	SI	1	SI Rorc+ Il10+	0.121196	0.322667	0.101625	0.189208	0	0	0	4.09718	0	0
AAACGGGCAATGAAAC-1	2.88311	-0.784446	SI	1	SI Rorc+ Il10+	0.0919371	0.432542	0.112227	0.208115	0	0	0	4.18889	0	0
AAACGGGCACCCATGG-1	-3.61887	-0.525715	LI	0	LI Rorc+ Il10+	0.0345471	0.358765	0.114731	0.320042	0	0	1.09895	4.26842	0	0
AAACGGGGTCTCCACT-1	1.68196	-2.28683	SI	1	SI Rorc+ Il10+	0.0829176	0.28822	0.0814039	0.161233	0	0	0	3.25652	1.27865	0
AAACGGGGTGTAATGA-1	-1.11439	-0.310802	SI	1	SI Rorc+ Il10+	0.0225173	0.383208	0.0739554	0.25627	0	0	0	3.26579	0	0
AAACGGGGTTTGACTG-1	-1.23201	1.43768	LI	0	LI Rorc+ Il10+	0.0300356	0.375783	0.125968	0.266917	0	0	0	2.42859	0	0
AAACGGGTCAAACCAC-1	-1.86947	4.05859	LI	0	LI Rorc+ Il10+	0.0278951	0.420976	0.144856	0.274684	0	0	0	1.61471	0.754888	0
AAACGGGTCCACGAAT-1	1.71626	2.87006	SI	3	SI Gata3+ Il10+	0.220796	0.246145	0.134903	0.169093	0	0	0	0.86301	0	0
AAACGGGTCCTTTCTC-1	4.52235	-1.42649	SI	3	SI Gata3+ Il10+	0.118347	0.390766	0.0852207	0.168061	0	0	0	2.10271	2.10271	0
AAACGGGTCTAACGGT-1	-0.367148	5.2692	LI	0	LI Rorc+ Il10-	0.143832	0.255908	0.130136	0.149093	3.22264	0	0	0	0.813709	0.813709
AAACGGGTCTTTACAC-1	-6.82288	4.1485	LI	0	LI Rorc+ Il10-	0.0744003	0.35678	0.137578	0.278784	0	0	0	0	0	0
AAAGATGAGCTGAAAT-1	0.0772384	7.78004	LI	3	LI Gata3+ Il10-	0.269359	0.167726	0.179053	0.16198	0	0	0	0	1.20139	0
AAAGATGCACTTCTGC-1	-4.74103	3.74398	LI	0	LI Rorc+ Il10+	0.076756	0.368371	0.150102	0.282008	0	0	0	1.46865	0	0
AAAGATGCAGTATCTG-1	3.86484	9.41363	LI	4	LI Gata3+ Il10-	0.27125	0.217641	0.1576	0.0753263	0	0	0	0	3.92539	0
AAAGATGCATCCTTGC-1	-1.45567	1.62945	LI	4	LI Gata3+ Il10+	0.106372	0.430223	0.0727649	0.221356	0	0	0	2.22908	2.6238	0
AAAGATGCATTGGTAC-1	0.802999	5.13322	LI	2	LI Resting	0.289931	0.115309	0.141282	0.0690684	2.16349	0	0	0	1.11102	0
AAAGATGGTCAGAAGC-1	-1.89348	8.66263	LI	5	LI Gata3+ Il10-	0.274241	0.213529	0.0606811	0.0808604	0	0	0	0	0	0
AAAGATGGTCCGCTGA-1	2.57158	-0.694219	SI	1	SI Rorc+ Il10+	0.115672	0.46981	0.0915007	0.282094	0	0	0	4.25447	0	0.896276
AAAGATGGTCTCGTTC-1	-3.95711	-1.0778	LI	0	LI Rorc+ Il10+	0.00415796	0.401529	0.0736814	0.310187	0	0	0	2.55279	0	0
AAAGATGGTGACTACT-1	3.02888	2.31688	LI	2	LI Resting	0.170589	0.307186	0.0477072	0.0462693	1.21437	1.21437	0	0	0	0
AAAGATGGTGACTCAT-1	-6.24714	2.39123	LI	0	LI Rorc+ Il10+	0.0889044	0.414151	0.107316	0.268703	0	0	0	0.858531	0	0
AAAGATGGTGAGTGAC-1	-5.23004	1.45861	LI	0	LI Rorc+ Il10+	0.0646921	0.420528	0.119701	0.288282	0	0	0	3.4906	0	0.949294
AAAGATGTCTTGACGA-1	2.10727	0.0417629	SI	1	SI Rorc+ Il10+	0.104479	0.320705	0.13644	0.263264	0	1.06891	0	3.29024	0	0
AAAGCAAAGACGACGT-1	-2.19638	6.87573	LI	5	LI Gata3+ Il10-	0.262272	0.244512	0.118966	0.148536	0	0	0	0	0	0
AAAGCAACAGATGGGT-1	-5.05814	-0.0837446	LI	0	LI Rorc+ Il10+	0.02749	0.3553	0.0189654	0.238632	0	0	0	3.34405	0	1.71749
AAAGCAAGTAAGAGGA-1	-2.2875	3.60957	LI	0	LI Rorc+ Il10+	0.106586	0.323864	0.142791	0.192298	0	0	0	3.32628	1.09002	1.09002
AAAGCAAGTAATAGCA-1	1.94041	-1.17947	SI	1	SI Rorc+ Il10+	0.088748	0.401512	0.109471	0.209636	0	0	0	2.6428	1.03498	0
AAAGCAAGTACATGTC-1	-4.38968	3.86524	LI	0	LI Rorc+ Il10-	0.112739	0.295609	0.10291	0.192492	0	0	0	0	0	0
AAAGCAAGTATAAACG-1	-3.1344	7.90034	LI	6	LI Proliferating	0.225675	0.136731	0.665555	0.11246	0.592947	0	2.34102	0	0.592947	0
AAAGCAAGTATATGAG-1	-0.0714575	4.3691	LI	2	LI Resting	0.134134	0.179602	0.211805	0.129876	0	2.45841	0	0	0	0
AAAGCAAGTGAGCGAT-1	-0.524455	6.09789	LI	5	LI Gata3+ Il10-	0.153469	0.18432	0.0705111	0.0910508	0	0	0	0	2.86333	0
AAAGCAAGTGAGTATA-1	2.89207	3.54255	LI	2	LI Resting	0.176678	0.189803	0.159903	0.0756445	2.29089	0	0	0	0	0
AAAGCAATCAGCCTAA-1	0.697211	-0.826658	SI	1	SI Rorc+ Il10+	0.0755535	0.262788	0.122041	0.146259	0	0	0	2.70294	1.50441	0
AAAGCAATCCAGAGGA-1	-0.482306	1.88975	LI	0	LI Rorc+ Il10+	0.0874941	0.388748	0.0568593	0.181749	0	0	0	2.80175	2.53064	1.76092
AAAGCAATCCCATTAT-1	-2.97409	-0.802054	LI	0	LI Rorc+ Il10+	0.0292539	0.29066	0.192489	0.349908	0	0	1.47705	2.66706	0	0
AAAGCAATCGCATGAT-1	1.37775	5.75993	LI	4	LI Gata3+ Il10+	0.0813609	0.340547	0.0996774	0.143809	0	0	0	1.99639	2.99579	0
AAAGCAATCGTTACGA-1	2.09816	9.76521	LI	4	LI Gata3+ Il10+	0.232715	0.333959	0.179819	0.160393	0	0	0	1.51287	3.22373	0
AAAGCAATCTACTTAC-1	-1.60591	3.35836	LI	0	LI Rorc+ Il10+	0.0890398	0.343002	0.0981324	0.170538	0	0	0.854912	2.33435	0	0
AAAGCAATCTATCGCC-1	3.02471	8.87121	LI	4	LI Gata3+ Il10+	0.241945	0.26617	0.203807	0.131476	0	0	0	2.77938	1.81304	0
AAAGCAATCTCCAGGG-1	-1.89345	3.50489	LI	0	LI Rorc+ Il10+	0.107922	0.353264	0.103357	0.244755	0	0	0	2.60007	0	0
AAAGCAATCTCGCTTG-1	3.58582	6.2146	SI	3	SI Gata3+ Il10+	0.232612	0.204361	0.104771	0.0731814	0	0	0	1.13982	0	0
AAAGTAGAGAGCAATT-1	4.86385	1.59893	SI	3	SI Gata3+ Il10+	0.141346	0.301756	0.172934	0.115596	0	0	0	1.22019	1.22019	0
AAAGTAGAGATTACCC-1	1.66685	-0.206122	SI	1	SI Rorc+ Il10-	0.106945	0.246242	0.0882646	0.208598	0	0	0	0	1.12297	1.12297
AAAGTAGCAAACTGTC-1	-6.52185	3.66968	LI	0	LI Rorc+ Il10+	0.0973713	0.341916	0.133577	0.247191	0	0	0	1.3013	0.792652	0.792652
AAAGTAGCAAGCTGGA-1	-4.42917	-0.281438	LI	0	LI Rorc+ Il10-	0.0442474	0.356869	0.132762	0.174207	0	0	0	0	0	0
AAAGTAGCAGATGAGC-1	0.00532677	6.54113	LI	4	LI Gata3+ Il10-	0.201826	0.247364	0.112399	0.128874	0	0	0	0	0	0
AAAGTAGCAGCTCGAC-1	0.693665	-2.9215	SI	1	SI Rorc+ Il10+	0.0601044	0.463282	0.102313	0.263721	0	0	0	3.61416	0	1.70002
AAAGTAGCATGACGGA-1	-3.48819	-1.75019	LI	0	LI Rorc+ Il10+	0.0354373	0.302846	0.141952	0.236974	0	0	0	2.17853	1.46647	0
AAAGTAGCATTGTGCA-1	-0.0757164	7.5615	LI	5	LI Gata3+ Il10-	0.212435	0.12437	0.103438	0.0513003	0	0	0	0	2.10651	0
AAAGTAGGTAAGGATT-1	-2.48026	-0.606978	LI	0	LI Rorc+ Il10+	0.0498436	0.345109	0.142586	0.234705	0	0	0	3.97663	1.15612	0
AAAGTAGGTCTGATCA-1	2.92873	-0.107664	SI	1	SI Rorc+ Il10+	0.0481335	0.338077	0.11178	0.282989	0	0	0	2.54278	0	1.77127
AAAGTAGGTGTAATGA-1	0.304778	2.75792	LI	2	LI Resting	0.151595	0.239715	0.099284	0.132176	0	1.91209	0	0	0	0
AAAGTAGGTTCTGTTT-1	-3.86171	3.62244	LI	0	LI Rorc+ Il10+	0.111429	0.324338	0.122337	0.1639	0	0	0	2.00484	0	0
AAAGTAGTCAGCGACC-1	3.73045	7.86892	SI	3	SI Gata3+ Il10+	0.258294	0.244639	0.126614	0.0949315	0	0	0	0.982019	3.1378	0
AAAGTAGTCAGGTTCA-1	2.2314	7.41837	LI	4	LI Gata3+ Il10+	0.145223	0.328714	0.104475	0.14002	0	0	0	3.57394	0	0.932858
AAAGTAGTCCAAAGTC-1	-2.94126	4.96589	LI	0	LI Rorc+ Il10+	0.0946232	0.318288	0.135863	0.229266	0	0	1.10071	1.71774	1.10071	0
AAATGCCAGAAAGTGG-1	1.97837	5.94112	LI	2	LI Resting	0.317437	0.128624	0.0908637	0.0297303	2.0562	0.839737	0	0	0	0
AAATGCCAGAGCTATA-1	-0.91945	2.41852	LI	0	LI Rorc+ Il10+	0.100391	0.388472	0.102406	0.209815	0	0	0	2.10515	0	0
AAATGCCCACAAGACG-1	0.0696243	1.81587	SI	1	SI Rorc+ Il10-	0.12879	0.22663	0.0941225	0.125689	0	0	0	0	0	1.10624
AAATGCCCACAGGCCT-1	5.47788	7.91586	SI	3	SI Gata3+ Il10+	0.260292	0.21253	0.111549	0.0619455	0	0	0	1.56052	2.29255	0
AAATGCCCACCTCGTT-1	1.49093	2.71944	LI	2	LI Resting	0.0137678	0.117543	0.189526	0.0992525	0	0	0	2.69447	0	0
AAATGCCCACTCTGTC-1	-2.98906	0.502428	LI	0	LI Rorc+ Il10+	0.0389192	0.483422	0.0824689	0.275282	0	0	0	3.4124	0	0.75624
AAATGCCCAGTAGAGC-1	-4.60399	2.65698	LI	0	LI Rorc+ Il10+	0.0787707	0.411183	0.0903572	0.287635	0	0	0	1.9226	0.639889	0
AAATGCCCATGCTAGT-1	1.58059	0.496706	SI	1	SI Rorc+ Il10+	0.114883	0.278877	0.120542	0.237462	0	0	0	2.00193	0	0
AAATGCCCATGTAGTC-1	-4.19104	0.938838	LI	0	LI Rorc+ Il10+	0.0696087	0.3891	0.08896	0.332628	0	0	0	2.47362	0.723011	0.723011
AAATGCCGTACGAAAT-1	3.23252	7.6578	SI	3	SI Gata3+ Il10+	0.128914	0.302876	0.125374	0.154398	0	0	0	3.07036	2.62758	0
AAATGCCGTCATGCAT-1	7.16003	2.95608	LI	2	LI Resting	0.201505	0.119282	0.141317	0.0474091	5.04091	2.06765	0	0	0	0
AAATGCCGTGGACGAT-1	1.32035	-2.30952	SI	1	SI Rorc+ Il10+	0.0619428	0.385896	0.110026	0.203527	0	0	0	2.58443	0	0.999679
AAATGCCTCAGAGGTG-1	2.24186	9.96564	LI	4	LI Gata3+ Il10+	0.218438	0.211188	0.157571	0.166828	0	0	0	1.50658	2.02465	0
AACACGTAGAATTCCC-1	4.09137	3.44007	SI	3	SI Gata3+ Il10-	0.159261	0.215991	0.111476	0.0992283	0	0	0	0	1.97329	0
AACACGTAGACGCACA-1	4.80154	3.57361	SI	2	SI Resting	0.192938	0.116463	0.0721859	0.0106534	5.22362	0.916061	0	0	0.916061	0
AACACGTAGCGCCTCA-1	-3.46024	4.00546	LI	0	LI Rorc+ Il10+	0.0749611	0.374246	0.167175	0.251172	0	0	0	2.06589	0	0
AACACGTAGCTAGTTC-1	-0.633564	5.43534	LI	2	LI Resting	0.191475	0.209505	0.167547	0.126007	0	0	0	0	1.82919	0
AACACGTAGGAGTACC-1	5.12864	6.81364	SI	3	SI Gata3+ Il10-	0.241796	0.183363	0.102774	0.0994612	0	0	0	0	3.4526	0
AACACGTCAGACGCAA-1	-3.78453	7.1287	LI	6	LI Proliferating	0.040173	0.183726	0.647626	0.20098	0	0	2.87031	0	0	0
AACACGTCAGTAAGAT-1	-0.702965	3.91129	LI	0	LI Rorc+ Il10+	0.144579	0.336178	0.119301	0.127389	0	0	0.854099	1.38695	0	0
AACACGTCATAGGATA-1	2.19729	-2.71045	SI	1	SI Rorc+ Il10+	0.105297	0.438698	0.102347	0.234223	0	0	0	4.02471	0	1.67009
AACACGTCATGACGGA-1	-2.92914	5.9256	LI	0	LI Rorc+ Il10+	0.121971	0.321448	0.0863402	0.218774	2.95367	0	0	1.70002	0	0
AACACGTCATGTTCCC-1	1.66569	7.93887	LI	4	LI Gata3+ Il10-	0.269193	0.217904	0.10621	0.0979268	0	0	0	0	2.39731	0
AACACGTGTACACCGC-1	5.26137	3.32567	LI	2	LI Resting	0.184685	0.218302	0.0726255	0.0759328	4.50198	0.957298	0	0	0	0
AACACGTGTCCGAATT-1	3.25901	6.04292	SI	3	SI Gata3+ Il10-	0.278105	0.229895	0.158337	0.0767524	0	0	0	0	1.84688	0
AACACGTGTGATGTCT-1	-2.07547	3.46857	LI	0	LI Rorc+ Il10+	0.0770979	0.363071	0.133038	0.163861	0	0	0	3.20414	0	0
AACACGTGTTACCGAT-1	1.47852	1.66511	SI	1	SI Rorc+ Il10+	0.0690991	0.229851	0.0932513	0.137823	0	0	0	3.68408	1.31132	0
AACACGTGTTCCCGAG-1	-2.9329	-1.0616	LI	0	LI Rorc+ Il10+	0.0365672	0.301173	0.162076	0.340546	0	0	0	1.77955	0	0
AACACGTGTTGCCTCT-1	4.61209	3.6681	LI	2	LI Resting	0.202006	0.202116	0.102212	0.0329399	1.39746	0	0	0	0	0
AACACGTTCACATACG-1	5.53816	3.75807	LI	2	LI Resting	0.196011	0.181653	0.0744295	0.0336877	5.72841	1.66331	0	0	0	0
AACACGTTCCGCAGTG-1	1.32793	-2.25961	SI	1	SI Rorc+ Il10+	0.0934946	0.340408	0.0713358	0.248104	0	0	0	3.79491	1.11828	1.11828
AACACGTTCCTTTCTC-1	-2.31369	8.57057	LI	5	LI Gata3+ Il10-	0.242739	0.252537	0.116315	0.131691	0	0	0	0	0	0
AACACGTTCGTCTGAA-1	3.89777	6.12734	SI	3	SI Gata3+ Il10+	0.215467	0.227479	0.065909	0.0489791	0	0	0	0.996637	3.31587	0
AACACGTTCTAACGGT-1	-1.53718	6.68881	LI	5	LI Gata3+ Il10-	0.234265	0.277133	0.0747635	0.12348	0	0	0	0	0	0.888909
AACACGTTCTGTGCAA-1	-1.63843	8.28139	LI	5	LI Gata3+ Il10-	0.255322	0.25633	0.0942657	0.176904	0	0	0	0	0.693464	0
AACACGTTCTTAACCT-1	0.680141	8.53138	LI	4	LI Gata3+ Il10-	0.29586	0.205224	0.175674	0.095913	0.505401	0	0.505401	0	0.878949	0
AACCATGAGAGTACCG-1	-4.15623	-0.316956	LI	0	LI Rorc+ Il10+	0.0683802	0.44017	0.0844402	0.305866	0	0	0	1.38695	0	0
AACCATGAGCCATCGC-1	-5.2912	3.9877	LI	0	LI Rorc+ Il10+	0.0228794	0.289483	0.126563	0.220881	0	0	0	3.83033	0	0
AACCATGAGGATGGAA-1	2.28166	9.23427	LI	4	LI Gata3+ Il10-	0.280075	0.21183	0.0939969	0.139953	0	0	0	0	2.68033	0
AACCATGAGGTGCACA-1	1.80509	0.734336	SI	1	SI Rorc+ Il10+	0.0890339	0.455694	0.086961	0.221425	0	0	0	2.7437	0	1.94445
AACCATGAGTTGCAGG-1	-1.90814	0.239494	LI	0	LI Rorc+ Il10+	0.0567936	0.210475	0.171062	0.231434	0	1.07936	0	1.07936	0	0
AACCATGCAAAGCGGT-1	-5.90909	2.36091	SI	0	SI Rorc+ Il10+	0.123833	0.413606	0.134626	0.244216	0	0	0	3.66851	0	1.97411
AACCATGCAGGTGCCT-1	4.98369	0.877283	SI	3	SI Gata3+ Il10-	0.256582	0.252869	0.148547	0.0756818	0	0	0	0	0	0
AACCATGCAGTGAGTG-1	-4.8591	2.02323	LI	0	LI Rorc+ Il10+	0.0871055	0.390004	0.112394	0.290829	0	0	0	2.79608	0	0
AACCATGCATGCCACG-1	2.97363	8.23115	LI	4	LI Gata3+ Il10-	0.226497	0.178225	0.0955451	0.0657661	0	0	0	0	1.81584	0
AACCATGGTAACGCGA-1	2.42902	-2.58517	SI	1	SI Rorc+ Il10+	0.049906	0.370765	0.0989995	0.27233	0	0	0	3.62475	0.904553	1.45624
AACCATGGTAGCCTAT-1	2.64077	6.60366	SI	3	SI Gata3+ Il10+	0.243051	0.233604	0.0354982	0.0873113	0	1.05958	0	1.05958	1.66386	0
AACCATGGTAGCGTCC-1	-1.5986	1.97147	LI	0	LI Rorc+ Il10+	0.115675	0.314219	0.140879	0.203298	0	0	0	2.09677	1.06523	0
AACCATGGTCGATTGT-1	2.6314	-1.28108	SI	1	SI Rorc+ Il10+	0.0977123	0.392128	0.126971	0.247636	0	0	0	4.33938	0.77629	1.27825
AACCATGGTCGGCTCA-1	4.34008	7.6613	SI	3	SI Gata3+ Il10-	0.283736	0.0990811	0.145344	0.074338	0	0.999197	0	0	3.1685	0
AACCATGGTCTGCAAT-1	-3.87887	3.38196	LI	0	LI Rorc+ Il10+	0.0407094	0.437121	0.0882896	0.296017	0	0	0	1.78692	0	0.689475
AACCATGTCACGAAGG-1	-2.69844	7.67522	LI	5	LI Gata3+ Il10-	0.176803	0.23224	0.13254	0.167899	0	0	0	0	0.818462	0
AACCATGTCCTAGAAC-1	4.78462	8.26922	SI	3	SI Gata3+ Il10+	0.249214	0.313725	0.103031	0.113858	0	0	0	3.10547	3.25665	0
AACCATGTCGTTGACA-1	1.46701	-0.5075	SI	1	SI Rorc+ Il10+	0.11258	0.40567	0.105576	0.244575	0	0	0	4.18899	0	0.969194
AACCGCGAGCCTCGTG-1	-0.37629	2.30025	LI	0	LI Rorc+ Il10-	0.110343	0.222932	0.166762	0.0969478	0	1.4133	0	0	0	0
AACCGCGAGCGTAGTG-1	4.15174	8.15924	SI	3	SI Gata3+ Il10+	0.270678	0.198292	0.118142	0.0580027	0	0	0	1.94774	3.02578	0
AACCGCGAGGCAATTA-1	1.33276	-0.147967	SI	1	SI Rorc+ Il10+	0.0718422	0.422964	0.0531047	0.156458	0	0	0	2.00532	0	1.58969
AACCGCGAGTACGTTC-1	0.396565	-1.26917	SI	1	SI Rorc+ Il10+	0.149262	0.344261	0.121192	0.216684	0	0	0	2.26923	0	1.82664
AACCGCGAGTGGGATC-1	-4.0382	-0.666236	LI	0	LI Rorc+ Il10+	0.0380172	0.368357	0.14532	0.265542	0	0	0	3.24508	0	1.93625
AACCGCGCAAACTGTC-1	-1.15819	4.08096	LI	0	LI Rorc+ Il10+	0.0987948	0.377312	0.153414	0.210116	0	0	0	1.78464	0	0
AACCGCGCAAATCCGT-1	1.17939	6.39917	LI	2	LI Resting	0.249692	0.128409	0.147584	0.0777968	0	0	0	0	2.56805	0
AACCGCGGTCGCATAT-1	3.4759	3.69237	LI	2	LI Resting	0.140074	0.176266	0.0499549	0.0483472	2.99556	0	0	0	0	0
AACCGCGGTCTGCAAT-1	6.69154	3.38401	LI	2	LI Resting	0.168463	0.212578	0.100724	0.054038	4.5162	0	0	0	0.996158	0
AACCGCGGTCTGGTCG-1	2.01887	8.74801	LI	4	LI Gata3+ Il10+	0.124693	0.266022	0.127021	0.197703	0	0	0	3.92397	0.959948	0
AACCGCGGTGACCAAG-1	4.48574	3.21366	SI	3	SI Gata3+ Il10+	0.0648906	0.262309	0.19345	0.17263	0	0	0	3.8321	0	0
AACCGCGGTTACGCGC-1	3.57893	-0.890016	SI	1	SI Rorc+ Il10+	0.102333	0.438129	0.123042	0.236347	0	0	0	4.8934	0	0
AACCGCGTCATCATTC-1	1.25425	-0.910317	LI	1	LI Rorc+ Il10+	0.14726	0.279788	0.117201	0.198711	0	0	0	2.80868	0	0
AACCGCGTCCCTAACC-1	0.442123	2.94321	LI	2	LI Resting	0.158286	0.203811	0.126843	0.128431	0	0	1.11102	0	0	0
AACCGCGTCGCAGGCT-1	-3.41919	3.15382	LI	0	LI Rorc+ Il10+	0.0968926	0.389488	0.126299	0.237461	0	0	0	1.53012	0	0
AACCGCGTCTCAAACG-1	3.04812	-1.89187	SI	1	SI Rorc+ Il10+	0.120974	0.362787	0.0989307	0.155722	0	0	0	1.77613	0	1.77613
AACGTTGAGCGTTCCG-1	4.50881	6.0565	SI	3	SI Gata3+ Il10+	0.220987	0.250757	0.0644884	0.146695	0	0	0	3.37482	2.91865	0
AACGTTGAGCGTTTAC-1	-5.18333	4.54133	LI	0	LI Rorc+ Il10+	0.068164	0.385676	0.0716412	0.20956	0	0	0	2.54718	0	0
AACGTTGAGTACGATA-1	2.33143	4.75432	LI	2	LI Resting	0.265773	0.116462	0.174783	0.115489	1.99423	1.31732	0	0	1.31732	1.31732
AACGTTGAGTGATCGG-1	3.1075	9.20799	LI	4	LI Gata3+ Il10-	0.25202	0.254964	0.104741	0.119527	0	0	0	0	2.22579	0
AACGTTGAGTGGAGAA-1	-1.95464	6.70422	LI	5	LI Gata3+ Il10-	0.238952	0.194107	0.187083	0.112461	0	0	0	0	0	0
AACGTTGCAAAGGAAG-1	4.21911	-1.20493	SI	3	SI Gata3+ Il10+	0.10062	0.442322	0.133374	0.163031	0	0	0	1.7923	0	0
AACGTTGCAAGAGGCT-1	0.140276	-0.241705	SI	1	SI Rorc+ Il10+	0.126459	0.331101	0.04653	0.184838	0	0	0	3.46151	0	0.933973
AACGTTGCACCGAAAG-1	-2.91793	-1.20178	LI	0	LI Rorc+ Il10+	0.0533912	0.374252	0.168729	0.27054	0	0	0	2.41215	0	1.05704
AACGTTGCAGGAACGT-1	-1.24982	8.12027	LI	5	LI Gata3+ Il10-	0.209588	0.355857	0.11159	0.153939	0	0	0	0	1.62054	0
AACGTTGCATCGACGC-1	0.359219	-1.10805	SI	1	SI Rorc+ Il10+	0.048218	0.387476	0.0804111	0.233764	0	0	0	3.98198	2.38653	0
AACGTTGCATGACGGA-1	1.10224	7.66875	LI	4	LI Gata3+ Il10-	0.203491	0.255587	0.127208	0.131964	0	0	0	0	2.24901	0
AACGTTGCATGCCTTC-1	-1.01498	8.36205	LI	5	LI Gata3+ Il10-	0.22739	0.242416	0.101089	0.137695	0	0	0	0	2.34132	0
AACGTTGCATGGAATA-1	0.793709	8.80114	LI	4	LI Gata3+ Il10+	0.298029	0.24473	0.110495	0.158626	0	0	0	0.836501	1.74723	0
AACGTTGCATTGAGCT-1	-4.32666	3.03386	LI	0	LI Rorc+ Il10+	0.0569553	0.458838	0.0567709	0.237374	0	0	0	3.27924	0	0
AACGTTGGTAAGAGGA-1	-1.97875	1.0264	LI	0	LI Rorc+ Il10+	0.065968	0.34633	0.0994434	0.196103	0	0	0	2.81446	0	0
AACGTTGGTCACTTCC-1	-4.99095	2.47222	LI	0	LI Rorc+ Il10+	0.158631	0.288736	0.124987	0.213988	0	0	0.741451	1.59243	0	0
AACGTTGGTCGCCATG-1	2.68791	-1.25254	SI	1	SI Rorc+ Il10+	0.116071	0.356399	0.146186	0.251958	0	0	0	4.46443	0	1.54401
AACGTTGGTCTAACGT-1	-5.74085	0.399791	LI	0	LI Rorc+ Il10+	0.0283909	0.436021	0.0797777	0.308565	0	0	0	2.39536	1.04633	0
AACGTTGGTGTGCCTG-1	-5.28403	1.76433	LI	0	LI Rorc+ Il10+	0.0754041	0.311542	0.135498	0.312998	0	0	0	2.38488	0	0
AACGTTGGTTCAGTAC-1	-4.74899	5.28084	LI	0	LI Rorc+ Il10+	0.125072	0.302793	0.141041	0.281126	0	0	0	1.63524	0	0
AACGTTGTCCCACTTG-1	0.366865	-0.996733	SI	1	SI Rorc+ Il10+	0.0527218	0.239771	0.169672	0.203369	0	0	0	2.95967	0	1.23627
AACGTTGTCCGCATAA-1	-2.81514	3.67926	LI	0	LI Rorc+ Il10+	0.0644193	0.339226	0.101118	0.199812	0	0	0	1.98352	0	0
AACGTTGTCCTTCAAT-1	0.305391	-0.540315	SI	1	SI Rorc+ Il10+	0.0733035	0.395278	0.110692	0.24093	0	0	0	2.8115	0	1.00242
AACGTTGTCTAGAGTC-1	-2.69527	1.2616	LI	0	LI Rorc+ Il10-	0.0370605	0.378992	0.145501	0.285628	0	0	1.30848	0	0	0.797761
AACTCAGAGAAGAAGC-1	-2.87989	5.70604	LI	0	LI Rorc+ Il10+	0.0949945	0.424703	0.0386077	0.151045	0	0	0	2.43354	0	1.07076
AACTCAGAGAAGGTGA-1	-3.06077	-0.425625	LI	0	LI Rorc+ Il10+	0.0858285	0.314282	0.151781	0.326238	0	0	0	0.784481	0	0
AACTCAGAGAGACTAT-1	2.70171	-0.597713	SI	1	SI Rorc+ Il10+	0.0949181	0.384921	0.0997841	0.188768	0	0	0	4.36829	0	0.836835
AACTCAGAGGGCTTGA-1	-5.37581	5.36818	LI	0	LI Rorc+ Il10+	0.156938	0.301589	0.121198	0.22185	0	0	0	2.18625	0	0
AACTCAGAGTACGCGA-1	5.08718	6.24399	SI	3	SI Gata3+ Il10-	0.240957	0.247884	0.15199	0.0714272	0	0	0	0	2.45314	0
AACTCAGCACCAGATT-1	4.97921	6.29944	SI	3	SI Gata3+ Il10+	0.260772	0.273425	0.121229	0.114193	0	0	0	2.93948	1.14599	0
AACTCAGCACCGATAT-1	2.39104	0.286022	SI	1	SI Rorc+ Il10+	0.0528322	0.360436	0.0911573	0.204626	0	0	0	3.08459	0	0.952624
AACTCAGCACCTCGTT-1	3.30958	2.95055	SI	2	SI Resting	0.117729	0.240943	0.123122	0.0470572	0	0	0	0	1.08333	0
AACTCAGCATTCTCAT-1	6.45846	3.35969	SI	2	SI Resting	0.145087	0.170923	0.0919948	0.00990837	4.06359	0	0	0	0.751482	0
AACTCAGGTCGAAAGC-1	-2.2936	5.32493	LI	0	LI Rorc+ Il10+	0.106742	0.337526	0.224733	0.181083	0	0	0	2.82368	0	0
AACTCAGGTGGCGAAT-1	-4.92779	1.18922	LI	0	LI Rorc+ Il10+	0.0597377	0.362351	0.137599	0.236006	0	0	0	2.31885	0	0
AACTCAGTCAAGATCC-1	-2.79766	5.9597	LI	0	LI Rorc+ Il10+	0.146888	0.393442	0.118814	0.203825	0	0	0	3.03166	1.01818	0
AACTCAGTCAGGTAAA-1	-3.31568	6.49953	LI	6	LI Proliferating	0.0516247	0.334324	0.565769	0.289983	0	0	1.67836	3.15742	1.21437	0
AACTCAGTCCACGACG-1	-2.98775	0.111252	LI	0	LI Rorc+ Il10+	0.046462	0.440071	0.0438322	0.241708	0	0	1.14088	3.04106	0	0
AACTCAGTCCGCAGTG-1	1.73181	-0.360304	SI	1	SI Rorc+ Il10+	0.0883494	0.411986	0.0521807	0.178661	0	0	0	1.2036	0	1.2036
AACTCAGTCGAGGTAG-1	-2.97944	2.02806	LI	0	LI Rorc+ Il10-	0.0984158	0.361893	0.110535	0.194247	0	0	0	0	0	0
AACTCAGTCTCCGGTT-1	1.83828	-1.65088	SI	1	SI Rorc+ Il10+	0.0999957	0.379904	0.0789659	0.23844	0	0	0	2.45841	0	1.88661
AACTCAGTCTTTCCTC-1	-0.217568	7.2832	LI	5	LI Gata3+ Il10-	0.241955	0.295394	0.13326	0.101867	0	0	0	0	1.99423	0
AACTCCCAGAATCTCC-1	-3.42273	1.92778	LI	0	LI Rorc+ Il10+	0.0302102	0.431519	0.105181	0.253506	0	0	0	2.30107	0	0
AACTCCCAGCCCAATT-1	3.69782	4.71555	SI	3	SI Gata3+ Il10-	0.215302	0.215695	0.14722	0.0881448	0.989822	0	0	0	0	0
AACTCCCAGCCCTAAT-1	-4.00419	2.40053	LI	0	LI Rorc+ Il10+	0.0824971	0.42315	0.0926235	0.247083	0	0	0	2.81033	0	0
AACTCCCAGGAGTACC-1	1.00092	8.86321	LI	4	LI Gata3+ Il10-	0.219894	0.304524	0.0953194	0.101488	0	0	0	0	2.18928	0.775813
AACTCCCAGTACCGGA-1	-0.940192	2.30738	LI	0	LI Rorc+ Il10+	0.0581726	0.323719	0.0874365	0.201377	0	0	0	4.33531	0	0
AACTCCCCAAGGTGTG-1	-5.45378	2.97169	LI	0	LI Rorc+ Il10+	0.10736	0.279327	0.167981	0.250248	1.10803	0	0	2.98788	0	0
AACTCCCCACATTAGC-1	-2.35949	1.94515	LI	0	LI Rorc+ Il10-	0.0175572	0.326525	0.0658548	0.202494	0	0	0	0	0	0
AACTCCCCACCCATTC-1	-0.636936	7.15627	LI	3	LI Gata3+ Il10-	0.228727	0.224976	0.146998	0.141775	0	0	0	0	1.4093	0
AACTCCCCAGCTGCTG-1	1.39136	3.46246	LI	2	LI Resting	0.186551	0.24272	0.0969565	0.0904906	0	0	0	0	1.91373	0
AACTCCCCAGGGATTG-1	-1.04987	-0.68078	SI	1	SI Rorc+ Il10+	0.0279151	0.399625	0.0731585	0.229377	0	0	0	1.31103	0	1.98637
AACTCCCCATCGGAAG-1	-2.96787	7.85115	LI	5	LI Gata3+ Il10+	0.210428	0.194216	0.111538	0.18035	0	0	0	2.08461	0	0
AACTCCCCATGTCGAT-1	-0.117546	5.51713	LI	2	LI Resting	0.223504	0.196682	0.230464	0.0719712	0	1.20717	0	0	0	0
AACTCCCGTAAAGGAG-1	-6.66973	4.10927	LI	0	LI Rorc+ Il10+	0.0817386	0.287676	0.093894	0.244818	0	0	0	3.19418	0	0
AACTCCCGTAGCCTCG-1	4.25461	5.13915	SI	3	SI Gata3+ Il10+	0.225415	0.279333	0.111189	0.18038	1.3082	0	0	1.98281	2.44067	0
AACTCCCGTAGCGTGA-1	-4.62454	8.45825	LI	6	LI Proliferating	0.0473379	0.523337	0.258881	0.118852	0	0	3.03427	0.925269	0	0
AACTCCCGTCAGATAA-1	-0.133498	-2.17508	SI	1	SI Rorc+ Il10+	0.0866373	0.401898	0.0918506	0.29873	0	0	0	2.44339	0	1.0771
AACTCCCGTTAGAACA-1	1.82034	-1.71477	SI	1	SI Rorc+ Il10+	0.103129	0.31044	0.139735	0.197219	0	0	0	2.99674	1.92326	0
AACTCCCTCAAGAAGT-1	-1.82046	4.7083	LI	0	LI Rorc+ Il10+	0.128055	0.365027	0.0970711	0.253074	0	0	0	3.11002	0.818356	0.818356
AACTCCCTCAAGATCC-1	-2.58616	-0.27686	LI	0	LI Rorc+ Il10+	0.0496011	0.359498	0.11515	0.275038	0	0	0	2.883	0	0
AACTCCCTCCTTGGTC-1	3.23005	3.26062	LI	2	LI Resting	0.13307	0.193254	0.120518	0.0481774	1.82176	2.38548	0	0	0.883651	0.883651
AACTCCCTCGTCCAGG-1	1.92485	8.30013	LI	4	LI Gata3+ Il10+	0.227918	0.263895	0.13625	0.164061	0	0	0	3.02921	3.55403	0.779353
AACTCCCTCGTTGACA-1	4.06942	4.86903	SI	3	SI Gata3+ Il10-	0.198519	0.218486	0.0633017	0.1301	0	0	0	0	3.40863	0
AACTCCCTCTGAGGGA-1	0.65209	2.43568	LI	2	LI Resting	0.106959	0.345996	0.162974	0.165174	0	1.07429	0	1.07429	1.07429	0
AACTCTTAGACAAAGG-1	6.29265	1.94974	SI	2	SI Resting	0.218686	0.138696	0.0809717	0.028743	3.99014	2.5762	0	0	0	0
AACTCTTAGATGAGAG-1	-0.514348	6.36918	LI	5	LI Gata3+ Il10-	0.195468	0.258263	0.115254	0.158316	0	0	0.986217	0	0.986217	0
AACTCTTAGATGGGTC-1	0.506971	5.37168	LI	2	LI Resting	0.185609	0.271729	0.0986144	0.0802224	2.34378	0	0	1.23803	0	0
AACTCTTAGCTCAACT-1	1.66267	6.00141	LI	2	LI Resting	0.271532	0.258675	0.0631748	0.0390136	0	0	0	0	1.02355	0
AACTCTTAGGTAGCCA-1	2.68978	-2.37046	SI	1	SI Rorc+ Il10+	0.09821	0.451883	0.082844	0.284631	0	0	0	4.75598	0	1.62369
AACTCTTAGTGTTTGC-1	1.46104	6.97714	LI	2	LI Resting	0.32706	0.205919	0.135944	0.0918928	0	0.63867	0	0	0.63867	0
AACTCTTCAAATACAG-1	-1.75583	2.11508	LI	0	LI Rorc+ Il10+	0.0425191	0.286378	0.0457745	0.198466	0.926091	0	0	2.20178	0	0
AACTCTTCAACCGCCA-1	-0.193379	4.36505	LI	4	LI Gata3+ Il10+	0.0810774	0.334827	0.0820705	0.193387	0	0	0	4.23275	0	0
AACTCTTCAAGACACG-1	2.98301	6.49874	SI	3	SI Gata3+ Il10+	0.179879	0.222623	0.0899495	0.120104	0	0	0	2.25203	1.52695	0
AACTCTTCAAGGCTCC-1	2.40491	-0.256692	SI	1	SI Rorc+ Il10+	0.0452023	0.389993	0.0876348	0.171682	0	0	0	3.92427	0	0
AACTCTTCAGATCTGT-1	3.52663	2.43273	SI	2	SI Resting	0.0804549	0.241434	0.0814135	0.0543047	0	1.16801	0	0	0	0
AACTCTTGTAACGCGA-1	2.33479	9.27541	LI	4	LI Gata3+ Il10-	0.244156	0.249983	0.104339	0.143372	0	0	0	0	2.74491	0
AACTCTTGTAGCTCCG-1	4.89856	5.98394	SI	3	SI Gata3+ Il10-	0.205537	0.127695	0.146465	0.0596062	0	0	0	0	2.18533	0
AACTCTTGTCAGATAA-1	-2.86028	3.93447	LI	0	LI Rorc+ Il10+	0.131394	0.371091	0.138452	0.275923	0	0	0.572282	2.77452	0	0.572282
AACTCTTGTGCAGTAG-1	1.01673	9.39786	LI	4	LI Gata3+ Il10+	0.20955	0.266285	0.14171	0.1906	0	0	0	3.26652	2.29856	0
AACTCTTTCACGCGGT-1	-4.5644	1.26681	LI	0	LI Rorc+ Il10+	0.0404015	0.453513	0.148347	0.238095	0	0	0	2.04629	0	0
AACTCTTTCCATTCTA-1	-6.25599	3.48701	LI	0	LI Rorc+ Il10+	0.157359	0.407139	0.0655955	0.261756	0	0	0	3.12685	0	0.826621
AACTCTTTCCCATTAT-1	-2.4606	0.405024	LI	0	LI Rorc+ Il10-	0.0732573	0.348518	0.0909388	0.258754	0	0	0	0	0	1.1447
AACTGGTAGACAAGCC-1	-3.3868	3.60676	LI	0	LI Rorc+ Il10+	0.0286344	0.409572	0.0987807	0.304811	0	0	0	2.38198	0	1.42492
AACTGGTAGCACAGGT-1	1.6214	-0.740723	SI	1	SI Rorc+ Il10+	0.0788297	0.440991	0.114026	0.202397	0	0	0	3.34897	0	0.940294
AACTGGTAGCGTTGCC-1	3.41492	3.00941	SI	3	SI Gata3+ Il10-	0.143225	0.22213	0.0999446	0.0133129	0	0	0	0	1.45535	0
AACTGGTAGTCGAGTG-1	0.618529	9.27385	LI	4	LI Gata3+ Il10+	0.307788	0.210734	0.137168	0.109327	0	0	0	0.568464	1.29209	0
AACTGGTGTCACAAGG-1	3.26417	6.66219	SI	3	SI Gata3+ Il10-	0.254363	0.248173	0.12646	0.103191	0	0	0	0	1.4386	0
AACTGGTGTCCTCCAT-1	-3.30961	4.74952	LI	0	LI Rorc+ Il10+	0.092101	0.319009	0.157462	0.186861	0	0	0	1.10723	1.10723	1.10723
AACTGGTGTCGAGTTT-1	-5.44741	4.12042	LI	0	LI Rorc+ Il10+	0.124716	0.349973	0.115368	0.255434	0	0	0	1.46937	0	0
AACTGGTTCAAAGACA-1	2.25488	0.181062	SI	1	SI Rorc+ Il10+	0.120056	0.367337	0.0582091	0.188581	0	0	1.39502	3.19371	1.39502	1.39502
AACTGGTTCCGAATGT-1	1.57984	-0.680623	SI	1	SI Rorc+ Il10-	0.0828027	0.363317	0.127458	0.240428	0	0	0	0	0	0.933415
AACTGGTTCCTCATTA-1	-5.08408	4.58897	LI	0	LI Rorc+ Il10+	0.0894271	0.379443	0.0999081	0.28217	0	0	0	1.6641	0	0
AACTGGTTCCTGCAGG-1	0.605893	9.77322	LI	4	LI Gata3+ Il10+	0.288927	0.270289	0.053428	0.0788084	1.32891	0	0	1.32891	2.00872	0
AACTGGTTCGAATGGG-1	-4.27735	0.946331	LI	0	LI Rorc+ Il10+	0.078064	0.368146	0.0282153	0.20143	0	0	0	2.01312	0	0
AACTTTCAGATAGGAG-1	-0.96302	3.69764	LI	0	LI Rorc+ Il10+	0.138789	0.34512	0.130345	0.117388	1.14492	0	0	2.54729	0	0
AACTTTCAGCAGCCTC-1	1.70183	4.38827	LI	2	LI Resting	0.167491	0.188625	0.155943	0.14538	3.83649	1.81991	0	1.1797	0	0
AACTTTCCAAACCCAT-1	-2.76877	5.65056	LI	0	LI Rorc+ Il10+	0.146318	0.288741	0.152246	0.187218	0	0	1.00827	3.60008	0	0
AACTTTCCACTTAACG-1	3.47049	5.8814	SI	3	SI Gata3+ Il10+	0.234086	0.295424	0.156881	0.101393	0	0.789186	0	2.21428	2.42454	0
AACTTTCGTCCGTGAC-1	-2.56294	8.52857	LI	5	LI Gata3+ Il10-	0.25019	0.153717	0.180121	0.185875	0	0	0	0	1.9116	0
AACTTTCGTGATGCCC-1	1.42705	3.52907	LI	2	LI Resting	0.157185	0.255514	0.0847491	0.133108	1.17001	1.17001	0	0	1.80747	0
AACTTTCGTGCCTGCA-1	-2.95819	4.49084	LI	0	LI Rorc+ Il10-	0.0885506	0.352445	0.132589	0.258497	0	0.776767	0	0	0	0
AACTTTCGTTACAGAA-1	3.04391	-1.87482	SI	1	SI Rorc+ Il10-	0.0852	0.468108	0.110978	0.233683	0	0	0	0	0	0.922133
AACTTTCGTTACGCGC-1	-1.1151	6.57152	LI	5	LI Gata3+ Il10+	0.202257	0.287037	0.122545	0.229065	0	0	0	0.992821	0	0
AACTTTCGTTAGTGGG-1	-4.50819	3.01296	LI	0	LI Rorc+ Il10+	0.102002	0.427112	0.134952	0.30671	0	0	0	3.22453	0	0
AACTTTCTCAATACCG-1	3.3383	2.3904	LI	2	LI Resting	0.157026	0.307287	0.0319424	0.0422736	2.88619	1.37756	0	0	0	0
AACTTTCTCACGATGT-1	-4.56991	1.17531	LI	0	LI Rorc+ Il10+	0.0953908	0.381469	0.131499	0.175374	0	0	0	2.01496	0	0
AACTTTCTCATCTGTT-1	5.62898	2.56476	SI	2	SI Resting	0.221438	0.155719	0.0974072	0.0807833	4.22582	0.772684	0	0	1.27315	0
AACTTTCTCGGAGGTA-1	-0.202851	-0.740361	SI	1	SI Rorc+ Il10+	0.00753435	0.379178	0.114388	0.263886	0	0	0	3.94717	0	0
AACTTTCTCGGTGTCG-1	0.0867846	4.48569	LI	2	LI Resting	0.121109	0.237999	0.173004	0.149242	5.03363	0.972519	0	0	0	0
AACTTTCTCGTTTATC-1	-3.97803	2.86552	LI	0	LI Rorc+ Il10+	0.0882374	0.420946	0.0903911	0.250414	0	0	0	1.69603	1.08409	0
AACTTTCTCTGGTTCC-1	1.50143	-2.55557	SI	1	SI Rorc+ Il10+	0.0318803	0.435762	0.0678727	0.249332	0	0	0	3.58886	0	0
AAGACCTAGATTACCC-1	-0.105441	-2.79307	SI	1	SI Rorc+ Il10-	0.0673649	0.366338	0.142114	0.129712	0	0	0	0	2.4276	0
AAGACCTAGCCACGTC-1	3.29006	5.4866	SI	3	SI Gata3+ Il10+	0.226321	0.23287	0.0165069	0.110041	0	0	0	2.10678	0	0
AAGACCTAGCGGCTTC-1	-0.92008	3.8735	LI	0	LI Rorc+ Il10-	0.130676	0.249788	0.113624	0.190897	0	0	0	0	1.25565	0
AAGACCTAGTGGTAGC-1	-1.20586	3.12416	LI	0	LI Rorc+ Il10-	0.0391068	0.420036	0.0759825	0.245986	0	0	0	0	0.899878	0.899878
AAGACCTCAACCGCCA-1	-3.25769	3.28906	LI	0	LI Rorc+ Il10-	0.0883007	0.43309	0.108689	0.214386	0	0	0	0	1.01918	1.01918
AAGACCTCAATGACCT-1	0.137601	-0.132217	SI	1	SI Rorc+ Il10+	0.0684071	0.325125	0.121695	0.226914	0	0	0	1.87281	0	1.47247
AAGACCTCAGACGCCT-1	1.93024	3.64041	SI	3	SI Gata3+ Il10+	0.127065	0.406368	0.12362	0.152221	0	0	0	4.09532	1.94107	0
AAGACCTCAGGCTGAA-1	-1.47151	0.599898	LI	0	LI Rorc+ Il10+	0.0868008	0.313511	0.0647936	0.187589	0	0	0	0.971459	0	0.971459
AAGACCTGTACCGGCT-1	2.05381	9.2853	LI	4	LI Gata3+ Il10-	0.216702	0.193988	0.177971	0.0876183	0	0	0	0	1.40418	0
AAGACCTGTATGCTTG-1	-4.62837	0.991336	LI	0	LI Rorc+ Il10+	0.0616363	0.37831	0.0113288	0.254212	0	0	0	3.18411	0	1.23153
AAGACCTGTATGGTTC-1	1.67012	-2.19851	SI	1	SI Rorc+ Il10+	0.0583673	0.445161	0.0269951	0.275575	0	0	0	3.0067	0	0.910468
AAGACCTGTCAACATC-1	-3.84206	-0.591131	LI	0	LI Rorc+ Il10+	0.0364004	0.350615	0.119606	0.270657	0	0	0	4.17769	0	0
AAGACCTGTTAAAGAC-1	-0.405911	-0.642418	SI	1	SI Rorc+ Il10+	-0.00148714	0.501677	0.0798567	0.279456	0	0	0	3.81943	0	0
AAGACCTGTTGAGGTG-1	2.84644	9.45224	LI	4	LI Gata3+ Il10+	0.288349	0.228488	0.148239	0.155539	0	0	0	1.86486	2.31136	0
AAGACCTGTTTAAGCC-1	-3.58174	1.17815	LI	0	LI Rorc+ Il10+	0.0309571	0.364947	0.0648186	0.130671	0	0	0	3.50297	0	1.44511
AAGACCTTCACATGCA-1	4.12313	1.2781	SI	3	SI Gata3+ Il10-	0.0469943	0.337634	0.108494	0.175068	0	0	0	0	0	0
AAGACCTTCAGCACAT-1	2.14852	1.31017	SI	1	SI Rorc+ Il10+	0.146112	0.408825	0.0759001	0.222002	0	0	0	3.56248	0	1.23377
AAGACCTTCCGATATG-1	2.22444	6.81694	LI	4	LI Gata3+ Il10+	0.125548	0.200938	0.0339796	0.134935	0	0	0	1.20194	2.63273	0
AAGACCTTCCTTTCTC-1	2.16327	8.66002	LI	4	LI Gata3+ Il10-	0.256924	0.270477	0.0664997	0.110201	0	0	0	0	2.82377	0
AAGACCTTCTGGCGAC-1	-3.84098	3.20283	LI	0	LI Rorc+ Il10+	0.0392198	0.470896	0.113664	0.278242	0	0	0	2.42036	0	0
AAGCCGCAGCGTCTAT-1	5.05211	6.9666	SI	3	SI Gata3+ Il10+	0.277957	0.255715	0.104274	0.132197	0	0	0	3.62717	2.65526	0
AAGCCGCAGCTAACTC-1	3.03046	-0.812913	SI	1	SI Rorc+ Il10+	0.104961	0.406495	0.108379	0.255916	0	0	0	3.87402	0	1.97365
AAGCCGCAGCTGATAA-1	3.9276	6.6551	SI	3	SI Gata3+ Il10-	0.223274	0.242898	0.117081	0.158664	0	0	0	0	1.83809	0
AAGCCGCAGGATCGCA-1	-6.09682	4.28169	LI	0	LI Rorc+ Il10+	0.117052	0.314548	0.159993	0.254616	0	0	0	4.02834	0	2.27183
AAGCCGCAGGCTCAGA-1	0.870341	-1.7589	SI	1	SI Rorc+ Il10+	0.0591042	0.412044	0.135165	0.290207	0	0	0	2.98173	0	2.40927
AAGCCGCCAACGATGG-1	-0.237559	1.71966	SI	1	SI Rorc+ Il10+	0.0331218	0.451807	0.0710483	0.305489	0	0	0	4.24601	0	2.51858
AAGCCGCCAATCCAAC-1	0.108497	-1.13739	SI	1	SI Rorc+ Il10+	0.0848886	0.372947	0.127015	0.241818	0	0	0	2.78672	0	1.12441
AAGCCGCCAGTGACAG-1	-6.21368	5.79043	LI	0	LI Rorc+ Il10+	0.15856	0.346528	0.102277	0.234513	0	0	0	0.749613	0	0
AAGCCGCCATGGTCAT-1	-2.07938	2.94171	LI	0	LI Rorc+ Il10+	0.12631	0.394564	0.150143	0.165166	0.882533	0	0	2.1291	0	0
AAGCCGCGTGACAAAT-1	-4.27883	-0.451081	LI	0	LI Rorc+ Il10+	0.0710293	0.316813	0.120406	0.320367	0	0	0	1.72288	0	1.10465
AAGCCGCGTGAGGCTA-1	-3.40549	1.28139	LI	0	LI Rorc+ Il10+	0.0220335	0.359668	0.149266	0.327561	0	0	0	1.67969	0	0.794548
AAGCCGCGTGCATCTA-1	1.53451	5.88897	LI	2	LI Resting	0.240668	0.171309	0.132655	0.0733141	0	2.10434	0	0	0	0
AAGCCGCGTGCTAGCC-1	-0.57811	8.26896	LI	5	LI Gata3+ Il10-	0.242129	0.174081	0.178337	0.170718	0	0	0	0	0.647303	0
AAGCCGCTCACTTACT-1	0.745147	-1.78518	SI	1	SI Rorc+ Il10+	0.0787641	0.416807	0.062335	0.197436	0	0	0	1.4951	0	0
AAGCCGCTCGCCCTTA-1	-4.54529	4.78201	LI	0	LI Rorc+ Il10+	0.130507	0.326543	0.161995	0.278009	0	0	0	2.93092	0	0
AAGCCGCTCTTTACGT-1	-2.4855	-0.584571	LI	0	LI Rorc+ Il10+	0.0678647	0.389248	0.0937815	0.248106	0	0	0	2.12993	0	0.883029
AAGGAGCAGCACAGGT-1	-4.64533	3.30354	LI	0	LI Rorc+ Il10-	0.0928381	0.420408	0.0744613	0.241144	0	0	0	0	0	0
AAGGAGCAGCGCCTCA-1	0.698151	-0.435836	SI	1	SI Rorc+ Il10+	0.0966473	0.314018	0.0732083	0.192729	0	0	0	3.7321	0	0
AAGGAGCAGCTGATAA-1	1.44007	-0.104017	SI	1	SI Rorc+ Il10+	0.0705374	0.335356	0.0980397	0.260765	0	0	0	2.5751	0	0
AAGGAGCAGCTTATCG-1	4.71945	2.26574	SI	2	SI Resting	0.145841	0.187961	0.0944257	0.0540839	0	2.16624	0	0	0	0
AAGGAGCAGGTGTGGT-1	-2.11896	2.62	LI	0	LI Rorc+ Il10-	0.112773	0.366795	0.089799	0.208111	0	0	0	0	0	1.22485
AAGGAGCCACCGTTGG-1	2.05345	-0.367805	SI	1	SI Rorc+ Il10+	0.0876598	0.391668	0.0887329	0.164462	1.20431	0	0	3.1417	0	0
AAGGAGCCACGCATCG-1	0.334681	1.04518	SI	1	SI Rorc+ Il10+	0.132037	0.295099	0.100909	0.228519	0	0	0	2.21501	0	2.21501
AAGGAGCCACTTACGA-1	4.23638	6.48908	SI	3	SI Gata3+ Il10-	0.232084	0.251834	0.164655	0.0911378	0	0	0	0	3.22174	0
AAGGAGCCAGGTGGAT-1	-2.24531	3.29316	LI	0	LI Rorc+ Il10+	0.0905226	0.373179	0.100214	0.137656	0	0	0	2.50627	0	0
AAGGAGCGTAAGGGAA-1	0.669128	6.70527	LI	4	LI Gata3+ Il10-	0.26087	0.242763	0.137134	0.141693	0	0	0	0	1.4569	0
AAGGAGCGTCATCGGC-1	2.87693	8.75665	LI	4	LI Gata3+ Il10-	0.245608	0.176926	0.180291	0.081915	0	0	0	0	0	0
AAGGAGCGTGACCAAG-1	1.35431	0.0225979	SI	1	SI Rorc+ Il10+	0.0997131	0.383216	0.152286	0.241623	0	0	0	3.19798	0	1.01585
AAGGAGCGTTAAAGAC-1	3.18531	4.76243	SI	3	SI Gata3+ Il10-	0.191082	0.25259	0.143377	0.137053	0	0	0	0	1.32585	0
AAGGAGCTCATAGCAC-1	6.0104	7.84708	SI	3	SI Gata3+ Il10+	0.27093	0.22509	0.0871182	0.143647	0	0	0	4.80165	3.31661	0
AAGGAGCTCGGCGCTA-1	-0.395901	5.12192	LI	2	LI Resting	0.185802	0.336136	0.148812	0.20284	0	0	0	0	0	0
AAGGAGCTCTCTGTCG-1	-3.15679	0.72245	LI	0	LI Rorc+ Il10-	0.037835	0.392968	0.136062	0.253903	0	0	0	0	0	1.03137
AAGGCAGAGACTAAGT-1	1.6406	0.397967	SI	1	SI Rorc+ Il10+	0.0633108	0.386245	0.116927	0.196595	0	0	0	3.8193	0	0
AAGGCAGAGAGTAATC-1	1.55624	-2.03251	SI	1	SI Rorc+ Il10+	0.0677202	0.343948	0.149751	0.272784	0	0	0	4.49788	0.925817	0.925817
AAGGCAGAGGTGATTA-1	2.25276	0.102884	SI	1	SI Rorc+ Il10+	0.0528378	0.325147	0.0872189	0.178569	0	0	0	2.85928	0	0
AAGGCAGAGTATCGAA-1	4.91967	1.72526	SI	3	SI Gata3+ Il10+	0.201275	0.258327	0.0633109	0.1247	0	0	0	0.905991	0.905991	0
AAGGCAGAGTCCGGTC-1	-0.91456	-2.09474	SI	1	SI Rorc+ Il10+	0.0857989	0.386034	0.0411768	0.276271	0	0	0	3.77733	0	0.843563
AAGGCAGCATGACGGA-1	-5.82815	5.28721	LI	0	LI Rorc+ Il10+	0.0675768	0.336336	0.0539938	0.190834	0	0	0	2.85769	0	1.35734
AAGGCAGCATGTAAGA-1	2.8567	2.54742	LI	2	LI Resting	0.105415	0.218879	0.202272	0.1044	5.08509	1.18084	0	0	1.18084	0
AAGGCAGCATTACCTT-1	1.81806	6.33719	LI	4	LI Gata3+ Il10-	0.23675	0.150761	0.11692	0.109516	0	0	1.23103	0	2.334	0
AAGGCAGGTAAGGGCT-1	2.39469	2.63013	SI	2	SI Resting	0.105866	0.215766	0.055	0.0814864	0	2.28296	0	0	0	1.19466
AAGGCAGGTCGAAAGC-1	2.71524	8.43167	LI	4	LI Gata3+ Il10+	0.252899	0.237817	0.113648	0.112784	0	0	0	1.3934	3.96742	0.858765
AAGGCAGGTGTAAGTA-1	-0.0797926	8.40597	LI	4	LI Gata3+ Il10-	0.278481	0.241441	0.113653	0.116136	0	0	0	0	0	0
AAGGCAGGTGTGAATA-1	1.14194	-0.855755	SI	1	SI Rorc+ Il10+	0.11897	0.288884	0.0867239	0.183263	0	0	0	3.68698	2.19023	0
AAGGCAGGTTATGCGT-1	7.53655	2.322	SI	2	SI Resting	0.147798	0.207279	0.107556	0.035759	3.96624	2.45983	0	0	0	0
AAGGCAGGTTCCATGA-1	-2.72786	-0.561105	LI	0	LI Rorc+ Il10+	0.0641311	0.359419	0.140249	0.207709	0	0	0	3.14864	0	1.36381
AAGGCAGGTTTAGCTG-1	1.29053	-1.10086	SI	1	SI Rorc+ Il10+	0.0648984	0.432564	0.101984	0.232174	0	0	1.10545	2.98366	0	1.10545
AAGGCAGGTTTGTGTG-1	-2.0869	4.02317	LI	0	LI Rorc+ Il10+	0.112878	0.371262	0.0417955	0.137254	0	0	0	3.26921	1.05668	0
AAGGCAGTCCAAGCCG-1	2.36316	10.008	LI	4	LI Gata3+ Il10+	0.203734	0.287753	0.123197	0.1625	0	0	0	2.52715	3.65197	0
AAGGCAGTCGCCGTGA-1	-3.83844	1.39542	LI	0	LI Rorc+ Il10+	0.0518114	0.335783	0.116373	0.297045	0	0	0	2.45412	0	0
AAGGCAGTCTGCTGCT-1	2.60761	9.3624	LI	4	LI Gata3+ Il10+	0.159846	0.349373	0.147253	0.185423	0	0	0	3.69157	2.79912	0
AAGGTTCAGCGATTCT-1	-2.46075	3.54465	LI	0	LI Rorc+ Il10+	0.0779403	0.365582	0.101477	0.250414	0	0	0	3.20037	0	0
AAGGTTCAGTAGGCCA-1	-1.62355	9.26096	LI	5	LI Gata3+ Il10+	0.23402	0.28937	0.130098	0.120841	0	0	0	0.833953	1.35903	0
AAGGTTCAGTGGTAGC-1	-5.63775	2.06419	LI	0	LI Rorc+ Il10-	0.0408624	0.459496	0.128705	0.315196	0	0	0	0	0	1.1195
AAGGTTCCAAGGTTCT-1	2.64974	-1.62552	SI	1	SI Rorc+ Il10-	0.0734464	0.428308	0.0405575	0.143776	0	0	0	0	0	1.23778
AAGGTTCCACAACGTT-1	1.16391	0.580975	SI	1	SI Rorc+ Il10+	0.0782567	0.337021	0.127808	0.139396	1.10644	0	0	1.10644	2.15685	2.15685
AAGGTTCGTATAGTAG-1	2.64444	-1.40112	SI	1	SI Rorc+ Il10+	0.110851	0.355241	0.135381	0.272314	0	0	0	2.07945	0	0.853288
AAGGTTCGTCGGGTCT-1	-0.142117	6.0007	LI	2	LI Resting	0.2136	0.198637	0.162721	0.0705831	0	0	0	0	0	0
AAGGTTCGTCTCTTAT-1	-0.0892567	0.560474	SI	1	SI Rorc+ Il10+	0.0908709	0.328619	0.145047	0.167374	0	0	0	3.66188	0	1.96875
AAGGTTCGTGCTTCTC-1	-0.392631	5.47653	LI	5	LI Gata3+ Il10-	0.166801	0.18882	0.118641	0.101943	0	0	0	0	0	0
AAGGTTCGTTAGGGTG-1	-3.20525	0.170268	LI	0	LI Rorc+ Il10+	0.0669746	0.444374	0.100182	0.231153	0	0	0	2.87608	0	0
AAGGTTCGTTCGAATC-1	4.39139	7.89254	SI	3	SI Gata3+ Il10+	0.276163	0.184345	0.157711	0.0446981	0	0	0	1.18702	2.61052	0
AAGGTTCTCCGTTGTC-1	-3.94149	0.538539	LI	0	LI Rorc+ Il10-	0.042654	0.432526	0.065345	0.272295	0	0	0	0	1.16668	0
AAGGTTCTCTATGTGG-1	-5.22223	0.474215	LI	0	LI Rorc+ Il10-	0.138663	0.41698	0.0547783	0.200423	0	0	0	0	0	1.03257
AAGGTTCTCTGGCGAC-1	3.71548	9.10175	SI	4	SI Gata3+ Il10-	0.291315	0.241245	0.126139	0.119943	0	0	0	0	3.27627	0
AAGTCTGAGAACTCGG-1	-3.81646	1.78555	LI	0	LI Rorc+ Il10+	0.0815554	0.422427	0.173202	0.32777	0	0	0	2.88756	0	0
AAGTCTGAGAAGGCCT-1	-5.405	1.67178	LI	0	LI Rorc+ Il10-	0.10569	0.397448	0.0660311	0.257976	0	0	0	0	0	0
AAGTCTGAGCACCGCT-1	1.18089	9.15672	LI	4	LI Gata3+ Il10-	0.219411	0.194128	0.0914385	0.0985241	0	0	0	0	4.18608	0
AAGTCTGAGGTAAACT-1	0.873749	7.99829	LI	4	LI Gata3+ Il10-	0.265649	0.139292	0.132936	0.111301	0	0	0	0	1.18495	0
AAGTCTGGTAAGGATT-1	3.81773	-0.283374	SI	3	SI Gata3+ Il10-	0.0974118	0.311251	0.0810526	0.115028	0	0	0	0	0	0.917672
AAGTCTGGTCAAGCGA-1	2.73216	0.609693	SI	1	SI Rorc+ Il10+	0.0655558	0.390195	0.0843178	0.194291	0	0	0	2.83826	0	0
AAGTCTGGTGTTGGGA-1	2.73555	4.18266	SI	2	SI Resting	0.251473	0.161052	0.113747	0.0413688	0	1.91242	0	0	0	0
AAGTCTGGTTACGTCA-1	-2.14631	-1.09716	LI	0	LI Rorc+ Il10+	0.043352	0.419597	0.0881264	0.196925	0	0	0	4.22529	0	0
AAGTCTGGTTATCACG-1	1.78377	4.35511	LI	2	LI Resting	0.17975	0.18218	0.134314	0.0814868	2.03142	0	0	0	0	0
AAGTCTGGTTGAACTC-1	-1.52832	8.7923	LI	5	LI Gata3+ Il10+	0.185919	0.24179	0.10737	0.142513	0	0	0	1.04334	0	0
AAGTCTGTCAAAGACA-1	1.18595	0.409893	SI	1	SI Rorc+ Il10+	0.0831694	0.395117	0.0389829	0.205592	0	0	0	2.91099	0	1.20431
AAGTCTGTCAACACAC-1	-0.730008	-2.78837	SI	1	SI Rorc+ Il10+	0.0571095	0.39497	0.0366235	0.20779	0	0	0	3.18969	1.11143	0
AAGTCTGTCCGGCACA-1	1.64667	5.53192	LI	2	LI Resting	0.236204	0.125106	0.144253	0.0749048	0	0	0	0	1.94028	0
AAGTCTGTCGAACTGT-1	-0.0888415	2.96608	LI	0	LI Rorc+ Il10-	0.106249	0.32286	0.133727	0.132164	0	0	0	0	0	0.917941
AAGTCTGTCGGTCTAA-1	2.94368	4.66624	SI	2	SI Resting	0.19451	0.188439	0.108704	0.102945	0	0	0	0	0.954663	0
AAGTCTGTCTGCGGCA-1	-1.34066	4.579	LI	0	LI Rorc+ Il10+	0.110796	0.326682	0.152068	0.237717	0	0	0	1.99232	0	0
AATCCAGAGACAAGCC-1	0.0163076	0.425798	SI	1	SI Rorc+ Il10+	0.0543149	0.429075	0.0680678	0.160667	0	0	0	2.02793	0	0
AATCCAGAGAGGGCTT-1	2.1026	3.73691	LI	2	LI Resting	0.251541	0.200554	0.131168	0.105257	4.61275	2.1218	0.878211	0	1.42018	0
AATCCAGCACCACGTG-1	4.98591	6.81045	SI	3	SI Gata3+ Il10+	0.287586	0.258478	0.113857	0.0993972	0	0	0	0.945129	1.91689	0
AATCCAGCAGCGTCCA-1	-2.41713	6.62787	LI	5	LI Gata3+ Il10+	0.194583	0.300868	0.0555717	0.0999465	0	0	0	2.47815	0	0
AATCCAGGTAATTGGA-1	2.85214	8.99954	SI	4	SI Gata3+ Il10+	0.183082	0.374705	0.0744818	0.253369	0	0	0	3.78418	1.94085	0
AATCCAGGTAGCGATG-1	0.771557	-1.28585	SI	1	SI Rorc+ Il10+	0.0449493	0.394376	0.121566	0.285691	0	0	0	4.71584	0	0
AATCCAGGTCCAACTA-1	-6.82273	3.96759	LI	0	LI Rorc+ Il10+	0.0712059	0.464025	0.0750693	0.226073	0	0	0	2.47014	0	0
AATCCAGGTGGTGTAG-1	-4.21385	0.477609	LI	0	LI Rorc+ Il10+	0.0814582	0.359389	0.135648	0.240998	0	0	0	1.07373	0	1.07373
AATCCAGGTTAGGGTG-1	-1.04939	3.78824	LI	0	LI Rorc+ Il10-	0.063046	0.401364	0.13954	0.208265	0	0	0	0	0	0
AATCCAGGTTGTACAC-1	5.09489	5.4125	SI	3	SI Gata3+ Il10+	0.130511	0.278149	0.106144	0.124324	0	0	0	4.29538	0	0
AATCCAGTCACGAAGG-1	0.848151	9.54493	LI	4	LI Gata3+ Il10+	0.188501	0.263618	0.218055	0.249928	0	0	0	1.60012	2.13295	0
AATCCAGTCAGGCAAG-1	-0.630192	-0.338641	SI	1	SI Rorc+ Il10+	0.0354513	0.229502	0.0486937	0.283717	0	0	0	2.67604	0	0
AATCCAGTCCAAACAC-1	2.28148	-1.90994	SI	1	SI Rorc+ Il10+	0.0714699	0.406252	0.0627439	0.192762	0	0	0	3.57207	0	0.787611
AATCCAGTCGGTTAAC-1	4.75355	2.86259	SI	2	SI Resting	0.18092	0.232351	0.154735	0.0504712	4.79289	2.39925	0	0	0	0
AATCCAGTCTCCCTGA-1	4.02648	7.56125	SI	3	SI Gata3+ Il10-	0.208914	0.203161	0.215157	0.0978766	0	0	0	0	2.7735	0
AATCCAGTCTCTTGAT-1	-1.94086	4.33152	LI	0	LI Rorc+ Il10+	0.0650297	0.465359	0.0615075	0.196037	0	0	0	1.42323	0	1.42323
AATCGGTAGGCTCTTA-1	-3.0357	1.40083	LI	0	LI Rorc+ Il10+	0.0905164	0.310118	0.142692	0.27419	0	0	0	3.19488	0	1.39583
AATCGGTAGTACGCGA-1	-6.13553	1.70445	LI	0	LI Rorc+ Il10+	0.0575298	0.318609	0.0916848	0.330465	0	0	0	1.76581	0	0
AATCGGTCAATGGATA-1	1.54157	4.63846	LI	2	LI Resting	0.173369	0.173548	0.0665866	0.0589832	0	0	0	0	2.14429	0
AATCGGTCAGGACGTA-1	2.00046	8.1478	LI	4	LI Gata3+ Il10+	0.260222	0.230287	0.0984312	0.0828527	0	0	0	1.43004	0.885396	0
AATCGGTGTAACGACG-1	1.8406	0.894174	SI	1	SI Rorc+ Il10+	0.109785	0.347958	0.142803	0.264038	0	0	0	4.13666	0	0
AATCGGTGTAGCTGCC-1	1.97894	-0.221893	SI	1	SI Rorc+ Il10+	0.149983	0.288336	0.0633067	0.13396	0	0	0	2.03694	1.35155	0
AATCGGTGTCTTCTCG-1	1.92468	6.13153	LI	4	LI Gata3+ Il10-	0.181841	0.223078	0.103115	0.0851335	0	0	0	0	2.72733	0
AATCGGTGTGTAATGA-1	4.36536	-0.433147	SI	3	SI Gata3+ Il10+	0.127988	0.34123	0.0818845	0.163094	0	0	0	2.53733	0	0
AATCGGTGTTCCCGAG-1	-1.15003	2.75436	LI	0	LI Rorc+ Il10+	0.0812212	0.286587	0.119244	0.203948	0	0.957298	0	2.51307	0	0.957298
AATCGGTTCGCCGTGA-1	2.82806	2.53723	LI	2	LI Resting	0.111191	0.221871	0.0357797	0.0272759	1.2554	1.91634	0	0	0	0
ACACCAAAGAGGTACC-1	-0.26526	6.33267	LI	4	LI Gata3+ Il10+	0.155062	0.406391	0.078478	0.224752	0	0	0	2.89571	0.778872	0
ACACCAAAGAGGTTGC-1	-2.84888	1.93899	LI	0	LI Rorc+ Il10+	0.105756	0.425204	0.0782701	0.225819	0	0	0	2.45628	0	1.08542
ACACCAAAGGTAGCCA-1	-2.07268	4.4396	LI	0	LI Rorc+ Il10-	0.120869	0.308505	0.0985356	0.126826	0	0	0	0	0	0.97541
ACACCAAAGTGAACGC-1	-0.428966	5.85782	LI	2	LI Resting	0.18802	0.249581	0.112354	0.159888	0	1.14046	0	1.48891	1.48891	0
ACACCAACAACAACCT-1	-3.66545	4.22907	LI	0	LI Rorc+ Il10+	0.0977337	0.37183	0.131831	0.259919	0	0	0	3.46606	1.73091	0
ACACCAACAACACCTA-1	-3.55181	3.09061	LI	0	LI Rorc+ Il10+	0.10652	0.446629	0.0406197	0.155742	0	0	0	0.956858	0	1.52715
ACACCAACAGATCCAT-1	2.11209	-2.0877	SI	1	SI Rorc+ Il10+	0.0836736	0.432074	0.0774828	0.224596	0	0	0	1.51773	0	0
ACACCAAGTACCGAGA-1	-0.210936	-1.33331	SI	1	SI Rorc+ Il10-	0.0477617	0.343076	0.0741862	0.223453	0	0	0	0	0	0
ACACCAAGTCCAGTTA-1	-3.92086	1.67518	LI	0	LI Rorc+ Il10+	0.0900097	0.331936	0.0625922	0.203569	0	0	0	1.58969	0	0
ACACCAAGTTGGGACA-1	-5.31004	4.45016	LI	0	LI Rorc+ Il10+	0.0907885	0.375927	0.160391	0.327043	0	0	0	4.47324	0	1.46865
ACACCAAGTTTGCATG-1	6.43867	2.10999	SI	2	SI Resting	0.161263	0.230818	0.0535916	0.0553224	3.14421	1.97833	0	0	0	0
ACACCAATCGTGTAGT-1	6.25343	2.55313	SI	2	SI Resting	0.137143	0.12597	0.127215	-0.0014326	2.54117	0	0	0	0	0
ACACCCTAGATAGCAT-1	-4.38609	0.0145528	LI	0	LI Rorc+ Il10+	0.0725144	0.434103	0.0913767	0.227371	0	0	0	3.19389	0	0
ACACCCTAGCGTTCCG-1	-0.247265	-1.08949	SI	1	SI Rorc+ Il10+	0.0676146	0.394328	0.0713976	0.268333	0	0	0	4.31699	1.75123	1.12647
ACACCCTAGCTCCTCT-1	4.13571	8.69564	SI	3	SI Gata3+ Il10+	0.341821	0.231647	0.0679893	0.0848154	0	0	0	0.774672	3.01935	0
ACACCCTAGGAACTGC-1	2.30955	8.644	LI	4	LI Gata3+ Il10-	0.299524	0.179553	0.135833	0.0691475	0	0	0	0	2.2174	0
ACACCCTAGTGTACGG-1	0.687558	6.71683	LI	2	LI Resting	0.325145	0.260698	0.0662562	0.0910584	0	0	0	0	0	0
ACACCCTCACGCATCG-1	1.05031	7.72048	LI	4	LI Gata3+ Il10+	0.170628	0.269453	0.0790096	0.184261	0	0	0	2.70855	1.07541	0
ACACCCTGTCAACATC-1	1.59027	9.69839	LI	4	LI Gata3+ Il10+	0.192707	0.362619	0.104523	0.191251	0	0	0	4.17604	2.99744	0
ACACCCTTCCTATGTT-1	-3.66967	4.42274	LI	0	LI Rorc+ Il10+	0.1359	0.444874	0.0847059	0.260794	0	0	0	4.23908	0	0.888783
ACACCCTTCGGCTACG-1	-1.26425	4.05148	LI	0	LI Rorc+ Il10+	0.11634	0.327707	0.134523	0.197043	0	0	0	2.0348	0	0
ACACCGGAGAGGTAGA-1	-1.57241	3.03719	LI	0	LI Rorc+ Il10+	0.110382	0.420439	0.122188	0.224326	0	0	0	0.983259	0	0
ACACCGGAGAGTCGGT-1	6.91957	2.31482	SI	2	SI Resting	0.131104	0.17133	0.162455	0.0725644	1.13814	1.13814	0	0	0	0
ACACCGGAGCCACGCT-1	0.349244	-1.39651	SI	1	SI Rorc+ Il10+	0.120737	0.29203	0.138089	0.182425	0	0	0	2.56827	0	0.865386
ACACCGGAGCGGCTTC-1	-4.55316	5.03172	LI	0	LI Rorc+ Il10+	0.0830495	0.346069	0.131655	0.226063	0	0	0	4.57747	0	1.06303
ACACCGGAGCTAACTC-1	-3.44906	1.93858	LI	0	LI Rorc+ Il10+	0.038633	0.366526	0.117119	0.316917	0	0	0	0.883029	0	0.883029
ACACCGGAGCTGTCTA-1	2.95486	1.35493	SI	3	SI Gata3+ Il10+	0.086682	0.330556	0.107523	0.241195	0	0	0	2.37288	0	1.62755
ACACCGGCAAGTTGTC-1	1.00335	0.302679	SI	1	SI Rorc+ Il10+	0.0800678	0.389031	0.137156	0.233464	0	0	0	3.30491	0	0
ACACCGGCACGACTCG-1	-4.97804	0.725834	LI	0	LI Rorc+ Il10-	0.0697586	0.409481	0.0879608	0.235189	0	0	0	0	0	0
ACACCGGCATAACCTG-1	3.06504	-0.059456	SI	1	SI Rorc+ Il10+	0.0640365	0.298581	0.140423	0.238086	0	0	0	2.65255	0	0
ACACCGGGTAAGTTCC-1	0.590755	6.40251	LI	4	LI Gata3+ Il10-	0.144734	0.259837	0.134846	0.171414	0	0	0	0	1.43866	0
ACACCGGGTATGGTTC-1	3.59904	9.0195	LI	4	LI Gata3+ Il10-	0.306605	0.172306	0.0998626	0.0774631	0	0	0	0	4.25885	0
ACACCGGGTCATACTG-1	3.4989	1.81932	SI	3	SI Gata3+ Il10+	0.145664	0.295528	0.0865484	0.133483	0	0	0	3.01929	0	0
ACACCGGGTCCGTGAC-1	-3.57581	-0.463678	LI	0	LI Rorc+ Il10-	0.0612165	0.247605	0.164263	0.21967	0	0	0	0	1.18518	1.18518
ACACCGGGTGAAAGAG-1	2.90089	3.64098	SI	2	SI Resting	0.18514	0.249064	0.107282	0.0573741	0	0.895252	0	0	0	0
ACACCGGGTTTACTCT-1	1.58721	5.19219	LI	2	LI Resting	0.235615	0.204868	0.0929322	0.0718244	1.92657	1.26348	0	0	0	0
ACACCGGTCAGCAACT-1	-2.30778	2.63901	LI	0	LI Rorc+ Il10-	0.160138	0.323797	0.102245	0.198838	0	0	0	0	0	0
ACACCGGTCTATCGCC-1	5.70156	6.29561	SI	3	SI Gata3+ Il10+	0.281597	0.219815	0.122109	0.0930474	0	0	0	2.29131	0	0
ACACCGGTCTCGTATT-1	-3.75044	3.31462	LI	0	LI Rorc+ Il10-	0.075015	0.325145	0.0938085	0.188491	0	0	0	0	0	1.12564
ACACTGAAGACTGGGT-1	1.29154	-1.67849	SI	1	SI Rorc+ Il10+	0.0690414	0.375204	0.07085	0.198729	0	0	0	3.99961	0	0
ACACTGAAGATGCGAC-1	-4.53809	0.812924	LI	0	LI Rorc+ Il10+	0.0532157	0.386532	0.116977	0.299204	0	0	0	1.01419	0	0
ACACTGAAGCAGCCTC-1	-4.68918	5.7945	LI	0	LI Rorc+ Il10+	0.089729	0.355815	0.174584	0.278334	0	0	0	1.49228	0	0
ACACTGAAGCCAACAG-1	-5.02256	5.67341	LI	0	LI Rorc+ Il10+	0.0667112	0.343814	0.0994691	0.248311	0	0	0	1.86795	0	1.21727
ACACTGAAGCTATGCT-1	7.62496	2.7103	SI	2	SI Resting	0.160123	0.176209	0.0923275	0.0116417	3.29927	2.07589	0	0	1.77063	0
ACACTGACAACAACCT-1	0.827064	3.10137	LI	2	LI Resting	0.150665	0.412409	0.0599664	0.146853	1.8493	1.20265	0	1.8493	0.723176	0
ACACTGACAAGCCGTC-1	3.82032	-1.34747	SI	1	SI Rorc+ Il10+	0.124878	0.396927	0.0963382	0.209722	0	0	0	3.80742	1.92062	0
ACACTGACACACAGAG-1	3.35438	3.68357	SI	2	SI Resting	0.201584	0.196213	0.096032	0.056487	1.30537	0.795549	0	0	0.795549	0
ACACTGACAGATTGCT-1	6.83713	4.21296	SI	2	SI Resting	0.250542	0.180107	0.0519831	0.0490331	4.21126	0	0	0	0	0
ACACTGACAGCGAACA-1	7.34929	3.24921	SI	2	SI Resting	0.204628	0.21639	0.0704748	0.0245753	5.06078	0.965145	0	0	0	0
ACACTGACAGGTTTCA-1	-3.98661	5.56258	LI	0	LI Rorc+ Il10+	0.152847	0.29752	0.0750673	0.150331	0.968592	0	0	1.54293	0	0
ACACTGACATGGGACA-1	3.91483	1.04744	SI	3	SI Gata3+ Il10+	0.175361	0.336485	0.0998112	0.151822	0	0	0	3.93881	0	0
ACACTGAGTCAGGACA-1	-2.15758	-1.06165	LI	0	LI Rorc+ Il10+	0.0359459	0.407299	0.178682	0.265408	0	0	0	1.79043	0	1.15678
ACACTGAGTGCTTCTC-1	0.58623	7.17994	LI	4	LI Gata3+ Il10-	0.226178	0.228049	0.0628977	0.0821414	0	0	0	0	2.97016	0
ACACTGAGTTAAGTAG-1	-5.43038	1.03794	LI	0	LI Rorc+ Il10+	0.0588783	0.320513	0.126407	0.240877	0	0	0	1.96828	0	0
ACACTGATCGCCAAAT-1	3.4209	1.92324	SI	3	SI Gata3+ Il10+	0.0580209	0.373885	0.12162	0.20793	0	0	0	2.89601	0	0
ACAGCCGAGCCATCGC-1	-3.45897	1.11359	LI	0	LI Rorc+ Il10+	0.0779218	0.424192	0.0671201	0.202997	0	0	0	2.62643	0	0
ACAGCCGAGTCTCAAC-1	0.544633	6.50609	LI	2	LI Resting	0.262778	0.121615	0.114448	0.100022	0	0	0	0	0	0
ACAGCCGCAGAGTGTG-1	-3.91671	1.58026	LI	0	LI Rorc+ Il10+	0.110933	0.225348	0.0930246	0.230822	0	0	0	1.30256	0	0
ACAGCCGCAGCATGAG-1	-2.2176	0.487531	LI	0	LI Rorc+ Il10+	0.144369	0.285578	0.162714	0.278121	0	0	0	2.72726	0.643574	0.643574
ACAGCCGCATGCAACT-1	3.25918	3.13761	LI	2	LI Resting	0.181186	0.204717	0.171825	0.0773823	0	2.13877	0	0	0.888279	0
ACAGCCGGTCAGTGGA-1	-4.67923	4.37388	LI	0	LI Rorc+ Il10+	0.0499359	0.350499	0.102135	0.192014	0	0	0	4.0234	0	1.06358
ACAGCCGGTCCGAGTC-1	3.59703	5.31774	LI	3	LI Gata3+ Il10-	0.198463	0.264549	0.108767	0.0477014	0	0	1.39227	0	2.0874	0
ACAGCCGGTTATGTGC-1	-0.158695	5.42561	LI	2	LI Resting	0.234913	0.265148	0.174921	0.0247071	0	0	0	0	0	0
ACAGCCGTCAACACAC-1	-3.73815	4.15028	LI	0	LI Rorc+ Il10+	0.0610473	0.334498	0.157414	0.242641	0	0	0	2.255	0	0
ACAGCCGTCGGCGGTT-1	0.432174	0.713619	SI	1	SI Rorc+ Il10+	0.0896053	0.282692	0.14297	0.19231	0	0	0	2.62504	0	0
ACAGCCGTCTTGTACT-1	-0.777582	1.2357	LI	0	LI Rorc+ Il10+	0.0661648	0.352376	0.120768	0.172285	0	0	0	1.34762	0	1.34762
ACAGCTAAGAAACCAT-1	-0.36411	8.16919	LI	3	LI Gata3+ Il10+	0.187406	0.140855	0.185667	0.0829271	0	0	0	0.634788	0	0
ACAGCTAAGACGACGT-1	-2.48055	6.53548	LI	5	LI Gata3+ Il10+	0.134679	0.290665	0.141544	0.178054	0	0	0	2.86055	0	0
ACAGCTAAGCAGCCTC-1	1.51713	-2.27189	SI	1	SI Rorc+ Il10+	0.0497074	0.357672	0.0617092	0.236456	0	1.16094	0	1.79579	0	1.16094
ACAGCTAAGGCGATAC-1	6.59039	2.75882	LI	2	LI Resting	0.186779	0.212319	0.110605	0.0488035	4.56671	1.94008	0	0	0	0
ACAGCTAAGGGTCTCC-1	3.82582	7.22912	SI	3	SI Gata3+ Il10-	0.292187	0.217015	0.0837744	0.0512103	0	0	0	0	3.37939	0
ACAGCTAAGTGACATA-1	-3.81736	4.69548	LI	0	LI Rorc+ Il10+	0.0957851	0.359468	0.179852	0.21187	0	0	0	1.55784	0.979703	0
ACAGCTACACAGCCCA-1	-5.50447	3.18842	LI	0	LI Rorc+ Il10+	0.0614365	0.449477	0.0427985	0.273671	0	0	0	3.65987	0	0
ACAGCTACACCACGTG-1	4.27032	7.48797	SI	3	SI Gata3+ Il10+	0.234292	0.192866	0.0941948	0.0272361	0	0	0	1.13877	1.76717	0
ACAGCTAGTAAGTAGT-1	3.35506	-0.73029	SI	1	SI Rorc+ Il10+	0.0660865	0.369451	0.0788905	0.191922	0	0	0	2.01361	0	1.00909
ACAGCTAGTGAACCTT-1	2.95334	-1.19408	SI	1	SI Rorc+ Il10+	0.0631998	0.35265	0.0905556	0.24787	0	0	0	4.2795	0	1.86056
ACAGCTATCACCTCGT-1	2.56481	0.507034	SI	1	SI Rorc+ Il10+	0.13614	0.381551	0.0686628	0.206028	0	0	0	1.76662	0.848683	0.848683
ACAGCTATCCAAGTAC-1	5.08423	0.615373	SI	3	SI Gata3+ Il10+	0.124891	0.296308	0.0881314	0.10525	0	0	0	1.82782	0	0
ACAGCTATCGAATCCA-1	1.45208	8.44154	LI	4	LI Gata3+ Il10-	0.251065	0.231674	0.136836	0.116236	0	0	0	0	0.850749	0
ACAGCTATCGTCCGTT-1	2.80726	4.59648	SI	2	SI Resting	0.210114	0.226482	0.0935454	0.0545896	0	0.943416	0	0	0.943416	0
ACAGCTATCTCTGAGA-1	-2.04362	2.87763	LI	0	LI Rorc+ Il10+	0.0781133	0.345381	0.127954	0.191968	0	0	0	1.59968	1.59968	0
ACATACGAGAGACTAT-1	7.62447	3.0128	SI	2	SI Resting	0.191383	0.176295	0.086164	0.023957	4.1998	1.96203	0	0	2.76388	0
ACATACGAGGCGATAC-1	-5.58749	2.59901	LI	0	LI Rorc+ Il10+	0.0696532	0.347481	0.0853038	0.276643	0	0	0	3.26022	0	0.966042
ACATACGAGGCTCTTA-1	1.32961	4.9411	LI	2	LI Resting	0.268102	0.18008	0.162674	0.0576832	1.06817	1.06817	0	0	1.06817	0
ACATACGCACTGAAGG-1	-0.92363	7.23903	LI	5	LI Gata3+ Il10-	0.214503	0.244014	0.198616	0.131909	0	0	0.663498	0	0	0
ACATACGCAGACGCCT-1	2.32236	1.99944	SI	3	SI Gata3+ Il10+	0.110391	0.336145	0.109678	0.194943	0	0	0	1.89105	0	0
ACATACGCATCGATTG-1	4.63168	3.4196	SI	3	SI Gata3+ Il10+	0.218311	0.245708	0.135323	0.105432	0	0	0	1.13919	1.13919	0
ACATACGCATTCTTAC-1	-3.44069	2.01544	LI	0	LI Rorc+ Il10+	0.0569343	0.384001	0.10874	0.243014	0	0	0	1.74759	0	0
ACATACGGTAGCAAAT-1	-1.93114	9.56799	LI	5	LI Gata3+ Il10-	0.301639	0.176486	0.124445	0.108358	0	0	0	0	0	0
ACATACGGTATAATGG-1	-2.75591	1.62026	LI	0	LI Rorc+ Il10+	0.0697495	0.304487	0.085585	0.223569	0	0	0	0.939305	0	0.939305
ACATACGGTCGCTTCT-1	-3.81862	4.56366	LI	0	LI Rorc+ Il10+	0.0992335	0.318787	0.119644	0.189449	0	0	0	3.00885	0	0
ACATACGGTCTAGGTT-1	0.712008	9.46195	LI	4	LI Gata3+ Il10-	0.242542	0.274618	0.108161	0.114291	0	0	0	0	2.28599	0
ACATACGGTCTGGTCG-1	-1.95255	7.8845	LI	5	LI Gata3+ Il10-	0.203847	0.240707	0.129192	0.15201	0	1.20289	1.20289	0	0	0
ACATACGGTGACAAAT-1	-4.38239	4.69722	LI	0	LI Rorc+ Il10+	0.0986087	0.459984	0.136064	0.243619	0	0	0.844582	0.844582	0	0.844582
ACATACGTCACAGGCC-1	-1.56738	7.8769	LI	5	LI Gata3+ Il10-	0.260138	0.20887	0.155289	0.1558	0	0	0	0	0	0
ACATACGTCCGAAGAG-1	1.29395	-1.03806	SI	1	SI Rorc+ Il10-	0.0943376	0.288968	0.118153	0.133073	1.2765	0	0	0	0	1.94299
ACATACGTCCGCGGTA-1	-0.415693	8.29033	LI	5	LI Gata3+ Il10-	0.245624	0.295799	0.155058	0.0858842	0	0	0	0	0.762529	0
ACATACGTCGTTTATC-1	-1.65992	-1.67504	LI	1	LI Rorc+ Il10-	0.0771516	0.355636	0.12194	0.182639	0	0	0	0	0	0
ACATACGTCTTGAGGT-1	-1.74612	4.75372	LI	0	LI Rorc+ Il10+	0.101824	0.31874	0.049834	0.187737	0	0	0	3.18118	2.08004	0
ACATCAGAGATATGCA-1	0.892702	8.9531	LI	4	LI Gata3+ Il10+	0.2179	0.25867	0.0843254	0.123098	0	0	0	1.58711	2.66568	0
ACATCAGCAAAGCGGT-1	6.35955	2.88183	LI	2	LI Resting	0.16053	0.208547	0.129855	0.0562338	2.62145	1.44249	0	0	0	0
ACATCAGCAAATCCGT-1	-4.91924	1.21556	LI	0	LI Rorc+ Il10+	0.0514902	0.361631	0.121888	0.302408	0	0	0	3.39675	0	0
ACATCAGCACCAGGCT-1	1.89532	1.73623	SI	1	SI Rorc+ Il10+	0.147087	0.323764	0.0971676	0.224423	0	0	0	3.8188	0	0
ACATCAGCAGCGAACA-1	2.18783	3.5518	SI	3	SI Gata3+ Il10-	0.151704	0.282141	0.147109	0.111472	0	0	0	0	0.932858	0.932858
ACATCAGCAGTAGAGC-1	0.112865	3.19763	LI	0	LI Rorc+ Il10-	0.121927	0.342424	0.105954	0.0750933	0	0	0	0	0	1.55846
ACATCAGCATGCGCAC-1	-0.867758	3.54752	LI	0	LI Rorc+ Il10+	0.138748	0.280804	0.0939065	0.184864	0	0	0	1.10209	1.10209	0
ACATCAGGTCCATCCT-1	-5.07716	4.53434	LI	0	LI Rorc+ Il10+	0.101863	0.329281	0.177929	0.265751	0	0	0	2.25987	0	0
ACATCAGTCACCTCGT-1	2.65699	-0.837199	SI	1	SI Rorc+ Il10-	0.10418	0.467212	0.0918204	0.268122	0	0	0	0	0	0
ACATCAGTCGCCCTTA-1	4.78489	7.03688	SI	3	SI Gata3+ Il10+	0.242619	0.249942	0.14279	0.0753695	0	0	0	3.06842	2.87441	0
ACATCAGTCGTCGTTC-1	-3.10382	3.2582	LI	0	LI Rorc+ Il10+	0.0519584	0.343571	0.133223	0.267654	0	0	0	2.70606	0	0
ACATCAGTCTAAGCCA-1	1.07356	-2.59478	SI	1	SI Rorc+ Il10+	0.0752949	0.323476	0.0807925	0.166709	0	0	0	4.32962	1.04369	1.04369
ACATCAGTCTACTATC-1	2.06447	3.14683	SI	3	SI Gata3+ Il10+	0.158059	0.305791	0.102484	0.0806213	0	0	0	1.74883	0	0
ACATCAGTCTGACCTC-1	-4.87958	4.46077	LI	0	LI Rorc+ Il10+	0.0783895	0.380505	0.0547193	0.117985	0	0	0	3.8229	0	0
ACATCAGTCTTATCTG-1	6.46742	3.85342	SI	2	SI Resting	0.237251	0.178656	0.0844764	0.0229038	5.13825	0.926365	0	0	0.926365	0
ACATGGTAGAAACGAG-1	-5.31532	4.24253	LI	0	LI Rorc+ Il10-	0.119674	0.330703	0.16257	0.251266	0	0	0	0	0	0
ACATGGTAGCCAGAAC-1	-4.87167	1.75375	LI	0	LI Rorc+ Il10+	0.0899909	0.406624	0.0652402	0.212757	0	0	0	1.04475	0	0
ACATGGTAGCCGCCTA-1	-3.51765	2.65905	LI	0	LI Rorc+ Il10+	0.0436493	0.400061	0.15731	0.255092	0	0	0	3.04421	2.46743	0
ACATGGTCAAGTCTGT-1	0.631601	4.54816	LI	2	LI Resting	0.189763	0.233932	0.146909	0.117997	0	0	0	0	1.10347	0
ACATGGTCAATAGAGT-1	-3.62657	-1.26831	LI	0	LI Rorc+ Il10-	0.045084	0.431959	0.0530594	0.2374	0	0	0	0	1.0667	0
ACATGGTCATCCTTGC-1	-1.40359	3.39103	LI	0	LI Rorc+ Il10-	0.127252	0.224961	0.13324	0.127829	0	0	0.841421	0	0.841421	0.841421
ACATGGTGTGAGTATA-1	-2.73578	1.8475	LI	0	LI Rorc+ Il10+	0.0686935	0.3255	0.119997	0.27183	0	0	0	2.47448	0.723423	0
ACATGGTGTTATGTGC-1	0.594982	-2.48277	SI	1	SI Rorc+ Il10-	0.0655689	0.377268	0.044425	0.213461	0	0	0	0	0	1.829
ACATGGTGTTCCGTCT-1	1.34014	-2.52904	SI	1	SI Rorc+ Il10+	0.09695	0.368067	0.0787096	0.222777	0	0	0	1.90862	0	1.50403
ACATGGTTCAGCTGGC-1	-1.50203	3.85149	LI	0	LI Rorc+ Il10+	0.0896917	0.395118	0.0925877	0.221798	0	0	0	2.00891	0	0
ACATGGTTCCCTTGCA-1	1.27835	8.05869	LI	4	LI Gata3+ Il10-	0.212839	0.330742	0.0237346	0.146841	0	0	0.957518	0	1.52804	0.957518
ACATGGTTCGTCGTTC-1	0.944251	0.153334	SI	1	SI Rorc+ Il10+	0.0988967	0.309259	0.0967683	0.21722	0	0	0	3.86451	0	0
ACATGGTTCTTTACAC-1	4.52989	-0.866453	SI	3	SI Gata3+ Il10+	0.139158	0.359028	0.0802381	0.137745	0	0	0	3.43666	0	0
ACCAGTAAGTGGAGAA-1	0.792677	1.16354	SI	1	SI Rorc+ Il10+	0.0945422	0.283584	0.139773	0.187068	0	0.76958	0	3.1297	0.76958	0.76958
ACCAGTACAGAAGCAC-1	-3.64838	-1.10056	LI	0	LI Rorc+ Il10-	0.0549848	0.358772	0.0702051	0.268476	0	0	0	0	1.13164	1.13164
ACCAGTACAGACGCTC-1	2.68161	9.19294	LI	4	LI Gata3+ Il10+	0.264925	0.330655	0.14282	0.14154	0	1.00258	0	1.00258	2.00387	0
ACCAGTAGTACGAAAT-1	2.51177	3.7755	SI	2	SI Resting	0.219432	0.139133	0.120896	0.0760697	0	0	0	0	0	0
ACCAGTAGTCGATTGT-1	-0.292404	-1.27927	SI	1	SI Rorc+ Il10+	0.0236772	0.452958	0.0902562	0.347825	0	0	0	2.87835	0	1.89637
ACCAGTAGTGGCCCTA-1	-4.59877	-0.548702	LI	0	LI Rorc+ Il10+	0.0620191	0.316374	0.0902178	0.267089	0	0	0	0.961575	0	0.961575
ACCAGTAGTGGCTCCA-1	-0.21566	0.309045	SI	1	SI Rorc+ Il10+	0.0515287	0.377131	0.0829185	0.339021	0	0	0	3.33707	0	1.00843
ACCAGTAGTGTCAATC-1	-1.35556	2.99443	LI	0	LI Rorc+ Il10+	0.0381705	0.430545	0.0577751	0.278106	0	0	0	1.8824	0	0
ACCAGTATCAAGGCTT-1	-3.03316	3.25794	LI	0	LI Rorc+ Il10+	0.072978	0.437151	0.168751	0.268516	0	0	0	3.31457	0	0
ACCAGTATCGAGAACG-1	-0.351381	-1.17508	SI	1	SI Rorc+ Il10+	0.0426452	0.357216	0.0980093	0.23521	0	0	0	2.49599	0	1.73143
ACCAGTATCTGAAAGA-1	-2.20495	0.18556	LI	0	LI Rorc+ Il10+	0.0594845	0.458276	0.0170554	0.119602	0	0	0	2.18629	0	1.47283
ACCCACTAGAATTGTG-1	3.94711	2.14244	SI	3	SI Gata3+ Il10+	0.145774	0.317256	0.107132	0.196684	0	0	0	0.76097	0	0
ACCCACTAGCGTTTAC-1	1.58135	-0.895708	SI	1	SI Rorc+ Il10+	0.0834963	0.344599	0.119157	0.156933	0	0	0	2.99467	2.31705	0
ACCCACTAGCTGATAA-1	2.83645	4.23279	LI	2	LI Resting	0.245144	0.168326	0.15803	0.0796256	0	1.7422	0	0.66572	0	0
ACCCACTAGTACGATA-1	-3.34501	1.25738	LI	0	LI Rorc+ Il10+	0.0852051	0.332901	0.0889117	0.290114	0	0	0	3.48474	0	0
ACCCACTAGTGCTGCC-1	3.07831	3.77785	LI	2	LI Resting	0.194169	0.170027	0.160605	0.0428795	1.09602	1.71162	0	0	1.71162	0
ACCCACTAGTTCGATC-1	0.746293	8.81348	LI	4	LI Gata3+ Il10-	0.246144	0.193298	0.091647	0.0812605	0	0	0	0	2.27574	0
ACCCACTAGTTGTAGA-1	3.19953	9.59176	LI	4	LI Gata3+ Il10+	0.240888	0.224137	0.0848563	0.135178	0	0	0	3.36369	1.82156	0
ACCCACTCAATAGAGT-1	0.915769	8.07743	LI	4	LI Gata3+ Il10-	0.255879	0.209392	0.128364	0.161559	0	0	0	0	1.08925	0
ACCCACTGTAAGCACG-1	-2.83521	0.15981	LI	0	LI Rorc+ Il10-	0.065783	0.333912	0.106953	0.185937	0	0.990137	0.990137	0	1.5718	0
ACCCACTGTAGCTTGT-1	1.64249	8.49616	LI	4	LI Gata3+ Il10-	0.233571	0.225706	0.0417766	0.0898112	0	0	0	0	2.64487	0
ACCCACTTCAGTTAGC-1	-0.752926	5.51043	LI	2	LI Resting	0.207254	0.237855	0.137541	0.164561	0	0	0	0	0	0
ACCCACTTCGAACGGA-1	2.97238	3.68688	SI	3	SI Gata3+ Il10-	0.254845	0.251113	0.0384405	0.100421	0	0	0	0	0	0
ACCCACTTCGCCTGTT-1	-3.81619	1.64058	LI	0	LI Rorc+ Il10+	0.0761471	0.428296	0.111868	0.304898	0	0	0	1.96284	1.29228	0
ACCCACTTCTCTGCTG-1	1.55583	5.31261	SI	2	SI Resting	0.197993	0.214419	0.0613517	0.0676731	0	0.859822	0	0	3.05889	0
ACCCACTTCTGTCTCG-1	0.112644	-1.94367	SI	1	SI Rorc+ Il10+	0.071444	0.239472	0.0817423	0.271757	0	0	0	2.9198	0	0.864672
ACCGTAAAGAAACGAG-1	-3.25127	5.33754	LI	0	LI Rorc+ Il10-	0.0594656	0.369421	0.0962283	0.245354	0	0	0	0	0	0
ACCGTAAAGCTGAACG-1	-3.14195	5.42376	LI	0	LI Rorc+ Il10+	0.0959216	0.40366	0.103708	0.220154	1.85903	0	0	1.85903	0	0
ACCGTAAAGCTGCAAG-1	-0.541894	1.33442	LI	0	LI Rorc+ Il10-	0.111036	0.367756	0.0926545	0.132207	0	0	0	0	1.64665	1.04651
ACCGTAACACTTCTGC-1	3.595	3.68083	SI	2	SI Resting	0.189312	0.20861	0.102106	0.00583507	4.14491	0.909543	0	0	0.909543	0
ACCGTAACAGATGGGT-1	2.6205	7.68783	LI	4	LI Gata3+ Il10-	0.243562	0.195825	0.104904	0.0613176	0	0	0	0	3.52411	0
ACCGTAACATATACCG-1	-6.43422	4.69032	LI	0	LI Rorc+ Il10-	0.107852	0.302871	0.0945865	0.196455	0	0	0	0	0	0
ACCGTAACATTCCTCG-1	1.63993	-0.228309	SI	1	SI Rorc+ Il10+	0.0809978	0.324974	0.0724438	0.224667	0	0	0	4.16272	0	0
ACCGTAAGTAAGGATT-1	-4.54083	1.64746	LI	0	LI Rorc+ Il10+	0.0710109	0.450888	0.0967378	0.278379	0	0	0	2.99733	0	0
ACCGTAAGTCGCCATG-1	4.62954	6.42965	SI	3	SI Gata3+ Il10+	0.217144	0.253178	0.109524	0.126898	0	0	0	1.60144	0	0
ACCGTAAGTGATAAGT-1	-4.19597	0.171736	LI	0	LI Rorc+ Il10+	0.0594566	0.360779	0.100161	0.208391	0	0	0	4.05685	0	1.35857
ACCGTAAGTGCGGTAA-1	-5.69505	3.12913	LI	0	LI Rorc+ Il10+	0.152003	0.42016	0.156129	0.266722	0	0	0	1.57369	0	0
ACCGTAATCATGTCCC-1	4.57079	7.98184	SI	3	SI Gata3+ Il10+	0.222644	0.257986	0.0759151	0.0733776	0	0	0	2.6472	3.68315	0
ACCTTTAAGACTAGAT-1	-3.10677	3.57809	LI	0	LI Rorc+ Il10+	0.0689921	0.44271	0.0724976	0.214068	0	0	0	3.32028	0	0.925132
ACCTTTAAGAGCTGCA-1	-2.00907	2.37564	LI	0	LI Rorc+ Il10+	0.0416998	0.438597	0.11116	0.280806	0	0	0	1.4919	0	0
ACCTTTAAGATGCGAC-1	2.97181	0.30086	SI	1	SI Rorc+ Il10+	0.0913851	0.348483	0.119963	0.231234	0	0	0	4.34708	0	0.853057
ACCTTTAAGCAGCCTC-1	2.95342	1.58976	SI	3	SI Gata3+ Il10+	0.158686	0.334324	0.104039	0.199775	0	0	0	4.34182	1.68901	0.80029
ACCTTTAAGCGATTCT-1	-0.562525	5.80146	LI	4	LI Gata3+ Il10-	0.181285	0.312352	0.0567773	0.109886	0	0	0	0	1.52992	0
ACCTTTAAGGACGAAA-1	4.90662	-0.776496	SI	3	SI Gata3+ Il10+	0.103604	0.319538	0.0863839	0.15453	0	0	0	1.24639	0	0
ACCTTTAAGGGCACTA-1	-2.15531	2.19193	LI	0	LI Rorc+ Il10+	0.0602975	0.34599	0.107289	0.203213	0	0	0	2.28164	1.19373	0
ACCTTTACACCAGGCT-1	-2.2204	0.460214	LI	0	LI Rorc+ Il10+	0.0796508	0.392259	0.0989803	0.179289	0	0	0	1.09973	0	0
ACCTTTATCACATACG-1	-1.2796	4.99761	LI	0	LI Rorc+ Il10+	0.134745	0.264387	0.103442	0.13457	0	1.00501	0	3.81664	0	0
ACCTTTATCAGGCCCA-1	-1.67083	0.666821	LI	0	LI Rorc+ Il10+	0.0914015	0.407327	0.081052	0.24627	0	0	0	2.02457	0	0.821449
ACCTTTATCCGAAGAG-1	3.17334	5.47417	SI	3	SI Gata3+ Il10-	0.190962	0.156691	0.163293	0.0562755	0	1.59925	0	0	0	0
ACCTTTATCCGCGCAA-1	-4.3321	4.54506	LI	0	LI Rorc+ Il10+	0.0915432	0.325597	0.112799	0.308611	0	0	0	1.3578	0	0
ACCTTTATCGGCTTGG-1	-4.66721	4.24642	LI	0	LI Rorc+ Il10+	0.0781355	0.360315	0.0972675	0.23908	0	0	0	4.28544	0	0
ACGAGCCAGATGCCAG-1	-3.13421	0.678808	LI	0	LI Rorc+ Il10+	0.0746467	0.368181	0.137044	0.254175	0	0	0	2.94146	1.07973	1.07973
ACGAGCCAGATGTCGG-1	-0.183849	8.19468	LI	5	LI Gata3+ Il10-	0.166641	0.279827	0.110678	0.102755	0	0	0	0	1.25384	0
ACGAGCCAGCACCGTC-1	3.93401	2.87593	SI	3	SI Gata3+ Il10-	0.228753	0.231168	0.113592	0.133458	0	0	0	0	2.05987	0
ACGAGCCAGGATGCGT-1	0.324061	9.2123	LI	4	LI Gata3+ Il10+	0.247839	0.272252	0.169523	0.192629	0	0	0	1.93423	1.63984	0
ACGAGCCAGTAGCCGA-1	3.03928	2.68178	SI	3	SI Gata3+ Il10+	0.19033	0.289085	0.0663978	0.156276	0	0	0	3.06555	0	0
ACGAGCCAGTCTCCTC-1	1.44278	0.438732	SI	1	SI Rorc+ Il10+	0.0640988	0.325137	0.100698	0.245166	0	0	0	3.0634	0	1.15482
ACGAGCCCAAGCCGCT-1	-5.05067	2.59266	LI	0	LI Rorc+ Il10-	0.10703	0.312318	0.202077	0.235978	0	0	0	0	0	0.849371
ACGAGCCCAAGCGTAG-1	-2.30345	4.0004	LI	0	LI Rorc+ Il10-	0.115359	0.282882	0.113456	0.1799	0	0.824889	0	0	0.824889	1.34642
ACGAGCCCACCAACCG-1	-3.22509	2.95439	LI	0	LI Rorc+ Il10+	0.055846	0.3469	0.0433034	0.1684	0	0	0	2.69708	0	0
ACGAGCCCAGCTGCAC-1	3.76375	1.36081	SI	3	SI Gata3+ Il10-	0.132897	0.252915	0.119368	0.0405805	0	1.3156	0	0	0	0
ACGAGCCCATCTATGG-1	-3.54233	3.89608	LI	0	LI Rorc+ Il10-	0.0630711	0.365294	0.0929649	0.248511	0	0	0	0	0	0
ACGAGCCGTCTCAACA-1	-3.44836	0.641162	LI	0	LI Rorc+ Il10+	0.0721274	0.383419	0.0408831	0.280511	0	0	0	2.11718	0	1.07917
ACGAGCCGTTATGCGT-1	-4.91732	2.14554	LI	0	LI Rorc+ Il10-	0.07311	0.403376	0.122752	0.310339	0	0	0	0	0	1.14279
ACGAGCCGTTCTGAAC-1	2.1286	6.56007	LI	4	LI Gata3+ Il10+	0.212066	0.277627	0.189699	0.183995	0	0	0	1.09563	3.16341	0
ACGAGCCGTTCTGGTA-1	-3.09815	0.0372111	LI	0	LI Rorc+ Il10+	0.0588938	0.420278	0.0717848	0.34803	0	0	0	3.59473	0	0
ACGAGCCTCTTAGCCC-1	-5.32785	3.12048	LI	0	LI Rorc+ Il10+	0.0784086	0.366705	0.119243	0.282881	0	0	0	2.76045	0	0
ACGAGGAAGAGGTACC-1	-0.979402	6.95705	LI	5	LI Gata3+ Il10-	0.24367	0.217133	0.111679	0.0939508	0	0	0	0	0	0
ACGAGGAAGCAGCCTC-1	-1.21137	0.879028	SI	0	SI Rorc+ Il10+	0.0221485	0.396077	0.0783004	0.241154	0	0	0	2.67385	0	1.22979
ACGAGGAAGGAGCGAG-1	1.76073	-0.964442	SI	1	SI Rorc+ Il10+	0.081733	0.231608	0.0743492	0.122622	0	0	0	4.72454	0	0
ACGAGGAAGGGATCTG-1	1.06597	9.4549	LI	4	LI Gata3+ Il10+	0.164658	0.204207	0.112127	0.269149	0	0	0	2.33539	1.59619	0
ACGAGGAAGGTGATTA-1	5.06371	4.50644	SI	3	SI Gata3+ Il10+	0.230854	0.282393	0.116872	0.134359	0	0	0	2.89758	0	1.38567
ACGAGGAAGTACGTTC-1	3.46574	8.55149	LI	4	LI Gata3+ Il10+	0.207886	0.187013	0.188759	0.152865	0	0	0	2.45549	1.69711	0
ACGAGGAAGTAGGTGC-1	3.29046	6.6782	SI	3	SI Gata3+ Il10-	0.227527	0.206086	0.0837738	0.10345	0	0	0	0	1.70833	0
ACGAGGAAGTGGGATC-1	2.15428	0.164639	SI	1	SI Rorc+ Il10+	0.0708354	0.421137	0.0985008	0.218537	0	0	0.984969	2.2978	0	0.984969
ACGAGGAAGTGTACGG-1	0.481027	4.63405	LI	2	LI Resting	0.180067	0.232131	0.13268	0.112103	0	0	0	0	0	0
ACGAGGACAAGTTGTC-1	1.13044	9.79752	LI	4	LI Gata3+ Il10-	0.161142	0.223983	0.135815	0.160046	0	0	0	0	1.04054	0
ACGAGGACAGATCTGT-1	2.82391	-2.12259	SI	1	SI Rorc+ Il10+	0.0999867	0.44878	0.0571484	0.218546	0	0	0	3.46373	0	1.08049
ACGAGGACAGCCTGTG-1	-2.74997	0.414399	LI	0	LI Rorc+ Il10+	0.088545	0.412445	0.0572168	0.23886	0	0	0	2.00217	0	1.00145
ACGAGGACAGGGTATG-1	-5.36646	1.60829	LI	0	LI Rorc+ Il10+	0.0733534	0.426516	0.0708389	0.246772	0	0.959801	0	2.73774	0	0
ACGAGGACATTGGTAC-1	-0.52056	1.67236	LI	0	LI Rorc+ Il10+	0.0914293	0.376021	0.0850905	0.193433	0	0	0	3.17615	1.10327	0
ACGAGGAGTCGCGGTT-1	3.70661	3.43269	SI	3	SI Gata3+ Il10-	0.206914	0.307219	0.0800401	0.193651	0	0	0	0	1.00048	0
ACGAGGATCCTATGTT-1	-2.15489	0.755625	SI	0	SI Rorc+ Il10+	0.0502834	0.441562	0.108644	0.301851	0	0	0	3.52378	0	0
ACGAGGATCCTCCTAG-1	2.04714	1.16664	SI	1	SI Rorc+ Il10+	0.0954075	0.384904	0.115091	0.270958	0	0	0	4.11394	0	0
ACGAGGATCTGGGCCA-1	-2.15892	0.729512	LI	0	LI Rorc+ Il10+	0.0712104	0.342962	0.0428587	0.29628	0	0	0	3.69795	1.13603	0
ACGAGGATCTTGTACT-1	-0.373606	2.82519	LI	0	LI Rorc+ Il10+	0.0763543	0.376927	0.0927186	0.210159	2.03603	0	0	2.84846	0.6962	0.6962
ACGATACAGATAGGAG-1	4.56574	1.23388	SI	3	SI Gata3+ Il10+	0.110383	0.260704	0.110535	0.141691	0	0	0	2.54847	0	0
ACGATACAGGCGCTCT-1	-3.75072	0.0900875	LI	0	LI Rorc+ Il10+	0.0750196	0.37291	0.110453	0.271706	0	0	0	1.9781	0	0
ACGATACAGGTGCTTT-1	-4.29552	1.99614	LI	0	LI Rorc+ Il10+	0.0410519	0.319692	0.0859319	0.24365	0	0	0	1.90949	0	0.940294
ACGATACAGTACACCT-1	3.15078	0.562695	SI	1	SI Rorc+ Il10+	0.119673	0.391211	0.0456381	0.204911	0	0	0	4.63371	0	0.802835
ACGATACAGTATTGGA-1	-5.47972	1.76834	LI	0	LI Rorc+ Il10+	0.0595728	0.396427	0.0874473	0.262361	0	0	0	2.3472	1.01585	1.01585
ACGATACAGTCGTTTG-1	3.81583	8.85686	LI	4	LI Gata3+ Il10+	0.188704	0.172351	0.104715	0.104885	0	0	0	3.11742	3.85171	0
ACGATACCAAAGCGGT-1	2.84098	8.91582	LI	4	LI Gata3+ Il10-	0.235684	0.170158	0.12468	0.0988658	0	0	0	0	0.962614	0
ACGATACCAAGCCATT-1	3.95673	4.59861	SI	3	SI Gata3+ Il10+	0.23641	0.249033	0.106413	0.11679	0	0	0	1.55045	0	0
ACGATACCACAGGAGT-1	0.543399	7.9845	LI	4	LI Gata3+ Il10-	0.252116	0.182901	0.0920583	0.107699	0	0	0	0	0	0
ACGATACCAGACAAAT-1	-5.67386	4.02972	LI	0	LI Rorc+ Il10+	0.0491915	0.389074	0.0501036	0.213685	0	0	0	2.94351	0	0.967991
ACGATACCAGCATGAG-1	-4.11317	5.54032	LI	0	LI Rorc+ Il10+	0.0734425	0.354421	0.190645	0.27735	0	0	0	2.91045	0	1.39486
ACGATACCAGGGTATG-1	-1.53087	4.60959	LI	0	LI Rorc+ Il10+	0.101438	0.3566	0.164097	0.207941	0	0	0	0.941002	0	0.941002
ACGATACGTCAAAGAT-1	3.02773	-1.13751	SI	1	SI Rorc+ Il10+	0.0861378	0.343465	0.0484233	0.16429	0	0	0	2.92932	0	0
ACGATACGTCTAGTGT-1	4.76249	1.09511	SI	3	SI Gata3+ Il10+	0.190845	0.303269	0.0889606	0.164204	0	0	0	3.33414	0	0
ACGATACGTGGTCTCG-1	3.89344	0.39932	SI	3	SI Gata3+ Il10+	0.126479	0.295308	0.149466	0.117514	0	0	0	4.52672	0	0
ACGATACGTTACCAGT-1	6.98004	3.81442	SI	2	SI Resting	0.22351	0.192877	0.144771	0.0544985	5.17752	1.44179	0	0.893976	0	0
ACGATACTCAACCATG-1	-0.375874	-2.18984	SI	1	SI Rorc+ Il10+	0.0804437	0.41366	0.0454493	0.221048	0	0	0	2.81788	1.00615	0
ACGATACTCACAGGCC-1	-3.53718	4.84123	LI	0	LI Rorc+ Il10+	0.169815	0.363446	0.0743721	0.225825	0	0	0	3.54919	0	0
ACGATACTCCTTTCTC-1	2.95733	5.49987	SI	3	SI Gata3+ Il10-	0.221941	0.277545	0.0864681	0.0542095	0	0	0	0	1.5938	0
ACGATACTCGGTGTTA-1	-1.49714	2.35783	LI	0	LI Rorc+ Il10+	0.120973	0.325506	0.134332	0.269148	0	0	1.14545	3.95846	0.683541	1.49479
ACGATGTAGGCCCTCA-1	4.70817	7.55005	SI	3	SI Gata3+ Il10+	0.261072	0.277933	0.0934611	0.112479	0	0	1.51287	3.36021	2.23498	0
ACGATGTAGGTGCACA-1	0.00126517	-2.28655	SI	1	SI Rorc+ Il10-	0.0713492	0.383806	0.136478	0.272135	0	0	0	0	0	0.893848
ACGATGTAGTAGATGT-1	0.479204	4.34735	LI	2	LI Resting	0.175507	0.333675	-0.0159757	0.0539617	0	0	0	0	0	1.00631
ACGATGTCACATAACC-1	-2.44876	8.52686	LI	5	LI Gata3+ Il10-	0.226055	0.238093	0.112053	0.120795	0	0	0	0	0	0
ACGATGTCACCTCGTT-1	-0.387905	4.7521	LI	2	LI Resting	0.174005	0.289445	0.166363	0.157884	0	0	0	0	0	1.18932
ACGATGTCAGAGCCAA-1	-1.58834	5.23371	LI	0	LI Rorc+ Il10+	0.124166	0.316964	0.190493	0.183365	0	0	0	3.80973	0.696124	0.696124
ACGATGTCAGGTCCAC-1	1.29041	4.64489	LI	2	LI Resting	0.238147	0.277833	0.145054	0.116043	4.01978	0	0	1.06158	0	0
ACGATGTCATGACGGA-1	1.91866	-1.49327	SI	1	SI Rorc+ Il10+	0.0893233	0.394914	0.103046	0.18242	0	0	0	4.43526	1.30678	0
ACGATGTCATGCATGT-1	2.70684	-1.04313	SI	1	SI Rorc+ Il10+	0.0896316	0.397652	0.124774	0.289786	0	0	0	3.22757	0	1.41866
ACGATGTGTCCCGACA-1	-6.22243	4.11758	LI	0	LI Rorc+ Il10+	0.0783094	0.381079	0.131631	0.316271	0	0	0.710778	2.60727	0	0.710778
ACGATGTGTCCGAAGA-1	0.295892	1.22964	SI	1	SI Rorc+ Il10+	0.0630789	0.373832	0.106526	0.145869	0	0	0	2.38864	0	0
ACGATGTGTGATAAAC-1	2.00157	4.97196	LI	2	LI Resting	0.228905	0.165801	0.163212	0.0371347	0	1.46125	0	0	0	0.908224
ACGATGTGTTGAGTTC-1	-0.293057	-1.81023	SI	1	SI Rorc+ Il10+	0.0672771	0.508125	0.0551287	0.299151	0	0	0	0.924859	1.48388	0.924859
ACGATGTGTTGTCGCG-1	2.38224	0.107145	SI	1	SI Rorc+ Il10+	0.110118	0.33243	0.197542	0.201449	0	0	0	3.40677	1.04775	0
ACGATGTTCACTATTC-1	0.963146	5.84069	LI	2	LI Resting	0.218073	0.209364	0.145691	0.0966137	0	0	0	0	1.14077	0
ACGATGTTCCTTGACC-1	0.705349	-0.829533	SI	1	SI Rorc+ Il10+	0.0574815	0.335154	0.0891129	0.23089	0	0	2.23576	1.16137	0	1.79635
ACGATGTTCGAGAGCA-1	3.48662	0.0837756	SI	1	SI Rorc+ Il10+	0.145392	0.269321	0.0590216	0.127462	0	0	0	2.40054	0.892196	0
ACGCAGCAGAAACGAG-1	4.53164	6.12392	SI	3	SI Gata3+ Il10+	0.219995	0.14351	0.153674	0.0807966	0	0	0	1.12215	1.12215	0
ACGCAGCAGAAAGTGG-1	-0.771323	2.18754	LI	0	LI Rorc+ Il10+	0.0685213	0.421936	0.0944691	0.190324	0	0	0	3.59964	1.68909	0
ACGCAGCAGAGGGCTT-1	-2.47944	5.68703	LI	0	LI Rorc+ Il10+	0.120024	0.431433	0.0998945	0.23837	0	0	0	2.02886	0	0
ACGCAGCAGGAACTGC-1	3.92651	-0.254166	SI	3	SI Gata3+ Il10+	0.128721	0.361892	0.109501	0.121436	0	0	0	0.99061	0	0
ACGCAGCAGGGCACTA-1	-0.443874	6.06924	LI	5	LI Gata3+ Il10-	0.259776	0.229978	0.114515	0.0809308	0	0	0	0	0.8874	0
ACGCAGCAGTGGGATC-1	-2.80635	1.92704	LI	0	LI Rorc+ Il10+	0.183551	0.3766	0.0869601	0.16614	0	0.616552	0	0.616552	1.3783	0.616552
ACGCAGCCAAGGGTCA-1	2.4051	7.15918	LI	4	LI Gata3+ Il10+	0.206846	0.28599	0.0838466	0.0827714	0	0	0	1.64992	2.66571	0
ACGCAGCCAGTCCTTC-1	-6.29839	2.86793	LI	0	LI Rorc+ Il10+	0.0966741	0.310832	0.123467	0.26868	0	0	0	3.56741	0	0
ACGCAGCCATCGGGTC-1	-2.88627	0.122373	LI	0	LI Rorc+ Il10-	0.0768637	0.268685	0.138968	0.237749	0	0	0	0	0	0
ACGCAGCCATGGTTGT-1	4.02146	2.66927	SI	3	SI Gata3+ Il10-	0.186538	0.233871	0.110342	0.0477419	0	0	0	0	0	0
ACGCAGCCATTAACCG-1	-4.8582	-0.878272	LI	0	LI Rorc+ Il10-	0.0169942	0.316357	0.105737	0.307177	0	0	0	0	1.04036	0
ACGCAGCCATTTGCCC-1	-2.16902	7.81744	LI	5	LI Gata3+ Il10-	0.271769	0.310028	0.0887691	0.134799	0	0	0	0	0	0
ACGCAGCGTCCTCTTG-1	0.743191	9.97883	LI	4	LI Gata3+ Il10-	0.261475	0.257659	0.135853	0.155979	0	0	0	0	2.40322	0
ACGCAGCGTCTCACCT-1	-6.40957	2.72743	SI	0	SI Rorc+ Il10+	0.0915487	0.395708	0.0247833	0.320632	0	0	0	3.43463	0	1.15482
ACGCAGCGTGACAAAT-1	2.76792	-0.62332	SI	1	SI Rorc+ Il10+	0.0692618	0.348124	0.0449715	0.197277	0	0	0	4.11635	0	0
ACGCAGCGTGACTCAT-1	1.65014	6.0726	LI	2	LI Resting	0.27461	0.0976648	0.174801	0.0896511	3.46827	1.65871	0	0	0	0
ACGCAGCGTTCGCTAA-1	3.1256	7.94269	LI	4	LI Gata3+ Il10+	0.256276	0.207231	0.119033	0.0830854	0	0	0	1.26086	2.3755	0
ACGCAGCTCAGGCCCA-1	2.10339	3.1856	LI	2	LI Resting	0.193204	0.179371	0.106499	0.0488351	0	2.06765	0	1.3763	0	0
ACGCAGCTCAGTACGT-1	-4.0042	5.91383	LI	0	LI Rorc+ Il10-	0.13464	0.380115	0.148252	0.12796	0	0	0	0	0	0.83806
ACGCAGCTCCATGCTC-1	2.21893	-1.26462	SI	1	SI Rorc+ Il10+	0.0633695	0.337557	0.122869	0.234949	0	0	0	3.6605	0	0
ACGCAGCTCCCTCAGT-1	-0.541739	6.88513	LI	5	LI Gata3+ Il10-	0.213283	0.234697	0.090357	0.133626	0	0	0	0	3.24329	0
ACGCAGCTCTTGGGTA-1	-2.19191	3.02938	LI	0	LI Rorc+ Il10+	0.149149	0.288832	0.105479	0.160711	0	0	0	2.64111	0	0
ACGCCAGAGATCTGCT-1	6.2499	2.35135	SI	2	SI Resting	0.231649	0.15715	0.0717571	0.0361891	2.17963	1.46738	0	0.912723	1.46738	0
ACGCCAGAGCTGCGAA-1	4.44541	6.14364	SI	3	SI Gata3+ Il10+	0.246805	0.207871	0.0726926	0.0949659	0	0	0	3.19002	2.16436	0
ACGCCAGAGTGTTGAA-1	-2.41513	-1.55266	LI	0	LI Rorc+ Il10-	0.0515046	0.31207	0.0761294	0.223933	0	0	0	0	1.05741	0
ACGCCAGCAATAGAGT-1	-2.22539	2.87807	LI	0	LI Rorc+ Il10-	0.0812658	0.297253	0.0888569	0.143091	0	0	0.685532	0	1.14834	0
ACGCCAGCACTAGTAC-1	2.56919	5.46939	SI	3	SI Gata3+ Il10+	0.165868	0.275415	0.142059	0.193579	0	0	0	2.89731	3.02981	0
ACGCCAGCATGCCACG-1	1.33211	-1.53231	SI	1	SI Rorc+ Il10+	0.0440061	0.410638	0.0533809	0.201605	0	0	0	2.7463	0	0
ACGCCAGCATTTGCTT-1	3.24652	8.14573	LI	4	LI Gata3+ Il10+	0.269546	0.180902	0.0895691	0.122277	0	0	0	0.83296	2.85812	0
ACGCCAGGTACTCTCC-1	-1.6218	2.06345	LI	0	LI Rorc+ Il10+	0.109811	0.380662	0.111463	0.256263	2.18447	0	0	1.93978	1.27395	0.773251
ACGCCAGGTCCGCTGA-1	-1.2099	8.17219	LI	5	LI Gata3+ Il10+	0.230809	0.255713	0.154325	0.16451	0	0	1.21606	1.21606	0.732535	1.21606
ACGCCAGGTCGTGGCT-1	3.89667	3.00659	LI	2	LI Resting	0.146759	0.164711	0.0298743	0.025963	0	1.49794	0	0	0	1.49794
ACGCCAGGTTGGGACA-1	3.91122	-0.0214344	SI	3	SI Gata3+ Il10+	0.112502	0.300763	0.0472846	0.0895224	0	0	0	2.0283	0	0
ACGCCAGTCCACGTTC-1	1.95099	8.32374	LI	4	LI Gata3+ Il10+	0.217138	0.150417	0.144624	0.0853632	0	0	0	1.23703	2.34237	0
ACGCCAGTCGTTGCCT-1	-1.14497	0.181827	LI	0	LI Rorc+ Il10+	0.0916685	0.378677	0.00164703	0.194646	0	0	1.09485	1.09485	0	2.14004
ACGCCGAAGGGTGTGT-1	5.27553	3.85797	SI	3	SI Gata3+ Il10+	0.103914	0.194665	0.162732	0.143216	0	0	0	2.7396	0.64882	0
ACGCCGACACAGCGTC-1	-3.74312	-1.16397	LI	0	LI Rorc+ Il10-	0.0852551	0.278863	0.124535	0.293424	0	0	0	0	0	1.43296
ACGCCGACACGTCTCT-1	-4.67013	4.95682	LI	0	LI Rorc+ Il10-	0.11678	0.321837	0.137967	0.293448	0	0	0	0	0	0.761794
ACGCCGAGTCCAGTAT-1	-2.36291	3.32496	LI	0	LI Rorc+ Il10+	0.0836815	0.338809	0.0557639	0.238116	0	0	0	3.56602	0	0
ACGCCGAGTCGAACAG-1	-2.67852	8.0363	LI	5	LI Gata3+ Il10+	0.225771	0.244653	0.148303	0.273114	0	0	0	2.37026	0.761336	0
ACGCCGAGTCGGGTCT-1	-1.00093	-0.961733	SI	1	SI Rorc+ Il10-	0.0501158	0.332292	0.0823582	0.217567	0	0	0	0	0	0
ACGCCGATCACTCTTA-1	0.355884	-2.49379	SI	1	SI Rorc+ Il10-	0.125398	0.354137	0.114049	0.28019	0	0	0	0	0	1.04211
ACGCCGATCCCAAGAT-1	-4.64275	5.77725	LI	0	LI Rorc+ Il10+	0.10433	0.302678	0.0842751	0.183002	3.40612	0	0	1.45713	0	0
ACGCCGATCTTTAGTC-1	-6.91814	3.03703	LI	0	LI Rorc+ Il10-	0.103744	0.353259	0.118594	0.289075	0	0	0	0	0	0.893339
ACGGAGAAGACAAAGG-1	-2.21373	-0.677174	LI	0	LI Rorc+ Il10+	0.0509184	0.262821	0.0999324	0.141492	0	0	0	2.72083	1.92458	0
ACGGAGAAGACAGGCT-1	-0.240277	1.34121	SI	1	SI Rorc+ Il10+	0.0971189	0.335321	0.12448	0.244914	0	0	0	3.17757	0	0.92159
ACGGAGAAGCAGCCTC-1	4.10751	2.90586	SI	3	SI Gata3+ Il10+	0.100536	0.257657	0.167904	0.126755	0	0	0	2.3089	0.991872	0
ACGGAGAAGCCACGCT-1	-4.02139	4.04525	LI	0	LI Rorc+ Il10+	0.0833817	0.354132	0.0757413	0.258921	0	0	0	2.36425	1.02659	0
ACGGAGAAGCTGCAAG-1	-6.24851	1.62173	LI	0	LI Rorc+ Il10-	0.0834107	0.297082	0.109642	0.277274	0	0	0	0	0	0
ACGGAGAAGGTGATAT-1	2.44515	9.07055	LI	4	LI Gata3+ Il10-	0.292477	0.15106	0.163113	0.0555861	0	0	0	0	2.95798	0
ACGGAGAAGTGATCGG-1	-4.65493	2.20301	LI	0	LI Rorc+ Il10-	0.0710913	0.268753	0.0788047	0.226904	0	0	0	0	0	2.12659
ACGGAGAAGTTAACGA-1	5.36349	7.11647	SI	3	SI Gata3+ Il10+	0.245529	0.298127	0.0946579	0.108175	0	0	0	3.20421	1.4987	0
ACGGAGACAACGATGG-1	2.02888	4.94072	SI	3	SI Gata3+ Il10+	0.115159	0.316815	0.116153	0.188512	0	0	0.958916	4.31303	2.73619	0
ACGGAGACAAGTTGTC-1	-1.2425	5.47405	LI	2	LI Resting	0.213924	0.244408	0.144511	0.110802	0	0	0	0	1.47741	0
ACGGAGACACGGATAG-1	4.07765	8.58128	LI	3	LI Gata3+ Il10+	0.25028	0.204809	0.0539781	0.0923354	0	0	0	1.45838	1.45838	0
ACGGAGAGTCATGCAT-1	-3.01223	0.63747	LI	0	LI Rorc+ Il10-	0.0516987	0.341107	0.103422	0.19665	0	0	0	0	0	0
ACGGAGAGTCTGATCA-1	0.861577	0.265195	SI	1	SI Rorc+ Il10+	0.0994973	0.349095	0.149877	0.268788	0	0	0	2.70845	0	1.91383
ACGGAGAGTTCCACAA-1	-5.26877	2.25506	LI	0	LI Rorc+ Il10+	0.0454454	0.387224	0.103139	0.299795	0	0	0	2.63547	0	0
ACGGAGATCAACCAAC-1	-1.26671	8.66936	LI	5	LI Gata3+ Il10+	0.255205	0.271255	0.144344	0.188196	0	0	0	0.637009	2.58398	0
ACGGAGATCAGTCCCT-1	-2.06917	5.6677	LI	0	LI Rorc+ Il10+	0.145051	0.271429	0.127063	0.226258	0	0	0	2.78284	0	0
ACGGAGATCCACGAAT-1	-2.46185	0.764019	LI	0	LI Rorc+ Il10+	0.0762361	0.386931	0.0840511	0.284174	0	0	0	2.74448	0.963654	0
ACGGAGATCCGAAGAG-1	-1.24642	1.6706	LI	0	LI Rorc+ Il10+	0.10711	0.300466	0.18182	0.150225	0	0	0	1.27596	0	0
ACGGAGATCGATAGAA-1	2.23188	-2.88872	SI	1	SI Rorc+ Il10+	0.0330329	0.464672	0.0662166	0.21107	0	0	0	2.04858	0	1.03257
ACGGAGATCGTTACGA-1	3.56393	0.8125	SI	1	SI Rorc+ Il10+	0.0694743	0.415852	0.0793411	0.213141	0	0	0	2.96181	0	0
ACGGAGATCTGCGTAA-1	3.96881	-0.768481	SI	3	SI Gata3+ Il10+	0.117585	0.351924	0.137473	0.140822	0	0	0	3.71706	0	0
ACGGAGATCTGTCAAG-1	3.8334	1.51513	SI	3	SI Gata3+ Il10+	0.0668062	0.272054	0.0818221	0.122481	0	0	0	4.07662	0	0.994248
ACGGCCAAGAAACGCC-1	-3.10326	2.83451	LI	0	LI Rorc+ Il10+	0.0971579	0.280882	0.068459	0.228058	0	0	0	0.998395	0	1.58282
ACGGCCACACGGCTAC-1	0.775441	-2.09385	SI	1	SI Rorc+ Il10+	0.0773281	0.381031	0.0412657	0.195007	0	0	0	4.69332	0	1.25204
ACGGCCACAGCTGGCT-1	7.08102	3.27238	SI	2	SI Resting	0.199668	0.167134	0.0578861	0.0118632	4.88803	2.52817	0	0	0	0
ACGGCCACAGGTCTCG-1	-0.378368	6.07341	LI	5	LI Gata3+ Il10+	0.206415	0.151305	0.0810884	0.0560205	0	0	0	3.19769	2.09422	0
ACGGCCAGTCAATACC-1	1.70974	4.44528	LI	2	LI Resting	0.292244	0.156694	0.124099	0.0801094	1.65438	1.05237	0	0	1.05237	0
ACGGCCAGTCCTGCTT-1	-2.74128	3.69582	LI	0	LI Rorc+ Il10+	0.101714	0.297274	0.11507	0.193122	0	0	0	3.43786	0	0
ACGGCCAGTCTAAAGA-1	1.755	4.85508	LI	2	LI Resting	0.255216	0.225375	0.0950249	0.0478245	0	1.95303	0	0	1.65713	0
ACGGCCAGTTCATGGT-1	5.56594	3.10209	LI	2	LI Resting	0.183262	0.182796	0.167095	0.0615479	3.44867	1.93877	0	0	0	0
ACGGCCAGTTGTTTGG-1	1.72151	4.16469	LI	2	LI Resting	0.230812	0.193624	0.168055	0.0185935	2.14627	0	0	0	0	0
ACGGCCATCCTACAGA-1	-4.22483	-1.22428	LI	0	LI Rorc+ Il10+	0.0329233	0.330512	0.0815759	0.336436	0	0	0	2.50003	0	0
ACGGCCATCGATGAGG-1	1.56363	9.94123	LI	4	LI Gata3+ Il10+	0.308863	0.21936	0.149506	0.1494	0	0	0	1.06285	2.26655	0
ACGGCCATCGGCGGTT-1	1.62372	6.62976	LI	4	LI Gata3+ Il10+	0.135908	0.35261	0.124427	0.133874	0	0	0	3.61338	4.23225	0
ACGGCCATCTTACCTA-1	0.847962	-0.373717	SI	1	SI Rorc+ Il10-	0.112227	0.245723	0.0845396	0.201406	0	0	0	0	0	0.865506
ACGGGCTAGTCAATAG-1	2.27925	9.67394	LI	4	LI Gata3+ Il10+	0.242039	0.271258	0.0985651	0.169495	0	0	0	0.759873	2.54927	0
ACGGGCTAGTCCAGGA-1	-2.19388	3.0581	LI	0	LI Rorc+ Il10+	0.119751	0.392744	0.107753	0.264939	0	0	0	2.10787	0	0
ACGGGCTCAAGCGAGT-1	-1.68186	4.10792	LI	0	LI Rorc+ Il10+	0.112348	0.287167	0.181393	0.187063	0	0	0	1.07654	0	0
ACGGGCTCACGAAGCA-1	-1.20341	3.48495	LI	0	LI Rorc+ Il10-	0.164121	0.354873	0.0574816	0.162741	0	0	0	0	1.85233	0.903249
ACGGGCTCATCAGTAC-1	-1.37861	1.18424	LI	0	LI Rorc+ Il10+	0.0667141	0.442622	0.0724705	0.233557	0	0	0	3.87388	0	0
ACGGGCTCATGTCCTC-1	0.747706	5.39195	LI	2	LI Resting	0.297273	0.233377	0.160435	0.0743552	0	0.875151	0	0	0.875151	0
ACGGGCTGTACAGCAG-1	-3.43256	2.70234	LI	0	LI Rorc+ Il10-	0.116384	0.373284	0.0969313	0.233278	0	0	0	0	0	0
ACGGGCTGTACCTACA-1	-2.34576	-1.19061	LI	0	LI Rorc+ Il10+	0.071807	0.330269	0.165837	0.245451	0	0	0.912723	2.65434	0.912723	0.912723
ACGGGCTGTACTCGCG-1	1.94488	2.28854	SI	3	SI Gata3+ Il10+	0.191249	0.278084	0.108767	0.117104	0	0	0	1.88767	0	0
ACGGGCTGTGGCGAAT-1	6.38433	4.07023	LI	2	LI Resting	0.24309	0.151189	0.117472	-0.00621368	3.65375	1.03793	0	0	1.63531	0
ACGGGCTGTGTAACGG-1	-2.02879	7.16876	LI	5	LI Gata3+ Il10+	0.266583	0.270298	0.0746507	0.144491	0	0	0	2.13161	0	1.70253
ACGGGCTGTTCCATGA-1	-2.83934	-1.47316	LI	0	LI Rorc+ Il10+	0.0188854	0.411213	0.0793831	0.300808	0	0	0	2.26019	0	0
ACGGGCTGTTGGTAAA-1	-0.739611	2.39003	LI	0	LI Rorc+ Il10+	0.136807	0.337057	0.115003	0.19134	0	0	0	1.92084	0	0
ACGGGCTTCAGCAACT-1	-3.08867	2.99936	LI	0	LI Rorc+ Il10+	0.0459714	0.35506	0.133007	0.218853	0	0	0	3.07904	0	0
ACGGGCTTCCTAAGTG-1	2.47487	2.76502	LI	2	LI Resting	0.127217	0.173762	0.158255	0.0637461	0	1.50786	0	0	1.50786	0
ACGGGTCAGCTCTCGG-1	-3.22516	2.04676	LI	0	LI Rorc+ Il10+	0.0756582	0.401057	0.135541	0.30574	0	0	0	2.76543	0	0.870663
ACGGGTCAGCTTCGCG-1	2.51652	3.48437	SI	3	SI Gata3+ Il10+	0.196181	0.256204	0.138222	0.0946992	0	1.55331	0	0.976327	0	0
ACGGGTCAGGCGACAT-1	-4.66721	0.350755	LI	0	LI Rorc+ Il10+	0.0951	0.318393	0.136308	0.203256	0	0	0	1.06012	0	0
ACGGGTCAGGTTACCT-1	-2.81843	2.53813	LI	0	LI Rorc+ Il10+	0.0884022	0.30086	0.0999235	0.225805	0	0	0	0.719974	0	1.19806
ACGGGTCAGTCCATAC-1	2.99073	6.88596	SI	4	SI Gata3+ Il10-	0.2146	0.237623	0.0864815	0.0297203	0	0	0	0	2.66803	0
ACGGGTCCACACTGCG-1	0.679843	4.53139	LI	2	LI Resting	0.197873	0.325384	0.126435	0.137447	4.84316	0	0	1.64665	0	1.04651
ACGGGTCCATCGTCGG-1	-1.44674	2.64119	LI	0	LI Rorc+ Il10+	0.0479161	0.307622	0.0985496	0.213396	0	0	0	2.62205	0	0
ACGGGTCGTAAAGTCA-1	3.72198	2.73632	SI	3	SI Gata3+ Il10-	0.186018	0.291888	0.0849916	0.103904	1.10783	0	0	0	0	0
ACGGGTCGTACAGTTC-1	-4.42434	1.76586	LI	0	LI Rorc+ Il10+	0.0923697	0.394043	0.111839	0.27948	0	0	0	2.83951	0	0
ACGGGTCGTGTGACCC-1	1.16275	-0.914934	SI	1	SI Rorc+ Il10+	0.06821	0.236221	0.0730067	0.174206	0	0	0	4.62344	0	0
ACGGGTCGTTACGTCA-1	2.90923	0.732859	SI	1	SI Rorc+ Il10+	0.0793829	0.381537	0.121635	0.229715	0	0	0	3.74614	0	0
ACGGGTCGTTCACCTC-1	1.1218	-2.26655	SI	1	SI Rorc+ Il10+	0.0741904	0.311759	0.0701148	0.228681	0	0	0	3.6615	0	1.19841
ACGGGTCTCAAACAAG-1	-2.94976	1.67037	LI	0	LI Rorc+ Il10+	0.080058	0.352121	0.0138781	0.207724	0	0	0	2.9399	0	0
ACGGGTCTCAGTGTTG-1	4.60751	6.48519	SI	3	SI Gata3+ Il10-	0.328326	0.206946	0.141789	0.114588	0	0	0	0	1.80441	0
ACGGGTCTCCAAACTG-1	2.49955	1.51599	SI	3	SI Gata3+ Il10+	0.151113	0.32885	0.126334	0.222493	0	0	0	3.58759	0.608668	0
ACGGGTCTCCTTAATC-1	5.69811	2.93386	LI	2	LI Resting	0.200796	0.143825	0.0724373	0.0507156	1.87322	1.87322	0	0	0.736281	0
ACGGGTCTCGCAAGCC-1	3.92423	3.98194	SI	2	SI Resting	0.175382	0.187292	0.117628	0.0496795	2.11416	1.0771	0	0	0	0
ACGGGTCTCGGAAATA-1	4.552	5.5333	SI	3	SI Gata3+ Il10+	0.195442	0.25868	0.120586	0.0741162	0	0	0	1.14684	1.77761	0
ACGGGTCTCTGCGTAA-1	1.00542	8.99306	LI	4	LI Gata3+ Il10+	0.218172	0.254631	0.118824	0.148788	0	0	0	2.39703	3.08195	0
ACGTCAAAGCAGCCTC-1	1.78479	-1.34239	SI	1	SI Rorc+ Il10+	0.0741354	0.363129	0.163509	0.312026	0	0	0	2.54793	0	1.14535
ACGTCAAAGCTGCGAA-1	-3.61369	1.20321	LI	0	LI Rorc+ Il10+	0.107308	0.273862	0.158263	0.288416	0	0	0	2.03092	0	0.825105
ACGTCAAAGGAGTTTA-1	-0.330621	5.48685	LI	5	LI Gata3+ Il10-	0.21251	0.32372	0.0590901	0.183661	0	0	0	0	0	0.627413
ACGTCAAAGGCACATG-1	-4.56626	2.24365	LI	0	LI Rorc+ Il10+	0.0740501	0.460725	0.135444	0.318858	0	0	0	3.21793	0.671909	0
ACGTCAAAGTGACATA-1	-5.1106	5.92581	LI	0	LI Rorc+ Il10+	0.0711167	0.402297	0.12423	0.248937	0	0	0	1.52301	0	0.953788
ACGTCAAAGTGTACGG-1	-6.23016	5.39734	LI	0	LI Rorc+ Il10+	0.0881837	0.344237	0.0844446	0.186974	0	0	0	2.64706	0	0
ACGTCAACATGATCCA-1	1.84418	6.7128	LI	4	LI Gata3+ Il10+	0.296109	0.169719	0.135751	0.103338	0	0	0	1.04019	2.65134	0
ACGTCAAGTAAGGATT-1	-2.44583	2.16334	LI	0	LI Rorc+ Il10+	0.0871705	0.382794	0.135519	0.214569	0	0	0	0.999358	0.999358	0.999358
ACGTCAAGTACCAGTT-1	-3.92603	0.586038	LI	0	LI Rorc+ Il10+	0.0744386	0.36229	0.157669	0.323614	0	0	0	1.86785	0	0
ACGTCAAGTAGCCTCG-1	-6.4353	4.67609	LI	0	LI Rorc+ Il10+	0.111043	0.391053	0.0531312	0.210939	0	0	0	2.16146	0	1.6249
ACGTCAAGTAGCTGCC-1	-2.23358	2.00283	LI	0	LI Rorc+ Il10+	0.0524118	0.453977	0.122153	0.26355	0	0	0	3.07071	0	0
ACGTCAAGTGGAAAGA-1	-2.95336	0.0875881	LI	0	LI Rorc+ Il10+	0.0615911	0.370587	0.121707	0.261447	0	0	0	2.87002	0	1.03689
ACGTCAAGTGTTCTTT-1	-6.17481	3.94913	LI	0	LI Rorc+ Il10+	0.0891618	0.347301	0.174821	0.229224	0	0	0	2.69937	0	0
ACGTCAAGTTCCTCCA-1	-1.04877	-1.33919	SI	1	SI Rorc+ Il10+	0.0951124	0.384745	0.0997754	0.219424	0	0	0	4.36966	0	1.8572
ACGTCAAGTTGGACCC-1	-3.00472	8.39733	LI	6	LI Proliferating	0.301225	0.230929	0.393015	0.0754292	0	0	1.81826	0	0	0
ACGTCAATCAGCACAT-1	4.52976	2.34982	SI	3	SI Gata3+ Il10-	0.144937	0.256852	0.135106	0.155286	0	0	1.01801	0	0	0
ACGTCAATCGTACGGC-1	4.76527	1.89382	SI	3	SI Gata3+ Il10+	0.179967	0.320025	0.101725	0.114956	0	0	0	2.87558	1.6383	0
ACTATCTAGAAGAAGC-1	1.11297	-2.86931	SI	1	SI Rorc+ Il10-	0.0948138	0.383359	0.0703235	0.207748	0	0	0	0	1.0132	0
ACTATCTAGCTCTCGG-1	2.50748	5.24141	SI	3	SI Gata3+ Il10+	0.132527	0.307337	0.102398	0.246294	0	0	0	2.6382	2.24261	1.99495
ACTATCTCACTGTCGG-1	1.72939	8.57399	LI	4	LI Gata3+ Il10+	0.241634	0.221075	0.109984	0.131243	0	0	0	2.89047	1.19094	0
ACTATCTGTCAGAAGC-1	-1.42266	0.711499	LI	0	LI Rorc+ Il10-	0.0280923	0.382326	0.0921771	0.26851	0	0	1.15439	0	0	0
ACTATCTGTCCCGACA-1	1.64395	4.92758	LI	2	LI Resting	0.23647	0.185041	0.0947711	0.0763476	0	1.54841	0	0	1.54841	0
ACTATCTGTGATGATA-1	2.84197	9.01319	LI	4	LI Gata3+ Il10-	0.247505	0.242161	0.126563	0.132239	0	0	0	0	2.99875	0
ACTATCTGTTACAGAA-1	7.0153	2.63996	SI	2	SI Resting	0.191505	0.174864	0.100863	0.0346699	1.30186	0	0.793051	0	0	0
ACTATCTGTTCAGCGC-1	-0.471177	0.648601	SI	1	SI Rorc+ Il10-	0.0569294	0.312882	0.162413	0.23761	0	0	0.737996	0	0	0.737996
ACTATCTGTTGTACAC-1	-4.37916	1.7366	LI	0	LI Rorc+ Il10+	0.0270802	0.476159	0.0733373	0.254616	0	0	0	2.26745	0	0
ACTATCTTCCCTCTTT-1	-3.16575	4.4001	LI	0	LI Rorc+ Il10-	0.0697341	0.381642	0.0542921	0.189572	0	0	0	0	0	0
ACTATCTTCGAATCCA-1	-4.38574	-0.490985	LI	0	LI Rorc+ Il10+	0.0219192	0.5141	0.0969796	0.316497	0	0	0	2.74162	0	1.09602
ACTGAACAGAGGTTAT-1	0.740408	3.69731	LI	2	LI Resting	0.134493	0.219441	0.0955374	0.106641	0	1.7639	0	0	0	0
ACTGAACAGCTAAACA-1	-3.58189	1.54119	LI	0	LI Rorc+ Il10+	-0.00668193	0.407893	0.0781235	0.241927	0	0	0	2.31195	0	0
ACTGAACAGGACCACA-1	1.25384	-2.49671	SI	1	SI Rorc+ Il10+	0.0676986	0.457695	0.0682615	0.219609	0	0	0	3.17043	0	1.87488
ACTGAACAGGCTAGAC-1	2.98187	10.0283	LI	4	LI Gata3+ Il10+	0.289749	0.268953	0.125973	0.138963	0	0	0	3.04021	2.20572	0
ACTGAACCACAAGCCC-1	-0.652873	5.11094	LI	2	LI Resting	0.167825	0.20193	0.149543	0.151299	1.43901	0.51383	0	0	1.99814	0
ACTGAACCAGCTTCGG-1	-5.70652	5.80373	LI	0	LI Rorc+ Il10+	0.108709	0.295678	0.0940761	0.226424	0	0	0	2.39853	0	1.43779
ACTGAACCAGTACACT-1	0.230126	5.05198	LI	2	LI Resting	0.179059	0.219851	0.132928	0.0616231	0	0	0	1.06285	1.06285	0
ACTGAACGTCCGAACC-1	3.19395	4.33413	SI	3	SI Gata3+ Il10+	0.141859	0.30324	0.128653	0.120001	0	0	0	1.78204	0	0
ACTGAACTCCACGCAG-1	-0.24021	2.06465	SI	0	SI Rorc+ Il10-	0.114891	0.368485	0.134599	0.240248	0	0	0	0	1.05668	1.66006
ACTGAACTCTCTTGAT-1	0.640092	2.96713	LI	2	LI Resting	0.102781	0.219461	0.125915	0.0908691	0	0	0	0	0	0
ACTGAACTCTTGTTTG-1	2.06869	2.87539	LI	2	LI Resting	0.1351	0.239982	0.065815	0.106834	3.11997	1.19048	0	0	1.19048	1.19048
ACTGAGTAGGGTTTCT-1	-6.20925	4.92756	LI	0	LI Rorc+ Il10+	0.076366	0.343011	0.0749804	0.2502	0	0	0	2.6445	0	0
ACTGAGTAGTGACTCT-1	4.83669	-0.32478	SI	3	SI Gata3+ Il10+	0.0907173	0.306547	0.112915	0.146744	0	0	0	2.55974	0	0
ACTGAGTCACAACTGT-1	-2.00425	0.253926	LI	0	LI Rorc+ Il10-	0.0610668	0.284914	0.0935769	0.182868	0	0	0	0	0	0.900265
ACTGAGTCACCTATCC-1	5.27524	8.20124	SI	3	SI Gata3+ Il10+	0.291416	0.269274	0.0398767	0.0862354	0	0	0	3.70024	2.93841	0
ACTGAGTCATGACGGA-1	3.08874	4.32363	SI	2	SI Resting	0.230658	0.260885	0.171229	0.0673714	0	0	0	1.1963	0	0
ACTGAGTGTACAGACG-1	2.963	3.45725	SI	2	SI Resting	0.213137	0.156183	0.125661	0.148232	0	0	0	0	0	0
ACTGAGTGTACCGGCT-1	-3.94541	0.310232	LI	0	LI Rorc+ Il10+	0.0614585	0.40706	0.133396	0.308925	0	0	0	4.0721	0	1.14856
ACTGAGTGTACGCTGC-1	-2.06323	1.16271	LI	0	LI Rorc+ Il10+	0.0673692	0.421231	0.123434	0.284872	0	0	0	1.03758	1.03758	1.03758
ACTGAGTGTCAGATAA-1	-2.61242	2.31092	LI	0	LI Rorc+ Il10+	0.0759009	0.267786	0.101966	0.264744	0	0	0	2.81067	0	0
ACTGAGTGTCTTCGTC-1	-5.94111	1.89447	LI	0	LI Rorc+ Il10+	0.0514451	0.406728	0.0700568	0.29509	0	0	0	1.05059	0	1.05059
ACTGAGTGTTAAGACA-1	-3.16592	-0.162907	LI	0	LI Rorc+ Il10+	0.0640494	0.241749	0.110694	0.280447	0	0	1.3156	1.3156	0	0
ACTGAGTGTTGAGGTG-1	-1.16778	6.75674	LI	5	LI Gata3+ Il10+	0.180994	0.325186	0.131559	0.118584	0	0	0	1.72935	0.825321	0.825321
ACTGAGTTCCCTTGCA-1	4.0778	4.3514	SI	3	SI Gata3+ Il10+	0.239476	0.253939	0.113764	0.154515	0	0	0	2.43584	1.68051	0
ACTGAGTTCTGGAGCC-1	-1.55617	0.0710048	LI	0	LI Rorc+ Il10+	0.0999068	0.335847	0.109838	0.199993	0	0	0	4.35873	0	0
ACTGATGAGCACCGCT-1	-5.5782	4.27828	LI	0	LI Rorc+ Il10+	0.0621562	0.458537	0.121167	0.288365	0	0	0	3.09087	0	0
ACTGATGAGGGTCGAT-1	-1.64797	0.84871	LI	0	LI Rorc+ Il10-	0.0186938	0.362693	0.048812	0.172845	0	0	0	0	0	0
ACTGATGAGTACGTTC-1	0.581267	8.91719	LI	4	LI Gata3+ Il10+	0.189202	0.196264	0.321354	0.208613	0	0	1.07579	0.797912	2.23048	0
ACTGATGCATTCCTCG-1	-5.34078	3.10589	LI	0	LI Rorc+ Il10+	0.0901286	0.341326	0.114437	0.295692	0	0	0	4.0783	0	2.06297
ACTGATGGTAAAGGAG-1	-6.18843	3.41779	LI	0	LI Rorc+ Il10+	0.0717392	0.374052	0.105251	0.323209	0	0	0	2.30233	0	0
ACTGATGGTATAATGG-1	-3.71707	3.0592	LI	0	LI Rorc+ Il10+	0.101553	0.383624	0.0289131	0.169562	0	0	0	2.72404	1.08504	0
ACTGATGGTCGCGTGT-1	-1.86146	4.69041	LI	0	LI Rorc+ Il10+	0.0998206	0.327882	0.0959096	0.162078	0	0	0	2.98931	0	0
ACTGATGGTTGGTTTG-1	-4.71596	2.96721	LI	0	LI Rorc+ Il10+	0.0582964	0.489056	0.109739	0.291849	0	0	0	2.3572	0	0.754708
ACTGATGTCCATGAGT-1	-1.1078	0.998548	LI	0	LI Rorc+ Il10+	0.0702384	0.345192	0.0991029	0.222065	0	0	0	1.01768	0	1.01768
ACTGATGTCTCGGACG-1	-0.700714	6.97504	LI	5	LI Gata3+ Il10+	0.216929	0.206796	0.124679	0.121973	0	0	0	1.6427	2.39094	0
ACTGATGTCTGCGACG-1	2.79287	4.03824	SI	2	SI Resting	0.209636	0.305898	0.114385	0.0705833	2.17588	1.86353	0	0	0	0
ACTGATGTCTTAACCT-1	-0.955541	8.99363	LI	5	LI Gata3+ Il10-	0.226176	0.156732	0.146855	0.124615	0	0	0	0	0	0
ACTGCTCAGAAGATTC-1	2.57204	-2.20064	SI	1	SI Rorc+ Il10+	0.122687	0.442038	0.115976	0.247926	0	0	0	3.37723	0	0
ACTGCTCAGAAGCCCA-1	1.24431	8.61167	LI	4	LI Gata3+ Il10+	0.281946	0.269864	0.0263644	0.133521	0	0	0	1.48369	2.19952	0
ACTGCTCAGCTAAACA-1	-1.14486	0.991941	LI	0	LI Rorc+ Il10-	0.106667	0.332627	0.0578156	0.182276	0	0	0	0	0.784092	1.95904
ACTGCTCAGGCAAAGA-1	1.35717	-2.24301	SI	1	SI Rorc+ Il10+	0.104276	0.483205	0.0889523	0.214733	0	0	0	1.93189	0	0
ACTGCTCAGTGAATTG-1	1.08766	8.23923	LI	4	LI Gata3+ Il10+	0.191974	0.260034	0.0712811	0.143937	0	0	0	2.66176	0	0
ACTGCTCAGTTTGCGT-1	1.46039	6.60295	LI	4	LI Gata3+ Il10-	0.197383	0.224741	0.118037	0.129315	0	0	0	0	2.42793	0
ACTGCTCCAACTGGCC-1	2.56098	3.64366	SI	2	SI Resting	0.271647	0.170183	0.0942506	0.0515127	0.783314	1.95766	0	0	0.783314	0
ACTGCTCCAAGAAGAG-1	-0.492851	1.21974	SI	1	SI Rorc+ Il10+	0.0942964	0.397576	0.0786843	0.246291	0	0	0	3.60429	0.948717	0.948717
ACTGCTCCAAGTCTGT-1	1.3501	-2.9105	SI	1	SI Rorc+ Il10+	0.0897527	0.379403	0.112588	0.22622	0	0	0	2.71437	0	0
ACTGCTCCACTGTCGG-1	0.320632	7.97328	LI	4	LI Gata3+ Il10+	0.203367	0.362027	0.06	0.168623	0	0	0	2.14883	1.718	0.653013
ACTGCTCCAGGAACGT-1	-3.94485	2.17117	LI	0	LI Rorc+ Il10+	0.077778	0.441111	0.0648277	0.298338	0	0	0	3.77621	0.931469	0
ACTGCTCCAGTAAGAT-1	1.27037	5.97767	LI	2	LI Resting	0.216157	0.143005	0.144718	0.0355664	0	1.90495	0	0	0	0
ACTGCTCCATACGCTA-1	3.52312	-1.3144	SI	1	SI Rorc+ Il10+	0.0953067	0.460006	0.0261819	0.271088	0	0	1.09195	4.07405	0	0
ACTGCTCCATGTAGTC-1	1.43041	0.628118	SI	1	SI Rorc+ Il10+	0.0744576	0.360874	0.0261661	0.118756	0	0	0	1.88925	0	1.23402
ACTGCTCGTGATGTGG-1	-2.22033	-0.84319	LI	0	LI Rorc+ Il10-	0.0754885	0.363312	0.0644639	0.176674	0	0	0	0	1.27169	0
ACTGCTCGTGTCGCTG-1	7.49521	2.59633	SI	2	SI Resting	0.215829	0.127612	0.132322	0.0516472	5.54171	2.23139	0	0	0	0
ACTGCTCGTTATTCTC-1	-3.1103	1.76832	LI	0	LI Rorc+ Il10+	0.0730689	0.430565	0.119128	0.258482	0	0	0	2.60007	0	0
ACTGCTCGTTCGCGAC-1	0.69728	9.51802	LI	4	LI Gata3+ Il10+	0.225708	0.330073	0.120709	0.185923	0	0	0	3.41648	1.71238	0
ACTGCTCGTTCTGTTT-1	-2.79082	2.32039	LI	0	LI Rorc+ Il10+	0.0826258	0.36718	0.0362547	0.169523	0	0	0	0.955832	0.955832	1.52577
ACTGCTCTCACAGTAC-1	-0.940178	3.53911	LI	0	LI Rorc+ Il10+	0.114148	0.399621	0.0673509	0.233424	0	0	0	1.84227	0.896788	0.896788
ACTGCTCTCCTTGACC-1	1.16775	5.4557	LI	4	LI Gata3+ Il10+	0.0636865	0.27624	0.0670493	0.111971	0	0	0	2.22425	1.78595	0
ACTGCTCTCTGCGTAA-1	4.35613	7.5668	SI	3	SI Gata3+ Il10+	0.229761	0.205914	0.107179	0.0731665	0	0	0	1.17113	2.24964	0
ACTGCTCTCTGGTTCC-1	-0.824886	6.98391	LI	5	LI Gata3+ Il10+	0.226839	0.271138	0.0983632	0.0974231	0	0	0	1.6653	0	0
ACTGTCCAGAATGTGT-1	4.95712	7.01809	SI	3	SI Gata3+ Il10+	0.244994	0.14906	0.0991098	0.0536922	0	0	0	1.21316	2.30899	0
ACTGTCCAGACTAAGT-1	-1.70341	4.17638	LI	0	LI Rorc+ Il10+	0.0753933	0.451164	0.125155	0.281857	0	0	0	2.46472	0	0
ACTGTCCAGCTAGGCA-1	-5.30096	4.03455	LI	0	LI Rorc+ Il10+	0.0769782	0.352093	0.0815747	0.204348	0	0	0	2.61376	0	0
ACTGTCCCAGCGTCCA-1	-0.505101	7.79058	LI	5	LI Gata3+ Il10-	0.27613	0.175086	0.109082	0.0583095	0	0	0	0	2.29056	0
ACTGTCCGTAAGGGCT-1	4.51573	7.08445	SI	3	SI Gata3+ Il10+	0.235043	0.305719	0.0829541	0.120553	0	0	0	2.75319	2.48379	0
ACTGTCCGTACGCACC-1	2.52994	4.23588	SI	2	SI Resting	0.239	0.141339	0.127956	0.00915029	0	1.76445	0	1.13666	0	0
ACTGTCCGTCGACTGC-1	0.216403	7.3445	LI	4	LI Gata3+ Il10-	0.213433	0.155862	0.0994347	0.143058	0	0	0	0	2.23201	0
ACTGTCCGTCTGGAGA-1	-4.47259	3.15014	LI	0	LI Rorc+ Il10+	0.0830683	0.409762	0.090803	0.241495	0	0	0	1.12113	0	0
ACTGTCCGTGATGTGG-1	-0.447491	-0.265037	SI	1	SI Rorc+ Il10+	0.041592	0.40993	0.0521158	0.248348	0	0	0	2.56553	0	0
ACTGTCCGTGGGTATG-1	2.46199	9.27625	LI	4	LI Gata3+ Il10+	0.256834	0.220741	0.130909	0.104654	0	0	0	0.973278	2.54015	0
ACTGTCCTCATTATCC-1	-2.17262	1.02649	LI	0	LI Rorc+ Il10+	0.0658403	0.248926	0.152145	0.179493	0	0	0	2.55821	0	0
ACTGTCCTCCATTCTA-1	3.57402	0.657747	SI	1	SI Rorc+ Il10+	0.0453381	0.406874	0.157035	0.254842	0	0	0	3.87542	0	0.782247
ACTGTCCTCGCTTGTC-1	1.59638	0.937759	SI	1	SI Rorc+ Il10+	0.0846665	0.262271	0.108145	0.169675	0	0	0	3.82209	0	1.13415
ACTGTCCTCTGGCGTG-1	7.44842	2.81163	SI	2	SI Resting	0.191831	0.138648	0.0996584	0.0258339	3.93949	2.29622	0	0	1.85111	0
ACTTACTAGAAGCCCA-1	0.740957	1.80016	SI	1	SI Rorc+ Il10+	0.0765365	0.317373	0.0646014	0.243024	0	0	1.04299	4.32832	1.04299	1.04299
ACTTACTAGGGCTTCC-1	1.93789	-1.26959	SI	1	SI Rorc+ Il10+	0.0481572	0.376418	0.157188	0.185489	0	0	1.1745	1.81323	0	0
ACTTACTAGGGTATCG-1	2.43815	-0.450795	SI	1	SI Rorc+ Il10+	0.102167	0.351544	0.0896865	0.238811	0	0	0	2.50884	0	0.954809
ACTTACTAGTGTCCAT-1	2.04528	-1.06699	SI	1	SI Rorc+ Il10+	0.0495802	0.323396	0.169057	0.312151	0	0	0	3.35194	0	0
ACTTACTGTACCAGTT-1	1.48904	0.725437	SI	1	SI Rorc+ Il10+	0.110559	0.357905	0.182836	0.220119	0	0	0	3.92715	1.01089	0
ACTTACTGTACCGCTG-1	2.21289	-1.77647	SI	1	SI Rorc+ Il10+	0.0701304	0.389406	0.120671	0.227779	0	0	0	3.26022	0	1.83769
ACTTACTGTCCGACGT-1	0.849884	6.81592	LI	4	LI Gata3+ Il10-	0.177755	0.28971	0.116737	0.121868	0	0	0	0	3.04528	0
ACTTACTGTCGGATCC-1	3.42304	8.72704	SI	4	SI Gata3+ Il10+	0.2868	0.242453	0.0971972	0.151949	0	0	0	1.17856	3.76926	0
ACTTACTTCACAGGCC-1	3.6923	5.97328	SI	3	SI Gata3+ Il10+	0.219094	0.277433	0.0442396	0.069003	0	0.69301	0	1.15918	2.4105	0
ACTTACTTCGGAGCAA-1	0.859673	5.45854	LI	2	LI Resting	0.194318	0.132756	0.174522	0.0730161	0	1.12052	0	0	1.74352	0
ACTTACTTCGTATCAG-1	-3.54226	2.26859	LI	0	LI Rorc+ Il10-	0.0984304	0.380321	0.0930061	0.256094	0	0	0	0	0	1.62483
ACTTGTTAGCCAACAG-1	3.07846	7.62135	LI	4	LI Gata3+ Il10+	0.248294	0.251323	0.0825252	0.106325	0	0	0	1.98993	2.31119	0
ACTTGTTAGCGTGTCC-1	2.04871	0.73432	SI	1	SI Rorc+ Il10+	0.0977135	0.299644	0.142902	0.248666	0	0	0	3.60877	0	0
ACTTGTTAGGTGCTTT-1	5.77358	7.89959	SI	3	SI Gata3+ Il10+	0.198452	0.15438	0.129133	0.0675845	0	0	0	3.92092	3.53729	0
ACTTGTTAGTCCGTAT-1	-2.8133	3.31272	LI	0	LI Rorc+ Il10+	0.103068	0.395908	0.1218	0.271249	0	0	0	2.65816	0	0
ACTTGTTCACTAGTAC-1	0.746957	-0.590616	SI	1	SI Rorc+ Il10+	0.0705136	0.385227	0.0616458	0.17414	0	0	0.894996	3.60583	0	0
ACTTGTTCATGGTTGT-1	-4.37072	1.11595	LI	0	LI Rorc+ Il10+	0.0692717	0.414853	0.0730102	0.309445	0	0	0	2.3046	0	0
ACTTGTTCATTGGTAC-1	1.42305	7.73529	LI	4	LI Gata3+ Il10-	0.24412	0.218201	0.112935	0.0879277	0	0	0	0	1.94808	0
ACTTGTTGTAATCGTC-1	2.00171	-1.43516	SI	1	SI Rorc+ Il10-	0.0697244	0.364178	0.0984367	0.257627	0	0	0	0	0	0
ACTTGTTGTACCGCTG-1	-6.13635	3.57857	LI	0	LI Rorc+ Il10+	0.0797765	0.359104	0.130898	0.302339	0	0	0	3.01234	0.715991	1.19234
ACTTGTTGTACGACCC-1	-2.09979	4.14346	LI	0	LI Rorc+ Il10+	0.0741969	0.306955	0.102182	0.178388	0	0	0	2.20133	0	0
ACTTGTTTCAACGGGA-1	-2.76771	-0.491458	LI	0	LI Rorc+ Il10-	0.00493374	0.327943	0.141998	0.257862	0	0	0	0	0	0
ACTTGTTTCAGCGACC-1	-3.7823	1.88959	LI	0	LI Rorc+ Il10+	0.0571777	0.383262	0.106216	0.255739	0	0	0	3.40599	0	0
ACTTGTTTCCAAATGC-1	-2.00939	4.56176	LI	0	LI Rorc+ Il10-	0.164001	0.257924	0.110309	0.141766	0	0	0	0	0	0
ACTTGTTTCCGATATG-1	3.54313	4.55379	SI	2	SI Resting	0.272406	0.193884	0.0720894	0.0458764	2.09087	2.09087	0	0	0	0
ACTTGTTTCCTGTAGA-1	-0.502484	5.3015	LI	5	LI Gata3+ Il10-	0.187674	0.235177	0.135309	0.169834	0	0	0	0	2.68632	0
ACTTTCACAATAACGA-1	-0.269027	0.246169	SI	1	SI Rorc+ Il10+	0.0439926	0.457126	0.142421	0.286596	0	0	0	4.13134	0	0.979703
ACTTTCAGTCGGCTCA-1	2.55753	-1.94063	SI	1	SI Rorc+ Il10+	0.115828	0.441437	0.105913	0.202274	0	0	0	3.64559	0	1.54556
ACTTTCAGTCTCATCC-1	0.557525	7.36918	LI	2	LI Resting	0.378428	0.173917	0.158262	0.120242	3.99823	0	0	1.23992	0.749258	0
ACTTTCAGTTGAGTTC-1	-1.80738	4.85538	LI	0	LI Rorc+ Il10+	0.0968005	0.411313	0.0709325	0.210859	0	0	0	3.01875	0	0.774388
ACTTTCAGTTGTACAC-1	6.80841	3.75828	SI	2	SI Resting	0.202287	0.192025	0.0733189	0.0305835	4.81236	1.70404	0	0	0	0
ACTTTCATCAACACTG-1	1.68997	0.470441	SI	1	SI Rorc+ Il10+	0.1208	0.357427	0.0747049	0.277859	0	0	0	3.54072	0	0
ACTTTCATCAACGCTA-1	-6.38046	4.04369	LI	0	LI Rorc+ Il10-	0.127783	0.394542	0.0532584	0.204852	0	0	0	0	0	0
ACTTTCATCAAGGCTT-1	-2.87537	2.08474	LI	0	LI Rorc+ Il10+	0.116689	0.284061	0.101536	0.170822	0	0	0	2.86437	0	1.17405
ACTTTCATCACCGTAA-1	0.111803	1.27665	SI	1	SI Rorc+ Il10+	0.0919003	0.368622	0.108731	0.229611	0	0	0	4.09021	0	0
ACTTTCATCGATGAGG-1	-6.07368	4.45498	LI	0	LI Rorc+ Il10-	0.151308	0.367524	0.158578	0.27551	0	0	0.792652	0	0	1.97417
ACTTTCATCGTCTGCT-1	-4.8093	4.78933	LI	0	LI Rorc+ Il10+	0.124512	0.350844	0.137166	0.19949	0	0	0	2.42059	0	1.455
AGAATAGAGACGCAAC-1	-2.61124	2.91684	LI	0	LI Rorc+ Il10+	0.0934378	0.455457	0.101076	0.257426	0	0	0	3.84652	0	0.837837
AGAATAGAGGGATACC-1	-1.07862	-0.583239	SI	1	SI Rorc+ Il10+	0.0588674	0.462654	0.0554341	0.265397	0	0	0	3.02935	0	1.60738
AGAATAGAGGTGTGGT-1	4.37712	0.872149	SI	3	SI Gata3+ Il10+	0.176641	0.263413	0.118372	0.100466	0	0	0	2.28634	0	0
AGAATAGCAAGCGCTC-1	-4.86287	2.60637	LI	0	LI Rorc+ Il10+	0.0622421	0.413641	0.0677272	0.238859	0	0	0	2.58409	0	1.16934
AGAATAGCAATGGAGC-1	1.69591	6.97068	SI	3	SI Gata3+ Il10-	0.282139	0.164703	0.13015	0.0806706	0	0	0	0	0.947566	0
AGAATAGCAGTATAAG-1	0.38833	1.05602	SI	1	SI Rorc+ Il10+	0.0788957	0.388702	0.0330543	0.154182	0	0	0	5.15487	0	0
AGAATAGCATTGGGCC-1	-4.28889	3.06069	LI	0	LI Rorc+ Il10+	0.10718	0.365247	0.140664	0.31766	0	0	0	3.32511	0	0
AGAATAGGTAACGTTC-1	-1.99084	9.02622	LI	5	LI Gata3+ Il10+	0.283174	0.210418	0.0862156	0.124343	0	0	0	0.811928	0	0
AGAATAGGTAGCTCCG-1	-4.73701	-0.822245	LI	0	LI Rorc+ Il10-	0.00502753	0.366713	0.0910601	0.320194	0	0	0	0	1.11122	0
AGAATAGGTCAATGTC-1	-4.886	5.15311	LI	0	LI Rorc+ Il10+	0.111356	0.352591	0.108023	0.202305	0	0.914857	0	3.64501	0	0
AGAATAGGTCAGAAGC-1	0.878417	4.48181	LI	2	LI Resting	0.181645	0.254468	0.0948717	0.114483	0	1.70807	0	1.70807	1.0933	0
AGAATAGGTGTATGGG-1	-4.28308	1.25955	LI	0	LI Rorc+ Il10+	0.0857548	0.250283	0.13736	0.201533	0	0	0	1.33538	0	0
AGAATAGGTTCGCGAC-1	2.84477	-1.20772	SI	1	SI Rorc+ Il10+	0.0647869	0.439603	0.0793015	0.234414	0	0	0	2.22587	0	0
AGAATAGGTTCGTTGA-1	-0.877582	2.96335	SI	0	SI Rorc+ Il10+	0.105063	0.340716	0.0314342	0.139718	0	0	0	2.11046	0	0
AGAATAGTCAGATAAG-1	-4.62042	3.37845	LI	0	LI Rorc+ Il10+	0.104071	0.309616	0.0336203	0.280593	0	0	0	3.53573	0	0
AGAATAGTCGTTTGCC-1	3.15356	8.13957	SI	4	SI Gata3+ Il10-	0.254254	0.160497	0.0550876	0.0918564	0	0	0	0	1.12482	0
AGACGTTAGAAGAAGC-1	1.57087	-2.58917	SI	1	SI Rorc+ Il10+	0.106353	0.41411	0.127066	0.295467	0	0	0	3.97824	0	1.7908
AGACGTTAGAGACGAA-1	-5.08545	2.45552	LI	0	LI Rorc+ Il10+	0.0584285	0.429797	0.115384	0.249766	0	0	0	2.51808	0	0.960244
AGACGTTAGATAGCAT-1	1.87249	-3.03097	SI	1	SI Rorc+ Il10+	0.0683212	0.431538	0.10317	0.175057	0	0	0	0.981401	0	0
AGACGTTAGCCACGTC-1	0.0564761	5.09114	LI	2	LI Resting	0.216902	0.244636	0.165029	0.101402	2.88294	1.64409	1.64409	0	0	0
AGACGTTAGGGCTTGA-1	1.10994	8.85208	LI	4	LI Gata3+ Il10+	0.19859	0.213214	0.15901	0.13319	0	0	0	1.17136	2.24996	0
AGACGTTAGGTGACCA-1	-4.60845	2.18484	LI	0	LI Rorc+ Il10+	0.0804287	0.336003	0.132615	0.19986	0	0	0	2.70164	0	0
AGACGTTAGTGGAGTC-1	3.55509	4.53943	SI	2	SI Resting	0.187142	0.245136	0.0855621	0.0068234	0	0	0	0	1.07467	0
AGACGTTCAAACAACA-1	3.28213	4.43927	SI	3	SI Gata3+ Il10-	0.211777	0.222159	0.0566368	0.0338029	0	0	0	0	2.39675	0
AGACGTTGTCCTCCAT-1	6.69561	2.37066	LI	2	LI Resting	0.204883	0.20628	0.0922169	0.0954715	4.2024	0	0	0	1.16579	0
AGACGTTGTCTCTCTG-1	-4.39446	-0.386642	LI	0	LI Rorc+ Il10+	0.0169525	0.290707	0.0560857	0.286708	0	0	0	2.61385	0	0
AGACGTTGTTTACTCT-1	-5.5994	4.10442	LI	0	LI Rorc+ Il10+	0.091742	0.418714	0.0705131	0.202508	0	0	0	3.98947	0	1.10091
AGACGTTTCGAATCCA-1	-1.95893	-0.945026	LI	0	LI Rorc+ Il10-	0.0607931	0.340078	0.0937257	0.182232	0	0	0	0	1.1861	0
AGACGTTTCGTGGTCG-1	-1.97046	3.11248	LI	0	LI Rorc+ Il10+	0.0680253	0.330885	0.104521	0.244601	0	0	0	2.29588	0	0
AGACGTTTCTTGCATT-1	-1.49008	0.711296	LI	0	LI Rorc+ Il10+	0.095043	0.358292	0.0711758	0.231421	0	0	0	2.25874	1.5325	0.960835
AGAGCGAAGCCACGCT-1	-2.3832	4.84932	LI	0	LI Rorc+ Il10+	0.0782543	0.384665	0.106536	0.26306	0	0	0	0.945272	0	0
AGAGCGAAGCTACCGC-1	2.47408	3.0151	SI	3	SI Gata3+ Il10+	0.104582	0.272978	0.163084	0.180811	0	0	0	3.30923	0	2.26891
AGAGCGAAGGCGCTCT-1	-4.50042	1.72792	LI	0	LI Rorc+ Il10+	0.0612268	0.276185	0.155032	0.299832	0	0	0	2.12215	0	0
AGAGCGACAAACCTAC-1	-2.36119	2.62695	LI	0	LI Rorc+ Il10-	0.0890074	0.306037	0.0718205	0.214534	0	0	0	0	0	0
AGAGCGACAAACTGTC-1	-2.33189	0.363085	LI	0	LI Rorc+ Il10+	0.0766699	0.333578	0.141498	0.22843	0	0	0	1.60078	0	1.01188
AGAGCGACAAGCCATT-1	0.638905	9.06448	LI	4	LI Gata3+ Il10+	0.136502	0.285826	0.120868	0.215351	0	0	1.0556	2.08262	2.67648	0
AGAGCGACATGGAATA-1	-0.494134	7.08766	LI	5	LI Gata3+ Il10+	0.267827	0.191314	0.114912	0.168944	0	0	0.951608	0.951608	0.951608	0
AGAGCGACATTACGAC-1	4.60435	5.25682	SI	3	SI Gata3+ Il10+	0.21638	0.219461	0.0928914	0.122031	1.22019	0	0	1.87167	2.93525	0
AGAGCGAGTACAGTTC-1	-3.49059	4.69727	LI	0	LI Rorc+ Il10+	0.105808	0.273709	0.104755	0.169769	0	0	0	1.32687	0	0
AGAGCGAGTCAAAGAT-1	-4.843	0.5633	LI	0	LI Rorc+ Il10+	0.0557188	0.316145	0.0809744	0.327118	0	0	0	3.11502	0	0
AGAGCGAGTGATGATA-1	-1.95347	3.99321	LI	0	LI Rorc+ Il10+	0.0970102	0.259728	0.0815138	0.207583	0	0	0	2.20632	1.48928	0
AGAGCGAGTGCTAGCC-1	-0.602722	1.97294	LI	0	LI Rorc+ Il10+	0.0767824	0.267996	0.0211522	0.157943	0	0	0	2.08421	0	0
AGAGCGAGTGGTGTAG-1	0.885888	-1.922	SI	1	SI Rorc+ Il10+	0.115076	0.369789	0.0459526	0.236315	0	0	0	3.57298	0	0
AGAGCGAGTTTGGCGC-1	1.8086	7.83433	LI	4	LI Gata3+ Il10-	0.278718	0.129423	0.19717	0.114692	0	0	0	0	0	0
AGAGCGATCACTCTTA-1	-3.6451	3.12349	LI	0	LI Rorc+ Il10+	0.0395689	0.402754	0.0991229	0.227984	0	0	0	1.63256	0	1.03585
AGAGCGATCAGAGCTT-1	0.712931	-2.18947	SI	1	SI Rorc+ Il10+	0.0485452	0.385519	0.083181	0.299755	0	0	0	4.42433	0	2.20557
AGAGCGATCAGCTGGC-1	-1.53033	1.52557	LI	0	LI Rorc+ Il10+	0.0771557	0.401726	0.0940919	0.240571	0	0	0	3.53833	0	0
AGAGCTTAGAGTACCG-1	1.18464	-3.09288	SI	1	SI Rorc+ Il10+	0.0668802	0.385059	0.0467348	0.249901	0	0	0	2.83787	0	1.157
AGAGCTTAGATGTAAC-1	-1.06478	4.34394	LI	0	LI Rorc+ Il10-	0.111249	0.282165	0.187837	0.242307	0	0	0	0	0	0.754797
AGAGCTTGTAGCTTGT-1	1.80696	2.87641	SI	3	SI Gata3+ Il10+	0.155641	0.204692	0.131755	0.129003	0	0	1.0497	1.0497	0	0
AGAGCTTGTCCTAGCG-1	-4.5302	8.74481	SI	6	SI Proliferating	0.102265	0.43143	0.335889	0.0727723	1.48866	0	4.00471	0	0	1.48866
AGAGCTTGTGTTCTTT-1	-2.17898	8.83623	LI	5	LI Gata3+ Il10-	0.228166	0.127847	0.170442	0.110712	0	0	1.25721	0	0	0
AGAGCTTTCAATCACG-1	1.48336	-1.50973	SI	1	SI Rorc+ Il10+	0.0857249	0.402211	0.0561837	0.167092	0	0	0	0.919965	0	0
AGAGCTTTCAGAGCTT-1	0.545457	5.45267	LI	2	LI Resting	0.223108	0.155667	0.101041	0.108092	3.90569	0	0	0	0	0
AGAGCTTTCGCCATAA-1	-4.52134	2.23403	LI	0	LI Rorc+ Il10+	0.0948946	0.368617	0.127677	0.172692	0	0	0	3.51741	0	0
AGAGCTTTCTGAAAGA-1	-2.20129	2.47156	LI	0	LI Rorc+ Il10+	0.019903	0.345173	0.0832248	0.223986	0	0	0	2.50239	0	1.51929
AGAGCTTTCTTGCAAG-1	2.57514	5.10723	SI	2	SI Resting	0.328215	0.207813	0.108463	0.0685966	0	0	0	0	2.94037	0
AGAGTGGAGACGACGT-1	0.575937	6.40367	LI	2	LI Resting	0.173528	0.142266	0.072538	0.0904006	0	0	0	0	2.09422	0
AGAGTGGAGGCTAGCA-1	-3.35585	6.12602	LI	0	LI Rorc+ Il10-	0.148722	0.24979	0.143895	0.287489	1.35459	0	0	0	0.830763	1.35459
AGAGTGGAGTACCGGA-1	-1.1614	9.57764	LI	5	LI Gata3+ Il10-	0.323681	0.173343	0.219175	0.0770189	1.87697	0	0	0	0	0
AGAGTGGAGTACGCGA-1	1.34932	-2.40336	SI	1	SI Rorc+ Il10+	0.0492908	0.323549	0.0690807	0.205605	0	0	0	3.27326	0	0
AGAGTGGAGTGTCCAT-1	-0.207992	3.56361	LI	0	LI Rorc+ Il10-	0.107924	0.179993	0.174891	0.140013	0	2.58845	0	0	0	1.81035
AGAGTGGCAAAGGTGC-1	-0.471231	5.45891	LI	5	LI Gata3+ Il10+	0.188242	0.232045	0.12568	0.0548365	0	0	0	2.11622	2.11622	0
AGAGTGGCATGTTCCC-1	1.7414	6.16621	LI	2	LI Resting	0.186572	0.11193	0.12142	0.0491202	0	1.06836	0	0	0	0
AGAGTGGCATTGGCGC-1	4.18338	7.53709	SI	3	SI Gata3+ Il10+	0.250349	0.208525	0.0917673	0.0376115	0	0	0	1.98388	3.68057	1.30904
AGAGTGGGTAAGTAGT-1	3.99117	8.57826	SI	3	SI Gata3+ Il10+	0.270941	0.253974	0.106083	0.0750883	0	0	0	2.12534	2.78353	0
AGAGTGGGTATCTGCA-1	0.394545	-1.08868	SI	1	SI Rorc+ Il10+	0.119391	0.307709	0.0867106	0.207479	0	0	0	3.85372	0	2.27648
AGAGTGGGTCATGCAT-1	0.529791	4.46879	LI	2	LI Resting	0.161718	0.168613	0.152216	0.0816211	1.47229	1.47229	1.47229	0	0	0
AGAGTGGGTCTTGTCC-1	-4.84008	4.55739	LI	0	LI Rorc+ Il10+	0.126362	0.416321	0.111897	0.269727	0	0	0	0.99409	0	0
AGAGTGGGTGACGGTA-1	2.11865	8.2811	LI	4	LI Gata3+ Il10+	0.234097	0.233772	0.146638	0.106645	0	0	0	1.02727	3.21806	0
AGAGTGGGTGCACGAA-1	0.956165	5.92079	LI	2	LI Resting	0.252329	0.152956	0.160352	0.0187185	0	0	0	0	2.61339	0
AGAGTGGGTGGGTCAA-1	-1.59133	5.99466	LI	5	LI Gata3+ Il10-	0.177881	0.144034	0.0953045	0.145389	0	0	0	0	0	0
AGAGTGGTCATCGGAT-1	-2.42136	3.40235	LI	0	LI Rorc+ Il10+	0.0644256	0.298543	0.0834277	0.242713	0	0	0	3.39779	1.04264	0
AGAGTGGTCGACAGCC-1	2.91031	2.51081	LI	2	LI Resting	0.102861	0.246269	0.148179	0.120119	0	0	0	0	0	0
AGAGTGGTCGTTGCCT-1	-3.35454	-1.55024	LI	0	LI Rorc+ Il10+	0.0733991	0.2526	0.0860742	0.273518	0	0	0	1.94062	0	1.94062
AGAGTGGTCTTGAGAC-1	4.7577	7.65515	SI	3	SI Gata3+ Il10-	0.269525	0.205845	0.0171023	0.0480459	0	0	0	0	0	0
AGATCTGAGACTGGGT-1	2.96799	1.75626	SI	3	SI Gata3+ Il10-	0.244685	0.207384	0.153229	0.106391	0	1.10843	0	0	1.10843	0
AGATCTGAGATGTAAC-1	-4.65718	2.68367	LI	0	LI Rorc+ Il10-	0.0802626	0.404957	0.106016	0.229957	0	0	0	0	0	0
AGATCTGCAATAGCGG-1	-2.08473	3.30545	LI	0	LI Rorc+ Il10+	0.0518256	0.442406	0.0898602	0.319125	0	0	0	0.925132	0	0
AGATCTGCAATCCAAC-1	-4.90762	2.52863	LI	0	LI Rorc+ Il10+	0.0629103	0.349985	0.128631	0.266994	0	0	0	2.08183	0	0
AGATCTGGTAAACACA-1	3.90934	7.10143	SI	3	SI Gata3+ Il10-	0.321393	0.22841	0.0999194	0.0822227	0	1.11223	0	0	2.99472	0
AGATCTGGTAGAAAGG-1	-2.23379	-0.00901702	LI	0	LI Rorc+ Il10+	0.0384214	0.43274	0.0858213	0.23715	0	0	0.830763	3.66441	0	0
AGATCTGTCAGTACGT-1	0.764201	6.95506	LI	4	LI Gata3+ Il10+	0.191422	0.182507	0.142892	0.111637	0	0	0	1.1727	0	0
AGATCTGTCATTATCC-1	2.36946	7.7878	LI	4	LI Gata3+ Il10+	0.167803	0.2932	0.177582	0.130426	0	0	0	1.11042	4.00613	0
AGATCTGTCCTCATTA-1	1.11757	-0.354954	SI	1	SI Rorc+ Il10+	0.0731549	0.356933	0.118741	0.207378	0	0	0	3.02048	0	0
AGATTGCAGACCTTTG-1	2.38306	0.79112	SI	1	SI Rorc+ Il10+	0.11424	0.345146	0.112211	0.156674	0	0	0	4.32499	0	0
AGATTGCAGCTGATAA-1	-3.14405	2.13939	LI	0	LI Rorc+ Il10+	0.0999781	0.377889	0.140024	0.205647	0	0	0	0.981246	0	0
AGATTGCAGTGTGAAT-1	1.3453	-0.463177	SI	1	SI Rorc+ Il10+	0.0306912	0.414682	0.158549	0.203899	0	0	0	2.9521	0	1.54861
AGATTGCAGTTCGATC-1	1.54993	-2.25171	SI	1	SI Rorc+ Il10+	0.105067	0.339423	0.0807179	0.218969	0	0	0	1.40665	0	2.10515
AGATTGCCAAAGAATC-1	-5.34121	1.80465	SI	0	SI Rorc+ Il10+	0.136788	0.307708	0.105071	0.219705	0	0	0	3.04754	0	0
AGATTGCCACCGGAAA-1	-3.45368	2.0892	LI	0	LI Rorc+ Il10+	0.0803433	0.37831	0.103954	0.241364	0	0	0	2.75279	0	0
AGATTGCGTAATCACC-1	4.51295	0.369942	SI	3	SI Gata3+ Il10+	0.193147	0.268777	0.129645	0.167669	0	0	0	1.29768	0.790074	0
AGATTGCGTATCACCA-1	5.70589	6.96216	SI	3	SI Gata3+ Il10+	0.264914	0.167519	0.137914	0.103253	0	0	0	3.27597	2.95534	0
AGATTGCGTCAGAAGC-1	2.84876	1.29381	SI	3	SI Gata3+ Il10+	0.133381	0.312444	0.0997195	0.219698	0	0	0	3.78358	0	1.64548
AGATTGCGTCCAGTAT-1	-2.17602	5.55876	LI	6	LI Proliferating	0.117023	0.264078	0.541086	0.16651	0	0	1.89392	0	0	0.538775
AGATTGCGTCCCTTGT-1	0.567133	9.44928	LI	4	LI Gata3+ Il10+	0.233718	0.175003	0.100183	0.100992	0	0	0	1.10703	2.15771	0
AGATTGCGTCTGCAAT-1	0.767252	4.58967	LI	2	LI Resting	0.222451	0.189641	0.0846079	0.0674775	3.61219	0.898202	0	0	0.898202	0
AGATTGCGTCTGCCAG-1	4.7148	8.24829	SI	3	SI Gata3+ Il10+	0.248694	0.197332	0.0562668	0.0973794	0	0	0	3.26931	3.94515	0
AGATTGCGTGAGCGAT-1	-4.16091	-0.239911	LI	0	LI Rorc+ Il10+	0.070982	0.377259	0.0539127	0.246985	0	0	0	2.35117	0	0
AGATTGCGTTCGTGAT-1	-3.45333	2.00502	LI	0	LI Rorc+ Il10+	0.0072254	0.360137	0.206038	0.230786	0	0	0	3.35156	0	0
AGATTGCGTTTGTTTC-1	-0.791361	0.514327	SI	1	SI Rorc+ Il10+	0.102322	0.340878	0.139449	0.22029	0	0	0	1.71086	0	1.09544
AGATTGCTCAAAGACA-1	-6.06941	4.4334	LI	0	LI Rorc+ Il10+	0.0917561	0.407542	0.132213	0.26126	0	0	0	2.43504	0	0
AGATTGCTCAACGGCC-1	-3.71639	0.301332	LI	0	LI Rorc+ Il10+	0.0932165	0.347043	0.0832578	0.254009	0	0	0	2.62748	0	0
AGATTGCTCACCCTCA-1	-1.11999	8.37551	LI	5	LI Gata3+ Il10-	0.261954	0.264205	0.113344	0.124201	0	0	0	0	0	0
AGATTGCTCGCGTAGC-1	1.6365	0.300351	SI	1	SI Rorc+ Il10+	0.097364	0.295588	0.168945	0.249009	0	0	0	2.15169	0	0
AGATTGCTCTACCAGA-1	7.19067	2.82891	SI	2	SI Resting	0.147382	0.199616	0.102189	0.00616724	3.42487	2.55331	0	1.5597	0	0
AGATTGCTCTGTCCGT-1	2.80046	6.27233	SI	4	SI Gata3+ Il10+	0.252606	0.155101	0.168508	0.109364	0	0	0	0.953788	3.61393	0
AGATTGCTCTTACCTA-1	1.20391	8.24845	LI	4	LI Gata3+ Il10+	0.155049	0.328218	0.100968	0.178648	0	0	0.918211	1.87551	2.18874	1.47485
AGCAGCCAGAGCAATT-1	4.88128	5.40834	SI	3	SI Gata3+ Il10-	0.249321	0.102131	0.156028	0.0685993	2.16262	0.471306	0	0	0.471306	0
AGCAGCCAGAGCCTAG-1	-1.29389	-0.679706	SI	1	SI Rorc+ Il10+	0.0984416	0.316973	0.100731	0.211953	0	0	1.52242	2.91735	0	2.72644
AGCAGCCAGCACGCCT-1	-4.42062	8.75824	LI	6	LI Proliferating	0.0528428	0.449856	0.403944	-0.00638016	0	0	2.84463	2.03267	0	0
AGCAGCCAGCGATCCC-1	1.1454	-0.121332	SI	1	SI Rorc+ Il10+	0.101448	0.428679	0.0940023	0.225652	0	0	0	4.42911	1.05741	2.08527
AGCAGCCAGCGTAGTG-1	1.29117	0.556198	SI	1	SI Rorc+ Il10+	0.0804514	0.251327	0.103727	0.207982	0	0	0	2.22425	0	0
AGCAGCCAGGATGTAT-1	-3.86294	0.24891	LI	0	LI Rorc+ Il10+	0.0830477	0.437684	0.0707238	0.240087	0	0	0	1.7252	0	1.34342
AGCAGCCCACATGGGA-1	0.163905	0.652703	SI	1	SI Rorc+ Il10+	0.113099	0.257412	0.15695	0.212096	0	0	0	2.8452	0	0
AGCAGCCGTACGCACC-1	2.80445	2.91411	LI	2	LI Resting	0.152865	0.215246	0.139312	0.125268	4.60134	2.9613	0	0	0.978012	0
AGCAGCCGTACTTCTT-1	-4.38425	5.16525	LI	0	LI Rorc+ Il10+	0.0895085	0.369136	0.104548	0.201912	0	0	0	2.25634	0	0
AGCAGCCGTCTTGATG-1	-4.18721	5.66295	LI	0	LI Rorc+ Il10+	0.0776599	0.334868	0.0896159	0.24013	0	0	0	1.25617	0	2.71248
AGCAGCCGTGGCCCTA-1	-0.668087	3.68564	LI	0	LI Rorc+ Il10+	0.0823012	0.171683	0.125895	0.166257	0	0	0	1.94944	0	0
AGCAGCCGTTAAGATG-1	-6.12008	2.83431	LI	0	LI Rorc+ Il10+	0.0968995	0.406387	0.107981	0.242341	0	0	0	2.34293	0	0
AGCAGCCTCACGCGGT-1	-2.617	-1.06197	LI	0	LI Rorc+ Il10+	0.0952204	0.312041	0.0862664	0.358668	0	0	0	2.24615	0	0
AGCAGCCTCAGAGCTT-1	0.178138	2.3521	SI	1	SI Rorc+ Il10-	0.115378	0.299145	0.115023	0.134632	0	0	0	0	0	1.20526
AGCAGCCTCGGCGGTT-1	2.5332	-2.30711	SI	1	SI Rorc+ Il10-	0.105739	0.340307	0.145577	0.275624	0	0	0	0	0.702595	1.52721
AGCAGCCTCGTTTGCC-1	6.53306	3.02488	SI	2	SI Resting	0.148901	0.17377	0.100999	0.00647036	4.01596	1.11605	0	0	0	0
AGCAGCCTCTCTAGGA-1	6.01066	3.9809	LI	2	LI Resting	0.192128	0.162872	0.166603	0.0324072	5.06135	2.52105	0	0	0	0
AGCAGCCTCTGAGGGA-1	-4.58795	5.24074	LI	0	LI Rorc+ Il10+	0.0886057	0.314837	0.161406	0.334961	1.16303	0	0	2.41615	0	0.695667
AGCAGCCTCTTGTATC-1	-2.04574	-0.0250745	LI	0	LI Rorc+ Il10+	0.0666846	0.314975	0.154445	0.311235	0	0	0	3.13205	0	1.13415
AGCATACAGCCAGAAC-1	-5.87389	1.80705	LI	0	LI Rorc+ Il10+	0.0419786	0.45336	0.0716166	0.306873	0	0	0	3.57666	0	0
AGCATACAGCGATCCC-1	2.19529	-0.461573	SI	1	SI Rorc+ Il10+	0.104507	0.396385	0.0746451	0.179192	0	0	1.37535	3.94006	0	1.37535
AGCATACAGCGTAGTG-1	-2.11377	0.837168	LI	0	LI Rorc+ Il10+	0.0912379	0.400656	0.0352747	0.247329	0	0	0	3.23046	0	0
AGCATACAGCTAGTGG-1	-2.81929	4.74428	LI	0	LI Rorc+ Il10+	0.0206878	0.35384	0.119477	0.229294	0	0	0	2.54015	0	0
AGCATACAGGCTCATT-1	-2.09182	9.10174	LI	5	LI Gata3+ Il10-	0.267557	0.255483	0.103582	0.116676	0	0	0	0	0	0
AGCATACCAACGATCT-1	2.72823	-2.43873	SI	1	SI Rorc+ Il10+	0.0648309	0.440568	0.10022	0.274808	0	0	0	3.86325	0.976786	0
AGCATACCAGCTGGCT-1	-2.74588	1.7119	LI	0	LI Rorc+ Il10+	0.0785168	0.351216	0.135745	0.25559	0	0	0	3.92499	0	0.875518
AGCATACGTAGAGGAA-1	-1.91636	4.25596	LI	0	LI Rorc+ Il10-	0.138492	0.364456	0.111369	0.155345	0	0	0	0	0	0
AGCATACGTGACAAAT-1	-1.09952	-0.21345	SI	1	SI Rorc+ Il10+	0.0544656	0.486058	0.0915932	0.265886	0	0	0	2.73182	0	0
AGCATACGTGTCTGAT-1	-5.47098	3.06065	LI	0	LI Rorc+ Il10+	0.0585727	0.270344	0.0942582	0.199005	0	0	0	2.56094	0	0
AGCATACTCTCACATT-1	-6.69117	4.11623	LI	0	LI Rorc+ Il10+	0.0995742	0.507625	0.0922449	0.319678	0	0	0	4.33165	0.845831	2.06667
AGCATACTCTCGCTTG-1	2.77843	-1.68241	SI	1	SI Rorc+ Il10+	0.0904505	0.393137	0.0991213	0.209	0	0	0	3.57014	0	1.06194
AGCCTAAAGCCCAGCT-1	-6.06083	3.17	LI	0	LI Rorc+ Il10+	0.0855526	0.398453	0.0899882	0.220772	0	0	0	2.22077	0	0
AGCCTAAAGCTAGTGG-1	-3.99086	4.67249	LI	0	LI Rorc+ Il10+	0.0901381	0.407728	0.121863	0.291426	0	0	0	0.868016	0	1.40616
AGCCTAAAGGGTGTTG-1	0.442888	-2.30689	SI	1	SI Rorc+ Il10+	0.0667848	0.304009	0.111021	0.20457	0	0	0	2.58935	1.41833	0
AGCCTAAAGTCCCACG-1	-1.17624	1.30833	LI	0	LI Rorc+ Il10+	0.0757459	0.324151	0.114356	0.202284	1.04793	0	0	1.04793	1.04793	1.04793
AGCCTAAAGTGTGAAT-1	-5.49146	4.41936	LI	0	LI Rorc+ Il10+	0.0808971	0.30773	0.0836719	0.284385	0	0	0	3.29354	0	0
AGCCTAAAGTTGAGAT-1	-2.85494	0.761183	LI	0	LI Rorc+ Il10+	0.0815484	0.361072	0.0458115	0.248663	0	0	0	4.37582	0	0
AGCCTAACACAACGCC-1	2.18093	-1.8544	SI	1	SI Rorc+ Il10+	0.0595236	0.387825	0.0602728	0.223148	0	0	0	1.24081	0	0
AGCCTAACAGGGTTAG-1	0.823995	9.7006	LI	4	LI Gata3+ Il10+	0.280857	0.256172	0.179747	0.170216	0	0	1.26198	0.432489	2.72093	0
AGCCTAAGTATCGCAT-1	-3.97442	4.62109	LI	0	LI Rorc+ Il10+	0.0955531	0.325629	0.103827	0.268399	0	0	0	2.12642	0	0
AGCCTAAGTGTTGGGA-1	2.38863	8.78794	LI	4	LI Gata3+ Il10-	0.305597	0.142028	0.14572	0.131029	0	0	0	0	2.18718	0
AGCCTAATCAACACAC-1	-4.87081	3.99012	LI	0	LI Rorc+ Il10+	0.109781	0.434854	0.115737	0.242652	0	0	0	1.79043	0	0
AGCCTAATCAGCTGGC-1	-1.48241	1.08351	LI	0	LI Rorc+ Il10+	0.0387706	0.390225	0.123861	0.352351	0	0	0	3.00549	0.712934	0
AGCCTAATCATGTCTT-1	-1.63385	-1.09681	LI	1	LI Rorc+ Il10+	0.0224219	0.48511	0.0803809	0.322549	0	0	0	3.63908	0	0
AGCCTAATCCATGCTC-1	2.18473	5.52702	LI	2	LI Resting	0.230394	0.177564	0.145257	0.0326015	4.25945	0.787513	0	0	0	0
AGCGGTCAGCACCGCT-1	-3.91942	0.0758945	LI	0	LI Rorc+ Il10+	0.0617153	0.366837	0.0645556	0.314187	0	0	0	3.06543	0	0
AGCGGTCAGTAGCCGA-1	-2.68221	4.16847	LI	0	LI Rorc+ Il10+	0.107432	0.344436	0.162907	0.340468	0	0	0	2.13211	0	0
AGCGGTCCACACATGT-1	-2.77379	0.384734	LI	0	LI Rorc+ Il10-	0.0824801	0.391736	0.0808458	0.187083	0	0	0	0	0.922949	0
AGCGGTCCACGCCAGT-1	-4.15915	5.77104	LI	0	LI Rorc+ Il10+	0.0958186	0.379076	0.105534	0.200286	0	0	0	2.42435	0	0
AGCGGTCCATCACCCT-1	-3.98246	2.24169	LI	0	LI Rorc+ Il10+	0.083585	0.306894	0.13749	0.231367	0	0	0	2.78607	0	1.124
AGCGGTCGTCAGCTAT-1	2.5945	0.62961	SI	1	SI Rorc+ Il10+	0.130618	0.363427	0.14683	0.226788	0	0	0	2.30409	1.57012	0.988879
AGCGGTCGTCAGGACA-1	1.45498	0.766999	SI	1	SI Rorc+ Il10+	0.133023	0.282208	0.0984023	0.216447	0	0	0	3.49978	0	0
AGCGGTCGTGGTGTAG-1	6.15241	3.4568	SI	2	SI Resting	0.170619	0.142313	0.0681305	0.035664	3.87709	1.09836	0	0	1.09836	0
AGCGGTCTCACCAGGC-1	-4.34982	0.205904	LI	0	LI Rorc+ Il10+	0.0652844	0.407918	0.0422722	0.223254	0	0	0	2.32985	0	1.22805
AGCGGTCTCACTCTTA-1	2.50109	3.41148	LI	2	LI Resting	0.195606	0.257821	0.0158465	-0.00699495	2.58778	0	0	1.1718	0	0
AGCGGTCTCATCATTC-1	0.503649	0.472285	SI	1	SI Rorc+ Il10+	0.0822884	0.411423	0.0331225	0.200655	0	0.96784	0	3.74705	0	0.96784
AGCGGTCTCCGCGGTA-1	2.21704	6.6067	LI	4	LI Gata3+ Il10-	0.338298	0.166952	0.109162	0.118934	2.97336	1.7157	0	0	1.09914	1.09914
AGCGGTCTCGCGGATC-1	0.352454	6.28483	LI	2	LI Resting	0.215272	0.183347	0.0742872	0.0492916	0	1.79664	0	0	0	0
AGCGTATAGCGATCCC-1	3.1413	-1.16648	SI	1	SI Rorc+ Il10+	0.0722496	0.31165	0.118958	0.245032	0	0	0	2.98528	0	1.7252
AGCGTATAGGAGTACC-1	-2.28752	1.5311	LI	0	LI Rorc+ Il10+	0.119453	0.360808	0.125322	0.225036	0	0	0	0.917672	0	0.917672
AGCGTATCAATCAGAA-1	-1.91242	7.19532	LI	5	LI Gata3+ Il10-	0.263737	0.260509	0.163037	0.146949	0	0	0	0	0.674618	0
AGCGTATCAATGGACG-1	-0.138732	3.99088	LI	2	LI Resting	0.161213	0.276148	0.0922663	0.116366	1.51588	0.948501	0	0.550835	0	0
AGCGTATCACGGCGTT-1	-2.39806	5.55773	LI	0	LI Rorc+ Il10+	0.0970769	0.334337	0.134068	0.16611	0	0	0	2.7965	0	0
AGCGTATGTAAGTTCC-1	3.53019	5.53578	SI	3	SI Gata3+ Il10+	0.255598	0.223332	0.150725	0.0965941	0	0	0	1.28189	1.28189	0
AGCGTATGTACTTGAC-1	3.80126	5.10446	SI	3	SI Gata3+ Il10+	0.205957	0.228669	0.109491	0.154875	0	0	1.5697	0.988565	0	0
AGCGTATGTAGCGCAA-1	1.42367	-0.0312058	SI	1	SI Rorc+ Il10+	0.0457056	0.366246	0.124786	0.211671	0	0	0	4.70995	0	0
AGCGTATGTATCACCA-1	-0.409006	4.08362	LI	0	LI Rorc+ Il10-	0.168418	0.264179	0.162529	0.0867545	0	1.26086	0	0	0	0
AGCGTATGTCGATTGT-1	-5.93897	3.48384	LI	0	LI Rorc+ Il10-	0.0619004	0.327428	0.0741783	0.265052	0	0	0	0	0	1.20764
AGCGTATGTCTGCGGT-1	-4.63371	5.17622	LI	0	LI Rorc+ Il10+	0.0936068	0.315568	0.146205	0.193338	0	0	0	3.07561	0	0
AGCGTATGTGCGGTAA-1	-4.33326	3.27616	LI	0	LI Rorc+ Il10-	0.0618265	0.280679	0.117658	0.288663	0	0	0	0	0	0
AGCGTATGTTACAGAA-1	-5.58933	1.58245	LI	0	LI Rorc+ Il10+	0.0624704	0.34346	0.110673	0.282975	0	0	0	1.53277	0	0
AGCGTATGTTCCACAA-1	3.75624	2.94009	SI	3	SI Gata3+ Il10+	0.0764097	0.248522	0.168927	0.139979	1.71493	0	0	3.7608	0	0
AGCGTATGTTGCTCCT-1	-1.99785	7.66332	LI	5	LI Gata3+ Il10+	0.275922	0.196601	0.141747	0.132517	0	0	0	1.21196	0	0
AGCGTATTCAAAGACA-1	-4.22254	3.1072	LI	0	LI Rorc+ Il10-	0.111877	0.364266	0.149249	0.211854	0	0	0	0	0	0.979088
AGCGTATTCACTTCAT-1	-2.48052	1.49067	LI	0	LI Rorc+ Il10-	0.104259	0.400235	0.156274	0.282728	0	0	0	0	0	0
AGCGTATTCGCGTAGC-1	6.01622	2.75037	SI	2	SI Resting	0.196928	0.171287	0.117	0.0709622	0	2.65591	0	0	0	0
AGCGTATTCGTGGACC-1	4.29146	3.66415	LI	2	LI Resting	0.226895	0.222465	0.116531	0.0373971	2.84332	2.23451	0	0	0	0
AGCGTATTCTTTACAC-1	3.34778	5.75135	SI	3	SI Gata3+ Il10+	0.212457	0.291282	0.081525	0.170661	0	0	0	0.854796	0.854796	0
AGCGTCGAGAAACCTA-1	1.07472	-0.754342	SI	1	SI Rorc+ Il10+	0.0609695	0.372063	0.0840755	0.163325	0	0	0	2.65721	0	1.8695
AGCGTCGAGAAGGTTT-1	-0.757242	7.82999	LI	5	LI Gata3+ Il10+	0.232036	0.157564	0.146203	0.177933	0	0	0	1.26217	1.26217	0
AGCGTCGAGCAGATCG-1	1.89066	-2.40054	SI	1	SI Rorc+ Il10+	0.0601013	0.334552	0.136831	0.23262	0	0	0	2.81983	0	0
AGCGTCGAGCCGTCGT-1	-1.81502	-0.826063	SI	1	SI Rorc+ Il10-	0.0312492	0.269083	0.0735143	0.139892	0	0	0	0	0	0
AGCGTCGCAACTTGAC-1	-0.394733	8.98605	LI	5	LI Gata3+ Il10-	0.281892	0.149524	0.152803	0.163961	0	0	0	0	1.82239	0.708555
AGCGTCGCACCGCTAG-1	-2.14382	1.95294	LI	0	LI Rorc+ Il10+	0.0338194	0.364879	0.114664	0.238488	0	0	0	3.79834	0	1.38631
AGCGTCGCATACAGCT-1	0.618111	8.04755	LI	4	LI Gata3+ Il10+	0.180952	0.206769	0.104891	0.136975	0	0	0	2.48662	3.11677	0
AGCGTCGCATTGGTAC-1	-3.45771	6.95118	LI	6	LI Proliferating	0.066119	0.259028	0.635727	0.23943	0.585499	0	1.58603	1.0008	0	0
AGCGTCGGTGTCTGAT-1	-4.53686	3.36791	LI	0	LI Rorc+ Il10+	0.0868083	0.284391	0.109685	0.220271	0	0	0	2.76919	1.96666	0
AGCGTCGTCAGATAAG-1	-2.39334	3.51264	LI	0	LI Rorc+ Il10-	0.0516044	0.168924	0.136848	0.0733692	0	0	0	0	0	2.79912
AGCGTCGTCCCTGACT-1	-1.81913	2.12229	LI	0	LI Rorc+ Il10+	0.0324344	0.259858	0.110041	0.114511	0	0	0	3.0282	0	0
AGCGTCGTCGCGCCAA-1	-5.20537	3.60782	LI	0	LI Rorc+ Il10-	0.0373366	0.303294	0.0157495	0.129701	0	0	0	0	0	0
AGCGTCGTCTCAACTT-1	-3.63452	2.17024	LI	0	LI Rorc+ Il10+	0.0614104	0.251941	0.172982	0.155074	0	0	0	4.07063	2.64791	0
AGCGTCGTCTCCCTGA-1	-2.68726	5.91868	LI	5	LI Gata3+ Il10-	0.151639	0.180319	0.00266544	0.0760576	0	0	0	0	0	0
AGCTCCTAGATGGCGT-1	-0.607295	4.5091	LI	0	LI Rorc+ Il10-	0.161064	0.315532	0.0681351	0.100691	0	0	0	0	2.55852	0
AGCTCCTAGATGTGGC-1	3.15231	3.3117	SI	2	SI Resting	0.248049	0.216821	0.0480443	0.0217378	2.31659	1.76083	0	0	0	0
AGCTCCTAGCAGGCTA-1	-1.77947	-0.14955	SI	1	SI Rorc+ Il10+	0.0172737	0.419207	0.0911719	0.266759	0	0	0	0.792056	0	0
AGCTCCTAGGACCACA-1	2.28852	-2.02197	SI	1	SI Rorc+ Il10+	0.0887152	0.342102	0.0784386	0.225444	0	0	0	1.54011	0	0
AGCTCCTAGTGGAGAA-1	-1.18767	2.41155	LI	0	LI Rorc+ Il10+	0.0770313	0.394549	0.0706978	0.206863	0	0	0	3.62419	0	1.02153
AGCTCCTCACACCGCA-1	-4.19495	4.50511	LI	0	LI Rorc+ Il10+	0.0956267	0.352641	0.115678	0.214626	0	0	0	1.84668	0	0.899619
AGCTCCTCACCCATTC-1	0.181129	0.837819	SI	1	SI Rorc+ Il10+	0.0791838	0.29594	0.256623	0.195027	0	0	0	2.44118	0.529155	0.529155
AGCTCCTCATACAGCT-1	2.26688	-0.505457	SI	1	SI Rorc+ Il10+	0.0916025	0.394339	0.077734	0.19689	0	0	1.01985	2.84122	0	0
AGCTCCTGTACTCAAC-1	2.47841	7.61524	LI	4	LI Gata3+ Il10+	0.312936	0.212545	0.134603	0.142926	0	0	0	0.530647	1.87478	0
AGCTCCTGTATGGTTC-1	-1.13441	4.35512	LI	0	LI Rorc+ Il10+	0.0685506	0.40045	0.109926	0.17237	0	0	0	1.25825	0	0
AGCTCCTGTTACAGAA-1	2.90929	-0.0368935	SI	1	SI Rorc+ Il10+	0.0895662	0.313547	0.0702604	0.0812988	0	0	0	3.77252	0	0
AGCTCCTGTTCCGGCA-1	2.11591	8.69512	LI	4	LI Gata3+ Il10+	0.289189	0.248441	0.140713	0.108107	0	0	0	1.66124	1.05759	0
AGCTCCTGTTTAAGCC-1	-0.0232617	2.42646	LI	0	LI Rorc+ Il10+	0.111632	0.378028	0.141092	0.20564	0.971761	0	1.95743	1.54719	0	0
AGCTCCTTCATCATTC-1	1.84243	-1.09107	SI	1	SI Rorc+ Il10-	0.14326	0.352048	0.0979133	0.164735	0	0	0	0	0	2.35948
AGCTCCTTCCTAGGGC-1	2.77345	8.50771	LI	4	LI Gata3+ Il10-	0.316624	0.201971	0.116814	0.0993111	0	0	0	0	3.4683	0
AGCTCCTTCGCACTCT-1	-2.12704	2.62741	LI	0	LI Rorc+ Il10+	0.0530984	0.393554	0.07099	0.225315	0	0	0	3.29628	0	0
AGCTCCTTCTCACATT-1	-2.57476	2.22718	LI	0	LI Rorc+ Il10+	0.0405651	0.360708	0.0795022	0.18079	0	0	0	0.886898	0	0
AGCTCTCAGAAGGACA-1	-5.01962	5.27999	LI	0	LI Rorc+ Il10-	0.152315	0.329899	0.168075	0.185547	0	0	0	0	0	0
AGCTCTCAGACAAGCC-1	4.73224	3.12756	LI	2	LI Resting	0.149943	0.195499	0.239118	0.0736072	2.83866	1.40106	0.864315	0	0	0
AGCTCTCAGCAGGTCA-1	0.00219005	2.79139	LI	2	LI Resting	0.106629	0.358068	0.0848857	0.0585142	3.15544	1.57412	0	0	0	0.991872
AGCTCTCAGCGTCTAT-1	1.89742	9.1946	LI	4	LI Gata3+ Il10+	0.205416	0.262935	0.129573	0.180173	0	0	0	2.12243	1.22756	0
AGCTCTCAGCTAACTC-1	-0.033007	1.21208	SI	1	SI Rorc+ Il10+	0.0671106	0.446799	0.128817	0.188848	0	0	0	3.73972	0	0
AGCTCTCCAAACGTGG-1	1.10794	-2.7157	SI	1	SI Rorc+ Il10+	0.119011	0.346006	0.0775839	0.195835	0	0	0	3.95261	0	0
AGCTCTCCACGACGAA-1	-2.48286	2.84172	LI	0	LI Rorc+ Il10+	0.142407	0.333517	0.196392	0.26459	0	0	0.804678	1.69611	0.804678	0
AGCTCTCCAGACGCTC-1	-2.06843	4.85853	LI	0	LI Rorc+ Il10+	0.129756	0.30649	0.116986	0.249411	0	0	0	2.55117	0	0
AGCTCTCCATTCTTAC-1	-4.3303	3.36253	LI	0	LI Rorc+ Il10-	0.106838	0.387797	0.0681752	0.207058	0	0	0	0	0	0.885521
AGCTCTCCATTGTGCA-1	-2.98414	4.42082	LI	0	LI Rorc+ Il10-	0.0201087	0.174677	0.0672458	0.183289	0	0	0	0	0	0
AGCTCTCGTCAATGTC-1	-3.90035	7.76624	LI	6	LI Proliferating	0.124321	0.299061	0.491907	0.213475	0.993455	0	2.79612	0	0	0.993455
AGCTCTCGTCTCTTAT-1	2.40706	-1.29537	SI	1	SI Rorc+ Il10+	0.101107	0.347123	0.116451	0.246758	0	0	0	3.64426	0	1.40237
AGCTCTCGTTTGCATG-1	-1.29129	4.07864	LI	0	LI Rorc+ Il10-	0.0779873	0.401286	0.209812	0.195022	0	0	0	0	0	1.79805
AGCTCTCTCAAAGACA-1	-2.46904	3.54286	LI	0	LI Rorc+ Il10+	0.0502032	0.398621	0.118251	0.248849	0	0	1.30834	2.7879	0	0
AGCTTGAAGGCTAGCA-1	1.51248	5.39494	SI	2	SI Resting	0.230884	0.251977	-0.000342267	0.0511943	0	0	0	0	0	0
AGCTTGACAGTCGATT-1	0.289572	-2.20974	SI	1	SI Rorc+ Il10-	0.0982265	0.389381	0.122552	0.208624	0	0	0	0	0	1.72443
AGCTTGACATTGGGCC-1	7.50767	2.75509	SI	2	SI Resting	0.216335	0.225633	0.0817496	0.0976351	3.96963	1.5025	0	0	0.938599	0.938599
AGCTTGAGTAGATTAG-1	1.19804	-2.56317	SI	1	SI Rorc+ Il10+	0.085683	0.370475	0.0779181	0.260072	1.1017	0	0	4.71224	0	0
AGCTTGAGTCTCATCC-1	-5.5914	5.1844	LI	0	LI Rorc+ Il10+	0.0647864	0.323846	0.124512	0.217046	0	0	0	2.04053	0	0
AGCTTGAGTGTTCTTT-1	3.13635	6.4697	SI	3	SI Gata3+ Il10+	0.242951	0.216049	0.157952	0.0802697	0	0.989193	0	0.989193	1.98376	0
AGCTTGATCATGTCTT-1	-1.47676	3.56936	LI	0	LI Rorc+ Il10+	0.0756792	0.382118	0.119169	0.167496	0	0.945844	0	0.945844	0	0.945844
AGCTTGATCCAAGCCG-1	4.05933	8.54285	SI	3	SI Gata3+ Il10+	0.274819	0.226624	0.112616	0.0965917	0	0	0	0.942421	2.48768	0
AGCTTGATCGGAGCAA-1	-4.36118	2.9633	LI	0	LI Rorc+ Il10+	0.0670797	0.290345	0.199895	0.272432	0	0	0	4.0941	0	1.05095
AGGCCACAGAAACGCC-1	-0.222919	-2.72158	SI	1	SI Rorc+ Il10+	0.0476417	0.395773	0.112641	0.293619	0	0	0	1.17675	0	0
AGGCCACAGAGACTAT-1	4.07869	2.38574	SI	3	SI Gata3+ Il10+	0.179114	0.298564	0.134011	0.163994	0	0	0	3.30043	0	0
AGGCCACAGGTACTCT-1	1.50055	-2.93804	SI	1	SI Rorc+ Il10+	0.103122	0.421579	0.0457647	0.173764	0	0	0	2.50834	0.833181	0.833181
AGGCCACCAAGTCTAC-1	-3.33921	3.66039	LI	0	LI Rorc+ Il10+	0.0820965	0.333094	0.136752	0.271214	0	0	0	2.25327	0	0
AGGCCACCACGGTTTA-1	-1.13072	5.995	LI	5	LI Gata3+ Il10+	0.207955	0.207215	0.160952	0.12985	0	0	0	0.64527	0	0
AGGCCACCATTCTTAC-1	-0.890243	4.18424	LI	0	LI Rorc+ Il10+	0.135548	0.271038	0.134633	0.214218	3.63418	0	0	0.741191	0	0
AGGCCACGTACCCAAT-1	-0.35298	5.48746	LI	4	LI Gata3+ Il10+	0.188324	0.249537	0.0827107	0.135065	0	0	0	0.83517	0.83517	0
AGGCCACGTGAGGGAG-1	-2.59864	3.10355	LI	0	LI Rorc+ Il10+	0.0712073	0.336903	0.0840285	0.225103	0	0	0	1.71877	0	1.1015
AGGCCACGTGCAACGA-1	-5.54035	5.47545	LI	0	LI Rorc+ Il10+	0.166579	0.318339	0.0952588	0.247487	0	0	0	2.83138	0	0.81942
AGGCCACGTGTTCTTT-1	1.67194	8.73546	LI	4	LI Gata3+ Il10+	0.251818	0.324966	0.027316	0.131928	0	0	0	1.87989	2.45087	0
AGGCCACGTTCTGAAC-1	-2.01218	2.87972	LI	0	LI Rorc+ Il10+	0.124047	0.268476	0.169385	0.195775	0	0	0	1.90159	0	0
AGGCCACTCACCCGAG-1	1.11857	8.6882	LI	4	LI Gata3+ Il10-	0.307939	0.170808	0.153955	0.145201	1.16413	0	0	0	2.03648	0.69643
AGGCCACTCAGCTCTC-1	-2.82946	3.42293	LI	0	LI Rorc+ Il10+	0.0721899	0.381001	0.0872701	0.312761	0	0	0	1.65109	0	0
AGGCCACTCCGCGCAA-1	1.83815	4.61639	SI	2	SI Resting	0.180441	0.158564	0.132005	0.0459001	0	0	0	0	0	0
AGGCCACTCGCTTGTC-1	4.19772	1.4794	SI	3	SI Gata3+ Il10-	0.173562	0.17569	0.104174	0.0672567	0	1.16181	0	0	0	0
AGGCCACTCGTTTATC-1	3.09992	0.478858	SI	3	SI Gata3+ Il10+	0.108781	0.30884	0.0670257	0.13484	0	0	0.849141	3.61117	0	0
AGGCCGTAGACGACGT-1	-1.01782	2.73485	LI	0	LI Rorc+ Il10+	0.100371	0.332559	0.157038	0.215846	0	0	0	2.06557	0	0
AGGCCGTAGATATACG-1	-1.62842	6.66621	LI	5	LI Gata3+ Il10-	0.24069	0.292119	0.0805	0.169529	0	0	0	0	0	0
AGGCCGTAGCCGTCGT-1	2.85968	-1.1209	SI	1	SI Rorc+ Il10+	0.0966625	0.417893	0.0896142	0.27883	0	0	0	3.21759	0	1.12832
AGGCCGTAGTCGATAA-1	-0.634645	-1.68402	LI	1	LI Rorc+ Il10+	0.0739072	0.432739	0.120559	0.263612	0	0	0	4.05449	0	0
AGGCCGTAGTTGAGAT-1	2.19736	4.23037	LI	2	LI Resting	0.172657	0.100719	0.131042	0.0464525	3.24335	1.04176	0	0	0	0
AGGCCGTCAATAGAGT-1	0.221459	-2.23105	SI	1	SI Rorc+ Il10+	0.129566	0.433723	0.123489	0.178658	0	0	0	4.10534	0	0
AGGCCGTCAATCACAC-1	-3.41218	1.92394	LI	0	LI Rorc+ Il10+	0.0406503	0.359659	0.160322	0.273428	0	0	0	0.778393	0	0
AGGCCGTCATTCACTT-1	-2.42801	4.06432	LI	0	LI Rorc+ Il10+	0.0830468	0.32869	0.118511	0.146414	0	0	0	2.18407	0	1.47101
AGGCCGTGTACTTAGC-1	6.95323	2.99861	SI	2	SI Resting	0.178243	0.146765	0.155245	0.0180051	3.32758	1.48947	0	0	0	0
AGGCCGTGTATAGTAG-1	3.99549	7.66189	SI	3	SI Gata3+ Il10-	0.267911	0.211687	0.137155	0.0656144	0	0	0	0	2.11828	0
AGGCCGTGTGAGTATA-1	3.137	5.69636	SI	3	SI Gata3+ Il10+	0.228034	0.232186	0.129137	0.184261	0	0	0	2.3492	3.2002	0
AGGCCGTGTGTAACGG-1	-6.04164	5.07191	LI	0	LI Rorc+ Il10+	0.0953508	0.429745	0.109794	0.224197	0	0	0	2.58845	0	0
AGGCCGTGTTAAAGTG-1	-2.18208	1.39327	LI	0	LI Rorc+ Il10+	0.0554567	0.35316	0.104163	0.247794	0	0	0	3.9711	0	0
AGGCCGTGTTCAGGCC-1	2.76267	-1.94207	SI	1	SI Rorc+ Il10+	0.0988863	0.364382	0.0926478	0.223126	0	0	0	1.72005	1.10248	0
AGGCCGTGTTCGTCTC-1	0.922181	5.65021	LI	2	LI Resting	0.203398	0.221982	0.1228	0.0667971	0	0	0	0	0	0
AGGCCGTGTTGGTAAA-1	-1.35991	1.6546	LI	0	LI Rorc+ Il10+	0.0729624	0.348101	0.15023	0.22114	0	0	0	3.54553	0	0.978626
AGGCCGTGTTTGTTTC-1	0.839652	9.22325	LI	4	LI Gata3+ Il10+	0.218963	0.183404	0.133523	0.1748	0	0	0	1.48741	3.18862	0
AGGCCGTTCAAGAAGT-1	-3.2249	1.71997	LI	0	LI Rorc+ Il10+	0.0705818	0.394155	0.0967733	0.277734	0	0	0	3.32889	0	0.965294
AGGCCGTTCACTTACT-1	1.28355	2.88926	SI	2	SI Resting	0.150712	0.304964	0.103404	0.085411	0	0	0	1.3013	0.792652	0.792652
AGGCCGTTCATCGCTC-1	-3.08474	1.32404	LI	0	LI Rorc+ Il10+	0.0905285	0.377321	0.0487223	0.197796	0	0	0	3.8061	0	0
AGGCCGTTCCTAGGGC-1	-5.2154	1.87908	LI	0	LI Rorc+ Il10+	0.0831342	0.339685	0.0823761	0.286791	1.13708	0	0	2.80669	0	0
AGGCCGTTCGAGAACG-1	-3.78308	1.37816	LI	0	LI Rorc+ Il10+	0.0645536	0.392893	0.106398	0.204391	0	0	0	3.39049	0	0
AGGCCGTTCTCGTTTA-1	1.41132	-0.813253	SI	1	SI Rorc+ Il10+	0.0935146	0.463649	0.112119	0.209998	0	0	0	3.31199	0	1.87947
AGGGAGTAGAGCCTAG-1	2.88525	-2.47987	SI	1	SI Rorc+ Il10+	0.0800563	0.459618	0.0856906	0.257696	0	0	0	5.29382	0	0
AGGGAGTAGATGTCGG-1	5.09791	7.93175	SI	3	SI Gata3+ Il10+	0.301962	0.265767	0.119608	0.12818	0	0	0	4.2974	2.90524	0
AGGGAGTAGCAGGCTA-1	-6.47947	4.92484	LI	0	LI Rorc+ Il10+	0.0672757	0.357175	0.10984	0.257993	0	0	0	2.18251	0.914456	1.8697
AGGGAGTAGGATGGAA-1	-3.8948	2.76948	LI	0	LI Rorc+ Il10+	0.0398011	0.349874	0.109039	0.220981	0	0	0	2.14471	0	0
AGGGAGTCAAACCTAC-1	-2.25433	3.81529	LI	0	LI Rorc+ Il10+	0.120221	0.258309	0.149245	0.14308	0	0	0	1.7385	1.11666	0
AGGGAGTCACGACTCG-1	2.05643	7.00164	LI	4	LI Gata3+ Il10+	0.249011	0.172774	0.0702058	0.0969306	0	0	0	0.936771	2.21939	0
AGGGAGTCACGTCAGC-1	0.0905736	4.37273	LI	2	LI Resting	0.176097	0.232772	0.123443	0.145307	0	1.48444	0	0	1.48444	0
AGGGAGTCATCTGGTA-1	2.49525	1.66639	SI	3	SI Gata3+ Il10-	0.132171	0.296724	0.107545	0.143845	0	0	0	0	1.8026	0
AGGGAGTCATGGTCAT-1	4.43313	7.25051	SI	3	SI Gata3+ Il10+	0.278644	0.245685	0.0473897	0.0269913	0	0	0	1.43918	0	0
AGGGAGTCATTGGCGC-1	-5.23959	2.93483	LI	0	LI Rorc+ Il10+	0.0587488	0.332002	0.171492	0.236571	0	0	0	1.82312	0	0
AGGGAGTGTTAAGTAG-1	1.78172	3.67628	LI	2	LI Resting	0.17974	0.143914	0.142668	0.126402	0	0	0	0	1.08562	0
AGGGAGTGTTCTGGTA-1	0.0458754	8.42895	LI	4	LI Gata3+ Il10-	0.268314	0.196471	0.194933	0.153916	0	0	0	0	1.14194	0
AGGGAGTTCAGCATGT-1	-3.28255	4.41245	LI	0	LI Rorc+ Il10+	0.0859593	0.344079	0.165673	0.242597	0	0	0	1.85127	0	1.20419
AGGGAGTTCAGGCGAA-1	3.30911	3.17336	LI	2	LI Resting	0.184134	0.164248	0.128694	0.0642717	0	1.7523	0	0	0	0
AGGGAGTTCATAGCAC-1	0.337877	4.52242	LI	2	LI Resting	0.140752	0.292092	0.103129	0.150506	5.87274	0	0	3.48079	0	1.09041
AGGGAGTTCGGCATCG-1	3.7288	6.50428	SI	3	SI Gata3+ Il10+	0.158596	0.288892	0.133086	0.143581	0.937614	0	0	3.05708	2.47943	0
AGGGAGTTCTGTTGAG-1	-2.99299	0.0974557	LI	0	LI Rorc+ Il10+	0.0621271	0.351295	0.0584767	0.222318	0	0	0	3.15532	0	0
AGGGAGTTCTTCGAGA-1	-0.96255	4.99997	LI	0	LI Rorc+ Il10+	0.153513	0.297079	0.0611891	0.140639	0	0	0	0.990137	0	0.990137
AGGGATGAGGGCATGT-1	7.15341	2.5371	SI	2	SI Resting	0.208915	0.215365	0.0690728	0.046419	5.02564	2.00254	0	0	0	0
AGGGATGAGGTAGCCA-1	0.780082	8.56276	LI	4	LI Gata3+ Il10+	0.151023	0.156884	0.133303	0.128368	0	0	0	1.78987	1.78987	0
AGGGATGAGTACGATA-1	-3.23233	2.84907	LI	0	LI Rorc+ Il10+	0.0831412	0.284054	0.0846152	0.221242	0	0	0	0.949438	0	0
AGGGATGAGTTGAGTA-1	2.00287	-2.87458	SI	1	SI Rorc+ Il10-	0.0977149	0.368933	0.0821801	0.238031	0	0	0	0	0	1.47926
AGGGATGCACCGAAAG-1	2.40626	-0.920569	SI	1	SI Rorc+ Il10+	0.0705163	0.336213	0.0980891	0.22217	0	0.998395	0	1.99759	0	0.998395
AGGGATGCACCTCGTT-1	0.13942	7.2258	LI	2	LI Resting	0.321245	0.140677	0.181077	0.0775	0	0	0	0	0	0
AGGGATGCACGGTGTC-1	-2.41672	6.51021	LI	5	LI Gata3+ Il10+	0.136835	0.251462	0.0797461	0.219785	0	0	0	2.21165	0	0
AGGGATGCATCTACGA-1	-0.803636	5.61417	LI	5	LI Gata3+ Il10-	0.168547	0.217672	0.0985721	0.105671	0	0	0	0	0	0
AGGGATGGTCATGCCG-1	-1.43845	-0.389385	SI	1	SI Rorc+ Il10-	0.107916	0.412728	0.111829	0.241964	0	0	0	0	0	0
AGGGATGGTTGACGTT-1	7.14422	3.97943	SI	2	SI Resting	0.261139	0.154071	0.0517508	0.00460528	4.80503	1.88577	0	0	1.23128	0
AGGGATGGTTGAGGTG-1	-1.21123	6.44502	LI	5	LI Gata3+ Il10-	0.182659	0.194939	0.0733031	0.0464394	0	0	0	0	0	0
AGGGATGTCATGCATG-1	2.13446	-2.80083	SI	1	SI Rorc+ Il10+	0.0710841	0.43857	0.0408103	0.200519	0	0	0	1.67057	0	0
AGGGATGTCGAGGTAG-1	3.9699	6.45116	SI	3	SI Gata3+ Il10+	0.237331	0.261504	0.0554407	0.138246	0	0	0	1.65164	1.27973	0
AGGGTGAAGAGGGCTT-1	0.557359	8.50827	LI	4	LI Gata3+ Il10+	0.260821	0.231054	0.128764	0.0808667	0	0	0	2.06168	3.24274	1.04141
AGGGTGACACAAGTAA-1	2.07075	-0.782566	SI	1	SI Rorc+ Il10+	0.111826	0.364502	0.0654177	0.160407	0	0	0	0.89833	0	0
AGGGTGACAGCGATCC-1	-3.96634	5.27738	LI	0	LI Rorc+ Il10+	0.0946372	0.323991	0.0684239	0.152222	0	0	0	1.04492	0	0
AGGGTGACAGGGATTG-1	4.63309	2.56553	SI	3	SI Gata3+ Il10+	0.202669	0.282815	0.137786	0.106302	0	0	0.885147	0.885147	0	0
AGGGTGAGTCTAGGTT-1	-4.09289	4.6539	LI	0	LI Rorc+ Il10+	0.0743928	0.352018	0.115439	0.239784	0	0	0	2.52488	0	0.96425
AGGGTGAGTGGCAAAC-1	-2.4622	3.12035	LI	0	LI Rorc+ Il10+	0.0958168	0.35936	0.0915054	0.229104	0	0	0	2.74084	0	0
AGGGTGATCAAGCCTA-1	4.96681	7.08819	SI	3	SI Gata3+ Il10+	0.185343	0.277474	0.113908	0.155683	0	0	0	1.90776	3.58604	0
AGGGTGATCACTTATC-1	4.35163	5.40242	SI	3	SI Gata3+ Il10-	0.238202	0.250496	0.0989502	0.00902347	0	0	0	0	1.45589	0
AGGGTGATCATCACCC-1	-1.60403	2.67439	LI	0	LI Rorc+ Il10+	0.121362	0.2858	0.102328	0.108662	0	0	0	3.59065	1.91144	0
AGGGTGATCCAAGCCG-1	4.48816	7.47475	SI	3	SI Gata3+ Il10+	0.278876	0.273746	0.140876	0.0563687	0	0	0	3.42515	3.55039	0
AGGGTGATCCACGTGG-1	-2.31986	2.69499	LI	0	LI Rorc+ Il10+	0.0845648	0.384567	0.0774196	0.279933	0	0	0	4.20621	0	1.11363
AGGGTGATCGTAGGAG-1	2.54142	-0.702354	SI	1	SI Rorc+ Il10+	0.0837073	0.357391	0.0640195	0.191906	0	0	0	3.58101	0	0
AGGGTGATCTTGTTTG-1	7.10207	2.79036	SI	2	SI Resting	0.161722	0.17105	0.0578838	-0.00496047	4.19461	2.4739	0	0	0	0
AGGTCATAGCGATATA-1	2.07294	4.11429	LI	2	LI Resting	0.204106	0.209148	0.116361	0.0417177	0	1.13248	0	1.13248	0	0
AGGTCATAGGAGTTTA-1	-5.23034	3.84419	LI	0	LI Rorc+ Il10+	0.0912095	0.293799	0.0939369	0.244742	0	0	0	1.88282	0	0
AGGTCATAGGCGATAC-1	-2.33631	2.50392	LI	0	LI Rorc+ Il10+	0.0445368	0.433804	-0.0146134	0.207189	0	0	0	2.42236	0	0
AGGTCATAGGCTAGAC-1	-3.72267	1.83329	LI	0	LI Rorc+ Il10-	0.0610743	0.433916	0.101341	0.291625	0	0	1.49661	0	0	0
AGGTCATCAAGGGTCA-1	-2.26473	7.20456	LI	5	LI Gata3+ Il10+	0.204803	0.242924	0.0657772	0.121463	0	0	0	1.13645	0	0
AGGTCATCAATGGATA-1	1.0032	0.292176	SI	1	SI Rorc+ Il10+	0.129774	0.358304	0.0728225	0.27011	0	0	0	3.627	0	0.773724
AGGTCATCACAAGCCC-1	-0.574947	-1.52762	SI	1	SI Rorc+ Il10+	0.0585938	0.343471	0.179797	0.28557	0	0	0	0.809323	0	0
AGGTCATCACACCGCA-1	-1.14792	5.70265	LI	0	LI Rorc+ Il10+	0.180322	0.292007	0.161052	0.232399	0	0	0	1.08352	0.641177	0
AGGTCATCACCCATGG-1	5.89486	2.31226	LI	2	LI Resting	0.160337	0.228327	0.0607928	0.009691	4.37152	2.16233	0	0	0	0
AGGTCATCAGACAGGT-1	1.6352	8.16934	LI	4	LI Gata3+ Il10+	0.227019	0.214947	0.103377	0.060486	0	0	0	1.11343	3.65947	0
AGGTCATCATCGGGTC-1	0.21818	1.94723	SI	1	SI Rorc+ Il10+	0.142375	0.28919	0.163861	0.231239	0	0	0	3.53314	0.911793	1.46611
AGGTCATCATTATCTC-1	1.14404	0.857024	SI	1	SI Rorc+ Il10+	0.0763416	0.49628	0.0965784	0.255452	0	0	0	4.90067	0	0.783897
AGGTCATCATTCACTT-1	-1.17897	3.29024	LI	0	LI Rorc+ Il10+	0.0718418	0.418832	0.096856	0.289168	0	0.956711	0	3.37973	0.956711	0.956711
AGGTCATGTCCGCTGA-1	0.493504	-0.371596	LI	1	LI Rorc+ Il10+	0.0725706	0.26748	0.103548	0.255675	0	0	0	1.27409	1.27409	1.27409
AGGTCATGTCTAACGT-1	4.96742	7.54988	SI	3	SI Gata3+ Il10+	0.218666	0.153254	0.125498	0.110395	0	0	0	0.865267	1.40237	0
AGGTCATTCCTAGGGC-1	1.80248	8.55909	LI	4	LI Gata3+ Il10-	0.268768	0.247721	0.144247	0.107887	0	0	0	0	1.54071	0
AGGTCATTCGAACGGA-1	3.60532	-0.53549	SI	1	SI Rorc+ Il10+	0.154721	0.249489	0.0951419	0.108709	0	0	0	4.48797	1.01502	0
AGGTCATTCGTCCGTT-1	0.902607	0.325336	SI	1	SI Rorc+ Il10+	0.111959	0.363723	0.0731593	0.271322	0	0	0	3.42493	0	0
AGGTCCGAGCTCCTCT-1	-3.87393	8.19904	LI	6	LI Proliferating	0.129421	0.404256	0.316326	0.124979	0	0	2.33447	0	0	0
AGGTCCGAGTGGGATC-1	1.55667	9.34748	LI	4	LI Gata3+ Il10-	0.302922	0.202459	0.128072	0.0921709	0	0	0	0	1.70203	0
AGGTCCGCAATAGCGG-1	-0.215488	-2.25754	SI	1	SI Rorc+ Il10-	0.0618455	0.323105	0.0918739	0.292167	0	0	0	0	1.19864	2.62783
AGGTCCGCACTTACGA-1	-4.56733	-1.25338	LI	0	LI Rorc+ Il10-	0.0655032	0.307063	0.101081	0.347142	0	0	0	0	1.69404	0
AGGTCCGCAGTGGGAT-1	6.46406	3.75113	SI	2	SI Resting	0.224445	0.162168	0.0711649	0.0324212	5.8631	2.45134	0	0	2.45134	0
AGGTCCGCATGGGACA-1	0.246876	9.55139	LI	4	LI Gata3+ Il10-	0.340315	0.251205	0.206786	0.159248	0	0	0	0	2.30662	0.578604
AGGTCCGGTATGCTTG-1	-3.30689	2.29367	LI	0	LI Rorc+ Il10+	0.0915539	0.407359	0.121434	0.244627	0	0	0	3.18633	0	0
AGGTCCGGTTACCGAT-1	6.22459	2.80799	LI	2	LI Resting	0.140102	0.100354	0.0507098	0.0189662	4.593	1.0715	0	0	0	0
AGGTCCGTCAAGGCTT-1	6.7468	3.63432	LI	2	LI Resting	0.161625	0.199976	0.0702609	0.0269234	5.42363	0	0	0	0	0
AGGTCCGTCACAGGCC-1	-5.50203	4.61313	LI	0	LI Rorc+ Il10+	0.110722	0.277085	0.111503	0.184865	0	0	0	1.45304	0	0
AGGTCCGTCATATCGG-1	0.400023	4.06267	LI	2	LI Resting	0.177977	0.253682	0.111135	0.154149	3.64701	1.95674	0	1.54658	0	0
AGGTCCGTCCTTGACC-1	2.72429	-0.724018	SI	1	SI Rorc+ Il10+	0.0531352	0.400277	0.0979836	0.24194	0	0	0	1.62868	0	0
AGGTCCGTCTGTCCGT-1	-3.69389	-1.42792	LI	0	LI Rorc+ Il10+	0.0636278	0.407808	0.0978268	0.261505	0	0	0	3.75716	0	0
AGTAGTCAGATCCTGT-1	2.81766	4.28935	SI	3	SI Gata3+ Il10-	0.152237	0.19544	0.0770577	0.0589218	0	1.41866	0	0	1.41866	0
AGTAGTCAGCTGTCTA-1	1.44233	-0.603442	SI	1	SI Rorc+ Il10+	0.0675038	0.363671	0.141958	0.258757	0	0	0	2.93924	0	1.5389
AGTAGTCAGGAGTTGC-1	-5.44295	1.85944	LI	0	LI Rorc+ Il10+	0.0599054	0.380421	0.131115	0.21878	0	0	0	2.61914	0	0
AGTAGTCAGTCCTCCT-1	-1.75796	7.74681	LI	5	LI Gata3+ Il10-	0.206755	0.262444	0.112841	0.143743	0	1.0381	0	0	1.0381	0
AGTAGTCAGTGTTAGA-1	3.79325	6.14534	LI	3	LI Gata3+ Il10+	0.167226	0.319274	0.072657	0.085017	0	0	0	3.06984	2.23217	0
AGTAGTCCATCGGACC-1	-0.61444	0.431329	SI	1	SI Rorc+ Il10+	0.0454934	0.495099	0.154539	0.289845	0	0	0	3.16574	0	0
AGTAGTCCATGCATGT-1	6.05321	3.8957	LI	2	LI Resting	0.208053	0.214857	0.128678	0.0589521	5.58611	2.48841	0	0	1.50824	0
AGTAGTCGTGACGGTA-1	-4.90072	5.74917	LI	0	LI Rorc+ Il10+	0.132191	0.187234	0.127013	0.204196	0	0	0	3.58311	0	0
AGTAGTCGTGCTCTTC-1	-4.18231	2.30544	LI	0	LI Rorc+ Il10-	0.083514	0.282274	0.117185	0.254282	0	0	0	0	0	0
AGTAGTCTCAGTTGAC-1	3.77366	4.20989	SI	2	SI Resting	0.231138	0.197118	0.0820374	0.0531005	2.12826	2.12826	0	0	0	0
AGTAGTCTCCGAACGC-1	0.32984	-0.838531	SI	1	SI Rorc+ Il10+	0.0885838	0.348753	0.127974	0.194906	0	0	0	3.96043	0	1.21679
AGTAGTCTCCGTAGGC-1	-0.853354	4.57243	LI	0	LI Rorc+ Il10-	0.158741	0.237349	0.10945	0.165803	2.53244	0	0	0	0	0.846058
AGTAGTCTCCTCGCAT-1	-1.94126	-0.35259	LI	0	LI Rorc+ Il10-	0.0650202	0.331144	0.142103	0.269129	0	0	1.0355	0	0	0
AGTAGTCTCGGATGGA-1	2.79957	7.79634	LI	4	LI Gata3+ Il10-	0.271398	0.157669	0.0829079	0.115544	0	0	0	0	1.90754	0
AGTAGTCTCTGGCGAC-1	-6.07515	2.6555	LI	0	LI Rorc+ Il10-	0.0876554	0.228457	0.11191	0.261302	0	0	0	0	0	1.31531
AGTCTTTAGACTGGGT-1	1.47691	0.779817	SI	1	SI Rorc+ Il10+	0.0743747	0.359389	0.0236217	0.228127	0	0	0	4.4708	0.912457	1.46702
AGTCTTTAGAGGACGG-1	2.53735	-0.435438	SI	1	SI Rorc+ Il10+	0.0694438	0.386732	0.119894	0.294663	0	0	0	3.29915	0	0
AGTCTTTAGATCTGAA-1	3.51323	1.03616	SI	3	SI Gata3+ Il10+	0.0625255	0.249555	0.114953	0.233725	0	0	0	1.75606	0	1.13019
AGTCTTTAGCTTCGCG-1	-6.72113	5.23869	LI	0	LI Rorc+ Il10+	0.0662179	0.320185	0.152504	0.220922	0	0	0	2.65735	0	1.64316
AGTCTTTAGGCAGTCA-1	-2.77603	2.28424	LI	0	LI Rorc+ Il10+	0.0785651	0.362823	0.112443	0.327581	0	0	0	3.43056	0	0.984191
AGTCTTTAGTTCCACA-1	2.23001	4.63815	LI	2	LI Resting	0.257436	0.158341	0.148076	0.0908279	0	1.84729	0	0	0	0
AGTCTTTCAAATCCGT-1	-3.91143	-1.06494	LI	0	LI Rorc+ Il10-	0.0289021	0.317234	0.00682427	0.232634	0	0	0	0	0	0
AGTCTTTCAATGCCAT-1	-3.64727	-0.472017	LI	0	LI Rorc+ Il10+	0.0579281	0.427151	0.148365	0.308655	0	0	0	2.73929	0	0
AGTCTTTCAATGGTCT-1	2.35089	0.182319	SI	1	SI Rorc+ Il10+	0.111619	0.462528	0.0729022	0.258904	0	0	0	3.93887	0	0.811092
AGTCTTTCAGGGTATG-1	-6.20745	3.84183	LI	0	LI Rorc+ Il10+	0.0358092	0.403018	0.123279	0.312298	0	0	0	0.842321	0	1.37065
AGTCTTTCAGTGGGAT-1	0.351734	-1.74943	SI	1	SI Rorc+ Il10+	0.0824383	0.310089	0.104187	0.243018	0	0	0	2.11361	0	1.68638
AGTCTTTCAGTTTACG-1	2.35021	-2.45082	SI	1	SI Rorc+ Il10+	0.100148	0.339924	0.0938127	0.206782	0	0	0	4.48704	0	0
AGTCTTTCATCACGAT-1	-4.9376	1.33853	LI	0	LI Rorc+ Il10+	0.0543746	0.283702	0.0757794	0.290231	0	0	0	1.74035	0	0
AGTCTTTCATCCCATC-1	2.85214	6.52505	SI	3	SI Gata3+ Il10-	0.161937	0.268994	0.101909	0.0983651	0	0	0	0	1.19141	0
AGTCTTTCATCGGAAG-1	2.47436	9.66148	LI	4	LI Gata3+ Il10+	0.342455	0.186072	0.128876	0.147304	0	0	0	0.947278	2.71576	0
AGTCTTTCATGCGCAC-1	1.35708	-0.631326	SI	1	SI Rorc+ Il10+	0.0952611	0.327819	0.100702	0.216131	0	0	0	3.46647	0	1.59012
AGTCTTTCATGTTGAC-1	1.42623	1.30814	SI	1	SI Rorc+ Il10+	0.0847972	0.358297	0.088341	0.119072	0	0	0	1.85903	0	1.85903
AGTCTTTGTCAGAAGC-1	2.01303	-0.557079	SI	1	SI Rorc+ Il10+	0.0623901	0.472623	0.128589	0.303982	0	0	0	3.93328	0	1.42204
AGTCTTTGTCCTCCAT-1	0.50771	5.2977	LI	2	LI Resting	0.151893	0.210413	0.145974	0.0758464	0	0	0	0	2.1291	0
AGTCTTTGTCGCTTTC-1	3.71547	6.36032	SI	3	SI Gata3+ Il10+	0.150685	0.315927	0.110714	0.186599	0	0	0	3.82083	3.82083	0
AGTCTTTGTTCCACGG-1	1.41422	-1.18378	SI	1	SI Rorc+ Il10+	0.0558253	0.338041	0.10193	0.220695	0	0	0	2.87911	0	1.37253
AGTCTTTTCACGACTA-1	-3.37559	0.53151	LI	0	LI Rorc+ Il10+	0.0660016	0.375818	0.146827	0.285299	0	0	0	2.59114	1.00371	0
AGTCTTTTCAGGCCCA-1	7.2447	2.29449	SI	2	SI Resting	0.207767	0.165468	0.170111	0.0458958	3.71117	1.67783	0	1.0702	0	0
AGTCTTTTCCAATGGT-1	-1.02209	4.83875	LI	0	LI Rorc+ Il10+	0.109248	0.299144	0.190541	0.191157	0.619487	0	0	0.619487	0	0
AGTCTTTTCCACTGGG-1	4.38392	6.93679	SI	3	SI Gata3+ Il10-	0.327073	0.204	0.113457	0.0706177	0	0	0	0	2.09034	0
AGTCTTTTCGGCATCG-1	-3.33566	2.62289	LI	0	LI Rorc+ Il10+	0.0412701	0.394285	0.124642	0.203375	0	0	0	2.9023	0	1.19864
AGTCTTTTCTTCAACT-1	1.62001	-1.80075	SI	1	SI Rorc+ Il10+	0.106629	0.396091	0.0650287	0.204586	0	0	0	0.902989	0.902989	0
AGTGAGGAGAAACCGC-1	-5.84891	2.43678	LI	0	LI Rorc+ Il10+	0.0570622	0.362672	0.128494	0.320285	0	0	0	3.09282	0	0
AGTGAGGAGCACACAG-1	2.2267	6.99925	LI	4	LI Gata3+ Il10-	0.130143	0.24043	0.0390479	0.146682	0	0	0	0	3.36108	0
AGTGAGGAGGGCATGT-1	6.931	3.26528	LI	2	LI Resting	0.163795	0.210934	0.101029	0.0527631	5.60452	1.26401	0	0	1.26401	0
AGTGAGGAGTAGCCGA-1	3.38946	-2.02656	SI	1	SI Rorc+ Il10+	0.104951	0.428025	0.0766103	0.20585	0	0	0	5.16221	0	0
AGTGAGGAGTCGATAA-1	-2.81157	3.02203	LI	0	LI Rorc+ Il10+	0.0693404	0.402895	0.132052	0.283848	0	0	0	2.89435	0	0
AGTGAGGAGTTTGCGT-1	-2.7436	0.121173	LI	0	LI Rorc+ Il10-	0.0519038	0.374744	0.129083	0.307206	0	0	0	0	0	0
AGTGAGGCAGGCGATA-1	-6.35544	3.43692	LI	0	LI Rorc+ Il10-	0.128915	0.337287	0.120529	0.288715	0	0	0	0	0.840073	0.840073
AGTGAGGCATTGTGCA-1	-2.06983	3.52213	LI	0	LI Rorc+ Il10+	0.0745484	0.40043	0.0589945	0.149062	0	0	1.29118	3.4765	0	0
AGTGAGGGTACCTACA-1	-2.57541	1.82489	LI	0	LI Rorc+ Il10+	0.113114	0.447472	0.0600018	0.2098	0	0	0	3.85937	1.23352	0
AGTGAGGGTCCGAGTC-1	-2.4581	3.68538	LI	0	LI Rorc+ Il10+	0.111733	0.364325	0.182926	0.275461	0	0	0	1.65792	0	0
AGTGAGGGTCTAAAGA-1	-4.83731	0.662798	LI	0	LI Rorc+ Il10+	0.0448984	0.361229	0.138856	0.237659	0	0	0	1.81035	0	0
AGTGAGGGTCTAGCCG-1	2.18562	-2.14077	SI	1	SI Rorc+ Il10+	0.089501	0.385917	0.0977809	0.278956	0	0	0	2.45557	0.923767	0.923767
AGTGAGGGTCTGCCAG-1	-3.78509	1.30009	LI	0	LI Rorc+ Il10+	0.0458565	0.408282	0.119983	0.269238	0	0	0	1.0497	0	1.0497
AGTGAGGGTGATGATA-1	-1.72682	0.851397	LI	0	LI Rorc+ Il10+	0.0624699	0.475761	0.110721	0.327014	0	0	0	3.07246	0	0
AGTGAGGGTGTGACCC-1	0.923782	5.98703	SI	2	SI Resting	0.25552	0.182916	0.13533	0.0727537	0	1.3884	0	0	2.08262	0
AGTGAGGTCACATGCA-1	1.73601	-3.25007	SI	1	SI Rorc+ Il10+	0.0644419	0.447324	0.0956043	0.236671	0	0	0	2.32244	0	0
AGTGAGGTCAGCTCTC-1	-5.67695	3.59098	LI	0	LI Rorc+ Il10+	0.158701	0.30314	0.0980957	0.194058	0	0.796955	0	0.796955	0.796955	0
AGTGAGGTCGGAGGTA-1	1.20483	9.95276	LI	4	LI Gata3+ Il10-	0.316184	0.234548	0.159983	0.1594	0	0	0	0	2.85109	0
AGTGGGACAGGACCCT-1	0.729387	-0.265373	SI	1	SI Rorc+ Il10+	0.0722577	0.34336	0.0605208	0.203364	0	0	0	3.05682	0	0.937473
AGTGGGAGTATAGGTA-1	-1.51932	2.60213	LI	0	LI Rorc+ Il10+	0.0270611	0.373693	0.088166	0.170218	0	0	0	1.01007	0	0
AGTGGGAGTCCGCTGA-1	-3.80236	-0.288312	LI	0	LI Rorc+ Il10-	0.0554712	0.296079	0.1313	0.182978	0	0	0	0	0	0
AGTGGGAGTCGAATCT-1	-4.23418	1.05048	LI	0	LI Rorc+ Il10+	0.0804316	0.312535	0.137028	0.306487	0	0	0	3.85927	0.883278	0
AGTGGGAGTGACTACT-1	2.58398	3.94902	SI	2	SI Resting	0.168997	0.164916	0.175449	0.0369463	1.65721	2.08103	1.05452	0	1.05452	0
AGTGGGAGTGATGTGG-1	-1.23204	2.00079	LI	0	LI Rorc+ Il10+	0.0792095	0.354857	0.0774385	0.179202	0	0	0	1.60473	0	1.60473
AGTGGGATCAGTGTTG-1	2.88452	7.64966	LI	3	LI Gata3+ Il10+	0.210393	0.111002	0.211622	0.103238	0.644878	0	0	0.644878	1.93283	0
AGTGGGATCCAAAGTC-1	-5.03227	3.72696	LI	0	LI Rorc+ Il10+	0.076916	0.367891	0.102045	0.244343	0	0	0	3.66505	0	0
AGTGGGATCCGCAGTG-1	-2.1413	-0.137218	LI	0	LI Rorc+ Il10+	0.00523182	0.355123	0.0451721	0.271258	0	0	1.14856	2.55279	0	0
AGTGGGATCGTGACAT-1	-2.3497	2.3276	LI	0	LI Rorc+ Il10+	0.0614404	0.342072	0.0678361	0.223094	0	0	0	1.8845	0.924039	0.924039
AGTGGGATCTCCCTGA-1	6.78526	2.32696	SI	2	SI Resting	0.199874	0.149869	0.146551	0.00996202	3.82782	2.7349	0	0	0	0
AGTGTCAAGCCAGGAT-1	-3.7366	4.59749	LI	0	LI Rorc+ Il10+	0.0851063	0.396997	0.161692	0.224348	0	0	0	2.3117	0	0
AGTGTCAAGCGTAATA-1	-0.616077	-0.788074	SI	1	SI Rorc+ Il10+	0.0705869	0.401033	0.142165	0.202411	0	0	0	3.33824	1.59706	0
AGTGTCAAGCTGAACG-1	-3.98181	5.17745	LI	0	LI Rorc+ Il10+	0.138494	0.362979	0.176855	0.308698	0	0	0	3.23112	0	0.718424
AGTGTCAAGTCCATAC-1	1.4334	3.18001	LI	2	LI Resting	0.0915076	0.228224	0.135385	0.0728747	0	0	0	0	0	0
AGTGTCACAAGTCTAC-1	-0.279398	4.33557	LI	5	LI Gata3+ Il10-	0.183538	0.257017	0.156947	0.121468	0	0	0	0	0	0
AGTGTCACACGGTTTA-1	1.87013	9.10749	LI	4	LI Gata3+ Il10+	0.21407	0.280296	0.154984	0.178691	0	0	0	4.12991	1.61516	0
AGTGTCACAGCGAACA-1	4.56821	5.51687	SI	3	SI Gata3+ Il10+	0.202124	0.298969	0.159661	0.149878	0	0	0	3.48274	0	0
AGTGTCACATAGTAAG-1	0.844575	5.76451	LI	2	LI Resting	0.206221	0.23658	0.117129	0.077009	0	0	0	0	0	0
AGTGTCAGTAGCACGA-1	0.193567	-2.60392	SI	1	SI Rorc+ Il10+	0.0506308	0.369135	0.0830771	0.285704	0	0	0	1.03464	0	1.63096
AGTGTCAGTAGCGATG-1	1.16114	9.16933	LI	4	LI Gata3+ Il10+	0.224469	0.221153	0.108146	0.125082	0	0	0	0.914056	1.86908	0
AGTGTCAGTAGCTGCC-1	2.82111	2.74038	SI	2	SI Resting	0.181152	0.221332	0.0750547	0.0700377	0	1.43641	0	0	0	0
AGTGTCAGTCAGCTAT-1	-4.12539	3.47481	LI	0	LI Rorc+ Il10+	0.0885655	0.381752	0.170718	0.230591	0	0	0	1.34506	0	0
AGTGTCAGTCATTAGC-1	0.725611	7.92824	LI	4	LI Gata3+ Il10+	0.24245	0.275577	0.174315	0.153225	0	0	0	2.64224	2.99831	0
AGTGTCAGTGTCAATC-1	-4.69921	1.39054	LI	0	LI Rorc+ Il10+	0.0750011	0.371695	0.114564	0.313451	0	0	0	2.25322	0.957445	0.957445
AGTGTCAGTTCGTCTC-1	2.14829	-0.210014	SI	1	SI Rorc+ Il10+	0.131368	0.375321	0.102247	0.220109	0	0	0	3.19201	0	1.11283
AGTGTCAGTTGGAGGT-1	-4.36909	0.296814	LI	0	LI Rorc+ Il10-	0.0650949	0.331412	0.0566226	0.314014	0	0	0	0	0	0
AGTGTCATCAAAGTAG-1	0.479254	6.6806	LI	2	LI Resting	0.267447	0.253595	0.150872	0.155539	1.09836	0	0	1.43918	1.71468	0
AGTGTCATCAGTGCAT-1	1.21503	4.886	LI	2	LI Resting	0.245893	0.124564	0.0564253	0.0630698	0	2.10733	1.07243	0	1.07243	1.07243
AGTGTCATCCAGAGGA-1	-0.893886	2.20352	LI	0	LI Rorc+ Il10-	0.118018	0.331848	0.127041	0.16653	0	0	0	0	0	0
AGTGTCATCTTCGAGA-1	-3.64536	0.411581	LI	0	LI Rorc+ Il10+	0.0827377	0.399098	0.0981576	0.219256	0	0	0	1.27169	0	1.93692
AGTGTCATCTTGTCAT-1	1.43133	1.14078	SI	1	SI Rorc+ Il10+	0.128499	0.278927	0.11591	0.165532	0	0	0	2.75571	0.970098	1.54495
AGTTGGTAGAACTCGG-1	2.64527	0.841084	SI	1	SI Rorc+ Il10+	0.056849	0.37324	0.102069	0.246535	0	0	0	2.27444	0	0
AGTTGGTAGCGAGAAA-1	3.05938	-2.23485	SI	1	SI Rorc+ Il10+	0.0589928	0.433733	0.124428	0.198299	0	0	0.985125	3.77961	0.985125	0
AGTTGGTAGGTGATAT-1	2.25159	-1.49627	SI	1	SI Rorc+ Il10+	0.0647731	0.410333	0.11663	0.224099	0	0	0	3.17997	0	2.00848
AGTTGGTAGTAGCGGT-1	-2.20049	7.0469	LI	5	LI Gata3+ Il10-	0.187712	0.296356	0.122956	0.126933	0	0	0	0	0	0
AGTTGGTCAGTGGGAT-1	6.83884	1.95479	SI	2	SI Resting	0.124262	0.175935	0.0440131	0.0337016	4.93658	2.10149	0	0	1.40368	0
AGTTGGTCATGCCACG-1	-4.55105	0.132306	LI	0	LI Rorc+ Il10+	0.0490587	0.39654	0.11683	0.261796	0	0	0	4.13569	0.941852	0.941852
AGTTGGTGTAACGTTC-1	1.36743	8.96616	LI	4	LI Gata3+ Il10+	0.227133	0.267841	0.113624	0.156568	0	0	0.966042	0.966042	2.52791	0
AGTTGGTGTAATCACC-1	3.0878	6.08764	SI	3	SI Gata3+ Il10-	0.304972	0.211345	0.146373	0.0443091	0	0	1.08753	0	0	0
AGTTGGTGTCCTCCAT-1	4.26724	4.72026	SI	3	SI Gata3+ Il10-	0.21499	0.25287	0.134894	0.145788	0	0	0	0	2.31231	0
AGTTGGTGTCGGCACT-1	0.937913	7.59481	LI	4	LI Gata3+ Il10+	0.201797	0.235801	0.0527115	0.0537234	0	0	0	1.14003	1.14003	0
AGTTGGTGTTGCGTTA-1	0.991534	-1.51037	SI	1	SI Rorc+ Il10+	0.0619035	0.384758	0.127079	0.254576	0	0	0	1.76065	0	0
AGTTGGTTCAGGTTCA-1	-3.29928	-1.3332	LI	0	LI Rorc+ Il10-	0.00630674	0.277609	0.140398	0.287066	0	0	0	0	0	1.38872
AGTTGGTTCCATGAGT-1	-1.81957	7.24831	LI	5	LI Gata3+ Il10-	0.207493	0.218754	0.128107	0.122099	0	0	0	0	1.13123	0
AGTTGGTTCCCAACGG-1	-4.44924	6.10074	LI	0	LI Rorc+ Il10+	0.0796294	0.461277	0.0666125	0.206202	0	0	0	2.75954	0	0
AGTTGGTTCCGCAAGC-1	-2.01783	3.38297	LI	0	LI Rorc+ Il10+	0.0699605	0.441947	0.130327	0.295605	0	0	0	1.34043	0.820593	0
AGTTGGTTCTAAGCCA-1	-4.19767	3.40108	LI	0	LI Rorc+ Il10+	0.0649207	0.432336	0.0805218	0.184231	0	0	0	2.638	0	0
AGTTGGTTCTTCTGGC-1	-4.5159	4.39197	LI	0	LI Rorc+ Il10+	0.0608752	0.37122	0.103506	0.27196	0	0.887525	0	2.60881	0	0
ATAACGCAGCCACGTC-1	3.72153	3.31378	SI	3	SI Gata3+ Il10+	0.173697	0.281561	0.100324	0.104529	0	0	0	1.12791	2.52147	0
ATAACGCAGCGTCTAT-1	0.540695	2.80597	LI	2	LI Resting	0.162358	0.267146	0.129162	0.109471	0	1.03967	0	1.03967	0	1.63761
ATAACGCAGCTTCGCG-1	1.53068	-0.0117091	SI	1	SI Rorc+ Il10+	0.129673	0.30304	0.166168	0.187558	0	1.14727	0	2.55084	1.14727	0
ATAACGCAGTCCGTAT-1	-5.38811	3.8839	LI	0	LI Rorc+ Il10+	0.0947732	0.340605	0.10681	0.213408	0	0	1.54617	0.971005	0.971005	0
ATAACGCAGTGGAGTC-1	-2.91317	-0.0458483	LI	0	LI Rorc+ Il10+	0.0569643	0.38572	0.158798	0.307065	0	0	0	3.53089	0	0
ATAACGCCAAGTCTAC-1	5.29468	3.48784	LI	2	LI Resting	0.260124	0.166245	0.073868	0.0800252	5.92745	1.36473	0	0	2.05331	0
ATAACGCCACAAGACG-1	4.77447	3.37875	SI	3	SI Gata3+ Il10-	0.25775	0.198304	0.0974865	0.0926658	0	0	0	0	0	0
ATAACGCCACACCGAC-1	4.05625	2.55706	SI	3	SI Gata3+ Il10+	0.154795	0.305099	0.0845502	0.0945467	0	0	0	0.83517	1.74511	0
ATAACGCGTAGCCTCG-1	2.41084	-0.836404	SI	1	SI Rorc+ Il10+	0.106967	0.343321	0.159146	0.226167	0	0	0	2.24647	0	0
ATAACGCGTCAGAGGT-1	-3.54185	3.57128	LI	0	LI Rorc+ Il10+	0.0519941	0.301173	0.0612532	0.198132	0	0	0	2.93075	0	0
ATAACGCGTGACTCAT-1	-0.994596	2.45658	LI	0	LI Rorc+ Il10-	0.0805191	0.338777	0.168689	0.186965	0	0	0	0	0	0
ATAACGCTCATGCAAC-1	-0.790632	7.15186	LI	5	LI Gata3+ Il10-	0.200569	0.272605	0.0815191	0.077069	0	0	0	0	0	0
ATAACGCTCGTCCGTT-1	0.994054	-1.76028	SI	1	SI Rorc+ Il10+	0.020864	0.29138	0.0629544	0.206394	0	0	0	1.92624	0	1.26322
ATAACGCTCTAACGGT-1	-2.96692	4.48607	LI	0	LI Rorc+ Il10+	0.0996037	0.365844	0.125718	0.226529	0	0	0	1.73405	0	0.828251
ATAACGCTCTAAGCCA-1	-1.41727	2.48296	LI	0	LI Rorc+ Il10+	0.0777546	0.489799	0.0475087	0.261957	0	0	0	2.94271	0	0
ATAACGCTCTATGTGG-1	-5.30287	0.0175398	LI	0	LI Rorc+ Il10+	0.0238597	0.455446	0.100982	0.279904	0	0	0	3.73382	0	0
ATAACGCTCTTCAACT-1	3.26729	7.95575	LI	3	LI Gata3+ Il10-	0.297358	0.242085	0.0921022	0.0453805	0	0	0	0	3.38762	0
ATAAGAGAGAGACGAA-1	5.00018	6.18748	SI	3	SI Gata3+ Il10+	0.165584	0.255667	0.139711	0.153988	0	0	0	3.51941	2.16639	0
ATAAGAGAGCAATATG-1	3.62573	5.90472	SI	3	SI Gata3+ Il10+	0.158233	0.283265	0.130312	0.132743	0	0	0	3.15561	2.52273	0
ATAAGAGAGCGCTCCA-1	0.432971	6.11592	LI	5	LI Gata3+ Il10+	0.192151	0.205944	0.09838	0.0744292	0	2.38132	0	1.26506	0	0
ATAAGAGAGCTGCGAA-1	0.371192	0.0649925	SI	1	SI Rorc+ Il10+	0.0478739	0.329172	0.0613126	0.218954	0	1.37033	0	2.06026	0	1.37033
ATAAGAGAGGCTAGGT-1	-0.982026	7.78627	LI	5	LI Gata3+ Il10+	0.325125	0.203548	0.139964	0.155905	0	0	0	0.738512	0.738512	0
ATAAGAGAGTGGTAAT-1	3.20791	-1.57615	SI	1	SI Rorc+ Il10+	0.0748589	0.344502	0.0650893	0.192264	0	0	0	4.0836	0	0
ATAAGAGAGTGTCCCG-1	-3.27412	3.80414	LI	0	LI Rorc+ Il10+	0.055671	0.312523	0.209864	0.253014	0	0	0	2.1494	0	0
ATAAGAGCACGGACAA-1	5.02754	4.57077	SI	3	SI Gata3+ Il10-	0.241504	0.228116	0.140033	0.106892	0	0	0	0	2.91911	0
ATAAGAGCACGTTGGC-1	-0.108318	-1.49738	SI	1	SI Rorc+ Il10+	0.0415488	0.271949	0.175503	0.119356	0	0	0	2.30763	0	2.30763
ATAAGAGCACTTAACG-1	-2.63765	7.69825	LI	5	LI Gata3+ Il10+	0.259486	0.283091	0.126013	0.179281	0	0	0	0.709189	1.18255	0
ATAAGAGCAGCCAATT-1	-4.71032	0.079232	LI	0	LI Rorc+ Il10+	0.0471204	0.394038	0.123445	0.307583	0	0	0	3.32497	0	0
ATAAGAGCATGCATGT-1	-2.59023	3.85186	LI	0	LI Rorc+ Il10+	0.0667797	0.396511	0.103363	0.253487	0	0	0	2.6562	0	0
ATAAGAGCATGGGAAC-1	-3.97425	0.593628	LI	0	LI Rorc+ Il10-	0.0483451	0.346997	0.111764	0.263929	0	0	0	0	0	0
ATAAGAGGTCGGCACT-1	-3.33232	4.27523	LI	0	LI Rorc+ Il10+	0.0328008	0.291557	0.123186	0.268836	0	0	0	1.05578	0	1.05578
ATAAGAGTCGCAAGCC-1	5.59351	5.66138	SI	3	SI Gata3+ Il10-	0.251264	0.110421	0.16362	0.0253365	0	0	0	0	1.05309	0
ATAAGAGTCGTGGTCG-1	-2.05921	-0.97211	LI	0	LI Rorc+ Il10+	0.0221859	0.319859	0.076492	0.222121	0	0	0	1.73719	0	1.73719
ATAAGAGTCTGGTATG-1	5.23962	4.62763	SI	3	SI Gata3+ Il10-	0.170516	0.217508	0.0966305	0.0902996	0	0.892449	0	0	0	0
ATAGACCAGCCGTCGT-1	0.350528	3.31224	LI	2	LI Resting	0.175517	0.169882	0.104816	0.0737575	0	1.78371	0	0	0	0
ATAGACCAGCGTAATA-1	-1.99962	-0.00333602	LI	0	LI Rorc+ Il10-	0.0401248	0.366531	0.0834515	0.192476	0	0	0	0	0	0.824242
ATAGACCAGGAACTGC-1	-0.446175	8.20012	LI	5	LI Gata3+ Il10-	0.237975	0.263191	0.152203	0.0959888	0	0	1.32309	0	0	0
ATAGACCAGTTGAGTA-1	-5.21536	0.950288	LI	0	LI Rorc+ Il10+	0.0572275	0.340789	0.0142404	0.271726	0	0	0	1.65816	0	0
ATAGACCCAAGAAGAG-1	-3.4099	2.2124	LI	0	LI Rorc+ Il10+	0.0470207	0.38692	0.0860889	0.236958	0	0	0	2.55247	1.14834	0
ATAGACCCAAGCCGCT-1	3.24852	-0.833533	SI	1	SI Rorc+ Il10+	0.0789715	0.402514	0.0489468	0.221492	0	0	0	2.9863	0.992188	2.30941
ATAGACCCAATCTACG-1	1.70759	-1.25921	SI	1	SI Rorc+ Il10+	0.0769229	0.382778	0.121014	0.210384	0	0	0	3.24207	0	0.884523
ATAGACCCAGACGTAG-1	1.82348	3.00657	LI	2	LI Resting	0.17818	0.251681	0.0832975	0.0688108	0	1.78409	0	0.859705	0	0
ATAGACCCAGGGAGAG-1	-0.315487	-0.948635	SI	1	SI Rorc+ Il10-	0.0693482	0.267668	0.117634	0.201115	0	0	0	0	1.35277	0
ATAGACCGTAAACCTC-1	-0.514943	8.04926	LI	5	LI Gata3+ Il10+	0.219002	0.25275	0.0812683	0.0757382	0	0	0	1.54678	0	0
ATAGACCGTATATCCG-1	1.86228	3.71714	LI	2	LI Resting	0.221572	0.212939	0.100279	0.0578884	0	2.37804	0	0	1.03533	0
ATAGACCGTCGATTGT-1	5.68431	6.1167	SI	3	SI Gata3+ Il10-	0.282724	0.170804	0.138203	0.0913092	0	0	0	0	0	0
ATAGACCGTGCGGTAA-1	-1.57158	1.8344	LI	0	LI Rorc+ Il10-	0.0758555	0.405287	0.0844687	0.192956	0	1.07992	0	0	0	1.69057
ATAGACCGTTATCCGA-1	0.359953	4.91	LI	2	LI Resting	0.178476	0.29669	0.129971	0.0970292	0	2.54021	0	0	1.14025	0
ATAGACCTCACCAGGC-1	2.77862	0.0419146	SI	1	SI Rorc+ Il10+	0.122237	0.324475	0.139951	0.259022	0	0	0	3.9841	0.717693	1.19478
ATAGACCTCCTTTCTC-1	1.44262	-1.71123	SI	1	SI Rorc+ Il10+	0.0475011	0.385817	0.0201142	0.247997	0	0	1.06139	1.06139	0	2.41894
ATAGACCTCGACCAGC-1	6.67901	3.21816	SI	2	SI Resting	0.214362	0.2506	0.0658574	0.0160137	4.73764	0	0	0	0	0
ATAGACCTCTGTTTGT-1	-2.42166	3.40052	LI	0	LI Rorc+ Il10+	0.0789863	0.374654	0.138709	0.233085	0	0	0	3.61468	0	0
ATCACGAAGAGGTTAT-1	-5.97701	4.50203	LI	0	LI Rorc+ Il10+	0.093637	0.355636	0.14019	0.238417	0	0	0	1.30805	0	0
ATCACGAAGAGTACAT-1	-2.61116	-0.0405868	LI	0	LI Rorc+ Il10+	0.110669	0.38458	0.167539	0.254985	0	0	0	0.728578	0	0
ATCACGAAGCGCTTAT-1	6.59175	2.33973	SI	2	SI Resting	0.173707	0.215629	0.111169	0.048703	4.23814	1.082	0	1.082	0	0
ATCACGAAGGCTAGCA-1	0.812296	1.02513	SI	1	SI Rorc+ Il10+	0.0822068	0.332504	0.0664303	0.202249	0	0	0	3.35855	0.880923	0.880923
ATCACGAAGTGGACGT-1	-3.88234	5.36065	LI	0	LI Rorc+ Il10+	0.0823434	0.368456	0.087514	0.313719	0.678361	0	0.678361	1.48592	0.678361	1.76608
ATCACGACAACGATCT-1	1.22673	0.242861	SI	1	SI Rorc+ Il10+	0.105915	0.470388	0.103101	0.202965	0	0	0	5.4135	0	1.59947
ATCACGATCCGCATAA-1	-4.70209	3.86454	LI	0	LI Rorc+ Il10+	0.0627906	0.317302	0.151393	0.249475	0	0	0	2.34246	0	0
ATCACGATCCTGCCAT-1	5.46377	4.35213	SI	3	SI Gata3+ Il10-	0.154575	0.206855	0.163147	0.0916235	0	0	0	0	0	0
ATCACGATCTGCGGCA-1	-4.05916	1.22468	LI	0	LI Rorc+ Il10+	0.0388013	0.427396	0.171166	0.254793	0	0	1.04106	2.87705	0	2.06116
ATCATCTAGAGTGAGA-1	-2.66504	5.31568	LI	0	LI Rorc+ Il10+	0.0788115	0.359439	0.131218	0.20163	0	0	0	1.92723	0.951898	0
ATCATCTCAAGGTTCT-1	0.573171	1.25658	SI	1	SI Rorc+ Il10+	0.10517	0.439605	0.0299364	0.221131	0	0	0	3.95524	1.77338	0
ATCATCTCAATACGCT-1	0.556321	2.73045	LI	4	LI Gata3+ Il10-	0.159873	0.351663	0.0721932	0.0805595	0	0	0	0	2.56192	0
ATCATCTCACACTGCG-1	0.219933	8.07625	LI	4	LI Gata3+ Il10+	0.22428	0.231394	0.141595	0.1336	0	0	0	2.86043	1.62641	0
ATCATCTCACCCAGTG-1	-3.02925	1.61493	LI	0	LI Rorc+ Il10-	0.0621675	0.42123	0.157313	0.298896	0	0	0	0	0	0
ATCATCTCAGACAAAT-1	-2.52961	0.649636	LI	0	LI Rorc+ Il10+	0.0224338	0.412294	0.110919	0.245397	0	0	0.985437	2.29856	0	0
ATCATCTCAGGTTTCA-1	2.55381	-2.57994	SI	1	SI Rorc+ Il10+	0.0533291	0.380913	0.0553603	0.163587	0	0	0	1.69206	0	1.08106
ATCATCTGTAACGCGA-1	-4.17882	1.7535	LI	0	LI Rorc+ Il10+	0.0410943	0.434182	0.0823963	0.233453	0	0	0	0.86658	0.86658	0.86658
ATCATCTGTACCGGCT-1	-1.29768	4.55275	LI	0	LI Rorc+ Il10+	0.110685	0.323261	0.0658865	0.223627	0	0	0	2.46071	0	0
ATCATCTGTCTAACGT-1	-1.81547	1.35867	LI	0	LI Rorc+ Il10+	0.0423926	0.282152	0.118141	0.192955	0	0	0	1.85883	0	0
ATCATCTGTCTACCTC-1	-3.41481	-1.68872	LI	0	LI Rorc+ Il10-	0.0948093	0.278221	0.130526	0.310475	0	0	0	0	0	0
ATCATCTGTGCAGACA-1	-2.54732	1.10875	LI	0	LI Rorc+ Il10+	0.0987162	0.309562	0.0848736	0.241735	0	0	0	2.48652	0	1.10505
ATCATCTGTGGGTCAA-1	2.28231	0.710978	SI	1	SI Rorc+ Il10+	0.0936264	0.40362	0.0210701	0.157138	0	0	0	3.20179	0	2.02693
ATCATCTGTTCGGCAC-1	-4.49343	5.16682	LI	0	LI Rorc+ Il10+	0.100132	0.430845	0.0560915	0.223667	0	0	0	0.866938	0	0.866938
ATCATCTGTTGCCTCT-1	-3.15565	4.40982	LI	0	LI Rorc+ Il10+	0.0698711	0.421618	0.085463	0.24544	0	0	0	3.00225	0	1.73877
ATCATCTGTTGGTTTG-1	3.1754	5.87938	SI	3	SI Gata3+ Il10-	0.197245	0.355284	0.0337182	0.107223	0	0	0	0	4.20853	0.941427
ATCATCTTCATGCTCC-1	-0.542069	5.30239	LI	5	LI Gata3+ Il10-	0.182209	0.248737	0.0520061	0.115717	0	0	0	0	1.829	0
ATCATCTTCCTAAGTG-1	-4.26583	3.12772	LI	0	LI Rorc+ Il10+	0.0497846	0.509505	0.0664505	0.263247	0	0	0	2.01624	0	0
ATCATCTTCCTTTACA-1	-3.33834	1.0905	LI	0	LI Rorc+ Il10-	0.0140944	0.354607	0.110753	0.226861	0	0	0	0	0	1.18015
ATCATCTTCTTTAGGG-1	-4.60244	5.20438	LI	0	LI Rorc+ Il10+	0.0688698	0.410472	0.108569	0.252588	0	0	0	3.06699	0	1.7908
ATCATGGAGACAAGCC-1	1.13282	0.765522	SI	1	SI Rorc+ Il10+	0.0588705	0.401641	0.0691781	0.219077	0	0	0	3.44577	0	0
ATCATGGAGCCCAATT-1	-3.54368	-0.945448	LI	0	LI Rorc+ Il10-	0.0159224	0.491955	0.0103425	0.342965	0	0	0	0	0	0.903379
ATCATGGAGGTAGCCA-1	-1.03223	3.32488	LI	0	LI Rorc+ Il10+	0.106173	0.352615	0.143273	0.237932	0	0	0	1.45234	0.90169	0
ATCATGGAGGTGTTAA-1	-5.54317	5.01667	LI	0	LI Rorc+ Il10-	0.143208	0.386588	0.126176	0.212662	0	0	0	0	0	1.34431
ATCATGGAGTTGAGAT-1	2.21361	8.55032	LI	4	LI Gata3+ Il10+	0.272182	0.300931	0.0613806	0.0843481	0	0	0	2.47714	2.47714	0
ATCATGGCAAGGACAC-1	0.168026	0.163209	SI	1	SI Rorc+ Il10+	0.0887679	0.421086	0.0678383	0.266026	0	0	0.93621	3.20499	0	0.93621
ATCATGGCACCCAGTG-1	-4.49141	-0.3186	LI	0	LI Rorc+ Il10-	0.0268011	0.420739	0.111753	0.30216	0	0	0	0	0	1.13436
ATCATGGGTACCGTTA-1	-6.06859	5.57845	LI	0	LI Rorc+ Il10+	0.0860835	0.364364	0.0940114	0.264698	0	0	0	2.95967	0	1.23627
ATCATGGGTAGCCTAT-1	1.83455	-0.649628	SI	1	SI Rorc+ Il10+	0.105071	0.347917	0.0785693	0.178912	1.1277	0	0	4.40237	0	0
ATCATGGGTAGCGATG-1	-5.09284	3.12703	LI	0	LI Rorc+ Il10+	0.109191	0.309399	0.0762441	0.228605	0	0	0	2.21747	1.14856	1.14856
ATCATGGTCAACCATG-1	0.44155	7.30195	LI	4	LI Gata3+ Il10+	0.156609	0.350426	0.07502	0.0928154	0	0	0	3.53862	0.814444	0
ATCATGGTCATGCAAC-1	-4.77755	-0.594655	LI	0	LI Rorc+ Il10+	0.0663546	0.391772	0.0415967	0.329545	0	0	0	2.19277	0	0
ATCATGGTCGGTCCGA-1	7.46744	3.56231	LI	2	LI Resting	0.224412	0.137887	0.134768	0.0510601	5.33081	2.48987	0	0	0	0
ATCCACCAGACAGGCT-1	2.4846	-1.52601	SI	1	SI Rorc+ Il10+	0.0916991	0.391953	0.0505649	0.17231	0	0	0	3.73169	1.01701	2.34905
ATCCACCAGCCGTCGT-1	-2.31734	5.23271	LI	0	LI Rorc+ Il10+	0.112099	0.240282	0.171401	0.169118	0	0	0	1.12688	1.12688	0
ATCCACCAGTCCAGGA-1	-3.19172	1.12302	LI	0	LI Rorc+ Il10+	0.0714466	0.331325	0.0755044	0.217257	0	0	0	3.38076	0	0
ATCCACCCAAGGTTTC-1	-3.29081	2.18184	LI	0	LI Rorc+ Il10+	0.0875767	0.350298	0.113165	0.344126	0	0	0.790272	2.77298	0.790272	0
ATCCACCCAGGAATCG-1	0.671208	-0.27623	SI	1	SI Rorc+ Il10+	0.0616598	0.33833	0.0882765	0.206473	0	0	0	2.22262	0	1.90711
ATCCACCGTTTCCACC-1	4.18054	-0.690315	SI	3	SI Gata3+ Il10+	0.110519	0.355112	0.106174	0.120734	0	0	0	1.7721	0	0.852132
ATCCACCTCAAAGTAG-1	2.21636	8.46056	LI	4	LI Gata3+ Il10-	0.272234	0.205778	0.105449	0.0844958	1.59489	0	0	0	0	0
ATCCACCTCAGAGCTT-1	1.28921	6.53676	LI	4	LI Gata3+ Il10-	0.163926	0.252725	0.134287	0.138599	0	0	0	0	2.63347	0
ATCCACCTCCGTTGTC-1	1.55349	-0.0434344	SI	1	SI Rorc+ Il10+	0.0983957	0.361033	0.0665171	0.23518	0	0	0	3.45447	0	1.41163
ATCCACCTCGCAGGCT-1	7.53984	3.56748	SI	2	SI Resting	0.174284	0.232804	0.0707149	0.0308578	4.29633	0	0	0	0.757599	0
ATCCACCTCGGCGGTT-1	0.395443	-0.110858	SI	1	SI Rorc+ Il10+	0.106434	0.39238	0.0976092	0.217996	0	0	0	3.75194	0	0
ATCCACCTCTGTCTCG-1	-1.64181	7.27873	LI	5	LI Gata3+ Il10+	0.209752	0.213203	0.114383	0.146386	0	0	0	0.710618	0.710618	0
ATCCGAAAGAGTGACC-1	-3.12769	5.57854	LI	0	LI Rorc+ Il10+	0.118224	0.313511	0.143978	0.221795	0	0	0	2.23095	0.798164	0
ATCCGAAAGCTCCTTC-1	2.65792	4.75887	LI	2	LI Resting	0.237709	0.190908	0.0718293	0.0633236	0	1.02422	0	0	1.02422	0
ATCCGAACACTTGGAT-1	-6.26399	2.97624	LI	0	LI Rorc+ Il10+	0.0959816	0.439314	0.0925889	0.266653	0	0	0	1.98069	0	1.56781
ATCCGAACATGCCTAA-1	0.704593	-2.57877	SI	1	SI Rorc+ Il10-	0.0877333	0.421936	0.0870156	0.250757	0	0	0	0	0	0
ATCCGAAGTGAACCTT-1	0.424832	3.67772	LI	2	LI Resting	0.0889359	0.339094	0.0242777	0.11807	3.3027	0.98935	0	0	0	0.98935
ATCCGAAGTGTCTGAT-1	-3.17983	3.27519	LI	0	LI Rorc+ Il10+	0.0959954	0.367379	0.0689763	0.227425	0	0	1.0786	3.46047	0	1.0786
ATCCGAAGTTCGAATC-1	-3.55903	4.84662	LI	0	LI Rorc+ Il10-	0.142836	0.275846	0.110555	0.124277	0	0	0	0	0	0
ATCCGAATCACGAAGG-1	0.81236	8.21007	LI	4	LI Gata3+ Il10+	0.180403	0.257366	0.149481	0.218535	0	0	0	2.8822	0.845263	0
ATCGAGTCACAGCCCA-1	-5.11744	2.62675	LI	0	LI Rorc+ Il10+	0.0481985	0.363844	0.113534	0.225069	0	0	0	2.62066	0	1.61359
ATCGAGTCATCCCATC-1	2.39832	3.30828	LI	2	LI Resting	0.177632	0.266888	0.0649932	0.044575	1.38296	2.54203	0	0	0	1.38296
ATCGAGTCATGCCTTC-1	-1.93204	3.63289	SI	0	SI Rorc+ Il10+	0.123159	0.299421	0.127967	0.146786	1.0547	0	0	2.67502	0	0
ATCGAGTGTCGAACAG-1	-2.90999	4.65394	LI	0	LI Rorc+ Il10+	0.055247	0.37546	0.286652	0.307004	0	0	0	2.82957	0	0
ATCGAGTGTGCTAGCC-1	-0.971198	7.12153	LI	5	LI Gata3+ Il10-	0.219326	0.257427	0.0969465	0.121232	0	0	0	0	1.14877	0
ATCGAGTGTGTAACGG-1	2.80779	-2.95113	SI	1	SI Rorc+ Il10+	0.0669071	0.403773	0.0646258	0.264215	0	0	0	4.12263	0	0
ATCGAGTGTGTTGAGG-1	2.61516	4.39813	LI	2	LI Resting	0.235886	0.20794	0.0446212	-0.0299286	1.65911	2.08315	0	0	0	0
ATCGAGTTCATCATTC-1	1.23591	4.70853	LI	2	LI Resting	0.255162	0.224128	0.144035	0.0597082	2.13582	1.7063	0	0	0	0.646909
ATCGAGTTCCGAACGC-1	-4.9356	3.35623	LI	0	LI Rorc+ Il10+	0.0512531	0.364315	0.112452	0.242909	0	0	0	1.68051	0	1.07224
ATCGAGTTCCGCAAGC-1	0.107331	-0.430004	SI	1	SI Rorc+ Il10-	0.0192313	0.336615	0.0744801	0.266132	0	0	0	0	0	2.53989
ATCGAGTTCCTACAGA-1	-1.62671	5.48182	LI	0	LI Rorc+ Il10+	0.201287	0.262073	0.0919848	0.194198	0	0	0	3.54782	0	0
ATCGAGTTCGTTTAGG-1	-1.22186	2.43683	LI	0	LI Rorc+ Il10+	0.106872	0.410539	0.0810864	0.202477	0	0	0	0.906909	0	0
ATCGAGTTCTTTCCTC-1	-2.94669	3.99549	LI	0	LI Rorc+ Il10-	0.178428	0.213246	0.156516	0.203735	0	0	0	0	0	0.876128
ATCTACTAGGATGGAA-1	-5.25671	2.88179	LI	0	LI Rorc+ Il10+	0.0916039	0.392067	0.123816	0.263081	0	0	0	2.404	0	0
ATCTACTAGGGCTTGA-1	2.43496	0.702801	SI	1	SI Rorc+ Il10+	0.08429	0.370234	0.103071	0.181481	0	0	0	4.48031	0	1.2219
ATCTACTAGTGTACTC-1	-3.79003	3.87851	LI	0	LI Rorc+ Il10+	0.115607	0.241124	0.184846	0.21913	0	0	0	1.1195	0	0
ATCTACTCACCTGGTG-1	5.37304	7.45681	SI	3	SI Gata3+ Il10+	0.2136	0.214162	0.168601	0.147604	0	0	0	3.04149	3.52623	0
ATCTACTCAGCTCGAC-1	-3.982	4.29517	LI	0	LI Rorc+ Il10+	0.104409	0.355374	0.159769	0.244084	0	0	0	2.35436	0	0
ATCTACTCATGACGGA-1	-1.48134	5.43227	LI	5	LI Gata3+ Il10-	0.220489	0.221362	0.172241	0.160675	0	0	0	0	0	1.61048
ATCTACTCATGCCTTC-1	-4.3211	2.24278	LI	0	LI Rorc+ Il10+	0.0792258	0.441375	0.15926	0.2485	0	0	0	1.4404	1.4404	0.892958
ATCTACTGTAAGAGGA-1	1.75709	2.83605	LI	2	LI Resting	0.129904	0.415616	0.00762362	0.143618	4.00799	0	0	2.73516	0	0
ATCTACTGTAGTAGTA-1	-0.335836	7.07424	LI	5	LI Gata3+ Il10-	0.207067	0.20125	0.0746513	0.0541321	0	0	0	0	1.21485	0
ATCTACTGTGACCAAG-1	0.933106	-2.11897	SI	1	SI Rorc+ Il10+	0.0508284	0.388093	0.118978	0.255099	0	0	0	3.70669	0	0
ATCTACTGTTCCAACA-1	-2.42153	1.45078	LI	0	LI Rorc+ Il10+	0.0518529	0.432455	0.0997262	0.225557	0	0	0	0.969043	0	0.969043
ATCTACTGTTTGCATG-1	2.97474	-2.07223	SI	1	SI Rorc+ Il10+	0.0744533	0.388471	0.0674942	0.275677	0	0	0	3.89986	1.11143	1.7317
ATCTACTTCACGCATA-1	-3.76446	3.6009	LI	0	LI Rorc+ Il10-	0.10864	0.321409	0.123944	0.123306	0	0	0	0	0	0
ATCTACTTCATCGCTC-1	-5.75506	3.70565	LI	0	LI Rorc+ Il10-	0.0622125	0.453737	0.0803604	0.265974	0	0	0	0	0	0
ATCTACTTCCAGTAGT-1	5.70842	6.97445	SI	3	SI Gata3+ Il10+	0.214727	0.169119	0.0847191	0.0417609	0	0	0	1.78706	1.15417	0
ATCTACTTCCTAGGGC-1	-0.86557	-1.80861	SI	1	SI Rorc+ Il10+	0.136143	0.429214	0.122398	0.14674	0	0	0	2.12243	1.42069	0
ATCTACTTCGCAAGCC-1	-3.36488	-0.705563	LI	0	LI Rorc+ Il10+	0.0722037	0.407677	0.11966	0.256077	0	0	0.919154	1.87697	0	0
ATCTACTTCGCGCCAA-1	-4.14748	1.98515	LI	0	LI Rorc+ Il10+	0.0229121	0.393638	0.146442	0.21248	0	0	0	3.06394	0	0
ATCTACTTCTAGAGTC-1	0.223522	8.21743	LI	4	LI Gata3+ Il10-	0.287986	0.150578	0.204368	0.12134	0	0	0	0	2.21043	0
ATCTGCCAGCTAGTCT-1	0.221672	-2.62164	SI	1	SI Rorc+ Il10+	0.0749095	0.41149	0.0674365	0.195125	0	0	0	2.70369	0	2.22541
ATCTGCCAGCTGCGAA-1	-1.1377	3.63623	LI	0	LI Rorc+ Il10+	0.0640307	0.345079	0.0905225	0.21469	0	0	0	2.50679	0	1.11828
ATCTGCCAGTCTTGCA-1	6.93632	2.15755	SI	2	SI Resting	0.176474	0.179171	0.056069	-0.00576002	2.40288	2.89392	0	0	1.05113	0
ATCTGCCCACCCATTC-1	2.39912	7.30573	SI	3	SI Gata3+ Il10+	0.243651	0.194145	0.143043	0.10942	0	1.19466	0	1.19466	1.83908	0
ATCTGCCCATGCATGT-1	-3.19291	2.2232	LI	0	LI Rorc+ Il10+	0.0616798	0.267205	0.0892835	0.211736	0	0	0	3.91962	0	1.36195
ATCTGCCGTATATGGA-1	-4.12238	1.38864	LI	0	LI Rorc+ Il10+	0.0592494	0.44927	0.110568	0.283732	0	0	0	2.52034	0	0
ATCTGCCGTATGGTTC-1	4.56761	5.34861	SI	3	SI Gata3+ Il10-	0.17406	0.298262	0.124719	0.0511532	0	0	0	0	0	0
ATCTGCCGTCGCTTTC-1	0.0864069	2.17535	LI	2	LI Resting	0.0941199	0.313226	0.0924555	0.166309	0	0	0	1.0645	1.0645	0
ATCTGCCTCAGCTGGC-1	0.896017	4.56096	LI	2	LI Resting	0.239773	0.290466	0.132521	0.0668418	0	0	0	0	0	0
ATCTGCCTCCACGAAT-1	4.25981	1.17879	SI	3	SI Gata3+ Il10+	0.178547	0.239044	0.0349758	0.109863	0	0	0	1.49397	0.932302	0
ATCTGCCTCGGAGGTA-1	3.51342	-1.24333	SI	3	SI Gata3+ Il10+	0.0890498	0.328529	0.0344347	0.195998	0	0	0	3.76125	0	0
ATCTGCCTCTCCGGTT-1	3.76842	6.28394	SI	3	SI Gata3+ Il10+	0.190821	0.227496	0.120895	0.0600125	0	0	0	1.76282	1.76282	0
ATGAGGGAGAAACCTA-1	-5.24663	4.73624	LI	0	LI Rorc+ Il10+	0.147081	0.312035	0.119172	0.356025	0	0	0.55432	3.16416	0	0.953788
ATGAGGGAGAATCTCC-1	0.773934	-0.221746	SI	1	SI Rorc+ Il10+	0.0629213	0.341263	0.0916178	0.145101	0	0	0	1.33627	0	2.0179
ATGAGGGAGAGCTGCA-1	-5.37523	0.733395	LI	0	LI Rorc+ Il10+	0.0942414	0.393711	0.122777	0.241576	0	0	0	2.35862	0	1.6156
ATGAGGGAGAGTAATC-1	1.85469	-2.42261	SI	1	SI Rorc+ Il10+	0.101848	0.303044	0.0555508	0.138406	0	0	0	3.81702	0	0
ATGAGGGAGGGTTTCT-1	-2.0689	5.72047	LI	5	LI Gata3+ Il10+	0.172002	0.250089	0.0701116	0.155958	0	0	0	1.06176	0	0
ATGAGGGAGTGTGGCA-1	-2.71378	3.32735	LI	0	LI Rorc+ Il10-	0.0798952	0.306271	0.0639548	0.167821	0	0	0	0	1.30369	1.30369
ATGAGGGAGTTCGCAT-1	3.30986	8.67435	LI	4	LI Gata3+ Il10+	0.268755	0.131231	0.202464	0.117712	0	0	0	1.09427	2.13919	0
ATGAGGGCAAGGCTCC-1	1.18061	-1.27242	SI	1	SI Rorc+ Il10+	0.0753668	0.346898	0.0883123	0.185318	0	0	0	1.9377	0.958769	0.958769
ATGAGGGCACATGACT-1	-0.544883	1.98167	LI	0	LI Rorc+ Il10+	0.111063	0.422356	0.0803588	0.161038	0	0	0	2.10325	0	0
ATGAGGGCATGCATGT-1	-2.48193	0.448508	LI	0	LI Rorc+ Il10-	0.045505	0.462778	0.059887	0.242593	0	0	0	0	0	1.2677
ATGAGGGGTAGATTAG-1	-0.891041	-0.150604	SI	1	SI Rorc+ Il10+	0.047867	0.442928	0.0934588	0.219378	0	0	0	2.98408	0	0.990925
ATGAGGGGTCACTTCC-1	0.838332	9.79689	LI	4	LI Gata3+ Il10-	0.298755	0.15644	0.0976223	0.122549	0	0	0	0	1.50269	0
ATGAGGGGTCTCCCTA-1	-0.832943	4.40483	LI	0	LI Rorc+ Il10+	0.127718	0.211245	0.0702076	0.169973	2.36263	0	0	1.02558	1.02558	0
ATGAGGGGTGCAGACA-1	1.12674	-0.628588	SI	1	SI Rorc+ Il10+	0.132435	0.376962	0.129069	0.234174	0	0	0	2.85964	0	0
ATGAGGGGTGGAAAGA-1	-2.73559	2.07076	LI	0	LI Rorc+ Il10+	0.0927833	0.368986	0.112499	0.258296	0	0	0	1.90022	0.934252	0
ATGAGGGGTTAAGACA-1	-3.89919	4.41307	LI	0	LI Rorc+ Il10+	0.0643322	0.382027	0.117086	0.189253	0	0	0	2.37435	0	0.877352
ATGAGGGGTTCAGTAC-1	4.30282	1.605	SI	3	SI Gata3+ Il10+	0.205977	0.281668	0.112983	0.138258	0	0	0	3.07351	0	0
ATGAGGGTCAGAGACG-1	2.33917	-2.11691	SI	1	SI Rorc+ Il10+	0.110629	0.326512	0.106531	0.203927	0	0	0	2.13413	0	1.09079
ATGAGGGTCCCTCAGT-1	-2.07244	5.28282	LI	0	LI Rorc+ Il10+	0.152554	0.351624	0.178794	0.167729	1.75436	0	0	0.840971	0	0
ATGAGGGTCCTTTCGG-1	-0.0954572	7.73868	LI	4	LI Gata3+ Il10-	0.221567	0.300914	0.0226095	0.170608	0	0	0	0	2.37823	0.765389
ATGCGATAGAGACGAA-1	2.1705	4.2567	LI	2	LI Resting	0.23263	0.10588	0.162234	0.0179151	0	1.56115	0.982174	0.982174	0	0
ATGCGATAGAGTTGGC-1	-5.7878	5.33452	LI	0	LI Rorc+ Il10+	0.0772009	0.330166	0.0817657	0.209106	0.965145	0	0	2.74708	0	1.5383
ATGCGATAGATCTGAA-1	-0.861262	7.58566	LI	5	LI Gata3+ Il10-	0.246871	0.302226	0.14167	0.16468	0	0	0	0	0	1.02915
ATGCGATAGCACACAG-1	-4.29658	4.5992	LI	0	LI Rorc+ Il10+	0.0941895	0.309193	0.127285	0.279583	0	0	0	1.83968	0	1.19513
ATGCGATAGTAGATGT-1	-0.660743	5.58551	LI	5	LI Gata3+ Il10-	0.193769	0.318201	0.127241	0.0975732	0	0	0	0	0.818675	0
ATGCGATCAGATGGCA-1	-1.57683	3.72668	LI	0	LI Rorc+ Il10+	0.116857	0.328474	0.115657	0.204558	0	0	0	2.64035	0.904945	0.904945
ATGCGATCAGCGTTCG-1	0.882744	1.78819	SI	1	SI Rorc+ Il10+	0.163858	0.261711	0.0631586	0.138239	0	0	0	0.847426	0	1.37772
ATGCGATCATCTCCCA-1	-4.34451	3.31161	LI	0	LI Rorc+ Il10+	0.0722187	0.301621	0.11536	0.209268	0	0	0	2.86289	2.04871	0
ATGCGATGTAAACCTC-1	-0.373865	0.0590882	SI	1	SI Rorc+ Il10+	0.0431692	0.37822	0.0604407	0.171219	0	0	0	1.08542	0	0
ATGCGATGTAAAGGAG-1	7.44806	2.20113	SI	2	SI Resting	0.195373	0.187719	0.0614513	0.0368201	4.70521	2.33519	0	0	0	0
ATGCGATGTATAAACG-1	1.20787	-0.757255	SI	1	SI Rorc+ Il10+	0.0340842	0.363684	0.0118985	0.236972	0	0	0	2.80372	0	0
ATGCGATGTCAAAGCG-1	-1.81507	3.65482	LI	0	LI Rorc+ Il10+	0.128679	0.313063	0.121096	0.190938	0	0	0	1.00242	1.00242	0
ATGCGATGTCTAAAGA-1	1.50785	0.114222	SI	1	SI Rorc+ Il10+	0.0814448	0.378635	0.0421123	0.163216	0	0	0	3.18174	1.10664	0
ATGCGATGTTAAGTAG-1	-0.917972	6.79348	LI	5	LI Gata3+ Il10-	0.270808	0.215651	0.165117	0.184093	0	0	0	0	2.61926	0
ATGCGATTCACCACCT-1	-2.13992	8.85363	LI	5	LI Gata3+ Il10+	0.266665	0.288867	0.142531	0.0786406	0	0	0	0.778297	0	0
ATGCGATTCACCTCGT-1	-6.94442	3.67655	LI	0	LI Rorc+ Il10-	0.124497	0.355581	0.108549	0.288379	0	0	0	0	0	1.22313
ATGCGATTCAGGATCT-1	-4.30552	1.61629	LI	0	LI Rorc+ Il10+	0.0793336	0.42229	0.119084	0.202845	0	0	0	3.04265	0	0
ATGCGATTCATCGATG-1	-4.79693	0.215935	LI	0	LI Rorc+ Il10+	0.133381	0.326839	0.0805418	0.239573	0	0	0	0.81078	0	0.81078
ATGCGATTCGCGCCAA-1	-5.48682	2.98422	LI	0	LI Rorc+ Il10+	0.0923621	0.36177	0.114226	0.280442	0	0	0	2.37608	0	0
ATGCGATTCGTTACAG-1	-0.742819	6.47608	LI	5	LI Gata3+ Il10-	0.157813	0.236327	0.0887615	0.118239	0	0	0	0	0.837837	0
ATGGGAGAGCAGCGTA-1	1.49133	5.03866	LI	2	LI Resting	0.17683	0.0959636	0.0353083	0.0816899	2.14343	0	0	0	2.97016	0
ATGGGAGAGCTCAACT-1	-1.72748	7.65764	LI	5	LI Gata3+ Il10+	0.177597	0.260378	0.0750772	0.0797476	0	0	0	1.86517	0	0
ATGGGAGCAACAACCT-1	-4.12409	2.71151	LI	0	LI Rorc+ Il10+	0.0813066	0.43681	0.0677167	0.187237	0	0	0	2.75319	0	0
ATGGGAGCAACGATCT-1	0.729324	2.39466	LI	2	LI Resting	0.121972	0.275043	0.0648643	0.102462	0	1.72702	0	0	1.10783	0
ATGGGAGCAGGCGATA-1	3.54793	7.79799	LI	3	LI Gata3+ Il10+	0.201271	0.295605	0.138012	0.0934539	0	0	0	3.28856	3.6662	0
ATGGGAGCATACTCTT-1	-5.04256	1.17681	LI	0	LI Rorc+ Il10-	0.0768113	0.34049	0.149922	0.242034	0	0	0	0	0	0
ATGGGAGGTAAGCACG-1	-1.70798	6.07455	LI	5	LI Gata3+ Il10+	0.233865	0.206331	0.116838	0.150776	0	0	0	1.60937	0	0.75166
ATGGGAGGTACCCAAT-1	-4.95992	5.36826	LI	0	LI Rorc+ Il10+	0.17517	0.276365	0.139283	0.182712	0	0	0	0.800391	0	0
ATGGGAGGTCATTAGC-1	-1.23605	4.1917	LI	0	LI Rorc+ Il10-	0.0914539	0.312598	0.116707	0.19467	0	0.954371	0	0	0	0.954371
ATGGGAGGTCTGGAGA-1	3.33801	0.604612	SI	3	SI Gata3+ Il10+	0.148173	0.251217	0.0489871	0.0357423	0	1.09778	0	1.09778	0	0
ATGGGAGGTTACCAGT-1	-2.99812	4.06854	LI	0	LI Rorc+ Il10+	0.0850945	0.255334	0.142847	0.187302	0	0	0	1.67613	0	0
ATGGGAGTCACAAACC-1	-5.06223	2.21511	LI	0	LI Rorc+ Il10-	0.138645	0.415694	0.11786	0.225743	0	0	0	0	0	0
ATGGGAGTCATAAAGG-1	3.86812	6.48339	SI	3	SI Gata3+ Il10-	0.156978	0.28953	0.0661741	0.155879	0	0	0	0	1.85273	0
ATGGGAGTCCAACCAA-1	-1.93603	6.13089	LI	5	LI Gata3+ Il10+	0.202181	0.160074	0.129184	0.193547	0	0	0	0.978319	0.978319	0
ATGGGAGTCCTATTCA-1	0.73	4.43629	LI	2	LI Resting	0.137178	0.271381	0.118574	0.0753652	0	0.95277	0	0.95277	0.95277	0
ATGGGAGTCGGATGTT-1	3.57477	-2.12318	SI	1	SI Rorc+ Il10+	0.0670519	0.408943	0.0900333	0.209174	0	0	0	3.64815	0.916463	0
ATGGGAGTCGTTTGCC-1	0.636132	7.65937	LI	4	LI Gata3+ Il10+	0.184976	0.215426	0.167932	0.105263	0	0	0	2.9827	2.70569	0
ATGGGAGTCTAACGGT-1	1.6531	-2.37026	SI	1	SI Rorc+ Il10+	0.0838137	0.410405	0.111531	0.280255	0	0	0.938881	3.97018	1.50288	0.938881
ATGTGTGAGCGAAGGG-1	0.691399	7.11891	LI	4	LI Gata3+ Il10+	0.0602863	0.269586	0.140805	0.281196	0	0	0.870542	2.57775	2.57775	0
ATGTGTGAGCTCAACT-1	5.17354	6.33022	SI	3	SI Gata3+ Il10+	0.270249	0.244532	0.152249	0.0877131	0	0	0	2.25107	3.61837	0
ATGTGTGAGCTGGAAC-1	-4.19024	1.46625	LI	0	LI Rorc+ Il10+	0.0906092	0.370431	0.0810234	0.257459	0	0	0	1.97341	0	0
ATGTGTGAGGTGACCA-1	3.87853	6.89048	SI	3	SI Gata3+ Il10+	0.264125	0.322743	0.130782	0.122995	0	0	0	1.81342	0.878334	0
ATGTGTGAGGTGTTAA-1	2.12359	4.82771	SI	3	SI Gata3+ Il10+	0.109453	0.341486	0.0778306	0.186239	0	0	0	3.24812	3.24812	0
ATGTGTGAGTACATGA-1	5.03007	7.43985	SI	3	SI Gata3+ Il10+	0.187447	0.197695	0.095834	0.0710787	0	0	0	3.2855	1.06615	0
ATGTGTGAGTGTACCT-1	2.36211	-0.241921	SI	1	SI Rorc+ Il10+	0.0914927	0.336369	0.0897584	0.191103	0	0	0	4.08881	0.918211	1.87551
ATGTGTGAGTTAACGA-1	-0.640831	3.21682	LI	0	LI Rorc+ Il10+	0.0386454	0.427101	0.0824396	0.243745	0.85994	0	0	0.85994	0	0
ATGTGTGCAACACCTA-1	2.90861	4.72161	LI	2	LI Resting	0.26212	0.136716	0.0539493	0.015131	3.80201	0.78186	0	0	0	0
ATGTGTGCACCCATTC-1	-4.91688	4.32709	LI	0	LI Rorc+ Il10+	0.119252	0.327491	0.137629	0.278374	0	0	0	2.81815	1.00631	1.00631
ATGTGTGCACCGCTAG-1	-5.65668	1.23995	LI	0	LI Rorc+ Il10-	0.0626071	0.403819	0.093933	0.284347	0	0	0	0	0	0
ATGTGTGCAGACGCCT-1	-4.84151	2.35971	LI	0	LI Rorc+ Il10+	0.101485	0.390575	0.0607941	0.268581	0	0	0	3.30859	0	0
ATGTGTGCAGCCTATA-1	-3.96358	3.62025	LI	0	LI Rorc+ Il10-	0.0461878	0.396941	0.125377	0.236387	0	0	0	0	0	0
ATGTGTGCAGGACGTA-1	7.65369	2.93262	SI	2	SI Resting	0.216992	0.25351	0.0277335	-0.00724391	4.4321	1.52183	0	0.952915	0	0
ATGTGTGGTAAATACG-1	2.95949	2.60039	LI	2	LI Resting	0.152976	0.298175	0.0665297	0.114847	4.1382	2.02703	0	0	1.15721	0
ATGTGTGGTCCGCTGA-1	-0.758621	3.28271	LI	0	LI Rorc+ Il10-	0.0938187	0.461544	0.0930623	0.199311	0	0	0	0	0	1.74387
ATGTGTGGTCTCGTTC-1	0.0851526	1.21307	SI	1	SI Rorc+ Il10+	0.090291	0.319665	0.0778003	0.24136	0	0	0	3.91689	0	0
ATGTGTGGTTGCGTTA-1	2.29312	-1.77016	SI	1	SI Rorc+ Il10+	0.125517	0.396419	0.00975619	0.226849	0	0	0	3.27014	0	0
ATGTGTGTCAGATAAG-1	-2.03001	3.3917	LI	0	LI Rorc+ Il10-	0.0882762	0.386799	0.124712	0.275182	0	0	0	0	0	1.218
ATGTGTGTCAGCTTAG-1	3.45228	-1.37848	SI	1	SI Rorc+ Il10+	0.0959389	0.455175	0.0563621	0.16936	0	0	0	0.909015	0	0
ATGTGTGTCCTGCAGG-1	1.77054	7.1725	LI	4	LI Gata3+ Il10-	0.302392	0.10829	0.139166	0.0531518	0	1.27115	0	0	2.38974	0
ATGTGTGTCGGCGGTT-1	0.763218	3.90407	LI	2	LI Resting	0.209182	0.28847	0.107719	0.107432	3.68087	1.49529	0	0	0.933276	0
ATGTGTGTCTTGTTTG-1	-1.43489	3.39474	LI	0	LI Rorc+ Il10+	0.0519237	0.376396	0.124658	0.256664	0	0	0	0.791857	0	0
ATTACTCAGCTAAGAT-1	3.97634	4.25631	SI	3	SI Gata3+ Il10+	0.223797	0.301328	0.154776	0.0985475	0	0	0	1.76146	0	0
ATTACTCAGCTCCTCT-1	2.22051	6.6654	LI	3	LI Gata3+ Il10-	0.274538	0.242519	0.0552692	0.0661055	0	0	0	0	0	0
ATTACTCAGTGGTAGC-1	2.18631	-2.15393	SI	1	SI Rorc+ Il10+	0.0510474	0.389947	0.124836	0.225783	0	0	0	2.67765	0	0
ATTACTCAGTTAGCGG-1	0.395067	0.956326	SI	1	SI Rorc+ Il10+	0.0709365	0.367868	0.0980358	0.249066	0	0	0	3.49963	0	0.95408
ATTACTCCAAAGAATC-1	-2.32345	2.54089	LI	0	LI Rorc+ Il10+	0.0619742	0.41023	0.0528407	0.242521	0	0	0	2.36855	0	0
ATTACTCCACGGTAGA-1	0.761197	-0.145545	SI	1	SI Rorc+ Il10+	0.0991797	0.359393	0.106181	0.173904	0	0	0	3.89435	0	0
ATTACTCGTAAGAGAG-1	2.28277	-0.262177	SI	1	SI Rorc+ Il10+	0.0956759	0.370958	0.0501534	0.2457	0	0	0	4.26522	0	1.29768
ATTACTCGTAGCTAAA-1	4.14996	7.62095	SI	3	SI Gata3+ Il10+	0.334666	0.306716	0.0942302	0.148642	0	0	0.709506	1.183	2.99778	0
ATTACTCGTCGCGTGT-1	-2.93996	4.75087	LI	0	LI Rorc+ Il10-	0.099997	0.266272	0.176584	0.183016	0	0	0	0	0	0
ATTACTCGTGGAAAGA-1	-4.05902	0.694006	LI	0	LI Rorc+ Il10-	0.00867572	0.215495	0.0675136	0.0640668	0	0	0	0	0	0
ATTACTCGTTATGCGT-1	-0.0173614	0.61031	SI	1	SI Rorc+ Il10+	0.0814791	0.381204	0.178091	0.174395	0	0	0	2.21993	0	1.78204
ATTACTCGTTCCGTCT-1	3.84325	3.03192	SI	3	SI Gata3+ Il10-	0.222549	0.232793	0.113097	0.043864	0	1.69752	1.08523	0	0	0
ATTACTCTCACCACCT-1	-6.70976	2.47062	LI	0	LI Rorc+ Il10-	0.100109	0.356019	0.0726196	0.3118	0	0	0	0	0	1.26322
ATTACTCTCATTATCC-1	-2.46259	4.0373	LI	0	LI Rorc+ Il10+	0.119919	0.364259	0.114041	0.165977	0	0	0	1.57033	0	0
ATTACTCTCCGCATAA-1	-1.50214	8.65754	LI	5	LI Gata3+ Il10-	0.271917	0.274954	0.122489	0.136313	0	0	0	0	0.916195	0
ATTACTCTCGGCGGTT-1	-3.33213	0.822778	LI	0	LI Rorc+ Il10+	0.0875437	0.358493	0.0802287	0.223745	0	0	0	1.13394	0	0
ATTACTCTCTCCCTGA-1	-5.38616	0.825324	LI	0	LI Rorc+ Il10-	0.0999532	0.335151	0.076051	0.193524	0	0	0	0	0	0
ATTACTCTCTCGTATT-1	2.86511	-2.06988	SI	1	SI Rorc+ Il10+	0.0383629	0.412794	0.0713517	0.255428	0	0	0	3.17418	0	0
ATTATCCAGACACGAC-1	3.31281	-1.84394	SI	1	SI Rorc+ Il10+	0.0662231	0.453779	0.0319305	0.241437	0	0	0	4.80667	0	0
ATTATCCAGGCGTACA-1	-2.96544	1.12872	LI	0	LI Rorc+ Il10+	0.0530899	0.436194	0.154875	0.194226	0	0	0	1.13856	0	0
ATTATCCAGGGTGTTG-1	-4.05921	0.37241	LI	0	LI Rorc+ Il10-	0.104246	0.303959	0.120632	0.25346	0	0	0	0	0	0
ATTATCCAGTGACTCT-1	-1.00835	1.82682	LI	0	LI Rorc+ Il10+	0.148256	0.347331	0.118255	0.166881	0	0	0	2.87793	0	0
ATTATCCAGTGCGTGA-1	-0.156366	-1.27555	SI	1	SI Rorc+ Il10+	0.0681823	0.389712	0.125347	0.182258	0	0	0	1.92359	0	0
ATTATCCCAAGCGTAG-1	-0.794597	8.78709	LI	5	LI Gata3+ Il10-	0.30165	0.155113	0.115313	0.0775257	0	0	0	0	0	0
ATTATCCCACATTCGA-1	-1.77624	5.63522	LI	0	LI Rorc+ Il10+	0.156064	0.228718	0.0805164	0.152355	0	0	0	2.15455	0	0
ATTATCCCAGACTCGC-1	3.46088	2.99846	LI	2	LI Resting	0.0745585	0.284061	0.0873265	0.0604032	2.54718	2.33269	0	1.38679	0	0
ATTATCCCAGGTGCCT-1	3.19713	7.96816	LI	4	LI Gata3+ Il10+	0.137874	0.172185	0.140269	0.166813	0	0	0	4.7381	3.58604	0
ATTATCCGTACACCGC-1	-0.0541319	0.670178	SI	1	SI Rorc+ Il10+	0.0559133	0.493262	0.122318	0.219791	0	0	1.8864	4.65958	0	1.8864
ATTATCCTCATTGCCC-1	-2.21497	4.10904	LI	0	LI Rorc+ Il10-	0.122746	0.358081	0.161078	0.182773	0	0	0	0	1.17248	1.17248
ATTATCCTCCCTCTTT-1	2.83291	3.51614	LI	2	LI Resting	0.247849	0.340891	0.0559017	0.0747535	0	0.847768	0	0	0	0
ATTATCCTCCCTTGTG-1	-5.64937	5.10159	LI	0	LI Rorc+ Il10-	0.137654	0.329311	0.147492	0.268383	0	0	0	0	0	0
ATTATCCTCGAATGCT-1	5.63311	7.71972	SI	3	SI Gata3+ Il10-	0.272377	0.248784	0.167687	0.0881123	0	0	0	0	0.966491	0
ATTATCCTCGGCTTGG-1	1.09365	3.44669	LI	2	LI Resting	0.0558707	0.221907	0.109771	0.0898836	0	1.15308	0	0	1.15308	0
ATTATCCTCGGGAGTA-1	2.82585	-2.46179	SI	1	SI Rorc+ Il10+	0.0733404	0.46587	0.102046	0.231971	0	0	0.844356	4.32849	0.844356	0
ATTATCCTCTCTGCTG-1	3.62484	6.05537	SI	3	SI Gata3+ Il10-	0.201286	0.193714	0.0597934	0.0672347	0	0	0	0	0	1.34073
ATTATCCTCTTGCAAG-1	2.99036	4.82731	SI	2	SI Resting	0.216033	0.182848	0.126203	0.0637949	0.912059	0.912059	0.912059	0	1.86599	0
ATTCTACAGACAAGCC-1	2.1301	8.99521	LI	4	LI Gata3+ Il10-	0.265854	0.248953	0.126332	0.07845	0	0	0	0	0	0
ATTCTACAGGCATGGT-1	-2.46081	3.22772	LI	0	LI Rorc+ Il10-	0.154619	0.28013	0.18555	0.0930968	0	0	0	0	0	0
ATTCTACAGGCTATCT-1	0.653388	3.01358	LI	2	LI Resting	0.123374	0.275557	0.0638003	0.0514714	0	0	0	1.03984	0	0
ATTCTACAGGTAAACT-1	-4.81701	1.77901	LI	0	LI Rorc+ Il10+	0.0765012	0.346588	0.125489	0.230656	0	0	0	1.46089	0	2.17171
ATTCTACAGTGCCATT-1	-0.165286	0.469763	SI	1	SI Rorc+ Il10+	0.0658324	0.366818	0.122284	0.25946	0	0	0	2.32631	0	1.00274
ATTCTACCACTTGGAT-1	-2.7201	-0.565011	LI	0	LI Rorc+ Il10+	0.0320513	0.377673	0.0794024	0.265968	0	0	0	2.33984	0	1.01122
ATTCTACGTCACACGC-1	0.0285236	-1.41855	SI	1	SI Rorc+ Il10+	0.0964194	0.365041	0.071617	0.258005	0	0	0	3.42686	0	2.55513
ATTCTACGTCTGGAGA-1	-4.86176	3.57931	LI	0	LI Rorc+ Il10+	0.0559349	0.414678	0.119965	0.263753	0	0	0	2.15169	0	0
ATTCTACGTGGTACAG-1	1.44458	0.57085	SI	1	SI Rorc+ Il10+	0.101214	0.390361	0.0757976	0.181381	0	0	0	2.61465	0	1.18979
ATTCTACTCCACTCCA-1	2.67991	-1.39385	SI	1	SI Rorc+ Il10+	0.0729291	0.432086	0.0762604	0.208682	0	0	0	3.20316	0	0.93523
ATTCTACTCGAGGTAG-1	2.57026	2.90234	SI	2	SI Resting	0.185634	0.191264	0.0926133	0.0897911	0.906385	2.16908	0	0	0.906385	0
ATTCTACTCTGGAGCC-1	1.09407	1.76582	SI	1	SI Rorc+ Il10+	0.13339	0.303215	0.103988	0.131383	1.23778	0	0	2.68558	1.23778	1.23778
ATTCTACTCTTAACCT-1	-3.8798	1.28888	LI	0	LI Rorc+ Il10+	0.0674921	0.35222	0.0631973	0.201268	0	0	0	2.37456	0	0.877475
ATTGGACAGAATGTTG-1	-1.55237	0.998416	SI	1	SI Rorc+ Il10+	0.0720763	0.423091	0.113896	0.239094	0	0	0	3.9107	0	0
ATTGGACAGCCACGTC-1	-3.64565	2.15432	LI	0	LI Rorc+ Il10+	0.0886445	0.449115	0.0656892	0.258994	0	0	0	2.01606	0	0
ATTGGACAGGTGTTAA-1	6.53641	2.91864	SI	2	SI Resting	0.174442	0.157704	0.0599938	0.0451571	3.56028	1.80384	0	0.872235	1.80384	0
ATTGGACAGTCGTTTG-1	6.62574	2.12315	SI	2	SI Resting	0.178165	0.147737	0.117974	0.0343077	2.32213	1.37867	0	0	0	0
ATTGGACAGTGACTCT-1	-3.23889	2.68172	LI	0	LI Rorc+ Il10+	0.0371967	0.368172	0.103026	0.269483	0	0	0	2.91546	0.862418	0
ATTGGACCAATAAGCA-1	1.50344	1.78074	SI	3	SI Gata3+ Il10-	0.15181	0.284958	0.0523545	0.141947	0	0	0	0	1.17158	0
ATTGGACCACAGATTC-1	6.44626	2.70784	SI	2	SI Resting	0.136497	0.0954151	0.197207	0.00620628	4.31447	2.05293	0	0	0	0
ATTGGACCACGGTGTC-1	-0.191213	8.01446	LI	5	LI Gata3+ Il10-	0.30031	0.261242	0.161491	0.123361	0	0	0	0	1.40765	0
ATTGGACCACTAAGTC-1	5.83916	6.24195	SI	3	SI Gata3+ Il10+	0.279651	0.121792	0.158243	0.0611217	0	0	0	1.16957	2.04391	0
ATTGGACCAGGCTGAA-1	3.46726	-2.30354	SI	1	SI Rorc+ Il10+	0.110569	0.412964	0.0850762	0.186964	0	0	0.871629	2.36419	0	0.871629
ATTGGACCAGTATAAG-1	-3.28803	-1.51401	LI	0	LI Rorc+ Il10-	0.0508638	0.302526	0.134972	0.268122	0	0	0	0	0	0
ATTGGACCATACTCTT-1	-4.9506	4.63874	LI	0	LI Rorc+ Il10+	0.0994731	0.360566	0.141618	0.281342	0	1.25917	0	2.37315	0	0
ATTGGACCATTGCGGC-1	1.80491	0.408998	SI	1	SI Rorc+ Il10+	0.0782054	0.329678	0.120008	0.245619	0	0	0	4.10268	0	0
ATTGGACGTCGAAAGC-1	3.52345	4.09069	SI	2	SI Resting	0.189226	0.200932	0.108881	0.039168	0	0	0	0	0	0
ATTGGACGTCTAGCGC-1	-4.64032	2.66117	LI	0	LI Rorc+ Il10+	0.0961704	0.305018	0.0993148	0.167687	0	0	0	1.98565	1.31046	0
ATTGGACGTTCGTTGA-1	-4.17844	4.61769	LI	0	LI Rorc+ Il10+	0.101731	0.327312	0.117355	0.233191	0	0	0	3.11988	0	0
ATTGGACTCATAAAGG-1	-4.48163	3.44774	LI	0	LI Rorc+ Il10+	0.120031	0.316871	0.0457844	0.133981	0	0	0	0.970551	0	0
ATTGGTGAGAAGATTC-1	0.60951	-2.29526	SI	1	SI Rorc+ Il10+	0.0961457	0.356307	0.0843521	0.223012	0	0	0.911528	0.911528	0.911528	1.46575
ATTGGTGAGATGCCTT-1	0.33571	-0.456904	SI	1	SI Rorc+ Il10+	0.0608407	0.379646	0.0941429	0.271369	0	0	0	2.72797	0	0
ATTGGTGAGATGTGGC-1	-0.523195	-0.0104165	SI	1	SI Rorc+ Il10+	0.0361164	0.437113	-0.0121792	0.179777	0	0	0	3.38735	0	1.03671
ATTGGTGAGCGTGTCC-1	4.5793	6.93553	SI	3	SI Gata3+ Il10+	0.200028	0.251407	0.0800547	0.128839	0	0	0	3.63495	1.82312	1.1822
ATTGGTGAGCTAGCCC-1	-1.59976	4.21476	LI	0	LI Rorc+ Il10-	0.116771	0.360716	0.15917	0.213279	0	0	0	0	0.675406	0
ATTGGTGAGCTTTGGT-1	-0.291028	1.47177	SI	0	SI Rorc+ Il10+	0.0948135	0.373519	0.0759204	0.262254	0	0	0	1.97015	0	0
ATTGGTGAGGCTAGCA-1	2.02171	-2.41897	SI	1	SI Rorc+ Il10+	0.0402805	0.405965	0.0724744	0.23235	0	0	0.883775	2.13119	0.883775	0
ATTGGTGAGGTCGGAT-1	-2.12361	2.41667	LI	0	LI Rorc+ Il10+	0.125684	0.323821	0.136866	0.183716	0	0	0	1.32979	0	0
ATTGGTGCAATCCGAT-1	2.18547	-1.27949	SI	1	SI Rorc+ Il10+	0.0469859	0.46772	0.0610135	0.165708	0	0	0	1.89004	0	0.745553
ATTGGTGCACCAGTTA-1	7.46181	2.3462	SI	2	SI Resting	0.132771	0.184898	0.0436523	0.0250178	4.74379	0	0	0	0	0
ATTGGTGCACTGTTAG-1	3.50598	3.56643	SI	3	SI Gata3+ Il10+	0.183202	0.39222	0.055544	0.11227	0	0	0	3.10547	3.10547	0
ATTGGTGCAGACTCGC-1	0.555398	8.19883	LI	4	LI Gata3+ Il10-	0.250649	0.142794	0.142884	0.138418	0	0	0	0	2.21624	0
ATTGGTGCATATGCTG-1	4.32228	4.53222	SI	3	SI Gata3+ Il10+	0.16807	0.425994	0.13821	0.166311	0	0	0.64882	2.96618	2.31475	0.64882
ATTGGTGCATGAAGTA-1	1.55883	2.97847	LI	2	LI Resting	0.182713	0.281958	0.0810199	0.0950233	3.68168	0	0	1.49586	0	0
ATTGGTGGTCATGCAT-1	-0.385907	-1.68358	SI	1	SI Rorc+ Il10-	0.097126	0.357498	0.0729099	0.250424	0	0	0	0	0.908092	0.908092
ATTGGTGGTTACGCGC-1	-2.46737	8.75217	LI	5	LI Gata3+ Il10+	0.225756	0.26917	0.18925	0.140981	0	0	0	2.52084	0	0
ATTGGTGTCCTAAGTG-1	-4.6086	4.3838	LI	0	LI Rorc+ Il10+	0.0605282	0.451687	0.0955372	0.234556	0	0	0	2.95834	0	1.891
ATTGGTGTCTGGTGTA-1	2.7278	4.89928	SI	3	SI Gata3+ Il10+	0.133695	0.279523	0.112244	0.144665	0	0	0	2.85725	1.35704	0
ATTTCTGAGGCGACAT-1	-0.638633	0.0351644	SI	1	SI Rorc+ Il10+	0.0520399	0.406276	0.127655	0.271205	0	0	0	1.40253	0	0.865386
ATTTCTGAGGGCTCTC-1	-2.59194	4.9374	LI	0	LI Rorc+ Il10+	0.0472371	0.333884	0.11844	0.260981	0	0	0	2.4751	0	0
ATTTCTGAGTGACTCT-1	1.62313	1.77764	SI	1	SI Rorc+ Il10+	0.150046	0.3259	0.0631894	0.168015	0	0	0	2.1552	1.44739	0
ATTTCTGCAATAGCGG-1	-0.98447	0.0916412	SI	1	SI Rorc+ Il10+	0.0780474	0.320318	0.0976136	0.213983	0	0	0	3.09839	0	0
ATTTCTGCACATCTTT-1	0.441508	5.28815	LI	2	LI Resting	0.23978	0.232573	0.0817578	0.0967877	0	1.38317	0.619307	0	0.619307	0
ATTTCTGCAGGGTACA-1	-4.08339	-1.4189	LI	0	LI Rorc+ Il10-	0.0529633	0.386118	0.0562588	0.268552	0	0	0	0	1.36597	0
ATTTCTGCATCACCCT-1	3.48916	-1.57808	SI	1	SI Rorc+ Il10+	0.0801302	0.427446	0.04019	0.237749	0	0	0	3.99399	0	0
ATTTCTGGTCTGCAAT-1	1.28452	8.3137	LI	4	LI Gata3+ Il10+	0.21151	0.276241	0.259899	0.123337	0	0	0	2.2261	3.69552	0
ATTTCTGGTGAGTGAC-1	-4.26441	2.58248	LI	0	LI Rorc+ Il10+	0.0357517	0.319537	0.0589278	0.219667	0	0	0	4.01741	1.53569	0
ATTTCTGGTGTTCTTT-1	-4.70262	4.59311	LI	0	LI Rorc+ Il10+	0.0368036	0.385864	0.0992669	0.221828	0	1.06486	0	2.42435	0	0
ATTTCTGTCAAGGTAA-1	0.177359	-0.266605	SI	1	SI Rorc+ Il10+	0.0652397	0.403219	0.0169365	0.193984	0.932997	0	0	2.69051	0	0.932997
ATTTCTGTCGGCATCG-1	0.263236	0.0815121	SI	1	SI Rorc+ Il10+	0.0937228	0.329778	0.0967251	0.217541	0	0	0	2.51676	0	0
ATTTCTGTCGTTTAGG-1	-2.64465	-0.629475	LI	0	LI Rorc+ Il10+	0.0724184	0.406948	0.0648	0.190861	0	0	0	1.08619	0	0
CAACCAAAGTTACCCA-1	2.02709	-1.77862	SI	1	SI Rorc+ Il10+	0.0938825	0.396942	0.146514	0.241508	0	0	0.989508	3.15122	0	0.989508
CAACCAACAACTTGAC-1	4.45308	0.00721914	SI	3	SI Gata3+ Il10+	0.155694	0.317107	0.0933995	0.152027	0	0	0	2.4962	0	0
CAACCAACACCACGTG-1	-3.66402	0.368861	LI	0	LI Rorc+ Il10-	0.0901355	0.425771	0.131322	0.255969	0	0	0	0	0	0.893085
CAACCAACATGCAACT-1	2.67505	-1.53307	SI	1	SI Rorc+ Il10+	0.0708159	0.430551	0.107796	0.278466	0	0	0	3.51975	0	0
CAACCAACATTCCTGC-1	2.07183	4.79958	LI	2	LI Resting	0.215752	0.30027	0.0853625	0.0583156	0	0	0	0	0	0
CAACCAAGTAATTGGA-1	1.83005	-1.25416	SI	1	SI Rorc+ Il10+	0.0836868	0.352736	0.0612844	0.216775	0	0	0	5.01445	0	1.69479
CAACCAAGTAGAAGGA-1	-2.33673	2.84325	LI	0	LI Rorc+ Il10+	0.0377814	0.421073	0.093992	0.20864	0	0	0	2.16821	0	0.90586
CAACCAAGTATAGTAG-1	-4.02137	2.24057	LI	0	LI Rorc+ Il10+	0.0540089	0.47142	0.0246853	0.200906	0	0	0	2.1552	0	0
CAACCAAGTTTAGCTG-1	-4.58512	-0.104318	LI	0	LI Rorc+ Il10-	0.0705776	0.490038	0.069197	0.288535	0	0	0	0	0.85947	0.85947
CAACCTCAGAAGAAGC-1	1.48543	-1.28576	SI	1	SI Rorc+ Il10+	0.051675	0.345181	0.0828989	0.211351	0	0	0	1.71544	0	0
CAACCTCAGAATGTGT-1	1.27371	4.89971	LI	2	LI Resting	0.248577	0.201475	0.138479	0.0429807	4.04726	1.5566	0	0	0	0
CAACCTCAGAGACGAA-1	-1.78258	9.30919	LI	5	LI Gata3+ Il10-	0.294313	0.219122	0.11777	0.182015	0	0	0	0	1.62264	0
CAACCTCCAATCAGAA-1	-3.24051	0.719304	LI	0	LI Rorc+ Il10+	0.110904	0.360951	0.111585	0.247458	0	0	0	3.24915	0	0
CAACCTCCAATTGCTG-1	3.92127	0.441188	SI	3	SI Gata3+ Il10+	0.168898	0.319984	0.0748835	0.186494	0	0	0	3.88459	0	0
CAACCTCCACAGGAGT-1	-4.42768	1.83756	LI	0	LI Rorc+ Il10+	0.0116787	0.394663	0.0339321	0.232749	0	0	0	3.20238	0	0.93481
CAACCTCCAGTAAGCG-1	2.13224	8.82889	LI	4	LI Gata3+ Il10+	0.24964	0.187066	0.149925	0.110516	0	0	0	1.65958	1.05632	0
CAACCTCGTAAATGTG-1	-2.96943	4.36344	LI	0	LI Rorc+ Il10+	0.11984	0.349626	0.103882	0.228097	0	0	0	2.75197	0	0
CAACCTCGTAGAAAGG-1	3.78064	7.13939	SI	3	SI Gata3+ Il10-	0.299402	0.200184	0.134572	0.126646	0	0	0	0	2.11038	0
CAACCTCGTAGCAAAT-1	-0.764158	3.17594	LI	0	LI Rorc+ Il10+	0.0629395	0.268591	0.0948327	0.0884807	0	0	0	1.31617	0	0
CAACCTCGTCCCTTGT-1	2.8995	3.32567	LI	2	LI Resting	0.238445	0.132689	0.156995	0.0219835	0	2.59587	0	0	0	0
CAACCTCGTCGAAAGC-1	2.89339	9.63699	LI	4	LI Gata3+ Il10+	0.169234	0.24213	0.122247	0.106193	0	0	0	3.3155	2.61293	0
CAACCTCGTGACAAAT-1	-2.16987	7.78733	LI	5	LI Gata3+ Il10-	0.254978	0.215432	0.138385	0.121375	0	0	0	0	0	0
CAACCTCGTTGGTAAA-1	-1.46485	3.37967	LI	0	LI Rorc+ Il10+	0.109224	0.341844	0.119265	0.161019	0	0	0	2.05498	0	0
CAACCTCTCATTCACT-1	4.44289	2.49187	SI	3	SI Gata3+ Il10-	0.208568	0.249988	0.121179	0.104119	0	0	0	0	0	0
CAACCTCTCCCAACGG-1	-0.825202	-0.608067	SI	1	SI Rorc+ Il10+	0.0826032	0.427936	0.0965542	0.181676	0	0	0	2.36049	0	0
CAACCTCTCTTGAGGT-1	2.51403	-0.950077	SI	1	SI Rorc+ Il10+	0.0718557	0.318177	0.0789509	0.181102	0	0	0	3.62248	0	1.09195
CAACTAGAGGGATACC-1	0.952563	6.57578	LI	2	LI Resting	0.270695	0.262312	0.154914	0.150761	1.724	0.821984	0	0	0.468758	0
CAACTAGCAAACTGCT-1	4.05753	6.73673	SI	3	SI Gata3+ Il10-	0.234378	0.157277	0.0913736	0.0315002	0	0	0	0	1.93894	0
CAACTAGCAAAGGAAG-1	3.56849	4.47622	SI	3	SI Gata3+ Il10+	0.182631	0.227634	0.0813267	0.110228	0	0	0	0.959948	0	0
CAACTAGCACACAGAG-1	0.126763	3.47333	LI	2	LI Resting	0.107335	0.379827	0.099727	0.103973	0	1.95938	0	0	0.784286	0
CAACTAGCACTCAGGC-1	1.66747	-1.18311	SI	1	SI Rorc+ Il10+	0.0573195	0.396632	-0.00449498	0.234826	0	0	0	3.38693	1.7507	0
CAACTAGCAGATAATG-1	1.69177	9.48519	LI	4	LI Gata3+ Il10+	0.239252	0.265853	0.0873646	0.150669	0	0	0	2.05755	2.5221	0
CAACTAGCATCACGTA-1	1.70241	4.67853	LI	2	LI Resting	0.233153	0.168843	0.101937	0.0944431	0	0	0	0	0	0
CAACTAGGTACAGACG-1	-3.4856	1.89852	LI	0	LI Rorc+ Il10+	0.0525031	0.412607	0.11749	0.209683	0	0	0	3.20421	0	0
CAACTAGGTACATGTC-1	-1.69916	3.46112	LI	0	LI Rorc+ Il10+	0.0898081	0.386546	0.0816771	0.139681	0	0	0	3.13171	0	0
CAACTAGGTAGCTCCG-1	2.82744	7.86151	LI	4	LI Gata3+ Il10-	0.19805	0.202541	0.155851	0.147838	0.964846	0	0	0	2.52589	0
CAACTAGGTCAATACC-1	-3.53082	-0.67475	LI	0	LI Rorc+ Il10-	0.0669354	0.333377	0.131664	0.268474	0	0	0	0	0	0.632959
CAACTAGGTCTGGTCG-1	-0.63634	8.07418	LI	5	LI Gata3+ Il10-	0.231533	0.214883	0.176591	0.143004	0	0	0	0	1.43826	0
CAACTAGGTGACCAAG-1	-3.04011	-1.15742	LI	0	LI Rorc+ Il10+	0.0827173	0.419635	0.110681	0.267406	0	0	0	2.8923	0	1.50365
CAACTAGGTTGACGTT-1	-3.56823	-0.434678	LI	0	LI Rorc+ Il10-	0.0332279	0.42399	0.101403	0.244485	0	0	0	0	0.991398	0.991398
CAACTAGTCACGCGGT-1	4.00844	5.28981	SI	3	SI Gata3+ Il10+	0.237583	0.285327	0.132564	0.158725	0	0	0.852826	0.852826	3.52086	0
CAACTAGTCAGAGACG-1	-3.686	0.869481	LI	0	LI Rorc+ Il10+	0.0622807	0.416137	0.130476	0.278569	0	0	0	2.48056	0	0.818462
CAACTAGTCCGCTGTT-1	1.7285	5.03149	LI	2	LI Resting	0.237864	0.203575	0.200277	0.0474746	0	1.74511	0	0	1.12175	0
CAACTAGTCCTACAGA-1	1.15652	9.15245	LI	4	LI Gata3+ Il10+	0.223793	0.243617	0.137542	0.1388	0	0	0	2.08596	2.08596	0
CAACTAGTCGTAGGTT-1	4.98628	5.47941	SI	3	SI Gata3+ Il10-	0.221806	0.0576763	0.187097	0.027441	0.646252	1.43044	0	0	0.646252	0
CAACTAGTCTTCTGGC-1	0.246887	6.70253	LI	5	LI Gata3+ Il10-	0.265215	0.247305	0.103851	0.0864202	0	0	0	0	2.19697	0
CAAGAAAAGCAATCTC-1	-3.86338	4.86049	LI	0	LI Rorc+ Il10-	0.117617	0.275365	0.19423	0.177041	0	0	0	0	0	1.20313
CAAGAAAAGCGGCTTC-1	-1.95828	7.13628	LI	5	LI Gata3+ Il10-	0.229803	0.236859	0.135496	0.109535	0	0	0	0	1.01885	0
CAAGAAAAGGAGTTTA-1	6.53735	2.97226	SI	2	SI Resting	0.188501	0.162927	0.14261	0.0314981	2.89452	1.6532	0	0	0	0
CAAGAAAAGGATATAC-1	-1.09739	-0.386405	SI	1	SI Rorc+ Il10+	-0.00290767	0.400843	0.170638	0.265746	0	0	0	3.25693	0	0
CAAGAAAAGTCTCCTC-1	-2.30643	-0.85618	LI	0	LI Rorc+ Il10+	0.0528968	0.272631	0.0179543	0.228155	0	0	0	4.37556	0	1.33332
CAAGAAAAGTGAACGC-1	2.50643	0.761334	SI	1	SI Rorc+ Il10+	0.0870447	0.366236	0.108582	0.277113	0	0	0	3.59545	0	0
CAAGAAAAGTGTACCT-1	-5.92195	1.58417	LI	0	LI Rorc+ Il10+	0.075609	0.416467	0.0738595	0.397021	0	0	0	1.91996	0	0
CAAGAAACAAGGCTCC-1	-2.51824	1.06006	LI	0	LI Rorc+ Il10+	0.0427052	0.401085	0.144399	0.236613	0	0	0	2.5593	0	0
CAAGAAACATGTCCTC-1	-2.2973	3.69201	LI	0	LI Rorc+ Il10+	0.0424584	0.32775	0.14663	0.182294	0	0	0	1.04846	1.04846	0
CAAGAAAGTAAATGAC-1	1.39286	8.84979	LI	4	LI Gata3+ Il10-	0.253829	0.198	0.13544	0.105052	0	0	0	0	1.12936	0
CAAGAAAGTCTGGAGA-1	-1.12405	-2.18099	SI	1	SI Rorc+ Il10-	0.0693472	0.35467	0.160202	0.285228	0	0	0	0	0	1.65556
CAAGAAAGTCTTGTCC-1	1.78733	-1.08284	SI	1	SI Rorc+ Il10+	0.108478	0.316524	0.145057	0.272001	0	0	0	3.29496	0	0
CAAGAAAGTTGACGTT-1	-5.25729	2.78429	LI	0	LI Rorc+ Il10+	0.0830654	0.432822	0.0583517	0.233019	0	0	0	2.41979	0	1.06194
CAAGAAATCACGGTTA-1	-3.09023	-0.569119	LI	0	LI Rorc+ Il10+	0.0342903	0.291058	0.0651819	0.18746	0	0	0	2.76786	0	1.55434
CAAGAAATCCACGCAG-1	-2.16226	4.15445	LI	0	LI Rorc+ Il10+	0.0737474	0.339811	0.113719	0.159479	0	0	0	1.42714	0	1.42714
CAAGAAATCCCACTTG-1	-3.35921	3.25869	LI	0	LI Rorc+ Il10+	0.0606387	0.372359	0.126012	0.234772	0	0	0	2.98153	0	0
CAAGAAATCGGTGTTA-1	2.35702	9.59734	LI	4	LI Gata3+ Il10+	0.250842	0.238962	0.123617	0.124002	0	0	0	1.66291	1.05885	0
CAAGAAATCGTGGACC-1	1.5935	-0.247233	SI	1	SI Rorc+ Il10+	0.0907143	0.321634	0.086804	0.275667	0	1.0042	0	1.0042	0	2.00629
CAAGATCAGAATAGGG-1	1.72931	5.03572	LI	2	LI Resting	0.268537	0.161385	0.108675	0.0463008	0	0	0	0	1.77899	0
CAAGATCAGGCCCGTT-1	1.23403	-2.16646	SI	1	SI Rorc+ Il10+	0.0419469	0.465093	0.10194	0.298343	0	0	0	4.16512	0	0
CAAGATCCACCGAATT-1	-5.01772	4.8967	LI	0	LI Rorc+ Il10+	0.0880687	0.462597	0.0319689	0.172178	0	0	0	2.1693	0	0
CAAGATCCAGACGTAG-1	3.4524	8.27035	LI	4	LI Gata3+ Il10-	0.214238	0.208698	0.141933	0.0882838	0	0	0	0	1.94028	1.27435
CAAGATCCAGGTCCAC-1	0.790867	0.612881	SI	1	SI Rorc+ Il10+	0.124167	0.33838	0.0956296	0.182888	0	0	0	2.14429	3.16699	1.71391
CAAGATCCATCTACGA-1	5.84159	2.5172	SI	2	SI Resting	0.199673	0.141635	0.0862692	0.0635295	3.01548	0.837837	0	0	0	0
CAAGATCCATGCCTTC-1	-4.7529	2.85546	LI	0	LI Rorc+ Il10+	0.0342153	0.415333	0.126539	0.272098	0	0	0	2.95399	0.973886	0
CAAGATCCATTCTCAT-1	-3.94781	1.81686	LI	0	LI Rorc+ Il10+	0.022155	0.421755	0.143681	0.274434	0	0	0	3.74947	0	0
CAAGATCGTCTAGTCA-1	0.116667	5.08431	LI	2	LI Resting	0.235374	0.264571	0.126909	0.0925892	0	0	0	0	0	0
CAAGATCTCATTCACT-1	1.64709	9.19968	LI	4	LI Gata3+ Il10+	0.209982	0.30828	0.126025	0.123496	0	0	0	1.00745	2.8201	0
CAAGATCTCCCTAATT-1	2.86358	2.71495	SI	2	SI Resting	0.142379	0.136063	0.103761	0.0450503	0	2.36505	0	0	1.62099	0
CAAGATCTCCTGCAGG-1	-5.39784	2.29983	LI	0	LI Rorc+ Il10+	0.000442175	0.445722	0.0821294	0.259537	0	0	0	2.91318	0	0
CAAGATCTCCTTAATC-1	1.56833	10.0053	LI	4	LI Gata3+ Il10-	0.241043	0.218533	0.111749	0.0989468	0	0	0	0	2.04795	0
CAAGATCTCGCACTCT-1	0.780694	5.34145	LI	2	LI Resting	0.224698	0.178573	0.188722	0.0882785	0	0.846856	0	0	3.03337	0
CAAGGCCAGAATGTGT-1	7.12678	3.14817	SI	2	SI Resting	0.1935	0.149017	0.173169	0.0129557	4.37317	1.57159	0	0.98998	0.98998	0
CAAGGCCAGAGTCTGG-1	-3.33951	4.92639	LI	0	LI Rorc+ Il10+	0.100191	0.43183	0.119179	0.172207	0	0	0	2.11787	0	0
CAAGGCCAGCCGCCTA-1	-3.84576	2.63269	LI	0	LI Rorc+ Il10+	0.0547999	0.385515	0.12378	0.29023	0	0	0	2.63434	1.02983	0
CAAGGCCAGGCTATCT-1	-0.353775	4.22707	LI	2	LI Resting	0.113169	0.15231	0.0938658	0.105744	3.56886	0	0	0	0	0
CAAGGCCAGTTCGCAT-1	4.22614	0.0367937	SI	3	SI Gata3+ Il10-	0.140531	0.346815	0.151921	0.132176	0	1.61964	0	0	1.02608	0
CAAGGCCCAAGGCTCC-1	-5.92218	2.67748	LI	0	LI Rorc+ Il10+	0.0693188	0.283634	0.112746	0.189906	0	0	0	3.44929	0	1.27355
CAAGGCCCAAGGTTCT-1	-2.33521	8.78881	LI	5	LI Gata3+ Il10-	0.267977	0.240274	0.186076	0.10486	3.403	0	0	0	0	0
CAAGGCCCAAGTAATG-1	-2.98826	3.55901	LI	0	LI Rorc+ Il10+	0.0773073	0.332343	0.0898375	0.252763	0	0	0	3.61833	0	0
CAAGGCCCACCATCCT-1	-4.48074	2.77652	LI	0	LI Rorc+ Il10+	0.0408556	0.427654	0.104887	0.277733	0	0	0	3.81214	0	1.66649
CAAGGCCGTTATGCGT-1	3.48532	7.71347	SI	3	SI Gata3+ Il10+	0.217046	0.171699	0.0232124	0.12925	0	0	0	1.85689	5.07802	0
CAAGGCCTCCATGAAC-1	-1.55619	4.51168	LI	0	LI Rorc+ Il10+	0.0834165	0.510918	0.0821317	0.153951	0	0	0	2.56981	0.990925	0
CAAGGCCTCCGTCATC-1	2.45324	0.162597	SI	1	SI Rorc+ Il10+	0.0841596	0.383395	0.0616272	0.181971	0	0	0	4.72492	0	0
CAAGGCCTCCTGCCAT-1	-4.24762	5.48616	LI	0	LI Rorc+ Il10+	0.146394	0.31587	0.0707041	0.225422	2.67135	0	0	2.02457	0	0
CAAGGCCTCTCTAAGG-1	5.34627	7.53	SI	3	SI Gata3+ Il10+	0.234947	0.16636	0.0341879	0.081103	0	0	0	1.24005	1.24005	0
CAAGGCCTCTGAGGGA-1	-0.359775	6.37151	LI	5	LI Gata3+ Il10-	0.18113	0.304255	0.0832088	0.109021	0	0	0.963505	0	0.963505	1.94491
CAAGTTGAGAAAGTGG-1	-5.02766	1.03018	LI	0	LI Rorc+ Il10+	0.0410094	0.362753	0.0945679	0.282377	0	0	0	0.848798	1.37962	0.848798
CAAGTTGAGCCAGGAT-1	3.73705	5.14972	SI	3	SI Gata3+ Il10-	0.231813	0.224045	0.0788801	0.0798765	0	0	0	0	2.3857	0
CAAGTTGAGGCAGTCA-1	-3.53313	2.58402	LI	0	LI Rorc+ Il10+	0.0689562	0.456439	0.122781	0.261011	0	0	0	0.888909	1.43485	0.888909
CAAGTTGCAAGGCTCC-1	-3.00637	5.2709	LI	0	LI Rorc+ Il10+	0.0626628	0.382216	0.112219	0.230771	0	0	0	2.32152	0	0.847768
CAAGTTGCAGTCACTA-1	1.24404	7.8661	LI	4	LI Gata3+ Il10-	0.313904	0.147512	0.168796	0.0483552	0	0	0	0	2.06336	0
CAAGTTGGTAACGCGA-1	5.21424	8.17139	SI	3	SI Gata3+ Il10+	0.23513	0.201994	0.100496	0.120106	0	0	0	3.30941	3.60193	0
CAAGTTGGTAAGGGCT-1	-4.59893	3.35087	LI	0	LI Rorc+ Il10-	0.0577747	0.263224	0.0623428	0.124136	0	0	0	0	0	1.32135
CAAGTTGGTCACCTAA-1	-1.43988	5.79339	LI	4	LI Gata3+ Il10+	0.178834	0.32942	0.11695	0.210031	0.667607	0	0	2.65442	1.12226	0
CAAGTTGGTGAGTGAC-1	-2.0525	7.2788	LI	5	LI Gata3+ Il10-	0.232708	0.187221	0.172854	0.0959034	0	0	0	0	1.11849	1.11849
CAAGTTGGTGTAATGA-1	-3.06555	1.11995	LI	0	LI Rorc+ Il10+	0.122411	0.386099	0.0628148	0.256348	0	0	0	3.04538	1.38535	0.852941
CAAGTTGTCCCTGACT-1	2.04443	-0.522615	SI	1	SI Rorc+ Il10+	0.086353	0.375475	0.0944961	0.227928	0	0	0	1.04846	0	0
CAAGTTGTCGCTGATA-1	-3.80146	1.96621	LI	0	LI Rorc+ Il10+	0.0548814	0.362951	0.121741	0.254917	0	0	0	1.89958	0	0
CAAGTTGTCGGCATCG-1	1.11613	0.867682	SI	1	SI Rorc+ Il10+	0.0622379	0.32881	0.175147	0.221581	0	0	0	3.58101	0	0
CAAGTTGTCTTAGAGC-1	-3.81468	1.99243	LI	0	LI Rorc+ Il10+	0.0922644	0.33398	0.0468979	0.275993	0	0	0	3.21514	0	1.40997
CACAAACAGAAACCAT-1	-4.32938	3.49302	LI	0	LI Rorc+ Il10-	0.134641	0.386833	0.0832247	0.200425	0	0	0	0	0	0
CACAAACAGAACTCGG-1	7.23328	3.65789	SI	2	SI Resting	0.196548	0.190741	0.104391	0.0194957	4.93227	0	0	0	0	0
CACAAACAGCGCTTAT-1	-0.357502	3.69965	LI	2	LI Resting	0.211658	0.318404	0.0941843	0.101023	0	0	0	0	0	0
CACAAACCACCCATTC-1	3.45074	9.05678	LI	4	LI Gata3+ Il10-	0.257275	0.183778	0.0931664	0.068604	0	0	0	0	1.91405	0
CACAAACCACCGAAAG-1	6.20273	3.51464	SI	2	SI Resting	0.171903	0.167437	0.0482268	0.0404858	3.61639	1.3836	0	0	0	0
CACAAACCATGACGGA-1	1.09831	8.68715	LI	4	LI Gata3+ Il10-	0.158132	0.207885	0.139325	0.115655	0	0	0	0	2.21257	0
CACAAACCATTCTCAT-1	1.73441	-2.11582	SI	1	SI Rorc+ Il10-	0.0694723	0.50623	0.102704	0.285466	0	0	0	0	0	0
CACAAACGTAGCGATG-1	1.64426	8.656	LI	4	LI Gata3+ Il10+	0.22657	0.20907	0.0686936	0.129231	0	0	0	0.892196	1.43936	0
CACAAACGTTCAACCA-1	6.49971	2.83798	LI	2	LI Resting	0.226563	0.197604	0.0594574	0.0143095	2.24299	2.57975	0	0	1.16645	0
CACACAAAGAAAGTGG-1	-0.241485	2.37647	SI	0	SI Rorc+ Il10+	0.0879142	0.401544	0.0772634	0.256107	0	0	0	2.28238	0	0.97541
CACACAAAGCCTATGT-1	2.3392	4.19052	LI	2	LI Resting	0.218099	0.218589	0.0950897	0.0683598	5.06781	1.80862	0	0	1.41614	0
CACACAAAGGCAGGTT-1	-1.23582	3.37766	LI	0	LI Rorc+ Il10+	0.0733953	0.381582	0.152746	0.215407	0	0	0	1.05023	0	1.05023
CACACAAAGGCATGTG-1	-3.5839	0.552227	LI	0	LI Rorc+ Il10+	0.0602349	0.33818	0.171637	0.264053	0	0	0	2.55253	0	0
CACACAAAGTGCCAGA-1	-2.08659	3.92469	LI	0	LI Rorc+ Il10+	0.113964	0.441317	0.13679	0.191026	0	0	0.762161	2.37189	0.762161	0
CACACAAGTAAGGATT-1	-3.88971	4.14264	LI	0	LI Rorc+ Il10+	0.0667214	0.32811	0.116342	0.172752	0	0	0	2.40009	0	0
CACACAAGTATCGCAT-1	0.0679225	5.60051	LI	2	LI Resting	0.252688	0.247745	0.0924711	0.124449	0	0	0	0	0.707213	0
CACACAATCATCGCTC-1	0.740192	-1.17681	SI	1	SI Rorc+ Il10+	0.0805035	0.359015	0.0957855	0.175031	0	0	0	2.805	0	0
CACACAATCGGAATCT-1	6.96912	3.83883	SI	2	SI Resting	0.187894	0.135462	0.121303	0.0217086	3.18187	1.77503	0	0.853983	0	0
CACACCTAGACTGGGT-1	-1.28012	7.89663	LI	5	LI Gata3+ Il10-	0.291981	0.167928	0.0792472	0.115688	0	0	0	0	0.992346	0
CACACCTAGCAGGTCA-1	-5.48656	3.32083	LI	0	LI Rorc+ Il10+	0.0699287	0.395101	0.0656389	0.227598	0	0	0	3.04303	0	0
CACACCTAGCGTTCCG-1	-3.64466	2.34207	LI	0	LI Rorc+ Il10+	0.0514699	0.405918	0.0443373	0.276798	0	0	0	2.64827	0	0
CACACCTAGGAGCGTT-1	1.66652	-2.4847	SI	1	SI Rorc+ Il10+	0.123425	0.32218	0.139229	0.192654	0	0	1.11686	2.17193	1.11686	1.73877
CACACCTAGGGTGTGT-1	3.17373	4.72145	SI	3	SI Gata3+ Il10+	0.207132	0.303527	0.150891	0.0941805	0	0	0	1.71544	2.8259	0
CACACCTAGTGGGCTA-1	-2.19989	3.41553	LI	0	LI Rorc+ Il10+	0.11851	0.367247	0.078768	0.184226	1.29949	0	0	1.29949	1.29949	1.29949
CACACCTAGTGTCCCG-1	4.77803	4.84521	LI	3	LI Gata3+ Il10-	0.218521	0.0638392	0.275189	0.101339	4.70982	0.90143	0	0	0.520003	0
CACACCTAGTTCGCGC-1	1.93398	5.57293	LI	2	LI Resting	0.198752	0.218521	0.107445	0.0830398	1.95263	0.968592	0	0	0	0
CACACCTAGTTGTCGT-1	-1.38875	4.94831	LI	0	LI Rorc+ Il10-	0.0995859	0.29022	0.14716	0.13305	0	0	0	0	0	0
CACACCTCAGCTTAAC-1	2.596	-0.536535	SI	1	SI Rorc+ Il10+	0.12183	0.37985	0.0770581	0.178235	0	0	0	2.96395	0	1.82821
CACACCTCAGGATTGG-1	-5.60769	3.33158	LI	0	LI Rorc+ Il10+	0.0795844	0.355599	0.143624	0.267347	0	0	0	1.29449	0	0
CACACCTCAGGGATTG-1	-4.28883	8.78395	LI	6	LI Proliferating	0.0828018	0.468149	0.31491	0.117249	0	0.672478	4.03905	2.36644	0	0
CACACCTCATCTCCCA-1	4.00943	1.58237	LI	3	LI Gata3+ Il10-	0.229875	0.248532	0.153574	0.0808863	0	0	0	0	0	0
CACACCTGTCCAACTA-1	-2.91558	2.04684	LI	0	LI Rorc+ Il10+	0.0631724	0.401216	0.0734689	0.131654	0	0	0	1.97341	0.982329	0
CACACCTGTCTAGGTT-1	4.7073	-0.190615	SI	3	SI Gata3+ Il10+	0.212533	0.330184	0.0830722	0.0982964	0	0	0	0.867777	1.40583	0
CACACCTGTGTGTGCC-1	-1.95808	4.69742	LI	0	LI Rorc+ Il10+	0.136204	0.24133	0.138237	0.174414	0	0	0	1.60554	0.749347	0.749347
CACACCTTCGCGGATC-1	2.66047	8.14335	LI	4	LI Gata3+ Il10-	0.246263	0.173664	0.15938	0.0608985	0	0.84266	0	0	2.71226	0
CACACCTTCGTCGTTC-1	2.28268	-2.83999	SI	1	SI Rorc+ Il10+	0.0721045	0.404525	0.0359222	0.222803	0	0	0.984814	3.14282	0	0.984814
CACACCTTCTATCGCC-1	1.02294	-3.11827	SI	1	SI Rorc+ Il10+	0.0393129	0.407787	0.135814	0.248337	0	0	0	2.51833	0	1.36535
CACACTCAGAATTGTG-1	-5.13295	0.867214	LI	0	LI Rorc+ Il10+	0.0335757	0.398522	0.0997884	0.306386	0	0	0	3.34349	0	0
CACACTCAGCACCGTC-1	2.0197	2.31156	SI	2	SI Resting	0.150621	0.255013	0.111306	0.117404	0	0	0	0	0	0.826729
CACACTCAGCTTCGCG-1	5.42498	5.89358	SI	3	SI Gata3+ Il10+	0.225975	0.162891	0.140147	0.0777913	0	0	0	0.757508	1.61904	0
CACACTCAGGCACATG-1	-3.37918	1.19987	LI	0	LI Rorc+ Il10+	0.0256832	0.440478	0.051775	0.257787	0	0	0	1.84088	0	1.19607
CACACTCAGGTTACCT-1	0.676316	-0.714889	SI	1	SI Rorc+ Il10-	0.0649901	0.52301	-0.00640081	0.167463	0	0	0	0	0	0
CACACTCAGTGACATA-1	-5.59829	2.60188	LI	0	LI Rorc+ Il10+	0.090513	0.358225	0.0817262	0.248335	0	0	0	1.56052	0	0
CACACTCAGTGCAAGC-1	1.92199	3.71429	LI	2	LI Resting	0.193071	0.209575	0.151009	0.0807823	0	0	0	0	0	0
CACACTCCAGGCTGAA-1	-4.07885	1.4357	LI	0	LI Rorc+ Il10+	0.0608037	0.431324	0.110852	0.296068	0	0	0	1.98335	0	1.30862
CACACTCCATTTGCCC-1	2.38719	-1.60972	SI	1	SI Rorc+ Il10+	0.0807175	0.396274	0.121927	0.275865	0	0	0	2.2061	0	1.48909
CACACTCGTACCCAAT-1	-2.38686	-0.296264	LI	0	LI Rorc+ Il10+	0.0942245	0.395074	0.137899	0.223107	0	0	0	4.57909	0	0
CACACTCGTATCAGTC-1	3.10182	4.05211	SI	3	SI Gata3+ Il10+	0.140669	0.278314	0.0807634	0.105218	0	0	0	1.03086	1.03086	0
CACACTCGTCTAACGT-1	-6.3395	4.67669	LI	0	LI Rorc+ Il10+	0.128189	0.408313	0.110847	0.280634	0	0	0	1.99952	0	0.999679
CACACTCGTCTTGCGG-1	7.87364	2.89822	SI	2	SI Resting	0.198221	0.200208	0.0642104	0.0272254	6.52902	1.57814	0	0	0	0
CACACTCGTGCAGGTA-1	-1.12426	5.65867	LI	0	LI Rorc+ Il10+	0.217188	0.340837	0.131487	0.14361	0.837837	0	0	2.05293	0	0.837837
CACACTCGTTAGTGGG-1	-4.32909	6.02538	LI	0	LI Rorc+ Il10+	0.0623417	0.33052	0.0408332	0.183641	0	0	0	1.04793	0	2.0713
CACACTCGTTCTGTTT-1	-1.37827	0.573633	LI	0	LI Rorc+ Il10+	0.148056	0.285379	0.0942366	0.119638	0	0	0	0.941002	0.941002	0
CACACTCTCACTATTC-1	-2.98743	1.37009	LI	0	LI Rorc+ Il10+	0.0312657	0.41737	0.0854681	0.237385	0	0	0	3.06392	0	0
CACACTCTCCCTAACC-1	1.40126	3.01038	SI	2	SI Resting	0.163758	0.317882	0.0952422	0.0451092	0	1.23929	0	0	0	0
CACACTCTCCTTAATC-1	-5.57143	0.873913	LI	0	LI Rorc+ Il10-	0.0726569	0.459691	0.0822047	0.281338	0	0	0	0	0	0
CACACTCTCTATCCTA-1	1.46532	-1.1473	SI	1	SI Rorc+ Il10+	0.0464812	0.425478	0.0451102	0.14328	0	0	0	2.51133	0	0.956272
CACACTCTCTTTAGTC-1	-5.32788	4.05082	LI	0	LI Rorc+ Il10+	0.0807331	0.463913	0.108255	0.331375	0	0	0	2.79059	0	1.86025
CACAGGCAGAACTCGG-1	0.458457	4.05321	LI	2	LI Resting	0.206583	0.225429	0.102629	0.0653608	0	0	0	0	1.02388	0
CACAGGCAGACAATAC-1	-0.866198	-2.30028	SI	1	SI Rorc+ Il10-	0.0473433	0.409275	0.0641108	0.202515	0	0	0	0	0	0.99061
CACAGGCAGCAGACTG-1	-4.77513	2.75288	LI	0	LI Rorc+ Il10-	0.15849	0.303193	0.135551	0.156269	0	0	0	0	0	0
CACAGGCAGCCAGTTT-1	-3.29232	0.561996	LI	0	LI Rorc+ Il10-	0.0400997	0.376969	0.0987505	0.232167	0	0	0	0	0	1.04054
CACAGGCAGGATGGAA-1	5.56085	3.12318	SI	2	SI Resting	0.200678	0.253998	0.0990559	0.0145122	4.62137	1.30791	0	0	0	0
CACAGGCAGTTCGCAT-1	1.62066	2.61646	LI	2	LI Resting	0.174653	0.286287	0.133405	0.0872054	0	1.54658	0	0	0	0
CACAGGCCACAGGCCT-1	-2.10118	7.52739	LI	5	LI Gata3+ Il10-	0.272621	0.240546	0.156667	0.145102	0	0	0	0	1.68393	0
CACAGGCCAGCTGCTG-1	-4.90294	3.14218	LI	0	LI Rorc+ Il10+	0.0499307	0.386042	0.0568003	0.260217	0	0	0	3.76813	0	1.48723
CACAGGCCAGGACGTA-1	-6.03958	3.39754	LI	0	LI Rorc+ Il10+	0.107668	0.364042	0.0919635	0.256696	0	0	0	2.39431	0.888657	0
CACAGGCCAGTCACTA-1	-1.5659	4.75969	LI	0	LI Rorc+ Il10+	0.136606	0.335724	0.150932	0.150946	0	0	0	1.04935	0	0
CACAGGCGTAGATTAG-1	1.63141	-1.20972	SI	1	SI Rorc+ Il10+	0.0502668	0.369165	0.107776	0.275435	0	0	0	4.14303	0	0
CACAGGCGTATATGAG-1	-2.72054	0.885799	LI	0	LI Rorc+ Il10+	0.112376	0.358515	0.105271	0.241191	0	0	0	2.78425	0.79585	0
CACAGGCGTCTAGCCG-1	-0.566365	1.838	LI	2	LI Resting	0.118308	0.296727	0.0909243	0.153257	0	0	1.03068	1.62573	0	1.62573
CACAGGCGTCTTCAAG-1	2.81005	-2.70827	SI	1	SI Rorc+ Il10-	0.116683	0.354253	0.112088	0.272015	0	0	0	0	0	2.35436
CACAGGCGTGCGGTAA-1	-3.61989	4.84102	LI	0	LI Rorc+ Il10+	0.0743743	0.385393	0.124655	0.245002	0	0	0	2.85738	0.920235	0
CACAGGCGTTTAGGAA-1	-1.00197	7.75447	LI	5	LI Gata3+ Il10-	0.288021	0.276888	0.103199	0.0931976	0	0.471999	0	0	0	0
CACAGGCGTTTGTTGG-1	-1.57403	1.39441	LI	0	LI Rorc+ Il10+	0.133642	0.284369	0.147703	0.198537	0	0	0	1.18932	0	0
CACAGGCTCCCTGACT-1	-1.24884	7.06421	LI	5	LI Gata3+ Il10-	0.236118	0.23135	0.114691	0.146868	0	0	0	0	0	0
CACAGGCTCCGAACGC-1	0.551905	-2.80391	SI	1	SI Rorc+ Il10-	0.0682759	0.314015	0.0646813	0.241526	0	0	0	0	1.02812	1.62234
CACAGGCTCTAACTTC-1	7.09445	2.6005	SI	2	SI Resting	0.180628	0.208836	0.0535082	0.0541724	2.77532	1.97201	0.981401	0	0	0
CACAGTAAGACTGTAA-1	3.45366	9.37254	LI	4	LI Gata3+ Il10-	0.264529	0.177954	0.0812731	0.06843	0	0	0	0	1.66585	0
CACAGTAAGAGACTTA-1	-3.54023	5.67174	LI	0	LI Rorc+ Il10+	0.136681	0.287561	0.137027	0.229945	4.65471	0	0	2.09382	0	1.56621
CACAGTAAGAGTAATC-1	-1.63866	8.98377	LI	5	LI Gata3+ Il10-	0.254904	0.289787	0.109435	0.173965	0	0	0	0	0	0
CACAGTAAGATACACA-1	0.289488	7.97292	LI	4	LI Gata3+ Il10-	0.224451	0.209124	0.353885	0.126435	0	0	1.37669	0	1.58299	0
CACAGTAAGATCGATA-1	1.46214	7.82689	LI	4	LI Gata3+ Il10-	0.184469	0.213489	0.0662809	0.108047	0	0	0	0	0.991714	1.5739
CACAGTAAGCCTATGT-1	-1.05211	2.56228	LI	0	LI Rorc+ Il10+	0.122035	0.367086	0.101739	0.152073	0	0	0	2.56375	0	0.987311
CACAGTACAAATCCGT-1	3.69541	9.43732	LI	4	LI Gata3+ Il10+	0.246581	0.277096	0.0748369	0.0597942	0	0	0	1.67443	2.10028	0
CACAGTACAATCGAAA-1	4.45265	1.87819	SI	3	SI Gata3+ Il10-	0.139459	0.290374	0.113682	0.095798	0	0	0	0	0	0
CACAGTACAGTCAGCC-1	1.80034	3.85536	LI	2	LI Resting	0.168553	0.172293	0.024939	0.0412686	0	1.12626	0	0	0	0
CACAGTACATCTGGTA-1	1.78488	9.02829	LI	4	LI Gata3+ Il10-	0.292747	0.208957	0.061658	0.107117	0	0	0	0	3.68788	0
CACAGTAGTGTTGGGA-1	-2.88232	3.9595	LI	0	LI Rorc+ Il10+	0.112152	0.341157	0.10419	0.233444	0	0	0	2.10733	1.07243	0
CACAGTATCAGATAAG-1	-4.6838	4.27776	LI	0	LI Rorc+ Il10+	0.0607416	0.372406	0.117294	0.260173	0	0.873691	0	2.58353	0	1.80613
CACAGTATCCACGTTC-1	0.812745	10.017	LI	4	LI Gata3+ Il10-	0.288733	0.175557	0.15248	0.17404	0	0.572026	0	0	0.980551	0
CACAGTATCGTTGCCT-1	-5.77764	4.98249	LI	0	LI Rorc+ Il10+	0.14823	0.338271	0.0836559	0.216102	0	0	0	0.87564	0	0
CACAGTATCTAACTCT-1	-2.69398	-0.748282	LI	0	LI Rorc+ Il10+	0.079978	0.452439	0.00349239	0.249569	0	0	0	0.865506	0.865506	0
CACAGTATCTCACATT-1	-2.59391	4.93851	LI	0	LI Rorc+ Il10-	0.13296	0.190531	0.100839	0.175756	0	0	0	0	0	0
CACATAGAGAAGGACA-1	-4.40003	2.00942	LI	0	LI Rorc+ Il10+	0.0702012	0.408058	0.154971	0.322265	0	0	0	2.32193	0	1.22239
CACATAGAGAAGGTTT-1	4.31091	1.78613	SI	3	SI Gata3+ Il10-	0.193667	0.301878	0.0884957	0.0673275	0	0	1.00517	0	1.00517	0
CACATAGAGGCAGGTT-1	0.340815	-0.203892	SI	1	SI Rorc+ Il10+	0.0283966	0.381153	0.11367	0.230879	0	0	0	1.88999	0	1.4876
CACATAGAGTTAGGTA-1	1.62074	6.5317	LI	4	LI Gata3+ Il10+	0.220626	0.199922	0.169762	0.0597553	0	0.955979	0	0.955979	0	0
CACATAGCAACAACCT-1	3.56206	1.99719	SI	3	SI Gata3+ Il10+	0.200804	0.316703	0.0478619	0.141421	0	0	0	2.13014	1.82098	2.13014
CACATAGCACGGTTTA-1	-2.48588	7.87212	LI	5	LI Gata3+ Il10-	0.286559	0.22891	0.126112	0.161632	0	0	0	0	0	0
CACATAGCACTTGGAT-1	1.37195	9.07593	LI	4	LI Gata3+ Il10-	0.228302	0.254549	0.129035	0.159852	0	0	0	0	3.12326	0
CACATAGCAGTGACAG-1	2.58347	0.167796	SI	1	SI Rorc+ Il10+	0.0876719	0.4628	0.0736245	0.285092	0	0	0	3.94212	0	0.781183
CACATAGGTCAAAGCG-1	-1.70334	4.57273	LI	0	LI Rorc+ Il10+	0.135988	0.382489	0.0759157	0.141433	0	0	0	3.61177	1.01469	0
CACATAGGTCCTCTTG-1	3.89959	9.33335	LI	4	LI Gata3+ Il10+	0.28084	0.259848	0.0708358	0.115499	0	0	0	1.51423	3.07482	0
CACATAGGTGATAAGT-1	-5.73354	5.71046	LI	0	LI Rorc+ Il10+	0.126037	0.329752	0.0990879	0.192499	0	0	0	3.10845	0.965743	1.9483
CACATAGGTGTGGTTT-1	0.609483	6.76065	LI	2	LI Resting	0.311988	0.196008	0.11677	0.116022	0	1.30126	0.573515	0	0.982794	0
CACATTTAGACAATAC-1	1.44592	8.64518	LI	4	LI Gata3+ Il10-	0.194896	0.332641	0.0634866	0.127509	0	0	1.0935	0	0	0
CACATTTAGGCAATTA-1	-3.78928	0.496281	LI	0	LI Rorc+ Il10+	0.0317634	0.389848	0.0857718	0.301382	0	0	0	1.44704	0	1.44704
CACATTTAGTGCCATT-1	0.858198	4.28165	SI	2	SI Resting	0.195054	0.263697	0.0668884	0.13384	0	0	0	0	1.61941	0
CACATTTCAAGCTGGA-1	2.11572	8.16234	LI	4	LI Gata3+ Il10-	0.243856	0.199548	0.0903383	0.136342	0	0	0.83296	0	1.74158	0
CACATTTCAGATCTGT-1	4.79588	0.18254	SI	3	SI Gata3+ Il10+	0.135825	0.252934	0.0585354	0.130327	0	0	0	1.06909	1.06909	0
CACATTTGTAATTGGA-1	-1.26464	5.01418	LI	0	LI Rorc+ Il10+	0.0723265	0.360594	0.0949235	0.160136	0	0	1.61092	2.61734	0	0
CACATTTGTATATGGA-1	0.960562	-0.550353	SI	1	SI Rorc+ Il10+	0.0350977	0.419819	0.0396219	0.212783	0	0	0	1.10903	0	1.10903
CACATTTGTCACTGGC-1	6.50268	2.77767	LI	2	LI Resting	0.185945	0.176615	0.0946186	0.0724859	5.7479	1.02439	0	0	1.02439	0
CACATTTGTTGCCTCT-1	5.67568	5.1494	SI	3	SI Gata3+ Il10-	0.209113	0.25477	0.0513172	0.0839184	0	0	0	0	0	0.960539
CACATTTTCAACGCTA-1	4.21085	0.91698	SI	3	SI Gata3+ Il10+	0.103845	0.359408	0.10378	0.204755	0	0	0	3.83078	0	2.10678
CACATTTTCCATTCTA-1	-5.72381	4.00057	LI	0	LI Rorc+ Il10+	0.0678789	0.312725	0.131892	0.303058	0	0	0	1.69528	0	0
CACATTTTCCTGTACC-1	0.109119	-1.86296	SI	1	SI Rorc+ Il10+	0.0765501	0.376212	0.100412	0.234391	0	0	0	2.60357	0	0.884648
CACATTTTCTGGTGTA-1	-5.43048	2.83244	LI	0	LI Rorc+ Il10+	0.0728471	0.3914	0.0996574	0.212528	0	0	0	2.68234	0	0
CACATTTTCTTAGAGC-1	-2.85519	3.01212	LI	0	LI Rorc+ Il10-	0.084277	0.370259	0.126437	0.279645	0	0	0	0	0	0
CACCACTAGATCTGCT-1	-2.00581	7.78883	LI	5	LI Gata3+ Il10-	0.289664	0.198503	0.0962808	0.136146	0	0	0	0	0	0
CACCACTAGCGATCCC-1	-2.64104	1.93522	LI	0	LI Rorc+ Il10+	0.0709692	0.367766	0.0836916	0.231464	0	0	0	2.63941	0	0
CACCACTAGGCACATG-1	3.93535	7.94783	LI	4	LI Gata3+ Il10+	0.283461	0.217354	0.107758	0.103107	1.49699	0	0	2.2157	3.0514	0
CACCACTAGTGGACGT-1	4.08544	5.26025	LI	3	LI Gata3+ Il10+	0.104375	0.15425	0.198772	0.116973	2.61897	0	0	2.61897	0	0
CACCACTAGTGGTAAT-1	3.60485	4.83735	SI	3	SI Gata3+ Il10-	0.198871	0.238287	0.0855729	0.100544	0	0	1.25514	0	0	0
CACCACTCAAGAGTCG-1	3.17122	3.91256	SI	2	SI Resting	0.17989	0.123044	0.0805709	0.0638366	0	1.46251	0	0	1.46251	0
CACCACTCACAGAGGT-1	1.88597	-1.66622	SI	1	SI Rorc+ Il10+	0.124611	0.31785	0.150779	0.288875	0	0	0	3.17405	0	0.850059
CACCACTGTAAATGTG-1	2.17046	-1.25232	SI	1	SI Rorc+ Il10+	0.0485487	0.474209	0.0373918	0.221473	0	0	0	4.0254	0	0.761061
CACCACTGTAACGCGA-1	4.76117	3.34857	SI	3	SI Gata3+ Il10+	0.202366	0.262862	0.111106	0.100042	0	0	0	2.39259	0	0
CACCACTGTAGCGATG-1	-1.60606	6.51786	LI	5	LI Gata3+ Il10-	0.144159	0.278658	0.108667	0.164158	0	0	0	0	0	0
CACCACTGTCAACATC-1	-4.78917	3.19728	LI	0	LI Rorc+ Il10-	0.0907672	0.411663	0.0946854	0.196877	0	0	0	0	0	0
CACCACTTCAACGGCC-1	-3.92085	0.516605	LI	0	LI Rorc+ Il10+	0.0281245	0.356794	0.0656196	0.268734	0	0	0	2.96984	0	0
CACCACTTCACATAGC-1	-5.04699	4.81101	LI	0	LI Rorc+ Il10+	0.119801	0.373554	0.0656949	0.238294	0	0	0	2.9488	0	0
CACCACTTCACATGCA-1	-3.49863	0.547435	LI	0	LI Rorc+ Il10+	0.0714217	0.36679	0.139377	0.236355	0	0	0	2.44829	0	0.919559
CACCACTTCTGTACGA-1	3.71997	5.58565	SI	3	SI Gata3+ Il10-	0.249199	0.276455	0.110601	0.133563	0	0	0	0	0.769112	0
CACCAGGAGCAATCTC-1	2.93075	-1.02595	SI	1	SI Rorc+ Il10+	0.065766	0.471482	0.0602485	0.205048	0	0	0	2.90886	0.859	1.39372
CACCAGGAGCTTTGGT-1	-4.01266	-0.0244291	LI	0	LI Rorc+ Il10+	0.0920219	0.385849	0.0363986	0.303717	0	0	0	3.37824	0	0
CACCAGGAGGCAATTA-1	-4.79807	4.6689	LI	0	LI Rorc+ Il10+	0.120918	0.383922	0.0688408	0.1912	0	0	0	1.32164	0.807148	1.32164
CACCAGGAGGTGCTTT-1	3.41943	-1.69753	SI	1	SI Rorc+ Il10+	0.0664742	0.290094	0.137504	0.240115	0	0	0	3.58618	0	0
CACCAGGCATGGTTGT-1	0.0115696	2.93668	LI	0	LI Rorc+ Il10-	0.166226	0.32612	0.0779276	0.161752	0.884897	0.884897	0	0	0	0
CACCAGGGTCTAGCCG-1	-2.46467	0.0876134	LI	0	LI Rorc+ Il10+	0.0653436	0.440545	0.0446038	0.235538	0	0	0	2.60062	0	0
CACCAGGGTTAAGAAC-1	3.60702	5.69572	SI	3	SI Gata3+ Il10-	0.237094	0.283854	0.0548338	0.0799236	0	0	0	0	3.43513	0
CACCAGGTCCGTACAA-1	1.70727	-1.49354	SI	1	SI Rorc+ Il10+	0.0921494	0.396939	0.0815995	0.251598	0	0	0	0.741624	0	1.22904
CACCAGGTCCTGCCAT-1	-2.32318	0.387661	LI	0	LI Rorc+ Il10+	0.0701907	0.311207	0.0746437	0.325955	0	0	0.997915	1.99687	0.997915	1.58218
CACCAGGTCGCGGATC-1	4.79213	2.51575	SI	3	SI Gata3+ Il10-	0.246535	0.250708	0.0995455	0.077488	0	0	0	0	0	0
CACCTTGAGACAGACC-1	3.08057	-2.14837	SI	1	SI Rorc+ Il10+	0.0359552	0.41501	0.0531666	0.251408	0	0	0	5.22199	0	1.42731
CACCTTGAGCAGGCTA-1	4.32005	3.65079	SI	3	SI Gata3+ Il10-	0.293462	0.225437	0.105769	0.0427521	0	0	0	0	1.01106	0
CACCTTGAGCTCCTCT-1	4.28334	1.1124	SI	3	SI Gata3+ Il10+	0.163183	0.294865	0.150798	0.178763	0	0	0	1.80632	0	0
CACCTTGCACAGTCGC-1	0.536756	-1.53834	SI	1	SI Rorc+ Il10+	0.025211	0.341722	0.0892865	0.242287	0	0	0	4.77504	1.10229	0
CACCTTGCAGTTCATG-1	-1.82843	4.55201	LI	0	LI Rorc+ Il10+	0.0934654	0.258716	0.116018	0.168465	0	0	0	2.72399	0	0
CACCTTGCATCACAAC-1	2.61314	3.84406	LI	2	LI Resting	0.169238	0.258616	0.0555437	0.0899418	1.03533	1.63188	0	0	0	0
CACCTTGGTCACCCAG-1	-2.34366	2.95816	LI	0	LI Rorc+ Il10+	0.100445	0.461344	0.0554527	0.24295	0	0	0	1.46305	0	0.909543
CACCTTGGTTCAACCA-1	0.433011	-2.06228	SI	1	SI Rorc+ Il10+	0.044412	0.414332	0.0313248	0.142853	0	0	0	2.80194	0	2.14195
CACCTTGTCGTTGACA-1	-4.29534	-0.021762	LI	0	LI Rorc+ Il10+	0.0549269	0.444467	0.109235	0.279436	0	0	0	3.29915	1.07411	0
CACCTTGTCTCATTCA-1	1.67404	4.16044	LI	2	LI Resting	0.129129	0.357252	0.0511348	0.0900669	0.877107	2.37391	0	0	0.877107	0
CACCTTGTCTCTTGAT-1	-5.21949	3.07488	LI	0	LI Rorc+ Il10+	0.0472493	0.386182	0.0744271	0.269049	0	0	0	2.81565	0	0
CACTCCAAGAGTCTGG-1	-2.16169	-0.956833	LI	0	LI Rorc+ Il10-	0.0764379	0.311743	0.0707792	0.178141	0	0	0	0	0	0
CACTCCAAGCCAGTAG-1	-1.24603	6.08205	LI	5	LI Gata3+ Il10-	0.180732	0.300611	0.133228	0.135611	0	0	0	0	0.759053	0
CACTCCAAGCCAGTTT-1	3.11586	7.42005	SI	3	SI Gata3+ Il10-	0.237013	0.240216	0.0234457	0.057012	0	0	0	0	2.37333	0
CACTCCACAATGAATG-1	0.00605894	5.4503	LI	2	LI Resting	0.20961	0.242649	0.019329	0.00251126	0	1.1754	0	0	0	0
CACTCCACACAAGACG-1	-4.55097	0.364245	LI	0	LI Rorc+ Il10-	0.0687772	0.363957	0.0364993	0.220211	0	0	0	0	0	0
CACTCCACACCTATCC-1	4.26611	7.58192	SI	3	SI Gata3+ Il10-	0.364966	0.15251	0.0521191	0.0924752	0	0	0	0	2.4083	0
CACTCCACAGCATGAG-1	-3.70109	3.48807	LI	0	LI Rorc+ Il10+	0.131102	0.394845	0.0776054	0.226506	0	0	0.90182	3.81006	0	0.90182
CACTCCACAGGACCCT-1	-2.58596	0.471748	LI	0	LI Rorc+ Il10-	0.0317839	0.415106	0.100967	0.238615	0	0	0	0	0	0
CACTCCACATTTCACT-1	0.145139	-0.915444	SI	1	SI Rorc+ Il10+	0.0549082	0.409686	0.0154146	0.21591	0	0	0	3.33008	0	0.86658
CACTCCAGTACCGTAT-1	0.70626	2.6097	SI	2	SI Resting	0.0454241	0.324389	0.0572196	0.130292	0	0	0	1.1306	0	0
CACTCCAGTGATAAGT-1	0.0086375	-0.488771	SI	1	SI Rorc+ Il10-	0.0995587	0.375778	0.0665003	0.224523	0	0	0	0	0	0
CACTCCAGTGCAGGTA-1	0.81429	3.46126	LI	2	LI Resting	0.157151	0.269268	0.069914	0.0637791	0	0	0	0	1.12297	0
CACTCCAGTGCAGTAG-1	1.59257	3.37397	LI	2	LI Resting	0.243108	0.188487	0.108201	0.011402	1.06707	1.67371	0	0	1.06707	0
CACTCCAGTTGGTGGA-1	1.94005	7.87556	LI	4	LI Gata3+ Il10-	0.1805	0.205654	0.0578265	0.116384	0	0	0	0	2.71976	0
CACTCCATCACCAGGC-1	0.187768	-2.4601	SI	1	SI Rorc+ Il10-	0.0229421	0.449288	0.0545552	0.206432	0	0	0	0	1.09778	1.09778
CACTCCATCCGAACGC-1	-0.213639	4.29809	SI	0	SI Rorc+ Il10+	0.131969	0.314763	0.107423	0.139721	0	0	0.882533	2.1291	2.95399	0
CACTCCATCGTTTAGG-1	1.08296	-1.18486	SI	1	SI Rorc+ Il10+	0.0391669	0.447882	0.117786	0.214689	0	0	0	4.22852	0	0.916329
CACTCCATCGTTTATC-1	2.59998	-0.858523	SI	1	SI Rorc+ Il10-	0.0791223	0.42308	0.0513644	0.19835	0	0	0	0	0	2.09724
CACTCCATCTGAAAGA-1	5.71901	5.9412	SI	3	SI Gata3+ Il10+	0.291657	0.215464	0.0926179	0.0862091	0	0	0	2.30016	1.74635	0
CAGAATCAGTGGAGAA-1	-2.46244	6.64156	LI	5	LI Gata3+ Il10+	0.156707	0.327817	0.15288	0.239222	0	0	0	1.214	0.731099	0
CAGAATCAGTGGGTTG-1	-1.19267	1.98063	LI	0	LI Rorc+ Il10-	0.119579	0.261018	0.0611661	0.13058	0	0	0	0	0	1.18175
CAGAATCAGTTGTCGT-1	-2.46028	5.42463	LI	0	LI Rorc+ Il10+	0.154882	0.402086	0.120342	0.169196	0	0	0	3.31917	0	0
CAGAATCCAAGACACG-1	-1.99776	-0.174701	LI	0	LI Rorc+ Il10+	0.0864623	0.402301	0.0859097	0.279301	0	0	0	3.43934	0.728159	0.728159
CAGAATCCATGGTTGT-1	-4.29824	-0.993865	LI	0	LI Rorc+ Il10+	0.105005	0.352464	0.0676793	0.193217	0	0	0	1.03137	0	0
CAGAATCCATTTCAGG-1	3.94398	6.34197	SI	3	SI Gata3+ Il10+	0.19164	0.276436	0.0702398	0.153694	0	0	0	1.44757	2.81684	0
CAGAATCGTAAGTAGT-1	3.12451	3.56909	LI	2	LI Resting	0.156727	0.173396	0.178413	0.0442275	1.04563	0	0	0	1.64548	0
CAGAATCGTAGAAGGA-1	-1.59183	1.74564	LI	0	LI Rorc+ Il10+	0.0237199	0.466131	0.0876269	0.205419	0	0	0	2.97552	0	0
CAGAATCGTATAGGGC-1	0.902096	6.86199	LI	4	LI Gata3+ Il10-	0.262461	0.223877	0.119981	0.0550375	0	0	1.57285	0	2.30738	0
CAGAATCGTCGAAAGC-1	-0.074235	0.0357617	SI	1	SI Rorc+ Il10+	0.11901	0.24421	0.203554	0.307835	0	0	0	1.15471	0	0
CAGAATCGTGCGGTAA-1	3.72165	0.633716	SI	3	SI Gata3+ Il10-	0.149694	0.265128	0.0877125	0.128456	0	0	0	0	1.11323	0
CAGAATCGTTCTCATT-1	1.98813	6.51112	LI	4	LI Gata3+ Il10-	0.292346	0.16808	0.0991827	0.0548541	0	0.812241	0	0	1.70833	0
CAGAATCTCAATACCG-1	4.60434	-0.184121	SI	3	SI Gata3+ Il10+	0.103714	0.407056	0.0721335	0.164723	0	0.908619	0	3.99215	0	0
CAGAATCTCACTTATC-1	-0.792924	1.93933	LI	0	LI Rorc+ Il10+	0.0921372	0.294307	0.104381	0.123605	0	0	0	1.31445	1.31445	1.31445
CAGAATCTCAGTGTTG-1	-3.15834	-0.203133	LI	0	LI Rorc+ Il10+	0.0610046	0.34162	0.109736	0.26611	0	0	0	2.44292	0	0
CAGAATCTCATTATCC-1	-1.61335	3.03835	LI	0	LI Rorc+ Il10+	0.0765816	0.470865	0.0911252	0.319985	0	0	0	2.47996	1.71783	0
CAGAATCTCCCGACTT-1	-1.10295	8.63885	LI	5	LI Gata3+ Il10+	0.284472	0.246539	0.15609	0.167546	0	0	0	1.03775	0	0
CAGAATCTCCGATATG-1	2.09572	3.75504	LI	2	LI Resting	0.220647	0.246094	0.0817472	-0.0106818	0	2.6797	1.48667	0	0	0
CAGAATCTCGCTTGTC-1	0.277867	-0.170135	SI	1	SI Rorc+ Il10+	0.1009	0.341747	0.0696707	0.310163	0	0	0	3.50815	0	0.846628
CAGAGAGAGAAACCGC-1	-2.21476	-0.907779	LI	0	LI Rorc+ Il10+	0.0859199	0.34685	0.089924	0.257223	0	0	0	1.02659	0	0
CAGAGAGAGCCAGTTT-1	1.75941	6.45784	LI	4	LI Gata3+ Il10-	0.28209	0.226018	0.126223	0.0723977	0	0	0	0	1.74299	0
CAGAGAGAGCTGAACG-1	0.971695	-0.0350717	SI	1	SI Rorc+ Il10+	0.0369649	0.385106	0.0516701	0.23185	0	0	0	1.68786	0	1.68786
CAGAGAGAGGCTCATT-1	-5.28069	3.22976	LI	0	LI Rorc+ Il10+	0.0707312	0.338267	0.113209	0.246046	0	0	0	3.02935	0	1.01685
CAGAGAGAGTTATCGC-1	0.373869	-1.59772	SI	1	SI Rorc+ Il10+	0.0463061	0.465469	0.0836415	0.237871	0	0	0	1.7523	0	1.7523
CAGAGAGCAAAGTGCG-1	3.40234	4.43591	SI	2	SI Resting	0.203637	0.142914	0.133873	0.109402	2.43104	0	0	0	2.43104	0
CAGAGAGCACATTCGA-1	3.44712	9.57801	LI	4	LI Gata3+ Il10-	0.242303	0.283803	0.0900142	0.104933	0	0	0	0	0.931469	0
[truncated: 5,870 more rows]

## Sheet: EDFig9g
	gene expression z-scores for ED fig.9g
cell_id	Cell annotation	Klrg1	Tnfrsf9	Ccr8	Gata3	Areg	H2az1	Tnfrsf4	Ikzf2	Il1rl1	Tnfrsf18	Tent5a	Penk	Nr4a1	Hopx	Pdcd1	Nfkbiz	Gpx4	Cldnd1	Cd83	Zfp36l1	Nfkbia	Rel	Samsn1	Nfkb1	Ptpn13	Bcl2a1b	Nfkbid	Ccl5	Nav2	Dusp10	Il10	Gzmb	Itm2b	Ccr2	Lag3	Ctla4	Ptms	Gpx1	Vim	Mmd	Ctsb	AW112010	Maf	Capg	Icos	Ly6a	Ikzf3	Ucp2
AAACCTGAGCAGATCG-1	LI Gata3+ Il10-	0.608793	0.885884	2.15522	2.93476	2.69698	-1.70267	1.12741	1.28903	1.0988	1.51171	3.87107	-0.356012	3.28566	-0.663515	2.48989	2.91202	0.487432	-0.137965	2.3519	2.08397	0.919225	0.536466	1.20942	1.6197	2.32868	1.32536	1.09271	-0.343081	2.47805	2.82223	-1.11897	-1.03242	-1.23035	0.211891	-0.800218	-1.43269	-1.04644	0.354621	-1.86813	-1.50092	-0.466656	-0.0518217	-1.5667	-0.652863	-1.66362	-0.833439	-0.0379772	-0.632644
AAACCTGAGCGCTCCA-1	SI Rorc+ Il10+	-0.432093	0.0964525	-0.466294	-0.654828	-1.081	-0.355174	0.53345	0.909613	-0.327895	0.528691	0.858495	-0.356012	-0.288868	1.92115	-0.517562	-0.117138	-1.8087	-1.03456	-0.571332	0.19002	-0.260887	0.914793	0.0545443	-0.422751	-0.603989	0.170591	-0.15628	-0.343081	-0.664605	-0.685318	1.33136	-1.03242	0.248651	-1.08635	1.08335	0.878917	-0.135112	0.517599	0.532272	1.63817	1.74741	0.63305	-0.716101	1.76239	0.330201	-1.49561	0.23244	1.68992
AAACCTGAGGATGCGT-1	SI Rorc+ Il10+	-0.432093	-0.629451	-0.466294	1.00625	0.431755	-0.470654	-1.79567	-0.428954	-0.327895	-0.719814	-0.628869	-0.356012	0.499023	-0.0664829	-0.517562	1.35952	-0.75642	-1.03456	-0.571332	0.753507	0.441346	-1.14664	0.0918222	-1.682	-0.603989	0.411668	0.0027431	-0.343081	0.62354	-0.685318	1.16291	1.05722	0.83525	0.316477	-0.800218	0.629193	-1.04644	0.794001	-1.19664	1.69403	1.03102	1.40888	0.0636236	0.719448	1.00592	-0.769804	0.0818226	0.455827
AAACCTGAGGCTACGA-1	SI Rorc+ Il10+	-0.432093	-0.677544	-0.466294	0.320408	0.782259	-0.542531	-0.087713	-0.0375827	-0.327895	-0.241545	-0.628869	-0.356012	0.975455	-0.144383	0.630392	0.652413	0.188255	-1.03456	-0.571332	0.358569	1.39809	0.56279	0.241054	0.0868143	-0.603989	-0.0467748	-0.0606664	-0.343081	0.534959	-0.685318	0.972672	1.41597	0.0574274	0.59207	0.580241	0.547725	1.04343	-1.44275	-0.865196	0.661812	0.149466	0.136115	1.39656	0.963415	0.0352924	-0.118221	1.20235	0.896623
AAACCTGCAATGCCAT-1	LI Rorc+ Il10+	-0.432093	-0.502318	-0.466294	-0.654828	0.59289	-0.78473	0.354069	-1.22185	-0.327895	-0.543675	-0.628869	-0.356012	0.1006	-1.68563	-0.517562	-1.32274	0.110672	0.758005	0.890032	1.9027	-0.175825	-1.14664	2.12912	-1.682	-0.603989	0.250978	0.170365	-0.343081	0.857703	-0.685318	1.78733	0.582293	1.51031	1.21902	-0.800218	0.995774	0.962241	-0.305961	0.0665801	-0.614368	-0.181041	0.494367	1.3948	-0.289383	0.215734	0.396281	0.322812	0.132714
AAACCTGCACCATCCT-1	SI Gata3+ Il10+	2.19657	-0.638717	-0.466294	1.42122	-1.081	-0.162876	0.957035	0.604975	-0.327895	0.232055	1.55355	-0.356012	1.28795	-0.593505	-0.517562	0.446244	0.615746	1.22971	-0.571332	0.892894	-0.144603	0.266152	1.5785	0.465466	0.722204	1.12112	1.44771	0.533398	0.606474	0.324444	1.48004	-0.337069	0.0639188	-1.08635	-0.800218	0.502327	-1.04644	0.464146	-0.536989	1.41841	1.00844	0.489317	-1.5667	-0.550246	0.128273	-1.49561	1.07556	-1.94108
AAACCTGCACGCATCG-1	SI Rorc+ Il10+	-0.432093	0.126857	-0.466294	-0.654828	-1.081	0.110401	0.889841	-1.22185	-0.327895	1.26785	0.897048	-0.356012	0.564903	0.533066	-0.517562	0.952207	0.647534	-0.196509	-0.571332	1.29325	0.943891	0.728244	1.08992	1.4029	-0.603989	0.20685	0.358719	-0.343081	-0.664605	-0.685318	0.481012	1.35466	0.229796	0.978089	0.840366	0.899628	0.908314	0.264707	-0.67621	1.581	-1.43368	-0.53461	-0.142033	1.45077	0.378128	0.354737	1.24743	-1.07818
AAACCTGCACGCCAGT-1	LI Rorc+ Il10+	-0.432093	-1.32882	-0.466294	-0.654828	0.390401	-0.960299	-0.458774	-1.22185	-0.327895	-1.68876	-0.628869	-0.356012	-0.858456	1.8354	-0.517562	-1.32274	-0.202115	1.18027	-0.571332	0.396806	0.218589	0.596648	0.702146	0.418579	0.68054	-0.531455	0.488471	-0.343081	-0.664605	-0.685318	1.68834	1.04301	0.693763	1.65236	1.72812	0.594758	-1.04644	0.976062	-0.179637	0.82208	1.23163	1.7275	1.44213	-0.592763	0.926692	-1.49561	0.435583	0.18312
AAACCTGCAGACAGGT-1	LI Rorc+ Il10-	-0.432093	0.684461	-0.466294	-0.654828	0.952375	-0.102239	-0.372346	-1.22185	-0.327895	1.45556	-0.628869	-0.356012	0.547478	0.865631	-0.517562	0.13883	-0.715445	-0.0135327	-0.571332	0.895844	-0.527475	1.24374	0.154606	2.12293	-0.603989	0.0832434	0.590928	-0.343081	-0.664605	-0.685318	-1.11897	-1.03242	-0.179596	1.91943	-0.800218	-0.726909	0.0976872	0.85357	0.413947	-0.721528	-1.43368	0.567582	1.16093	-0.0480727	-0.567724	0.43046	2.0585	-1.88395
AAACCTGGTAAATACG-1	SI Rorc+ Il10+	-0.432093	-0.32162	-0.466294	-0.654828	-0.30637	-1.00979	-1.79567	0.856853	-0.327895	-0.824421	-0.628869	-0.356012	1.84591	-0.0115792	-0.517562	1.46849	-0.870024	-0.1579	-0.571332	-0.415145	1.65423	-0.343112	-0.0878143	0.761554	0.594912	0.543035	-0.919357	0.449271	1.70163	0.227524	0.52895	1.48561	0.685464	1.6801	0.0242514	1.62339	-0.0640843	-1.44275	-0.90108	0.465804	1.11459	-1.07123	0.904415	0.302715	0.308107	-0.848162	0.910526	-0.669805
AAACCTGGTATATGAG-1	LI Rorc+ Il10+	-0.432093	-0.863791	-0.466294	-0.654828	-0.4791	0.248229	-0.784164	-1.22185	-0.327895	-1.04448	0.983176	-0.356012	-1.55723	1.76993	-0.517562	0.441024	0.271161	-0.381099	0.325213	0.394161	0.40173	-0.547689	-2.26565	-0.0574892	1.36401	-0.07319	-0.919357	-0.343081	-0.664605	-0.685318	-0.663197	-1.03242	0.893006	-0.498266	0.234044	0.536968	1.1302	0.458519	-0.0862669	-0.0181652	0.413734	1.13965	0.224775	0.412439	-0.45584	-0.432824	0.859985	0.588894
AAACCTGGTCGAACAG-1	LI Gata3+ Il10+	-0.432093	0.110393	-0.466294	-0.654828	-1.081	0.750914	0.386395	2.37928	-0.327895	-1.68876	-0.628869	-0.356012	-0.557735	0.944532	1.16765	-0.102833	0.847033	0.987841	-0.571332	-0.701668	-2.56357	-1.14664	-0.879665	1.83861	1.23334	-0.160802	-0.919357	-0.343081	1.09637	-0.685318	-0.181915	0.0864826	-2.25718	1.14577	-0.800218	0.697022	-1.04644	-1.44275	-0.48629	-1.50092	0.747577	0.565024	-0.16155	-2.15104	-1.22957	0.336166	-0.140113	-0.258565
AAACCTGGTCTAACGT-1	SI Gata3+ Il10-	-0.432093	1.61774	3.82273	1.61454	-1.081	0.349536	1.24751	0.496337	-0.327895	0.410924	-0.628869	-0.356012	1.09736	0.975967	-0.517562	-0.0238662	-0.858183	0.395901	2.90908	0.201644	0.498995	-0.332975	-0.789948	0.577231	-0.603989	0.560043	-0.0864301	-0.343081	-0.664605	2.01836	-1.11897	0.363895	-1.03661	-1.08635	-0.800218	0.343053	-0.0516914	1.09872	-1.86813	1.49346	0.109143	-1.52048	-0.638239	-0.665442	-1.1451	-1.49561	-0.609949	1.06155
AAACCTGGTTCAGTAC-1	LI Rorc+ Il10+	-0.432093	-1.32882	-0.466294	-0.654828	0.190688	0.798186	-0.162471	-1.22185	-0.327895	-0.120369	-0.628869	-0.356012	-0.373788	0.928353	-0.517562	1.2242	-1.8087	1.77041	-0.571332	-1.06512	-1.32163	-1.14664	0.131336	0.521644	-0.603989	0.0659223	-0.919357	-0.343081	-0.664605	-0.685318	0.837432	-1.03242	0.694369	-1.08635	-0.800218	-0.897465	-1.04644	-1.44275	0.48967	-0.286633	-1.43368	-0.297922	-1.5667	0.762043	0.18991	0.220383	-1.52506	1.31556
AAACCTGTCACCACCT-1	SI Rorc+ Il10+	-0.432093	-0.254552	-0.466294	-0.654828	1.28509	-0.509552	-0.734585	-1.22185	-0.327895	-1.68876	-0.628869	-0.356012	0.71595	-0.330705	-0.517562	0.413637	-1.8087	-1.03456	-0.571332	0.854795	0.458571	0.606113	0.0306291	1.48537	-0.603989	1.78265	1.61425	-0.343081	0.575422	0.299776	1.11621	1.92072	1.16397	1.51356	-0.800218	-0.211728	-1.04644	-0.516755	-0.561526	0.394263	0.194469	0.672308	-0.577234	1.17715	-0.123059	1.0619	-0.549821	-0.255818
AAACCTGTCCCTCAGT-1	LI Rorc+ Il10+	-0.432093	0.326013	-0.466294	-0.654828	-1.081	-0.301968	1.11429	0.452667	-0.327895	0.357556	-0.628869	-0.356012	-0.920699	0.112583	1.22147	-1.32274	-0.892566	0.351842	-0.571332	-0.656966	-2.56357	-1.14664	1.34909	-0.367115	0.566121	-0.608174	-0.919357	-0.343081	-0.664605	-0.685318	1.17428	-0.646435	-1.09368	1.36405	2.05242	1.23035	1.79746	-0.085739	-0.279266	0.274151	0.804837	1.49496	0.604037	-0.711199	1.1337	1.23066	1.09117	-0.709437
AAACCTGTCTACTATC-1	LI Rorc+ Il10+	-0.432093	-1.32882	0.372259	-0.654828	1.69608	-1.09651	-1.79567	0.0930843	-0.327895	-0.932607	-0.628869	-0.356012	0.0521854	-0.152831	-0.517562	-1.32274	-0.0636031	-1.03456	-0.571332	1.1163	-0.334803	-0.443686	1.51766	-0.484408	-0.603989	0.590956	-0.199762	0.79821	0.340646	0.113267	1.54141	-0.462775	1.16471	0.0500412	0.387335	0.711372	0.368529	1.70477	-0.125404	0.446046	0.324144	1.85879	0.137898	-0.839638	0.365238	0.506388	1.41775	-1.20587
AAACCTGTCTGCGTAA-1	LI Rorc+ Il10+	-0.432093	-0.393236	-0.466294	0.201854	-1.081	0.061398	-1.23059	-0.161149	-0.327895	-0.392547	0.271707	-0.356012	-0.300048	0.648363	0.490842	-1.32274	0.000711546	0.65531	-0.571332	0.0630083	-2.56357	-1.14664	1.01794	-0.919544	-0.603989	-0.187212	-0.919357	-0.343081	-0.664605	-0.685318	-0.202004	0.289618	0.87295	0.434443	1.81932	0.793279	-0.145589	1.88245	1.53051	0.0154955	1.39608	1.71142	1.76229	1.27003	1.02832	1.21348	1.97698	1.06459
AAACGGGAGAGACTTA-1	LI Rorc+ Il10+	-0.432093	-1.32882	-0.466294	-0.654828	1.2087	-1.70267	-0.160255	0.655308	-0.327895	0.166581	-0.628869	-0.356012	-0.641149	-1.68563	-0.517562	0.789885	0.206211	-1.03456	-0.571332	0.262637	-0.0904967	-0.0179946	0.134588	-1.682	-0.603989	-1.39273	-0.919357	-0.343081	-0.664605	-0.685318	0.739909	0.806243	1.75655	-1.08635	0.357844	0.27951	0.33339	1.16589	1.52291	0.742124	0.595924	0.58895	-1.5667	0.900665	-0.706739	-0.586195	-1.52506	1.85438
AAACGGGAGCAATATG-1	LI Gata3+ Il10-	1.63144	0.562682	2.66253	2.83088	1.02523	0.3981	0.686002	0.365406	0.585945	0.563821	2.67965	-0.356012	0.420168	-0.765017	1.43718	0.615712	0.297805	0.264758	0.877734	0.349697	0.703665	1.07172	0.0913023	1.54899	1.5272	-0.20131	1.22432	-0.343081	0.623128	0.937365	-1.11897	-1.03242	-0.525622	-1.08635	-0.260113	-2.45547	0.69981	-0.880627	0.149862	0.000829816	0.483418	-0.762859	0.490918	-0.80164	-1.02087	0.0810461	0.30726	-2.38155
AAACGGGAGCCTCGTG-1	LI Rorc+ Il10+	-0.432093	0.310384	-0.466294	-0.654828	-1.081	0.117888	-0.941847	-1.22185	-0.327895	-1.68876	-0.628869	-0.356012	-0.172996	-1.68563	-0.517562	0.366748	-0.508063	0.180148	0.418944	0.240948	0.178261	-1.14664	0.739724	-0.529952	-0.603989	0.313408	0.220374	-0.343081	0.927564	0.579522	-0.271741	-1.03242	1.18159	0.00682456	-0.800218	0.252765	-1.04644	1.40872	0.278624	-0.573683	-1.43368	-1.24206	0.842438	0.591464	0.295067	-0.598501	1.47806	1.21736
AAACGGGAGGCAAAGA-1	SI Rorc+ Il10+	-0.432093	-1.32882	-0.466294	2.28918	-1.081	0.00883661	0.146255	-1.22185	-0.327895	-0.587147	-0.628869	-0.356012	0.299052	-0.455829	-0.517562	-0.308203	0.0497771	-1.03456	-0.571332	-0.078324	0.55295	0.838159	-1.11299	-1.682	-0.603989	0.198829	1.42179	-0.343081	-0.664605	0.478112	0.0916346	-0.249412	0.594804	0.475682	1.23632	1.05704	-1.04644	0.256146	-0.682187	0.403744	-1.43368	0.8263	1.04297	0.0978795	0.148869	0.544758	1.32289	0.883853
AAACGGGAGGTACTCT-1	SI Rorc+ Il10+	-0.432093	1.30636	-0.466294	-0.654828	-0.0249629	0.071134	0.471527	0.796724	-0.327895	0.52397	-0.628869	-0.356012	0.842366	1.07245	-0.517562	0.061791	0.870223	-0.0771901	-0.571332	0.311313	1.05619	0.25095	-0.692629	1.37708	-0.603989	-0.514862	-0.0210795	-0.343081	1.33401	-0.685318	0.910099	-1.03242	-0.0612843	-1.08635	1.31044	1.20502	0.662191	-1.44275	-1.86813	0.408913	1.70398	-0.633424	1.05005	0.447327	0.598323	0.776186	0.0467822	0.722067
AAACGGGAGTTGAGAT-1	SI Resting	-0.432093	0.460975	-0.466294	-0.654828	-0.462303	-0.317431	-1.00109	0.540419	-0.327895	0.0392556	-0.628869	0.625164	0.513417	-0.138006	0.900384	1.20453	-1.8087	-1.03456	0.350232	-0.928795	-0.600012	1.40446	-0.457569	1.35645	0.941951	-1.39273	0.141292	-0.343081	-0.664605	0.491759	-1.11897	-0.52246	-1.11597	-1.08635	-0.800218	-2.26697	-1.04644	-0.33629	-1.09575	-0.638021	-0.214461	-1.31382	-1.5667	-2.15104	-0.832168	-1.49561	-1.52506	-1.06903
AAACGGGCAAGCTGAG-1	SI Rorc+ Il10+	-0.432093	0.607639	-0.466294	-0.654828	0.0834465	0.44803	1.84205	-1.22185	-0.327895	-0.613035	-0.628869	-0.356012	1.58603	0.864353	-0.517562	0.906466	-0.640457	0.0565007	1.43011	0.918118	1.07348	1.5529	1.14828	2.40293	-0.603989	0.167548	1.07688	-0.343081	-0.664605	-0.685318	1.70255	1.37604	-0.696897	0.444982	0.800057	-0.0425384	0.176164	0.222755	-0.190678	2.41599	0.401557	-2.27638	0.658498	-0.383875	-0.881772	-1.49561	-1.52506	-1.80595
AAACGGGCAATGAAAC-1	SI Rorc+ Il10+	-0.432093	1.35943	-0.466294	-0.654828	-1.081	-0.914451	-0.17308	-0.417238	-0.327895	-0.705496	-0.628869	-0.356012	2.2546	2.27639	-0.517562	0.773318	-0.74087	-1.03456	-0.571332	0.776179	0.665405	0.676947	1.63139	0.962956	-0.603989	0.431623	2.03379	-0.343081	-0.664605	-0.685318	1.7657	2.2457	-0.221137	1.42344	1.0709	2.03675	0.0710788	0.504638	0.2824	-1.50092	1.05605	-0.310774	0.514173	1.1177	-0.0395016	-0.0262384	0.10177	-0.449999
AAACGGGCACCCATGG-1	LI Rorc+ Il10+	-0.432093	-0.556668	-0.466294	-0.654828	0.883078	-0.845094	-0.605145	-0.346437	-0.327895	-0.618976	-0.628869	-0.356012	-1.55723	0.531261	-0.517562	-1.32274	-1.8087	-1.03456	-0.571332	-0.62048	-0.654083	-1.14664	0.257486	-1.682	-0.603989	-1.39273	-0.919357	0.637605	-0.664605	-0.685318	1.82047	1.00546	1.13245	-1.08635	1.74988	-0.0528418	1.69421	0.631151	0.888642	0.568908	0.851573	0.223114	0.204752	2.60967	0.316598	0.310694	0.659135	1.76432
AAACGGGGTCTCCACT-1	SI Rorc+ Il10+	-0.432093	-0.430404	-0.466294	0.690482	0.40243	-0.70486	-0.445344	-1.22185	-0.327895	-0.444042	-0.628869	-0.356012	1.22685	-1.68563	-0.517562	1.59678	-1.8087	-1.03456	-0.571332	0.469564	2.24022	1.02537	0.179002	1.55533	-0.603989	0.780195	0.883132	-0.343081	-0.664605	-0.685318	1.12362	1.28186	0.339571	1.35284	-0.800218	1.71159	-1.04644	-1.44275	-1.00553	-1.50092	0.638285	0.630135	-0.246299	0.310004	0.588439	-0.0768298	0.455279	0.560136
AAACGGGGTGTAATGA-1	SI Rorc+ Il10+	-0.432093	-1.32882	-0.466294	-0.654828	-0.511054	-0.409259	-0.351237	-0.381682	-0.327895	-0.662045	-0.628869	-0.356012	-0.339776	-0.947796	0.788657	-1.32274	-1.8087	0.00679155	-0.571332	-0.180678	-1.75056	-1.14664	0.459034	-0.694366	-0.603989	-1.39273	0.6161	-0.343081	-0.664605	-0.685318	1.13001	1.84657	0.462765	0.762996	0.738822	1.12318	1.91314	-0.423473	0.61697	1.27543	1.65441	0.325151	0.920426	0.822508	1.10949	0.26063	1.79887	0.381863
AAACGGGGTTTGACTG-1	LI Rorc+ Il10+	-0.432093	-0.302105	-0.466294	-0.654828	-0.59021	0.64037	-1.16536	-0.0578307	-0.327895	-0.266289	-0.628869	-0.356012	-0.483893	-1.68563	-0.517562	-1.32274	-0.263888	-0.137835	-0.571332	-0.385543	0.383234	1.41926	-0.77727	0.0597668	-0.603989	-1.39273	-0.919357	-0.343081	-0.664605	-0.685318	0.553472	-1.03242	-0.174508	0.566405	1.98778	0.883119	1.6405	-0.0305851	-0.0829199	0.329459	-0.466516	0.859972	0.354083	1.34759	-1.6635	0.0882942	0.946768	0.973057
AAACGGGTCAAACCAC-1	LI Rorc+ Il10+	1.41874	0.181652	-0.466294	0.139414	-0.208433	-1.70267	0.270582	-0.227762	-0.327895	-1.68876	-0.628869	-0.356012	-1.55723	-0.812623	-0.517562	-0.645971	0.463983	-1.03456	-0.571332	0.877908	-0.0895857	-0.463486	0.766909	-0.975117	-0.603989	-0.262919	-0.919357	-0.343081	-0.664605	-0.685318	-0.00700577	0.922042	0.784759	0.348408	0.970442	0.69518	0.334239	-0.236741	0.431903	-1.50092	1.59647	2.26424	0.653239	0.452604	0.0551805	1.77099	0.874466	1.09346
AAACGGGTCCACGAAT-1	SI Gata3+ Il10+	-0.432093	-0.345663	-0.466294	-0.654828	0.4056	1.45736	0.79398	1.32708	-0.327895	0.0530623	1.35018	-0.356012	0.585113	-0.433892	0.551249	0.556384	-0.329426	0.346983	-0.571332	0.255591	0.557909	0.97899	0.345837	1.04913	0.5613	1.61571	-0.119867	1.75299	-0.664605	-0.685318	-0.524663	0.860126	0.105929	-1.08635	-0.800218	0.102904	-0.0916247	-0.608728	0.0994566	1.70147	-0.514664	1.00174	0.597768	0.669818	-1.70685	0.0327911	-0.646686	0.497758
AAACGGGTCCTTTCTC-1	SI Gata3+ Il10+	1.4897	-0.577514	-0.466294	1.5575	-1.081	-0.868246	0.0772077	-1.22185	-0.327895	-0.0566385	-0.628869	-0.356012	1.65746	0.909442	-0.517562	2.00292	0.761566	1.04153	-0.571332	-1.51559	1.31991	-0.178971	-1.17652	-1.682	-0.603989	1.05049	0.0712205	3.86447	-0.664605	-0.685318	0.329055	1.31086	-1.95336	1.07393	0.192671	0.948139	-1.04644	-1.44275	-0.0475764	0.70296	-1.43368	-0.00757693	2.13331	0.616142	-0.518023	0.0376617	0.949457	-0.0533832
AAACGGGTCTAACGGT-1	LI Rorc+ Il10-	-0.432093	1.01461	0.412139	0.201301	0.00577145	0.900028	0.59149	-0.161734	-0.327895	0.268971	0.271126	-0.356012	-0.579701	-0.488889	-0.517562	-1.32274	-0.000183243	0.279408	0.80563	-1.72806	-0.821767	0.673347	-0.910125	-0.0800953	-0.603989	-1.39273	-0.919357	-0.343081	-0.664605	1.38227	-1.11897	-0.669984	0.828215	-1.08635	0.435523	0.00156907	-0.14617	-0.156637	-0.200788	-0.497914	0.972568	-0.198511	1.17631	0.572703	0.764086	-0.902263	0.521846	-0.0999718
AAACGGGTCTTTACAC-1	LI Rorc+ Il10-	-0.432093	0.958432	-0.466294	-0.654828	2.33601	-1.70267	0.665746	-1.22185	-0.327895	-1.68876	-0.628869	-0.356012	-0.345652	1.45094	-0.517562	-1.32274	-0.0649236	0.594011	0.272732	1.06855	0.0637125	0.728777	-0.585574	0.258567	-0.603989	1.39943	0.60869	-0.343081	0.692484	-0.685318	-1.11897	1.02324	0.932124	0.379277	2.06352	0.675886	0.113747	1.13286	1.32674	1.06787	1.12098	0.316451	1.41741	2.04271	-0.233913	0.878106	0.153758	0.879239
AAAGATGAGCTGAAAT-1	LI Gata3+ Il10-	0.599822	1.1378	1.70537	0.609195	0.533434	0.745426	0.963251	0.701672	-0.327895	0.109894	1.21011	-0.356012	0.447588	0.945862	1.97381	-0.245673	0.144649	-0.145693	-0.571332	1.05508	-0.323101	1.03858	-0.0667004	0.0481906	-0.603989	1.78557	0.94423	0.120286	0.00737463	0.549819	-1.11897	-0.291849	-1.36108	-1.08635	0.315345	-0.832418	-0.471958	0.501326	-0.0268495	0.226846	0.865287	0.167186	-1.0305	0.199621	-0.762581	0.98108	-0.996571	0.714087
AAAGATGCACTTCTGC-1	LI Rorc+ Il10+	-0.432093	0.537366	-0.466294	-0.654828	2.20036	-1.70267	0.047618	-1.22185	-0.327895	0.13012	0.381672	-0.356012	-0.184778	2.38919	-0.517562	0.352367	0.166615	0.810252	-0.571332	-0.851197	0.458435	-1.14664	0.632506	0.601005	-0.603989	-0.0630887	-0.919357	-0.343081	0.517801	0.254001	-0.107591	0.053508	1.20115	1.07998	2.75952	0.37163	-0.0355914	-0.559784	0.164261	1.16467	-0.460732	-0.0434217	1.17603	-0.645092	-0.44277	0.810508	-0.595138	-0.966379
AAAGATGCAGTATCTG-1	LI Gata3+ Il10-	2.45508	2.35593	2.25289	3.4752	-0.0323147	2.36129	0.928575	1.24701	3.97578	0.977837	3.11744	2.84351	1.10693	1.54907	3.83201	1.45581	0.578958	1.19535	0.990706	1.06425	-0.0580416	2.4846	1.63813	2.36	0.693191	1.67382	1.17291	-0.343081	-0.664605	0.302353	-1.11897	-1.03242	-1.39372	-1.08635	-0.800218	-1.34334	0.648866	-1.44275	-1.22003	-0.346056	-0.410648	-0.988142	0.0156355	0.164821	-1.06502	-0.0805313	-0.547269	-0.537433
AAAGATGCATCCTTGC-1	LI Gata3+ Il10+	1.06676	0.629322	-0.466294	2.10576	0.237489	-1.0806	0.0252628	-0.180203	0.92451	0.48117	0.817423	-0.356012	0.234961	0.696115	0.469692	0.675668	0.965145	-0.247497	-0.571332	1.50686	1.12438	0.377267	1.09606	0.927664	2.93883	0.401771	1.66241	0.36829	-0.664605	-0.685318	0.416083	-1.03242	0.551557	0.409913	-0.0600114	0.615696	1.41977	-0.672369	-0.222132	-0.515388	-0.0411906	0.948392	0.735167	0.134655	-1.28048	0.283536	-0.194149	0.608428
AAAGATGCATTGGTAC-1	LI Resting	-0.432093	1.03324	-0.466294	0.514117	-0.480619	-0.351727	0.910376	1.97024	-0.327895	1.86958	-0.628869	-0.356012	-0.741146	0.545306	2.90745	0.229285	0.478511	-1.03456	-0.571332	-2.40452	-0.256625	-0.141193	-0.0619919	-0.0609132	0.896185	0.17459	0.109893	0.648382	-0.664605	1.53894	-1.11897	-1.03242	-1.90089	-1.08635	-0.800218	-0.344088	-1.04644	0.230272	-0.408602	-1.50092	-1.43368	1.33015	-0.419399	-2.15104	-0.141173	-0.685464	-1.52506	0.48591
AAAGATGGTCAGAAGC-1	LI Gata3+ Il10-	-0.432093	1.58152	0.969586	-0.654828	1.01063	-0.664725	0.355361	2.0777	-0.327895	1.32843	0.842257	2.96104	0.257468	-0.75515	-0.517562	-1.32274	0.803121	0.278684	-0.571332	-0.350668	-0.390573	2.60181	-0.910872	1.44012	1.19197	1.96881	0.312828	4.36872	-0.664605	-0.685318	-1.11897	-0.439987	-0.165099	-1.08635	0.434842	-0.580171	-1.04644	0.49991	0.517283	1.29747	0.706957	-0.19935	-1.5667	-0.0898024	0.168866	-0.0298061	-1.52506	-1.55847
AAAGATGGTCCGCTGA-1	SI Rorc+ Il10+	-0.432093	-0.0349479	-0.466294	-0.654828	1.34743	0.176209	0.272492	-0.507885	-0.327895	0.655046	0.362449	-0.356012	0.211309	1.3352	-0.517562	1.1994	0.138083	-0.149632	-0.571332	0.753705	0.857152	-0.335534	-0.793885	0.0423743	-0.603989	-0.0845557	2.10525	-0.343081	1.20536	0.236133	1.81086	-0.38883	0.756196	1.4134	2.23145	2.29906	0.552206	-0.57658	0.0297543	0.121141	0.858177	0.990301	0.919614	0.540311	1.19169	0.0737419	0.665447	0.705522
AAAGATGGTCTCGTTC-1	LI Rorc+ Il10+	-0.432093	-1.32882	-0.466294	-0.654828	-0.460337	0.0277582	-0.998567	-1.22185	-0.327895	-0.570684	-0.628869	-0.356012	-1.55723	-0.134364	-0.517562	-1.32274	0.535575	0.099456	-0.571332	-0.924888	0.575382	-1.14664	-0.00701216	-0.606482	1.79924	0.218634	1.90928	-0.343081	-0.664605	-0.685318	0.639002	1.39328	1.10588	0.495119	2.77158	-1.04246	1.77791	1.28705	0.324865	0.949087	1.28477	1.52162	0.723169	0.466582	-0.827661	0.365855	0.731886	1.20909
AAAGATGGTGACTACT-1	LI Resting	-0.432093	-1.32882	-0.466294	-0.654828	-1.081	-1.70267	-1.79567	-1.22185	-0.327895	0.5606	-0.628869	-0.356012	-1.55723	-1.68563	-0.517562	-0.234042	0.99403	0.806087	2.95333	-1.39497	-2.56357	-1.14664	-1.02874	-1.682	2.51603	-1.39273	-0.919357	-0.343081	0.906965	-0.685318	-1.11897	-1.03242	-0.529162	-1.08635	-0.800218	-0.752052	-1.04644	-1.44275	-1.86813	-0.585679	-1.43368	-0.0475318	0.358416	-0.239448	0.49341	0.437557	-0.289073	-1.68573
AAAGATGGTGACTCAT-1	LI Rorc+ Il10+	-0.432093	0.714388	-0.466294	-0.654828	0.930446	0.12403	0.65591	-1.22185	-0.327895	-1.68876	0.911931	-0.356012	0.162194	1.32277	-0.517562	0.549543	0.665998	-1.03456	-0.571332	-0.668355	-0.449526	0.114055	-0.45033	0.509978	-0.603989	0.726547	-0.124016	-0.343081	-0.664605	-0.685318	-0.527748	1.63616	0.097024	0.993608	1.37338	1.04496	1.5434	0.819451	0.808029	0.802599	0.464208	0.29316	0.850565	0.249243	1.11777	-0.196029	1.26628	0.748041
AAAGATGGTGAGTGAC-1	LI Rorc+ Il10+	-0.432093	0.427351	-0.466294	-0.654828	-1.081	0.699686	-0.460919	-0.465651	-0.327895	-0.212066	-0.628869	0.943989	-1.55723	-0.118656	-0.517562	-1.32274	-0.205002	1.83866	-0.571332	-0.326647	0.512469	-1.14664	0.504146	-0.793073	-0.603989	-1.39273	-0.919357	-0.343081	-0.664605	-0.685318	1.28482	-1.03242	0.911738	0.622568	0.0812572	0.999433	1.43176	1.36955	1.11701	-0.78546	1.22796	0.438581	-0.000219121	1.00565	-0.137577	0.626371	1.76177	1.06075
AAAGATGTCTTGACGA-1	SI Rorc+ Il10+	-0.432093	0.379027	-0.466294	-0.654828	0.986084	0.194125	0.487781	-0.370366	-0.327895	0.357622	-0.628869	-0.356012	-0.0131146	1.26274	-0.517562	0.856381	0.760958	-1.03456	-0.571332	-0.161531	0.197877	0.755761	0.910766	-0.681064	-0.603989	-1.39273	-0.919357	-0.343081	0.718723	-0.685318	1.14685	1.11898	0.487566	1.07342	2.09551	0.762385	1.27935	-1.44275	-0.0479793	1.29439	-1.43368	-0.509046	1.21944	1.22276	1.23699	-0.716173	0.180911	1.41405
AAAGCAAAGACGACGT-1	LI Gata3+ Il10-	-0.432093	1.09465	-0.466294	-0.654828	0.926234	-0.866077	0.0803237	0.116634	-0.327895	1.35218	-0.628869	-0.356012	-0.00972533	0.727283	-0.517562	0.183642	-0.675336	-1.03456	-0.571332	-1.00766	0.202125	-0.176456	0.215127	-0.108587	-0.603989	0.514648	0.0737956	4.73676	0.722798	-0.685318	-1.11897	0.43549	-0.749075	1.51602	-0.800218	0.0753519	-1.04644	-1.44275	0.552317	-1.50092	-0.292049	0.18589	-0.459636	1.2283	0.0577662	0.782254	-1.52506	0.924559
AAAGCAACAGATGGGT-1	LI Rorc+ Il10+	-0.432093	-1.32882	-0.466294	-0.654828	-1.081	1.13573	-1.79567	-1.22185	-0.327895	-1.68876	-0.628869	-0.356012	-1.55723	-1.68563	-0.517562	-1.32274	0.00700191	-1.03456	-0.571332	-2.40452	-0.269843	-1.14664	-2.26565	-1.682	-0.603989	0.852139	-0.919357	-0.343081	-0.664605	-0.685318	1.1839	-1.03242	1.2874	-1.08635	-0.800218	-0.764005	-1.04644	0.217043	-0.195378	0.741737	1.20679	1.87897	-1.5667	0.900138	0.319059	-1.49561	0.223004	0.251208
AAAGCAAGTAAGAGGA-1	LI Rorc+ Il10+	-0.432093	-0.131693	1.37301	0.49202	-0.491968	0.758622	-0.613234	-1.22185	-0.327895	0.387646	-0.628869	-0.356012	-0.305741	-1.68563	-0.517562	0.885722	-0.656346	-1.03456	-0.571332	-0.356616	-0.664689	0.783672	0.747682	-1.682	-0.603989	-1.39273	-0.919357	-0.343081	-0.664605	-0.685318	1.17166	-1.03242	0.945935	0.427556	1.48718	0.940755	0.838589	0.203803	0.259635	0.355683	0.380673	-0.483117	-0.441087	0.374906	1.69842	-0.700778	0.982182	0.447431
AAAGCAAGTAATAGCA-1	SI Rorc+ Il10+	-0.432093	-0.601612	-0.466294	0.434111	0.0279595	0.152642	-1.07739	-0.397392	-0.327895	-1.68876	0.515864	-0.356012	-0.358897	-0.250007	-0.517562	1.04657	-0.714533	-1.03456	-0.571332	1.6038	0.873031	-0.210009	0.155992	-0.712834	-0.603989	0.465196	2.46057	-0.343081	-0.664605	-0.685318	0.70099	1.70934	-0.622211	0.737106	0.714651	0.544792	0.0986418	-1.44275	0.414975	2.24772	-0.331531	-0.551089	0.117988	1.16257	-1.54194	-0.740913	0.563637	1.11866
AAAGCAAGTACATGTC-1	LI Rorc+ Il10-	-0.432093	0.287385	-0.466294	-0.654828	0.345684	-1.70267	0.755065	0.255635	-0.327895	-0.513862	-0.628869	-0.356012	-1.55723	-1.68563	-0.517562	-0.24071	0.152124	0.796719	-0.571332	1.14687	0.0146782	-1.14664	0.0772887	-1.682	1.02568	0.286476	0.198737	-0.343081	-0.664605	-0.685318	-1.11897	-1.03242	0.875376	0.561703	0.320486	0.782648	1.49848	-1.44275	0.506182	-0.103028	1.01582	-1.26169	-0.320364	1.07465	0.260937	-0.143142	-1.52506	1.44586
AAAGCAAGTATAAACG-1	LI Proliferating	-0.432093	1.88739	2.20984	-0.0309691	1.11664	2.08669	1.48237	0.385596	-0.327895	1.49374	0.849099	0.511221	0.356117	0.362395	0.73572	-1.32274	1.28628	0.546062	-0.571332	-0.0536649	0.940959	-0.230843	0.387556	-0.430706	-0.603989	1.07039	-0.370052	1.8691	-0.664605	-0.0757157	-1.11897	-1.03242	-1.81122	-1.08635	-0.249632	-0.114228	-0.390415	-0.464781	1.70059	-0.294365	-0.0106929	0.534467	-0.954392	0.0930279	-0.157219	1.29681	-1.52506	-0.614432
AAAGCAAGTATATGAG-1	LI Resting	-0.432093	-1.32882	-0.466294	-0.654828	-1.081	0.534487	0.508988	-1.22185	-0.327895	0.147785	-0.628869	-0.356012	-1.55723	0.637494	1.81895	0.0082461	-0.23918	1.60857	-0.571332	-0.575035	-0.108627	-1.14664	0.238402	-1.682	-0.603989	0.315315	-0.919357	-0.343081	-0.664605	-0.685318	-1.11897	-1.03242	-1.44936	0.232817	-0.800218	-0.111087	-0.0225909	0.380487	0.456005	-0.803463	-0.448219	0.888399	-1.5667	-1.20213	1.4709	0.826673	-1.52506	1.01003
AAAGCAAGTGAGCGAT-1	LI Gata3+ Il10-	-0.432093	-0.372307	-0.466294	2.35777	0.466305	-0.103633	0.691034	2.38005	-0.327895	-1.68876	-0.628869	-0.356012	1.07469	-0.733286	-0.517562	-1.32274	-1.8087	-1.03456	-0.571332	-0.0241271	0.995393	1.44459	0.650842	-0.407233	-0.603989	-1.39273	0.341781	-0.343081	-0.664605	0.714256	-1.11897	-1.03242	-0.314471	-1.08635	-0.800218	0.161015	-1.04644	0.537512	1.96268	-1.50092	0.748392	-0.553666	-1.5667	-0.755129	-0.569438	-0.502939	-0.139487	-1.52409
AAAGCAAGTGAGTATA-1	LI Resting	-0.432093	-1.32882	-0.466294	-0.654828	0.156966	0.0850556	-0.514341	0.873406	-0.327895	-0.520322	-0.628869	-0.356012	-0.675576	-0.082999	-0.517562	0.731078	1.26225	0.788349	-0.571332	-2.40452	-1.63834	-0.0604098	-1.04307	-0.558037	-0.603989	-1.39273	0.192589	-0.343081	-0.664605	0.548687	-1.11897	-1.03242	-0.772096	-1.08635	-0.800218	0.445395	-1.04644	-1.44275	-1.86813	-1.50092	-0.155495	-0.350384	0.798991	-0.25787	-0.0121051	-1.49561	0.354092	0.173369
AAAGCAATCAGCCTAA-1	SI Rorc+ Il10+	-0.432093	-1.32882	-0.466294	0.92801	0.121204	0.0334113	-0.251707	-0.0234497	-0.327895	0.942447	-0.628869	-0.356012	1.47792	-1.68563	-0.517562	-1.32274	1.42787	-1.03456	-0.571332	0.74859	0.0175473	-1.14664	-0.733308	-0.273258	-0.603989	-0.0307122	0.474324	-0.343081	-0.664605	-0.685318	0.7424	-1.03242	0.893897	-1.08635	-0.800218	0.128586	-1.04644	-1.44275	-0.367301	1.61334	0.168359	-1.01159	-1.5667	1.7381	-0.401028	1.27007	0.00613392	0.924321
AAAGCAATCCAGAGGA-1	LI Rorc+ Il10+	-0.432093	-0.0915492	-0.466294	2.00774	0.286524	-1.70267	-0.573582	-0.318565	-0.327895	-0.584914	-0.628869	-0.356012	-1.55723	0.801142	0.886786	-0.306146	0.866659	-1.03456	-0.571332	-0.300704	-0.612845	-1.14664	-0.472036	-1.682	-0.603989	-0.36612	0.13112	-0.343081	0.802879	-0.685318	0.810447	-1.03242	0.5137	1.16226	-0.800218	0.180554	-1.04644	0.259018	0.0219781	-0.173752	-0.226154	0.582121	-0.395737	-0.345399	1.34645	0.713744	-0.370933	-1.08465
AAAGCAATCCCATTAT-1	LI Rorc+ Il10+	-0.432093	-0.682521	-0.466294	-0.654828	-0.282825	-0.550039	0.0552891	-1.22185	-0.327895	0.139412	-0.628869	-0.356012	-0.177767	0.0274405	-0.517562	0.360924	-0.836271	0.819676	-0.571332	-2.40452	0.801998	-1.14664	0.228574	-0.29888	-0.603989	-1.39273	0.448975	-0.343081	-0.664605	-0.685318	0.717697	-0.195936	1.29022	-1.08635	1.85234	0.669427	1.3781	1.75624	1.15805	-0.0855035	1.60834	1.9685	-1.5667	0.949929	0.970316	-0.126187	-1.52506	2.09101
AAAGCAATCGCATGAT-1	LI Gata3+ Il10+	3.37065	-1.32882	-0.466294	2.49714	0.629674	0.635133	-0.697923	-1.22185	-0.327895	-0.717639	-0.628869	-0.356012	0.145479	-1.68563	0.717929	-1.32274	1.53798	0.93656	-0.571332	-0.477415	-1.79458	-1.14664	1.49897	-0.747843	2.09166	-1.39273	-0.919357	-0.343081	1.38242	1.36715	0.255839	0.613811	-0.684615	-1.08635	-0.800218	0.476725	-1.04644	-1.44275	-0.126975	-1.50092	-1.43368	-2.27638	1.85922	0.920831	0.153753	-0.768175	0.834289	0.778482
AAAGCAATCGTTACGA-1	LI Gata3+ Il10+	2.67877	1.58313	2.46357	2.73697	2.53198	1.1893	1.56911	1.09195	1.15879	0.739323	1.49323	1.96983	-0.147922	1.1593	3.47493	1.56739	2.49057	1.42814	-0.571332	1.36882	0.741957	1.48196	0.864389	0.410854	0.673729	-0.536022	1.92745	-0.343081	1.8184	1.28722	-0.0771351	-1.03242	-0.772295	-1.08635	0.604575	0.536739	0.000497029	-0.528261	0.761233	-0.787735	-1.43368	0.165593	-1.5667	-0.599743	-1.08366	1.20671	1.01362	-0.0365085
AAAGCAATCTACTTAC-1	LI Rorc+ Il10+	-0.432093	-0.353518	0.45662	-0.654828	-1.081	-0.0777804	-1.20236	-1.22185	1.01525	-0.337519	1.95302	-0.356012	-0.92927	-1.08756	-0.517562	-0.0783066	-0.904901	0.335945	-0.571332	-0.927648	-2.56357	-1.14664	0.330579	-0.382192	-0.603989	-0.618737	-0.919357	0.419831	-0.664605	0.193607	0.488575	-0.651632	-0.0813242	1.17849	-0.800218	1.067	-1.04644	-0.101299	1.6134	-1.50092	1.05216	1.88557	0.843871	-0.32942	1.52381	0.825923	0.850852	-0.218064
AAAGCAATCTATCGCC-1	LI Gata3+ Il10+	2.53848	1.31464	3.27611	1.25273	-1.081	2.55087	0.35192	0.222402	3.40447	0.623846	1.7177	-0.356012	0.187767	2.38247	1.72783	1.16902	0.702804	0.755528	2.45697	0.92703	0.783014	1.19867	0.154108	1.45773	-0.603989	1.93017	-0.105898	-0.343081	2.08106	-0.685318	0.795043	-1.03242	-0.892752	-1.08635	-0.800218	-0.363387	1.58192	-0.594156	-0.910163	1.67733	0.0784848	-0.752123	-0.65994	1.02203	-0.256283	-0.173563	0.63431	-0.4086
AAAGCAATCTCCAGGG-1	LI Rorc+ Il10+	-0.432093	0.654624	-0.466294	-0.654828	0.00712606	-0.915219	0.00879774	-0.418021	-0.327895	-0.706453	-0.628869	-0.356012	0.158965	-1.68563	-0.517562	0.109053	-0.120307	-1.03456	-0.571332	-1.07682	-0.107635	-0.233445	0.806208	0.20356	-0.603989	-0.479155	-0.919357	1.08212	-0.664605	0.352112	0.671564	1.18203	0.675129	0.70285	-0.800218	1.11263	0.0699905	0.100667	-0.114075	-0.297247	0.267027	0.402182	-0.524666	0.244735	0.666812	1.36558	0.852975	-0.451723
AAAGCAATCTCGCTTG-1	SI Gata3+ Il10+	0.874411	1.65872	-0.466294	-0.654828	1.26445	0.490929	1.6059	1.01737	-0.327895	0.457687	-0.628869	2.05297	-0.719992	1.35072	0.894074	0.954024	1.16305	1.14249	1.20348	2.23692	0.641455	0.848784	0.321073	2.11711	0.935071	1.35896	-0.919357	2.3692	-0.664605	-0.685318	-0.334036	-1.03242	-0.453145	-1.08635	-0.800218	0.270147	-1.04644	-0.341214	0.630896	-0.168012	-0.219887	-0.422627	0.259581	-0.337589	0.161203	-1.49561	2.10301	-3.02123
AAAGTAGAGAGCAATT-1	SI Gata3+ Il10+	-0.432093	1.03605	-0.466294	0.628976	-1.081	-0.24209	-0.186376	1.93745	-0.327895	1.1686	0.720714	-0.356012	0.146044	0.529551	0.993609	0.756142	0.170002	-1.03456	-0.571332	0.393559	1.4084	-0.0423998	0.443455	0.808587	1.04359	-0.288029	0.211026	4.04666	-0.664605	2.04911	-0.27869	2.03328	-0.328791	-1.08635	-0.800218	0.477609	-1.04644	-1.44275	0.11204	0.885609	-0.134302	0.950062	0.82786	0.226698	-1.36433	-1.49561	0.379931	-0.471069
AAAGTAGAGATTACCC-1	SI Rorc+ Il10-	0.855096	-1.32882	-0.466294	0.526688	-1.081	-0.339609	-1.79567	-1.22185	-0.327895	0.434108	-0.628869	-0.356012	1.40147	-0.900037	-0.517562	0.632326	2.07727	-1.03456	-0.571332	-0.0896982	1.23539	-0.130381	0.294975	0.672083	-0.603989	0.581605	0.120962	-0.343081	-0.664605	-0.685318	-1.11897	1.13734	0.660195	1.14743	-0.800218	0.388628	0.886071	0.664735	0.0103114	-1.50092	-1.43368	0.4213	1.02933	1.13923	0.35411	0.0945598	0.694505	0.867774
AAAGTAGCAAACTGTC-1	LI Rorc+ Il10+	-0.432093	-0.77188	-0.466294	0.179147	2.4966	0.337899	-1.79567	-1.22185	-0.327895	-1.68876	1.55465	2.36807	-0.975002	-0.775284	-0.517562	0.180371	-1.8087	1.15806	-0.571332	-0.383346	0.0534198	-0.42931	-0.00369101	0.166632	0.4663	0.974671	-0.919357	-0.343081	-0.664605	-0.685318	-0.222833	-0.679363	-0.400805	0.0699287	2.35221	1.88624	1.41052	0.465106	0.104558	0.592651	0.35174	0.940082	0.471931	0.983625	0.26972	0.411143	0.484259	0.0336654
AAAGTAGCAAGCTGGA-1	LI Rorc+ Il10-	-0.432093	-1.32882	-0.466294	-0.654828	1.59729	0.442574	-0.127409	0.330786	-0.327895	-1.68876	-0.628869	-0.356012	-0.616034	-0.78924	-0.517562	-1.32274	-1.8087	0.230571	-0.571332	-0.784162	-1.57585	-1.14664	1.05552	-1.682	1.12617	0.371889	-0.919357	-0.343081	0.993654	-0.685318	-1.11897	-1.03242	0.219741	1.04957	-0.800218	0.242118	-1.04644	0.440876	1.02779	-0.535193	-0.0691737	0.633645	0.446039	-0.837145	-0.229275	0.508953	1.27292	0.979161
AAAGTAGCAGATGAGC-1	LI Gata3+ Il10-	-0.432093	-0.170198	2.41021	-0.654828	-0.189912	-0.884633	0.908021	0.428551	3.44024	-0.0835366	1.19497	-0.356012	-0.345995	1.87665	-0.517562	0.534685	0.381607	1.3335	0.755962	-0.682133	0.0632328	0.345643	0.1773	-0.700382	-0.603989	1.01963	1.30253	-0.343081	-0.664605	0.392407	-1.11897	-1.03242	0.367038	-0.154895	-0.800218	-0.338388	-1.04644	0.559481	1.43686	0.30672	-1.43368	0.704847	-0.484192	0.811491	0.733421	0.752812	0.153282	0.369816
AAAGTAGCAGCTCGAC-1	SI Rorc+ Il10+	-0.432093	-0.564962	-0.466294	-0.654828	-1.081	-0.376036	-1.04119	-0.355841	-0.327895	-1.68876	-0.628869	-0.356012	0.446147	1.08831	-0.517562	0.881736	0.441857	-1.03456	-0.571332	0.8023	1.57929	-1.14664	0.942034	0.311444	-0.603989	0.534598	-0.919357	-0.343081	-0.664605	-0.685318	1.36991	1.24734	0.344228	-0.120363	-0.800218	1.21799	-1.04644	1.19304	-0.209287	1.70023	-1.43368	0.0166045	0.631627	1.07815	0.0810431	-0.702877	0.641659	0.953453
AAAGTAGCATGACGGA-1	LI Rorc+ Il10+	-0.432093	0.201874	-0.466294	0.888098	-1.081	0.367747	-1.79567	-1.22185	-0.327895	0.431956	-0.628869	-0.356012	-1.55723	-1.68563	-0.517562	-1.32274	-1.8087	0.41335	-0.571332	-2.40452	0.882087	0.824864	-2.26565	-1.682	1.37614	0.579603	-0.919357	-0.343081	1.23323	-0.685318	0.381267	-0.0620821	0.839467	0.84939	0.56149	-2.56264	-1.04644	-1.44275	1.1474	-0.39567	0.886225	1.57448	1.83622	0.569486	-0.445315	0.0929475	2.07151	-0.625385
AAAGTAGCATTGTGCA-1	LI Gata3+ Il10-	0.796524	2.10721	1.34736	1.5615	0.926057	1.19569	1.82973	-1.22185	4.84936	-0.0533245	1.2293	-0.356012	-0.323198	1.4808	-0.517562	-1.32274	2.90166	0.624192	0.780943	0.192182	-0.939783	-1.14664	0.487369	-0.678289	-0.603989	0.812042	1.03211	-0.343081	-0.664605	1.81835	-1.11897	-1.03242	-0.115466	-1.08635	-0.800218	-0.975261	-1.04644	-0.406881	-0.447041	-0.234725	-1.43368	1.11868	-1.5667	0.0089685	-1.50656	1.64195	0.18487	-1.17362
AAAGTAGGTAAGGATT-1	LI Rorc+ Il10+	-0.432093	-0.516495	-0.466294	0.561568	-1.081	-0.800476	-0.993315	-0.300891	-0.327895	0.480384	0.649852	-0.356012	-1.55723	0.458881	-0.517562	-0.286257	0.547003	0.106928	-0.571332	-0.916771	-2.56357	-0.100379	-0.442836	-0.00621537	-0.603989	0.227474	-0.919357	-0.343081	1.65139	-0.685318	1.61953	-0.517469	0.791645	1.96741	1.5808	0.132705	-1.04644	2.1637	0.0454281	-0.629575	0.939201	1.91634	1.59887	-0.316003	-0.397609	1.4041	0.742888	0.350046
AAAGTAGGTCTGATCA-1	SI Rorc+ Il10+	-0.432093	-0.0842739	-0.466294	-0.654828	-0.463912	0.0203673	-0.263308	-0.31219	-0.327895	0.0355085	1.81326	-0.356012	1.49952	-0.886768	-0.517562	-0.298973	-0.601458	0.0929233	-0.571332	-0.0648693	1.3836	0.456311	0.324341	0.699081	-0.603989	1.36204	0.721546	-0.343081	-0.664605	-0.685318	0.632108	0.67589	-0.449814	0.487523	1.81304	-0.0774412	1.76683	0.269024	-1.09775	1.55959	0.917604	1.3014	1.77901	0.113031	-0.417058	1.3011	0.722246	1.3255
AAAGTAGGTGTAATGA-1	LI Resting	-0.432093	-0.666948	-0.466294	-0.654828	-1.081	-1.70267	-1.79567	-1.22185	-0.327895	-1.68876	-0.628869	-0.356012	-0.45022	-1.68563	0.649069	-1.32274	-1.8087	-0.104492	0.186895	0.00378753	-0.330511	0.217235	-1.30617	0.404287	-0.603989	0.338385	-0.919357	-0.343081	-0.664605	1.28048	-1.11897	-1.03242	-0.341858	0.252783	-0.800218	-0.526994	-0.00423777	0.960658	1.06415	-0.365057	-1.43368	-0.403286	-0.0103996	0.399069	-1.0892	-0.396656	2.01361	0.164655
AAAGTAGGTTCTGTTT-1	LI Rorc+ Il10+	-0.432093	1.00933	-0.466294	-0.654828	0.0023857	-0.462471	-0.404302	-0.42269	-0.327895	-0.712158	-0.628869	-0.356012	-0.0846092	-0.573836	3.41539	-0.423333	-0.748106	-0.0440359	-0.571332	-0.737826	-0.11564	-1.14664	-0.223591	-0.193802	0.750628	-0.484461	-0.919357	-0.343081	-0.664605	-0.685318	0.261654	-1.03242	0.525533	0.325796	0.131336	0.43065	0.0635066	1.06057	0.376812	-1.50092	-0.365349	-0.319955	-1.5667	0.235145	-0.302854	-0.336739	-0.503973	-1.27343
AAAGTAGTCAGCGACC-1	SI Gata3+ Il10+	2.97037	1.24776	2.53094	2.64656	1.90149	0.9713	-0.712371	0.0215803	5.05556	1.36577	1.55329	-0.356012	-0.410668	0.954385	1.92587	0.446035	0.277069	-0.0649735	2.38035	1.42723	1.07485	0.638817	0.562291	1.75187	2.84575	0.393477	0.526692	-0.343081	1.35548	2.16906	-0.442708	-0.595017	-0.402228	-1.08635	-0.800218	-1.3078	0.0400447	-0.493717	0.00487235	1.17602	0.228556	0.36163	-0.552616	0.200246	-1.59273	-0.779533	-0.525557	-0.851477
AAAGTAGTCAGGTTCA-1	LI Gata3+ Il10+	1.74355	-0.673367	1.58276	-0.654828	0.721153	-0.536242	-0.0806017	-0.478744	3.14885	1.11517	1.47048	-0.356012	0.792348	-1.68563	-0.517562	1.88135	0.530798	1.62165	0.179541	1.39338	1.66072	-1.14664	0.251491	1.17247	-0.603989	0.610765	1.13071	-0.343081	-0.664605	0.273743	1.34221	-0.366653	-0.0264944	-0.257454	-0.800218	1.19509	-0.0143462	0.00176758	0.381672	0.166933	-0.440283	-0.680629	-0.0231681	-0.204757	0.388778	0.306402	-0.575594	0.146466
AAAGTAGTCCAAAGTC-1	LI Rorc+ Il10+	-0.432093	0.602781	-0.466294	0.503267	-0.486191	-0.362209	0.525352	0.146489	-0.327895	0.402773	-0.628869	-0.356012	-1.55723	0.0491966	-0.517562	0.603468	0.00727237	1.41391	0.31465	-1.48946	-0.269596	-1.14664	0.965128	-1.682	-0.603989	0.162429	-0.919357	-0.343081	0.75988	-0.685318	0.0639471	-1.03242	0.0547548	-0.108306	0.794807	1.77927	0.171364	1.43321	-0.0135317	-0.206294	1.94405	-0.191516	0.652002	0.391797	0.319367	1.84295	-0.404751	0.826189
AAATGCCAGAAAGTGG-1	LI Resting	-0.432093	1.48199	2.02424	-0.654828	0.381641	1.02389	0.820253	1.47789	-0.327895	0.946068	0.883158	0.363628	-0.940416	1.16155	2.02898	-1.32274	1.22691	1.24326	1.08374	0.581392	-0.0382546	1.81808	-0.873206	1.00681	3.81953	0.193801	0.985501	-0.343081	-0.664605	-0.685318	-1.11897	-1.03242	-2.75825	-1.08635	-0.800218	-1.21677	-0.117373	-0.631219	-0.31177	-1.50092	-0.539447	-0.547693	-1.5667	-1.28997	-0.117247	-1.49561	-1.52506	-1.09403
AAATGCCAGAGCTATA-1	LI Rorc+ Il10+	-0.432093	-1.32882	-0.466294	-0.654828	0.606063	0.405354	-1.79567	-1.22185	-0.327895	0.360526	-0.628869	-0.356012	-0.770585	0.204137	-0.517562	-1.32274	0.764306	1.36846	-0.571332	-2.40452	-2.56357	-1.14664	1.51575	-1.682	-0.603989	-1.39273	-0.919357	-0.343081	0.721357	1.04064	0.330736	0.358128	0.491103	1.31393	1.15454	0.431455	0.13843	0.179659	-0.447957	0.852035	0.354068	-0.230217	0.946592	0.344595	1.93085	0.279106	0.952096	-0.050423
AAATGCCCACAAGACG-1	SI Rorc+ Il10-	-0.432093	-1.32882	-0.466294	-0.654828	-1.081	-0.0197684	-0.299002	-1.22185	-0.327895	-0.00959003	-0.628869	-0.356012	2.22798	-0.911743	-0.517562	0.610652	0.821949	-1.03456	-0.571332	1.00336	1.29504	-0.145523	0.2689	1.11314	-0.603989	1.48727	0.678628	-0.343081	-0.664605	0.451995	-1.11897	-1.03242	-0.506405	-1.08635	-0.800218	0.288756	-1.04644	-1.44275	0.394337	-0.667172	-1.43368	-1.34634	-0.424339	0.676919	1.39662	-1.49561	1.51304	-1.12421
AAATGCCCACAGGCCT-1	SI Gata3+ Il10+	3.16393	1.51882	3.7143	1.75724	1.27362	2.17133	1.07417	0.604378	-0.327895	0.797803	3.65434	-0.356012	1.98503	1.78727	2.92025	1.62575	-1.8087	0.506209	3.34967	2.3933	1.45414	2.91519	0.336125	2.96666	-0.603989	2.27652	2.25448	-0.343081	0.605873	2.6959	-0.044321	-1.03242	-1.10918	-1.08635	-0.800218	-0.685498	-1.04644	-1.44275	-1.20585	1.08119	-1.43368	-0.964416	-0.552936	-0.128468	-2.53445	-1.49561	-0.525872	-1.94159
AAATGCCCACCTCGTT-1	LI Resting	-0.432093	-1.32882	-0.466294	-0.654828	-1.081	-1.70267	-1.79567	0.924546	-0.327895	-1.68876	-0.628869	-0.356012	-1.55723	-1.68563	-0.517562	-1.32274	-1.8087	1.62581	1.59749	-0.164504	-0.486556	-1.14664	-2.26565	0.841128	-0.603989	-1.39273	-0.919357	-0.343081	-0.664605	2.08484	0.736572	0.167724	-3.56589	-1.08635	1.70176	-3.96745	-1.04644	-1.44275	-0.0503919	-1.50092	-1.43368	-2.27638	2.12864	-2.15104	-2.53445	1.11379	-1.52506	-3.02123
AAATGCCCACTCTGTC-1	LI Rorc+ Il10+	-0.432093	-0.45064	-0.466294	-0.654828	-1.081	-0.212704	-0.301948	-1.22185	-0.327895	-0.472078	-0.628869	-0.356012	-1.55723	1.16482	-0.517562	-1.32274	0.209812	-1.03456	-0.571332	0.173428	-0.367942	0.31665	-2.26565	-1.682	-0.603989	-1.39273	-0.218778	-0.343081	0.314082	0.0921642	1.23097	0.527791	1.1823	0.610189	-0.0980041	1.52926	-0.209751	0.402438	0.494967	-0.93096	0.858314	0.871723	1.0582	-0.493029	0.32344	0.225438	1.22632	1.0131
AAATGCCCAGTAGAGC-1	LI Rorc+ Il10+	-0.432093	0.0220488	-0.466294	0.0184196	-0.496506	-0.381673	-0.323844	-0.360237	-0.327895	-0.307088	0.567452	-0.356012	-1.55723	0.836008	-0.517562	-0.749069	-1.13222	0.36681	-0.571332	0.27948	-1.08155	-0.567556	0.62299	-0.35292	-0.603989	-1.39273	-0.919357	-0.343081	-0.664605	-0.0274557	0.205019	1.52454	1.07505	1.09096	0.517721	1.53188	0.523883	0.193187	1.14961	0.865597	0.824716	0.69707	0.803211	0.36159	0.561603	0.291192	-0.0804527	1.14755
AAATGCCCATGCTAGT-1	SI Rorc+ Il10+	-0.432093	0.304078	-0.466294	-0.654828	-1.081	1.18687	0.606823	-1.22185	-0.327895	-0.714045	-0.628869	-0.356012	-0.821752	-0.285146	-0.517562	0.0997424	1.16153	-0.0459491	-0.571332	1.06412	0.712796	-1.14664	-1.24577	0.192626	-0.603989	-1.39273	0.550538	-0.343081	-0.664605	0.945928	0.259654	0.664475	1.10879	0.692474	-0.800218	0.640154	-1.04644	0.803171	-0.517591	0.889914	-1.43368	-0.101349	-0.532719	0.231969	0.653389	1.28241	1.10811	1.27803
AAATGCCCATGTAGTC-1	LI Rorc+ Il10+	-0.432093	-1.32882	-0.466294	0.105875	-0.690297	0.0873908	0.583051	-1.22185	-0.327895	0.344337	-0.628869	0.263596	0.377115	-1.17984	-0.517562	-0.674549	0.399255	-1.03456	-0.571332	1.09928	0.517321	-1.14664	0.253899	0.0494159	0.372265	0.28126	-0.919357	-0.343081	-0.664605	-0.685318	0.584483	1.29543	1.36067	-0.0179376	-0.800218	-0.453645	1.49146	0.0664225	1.10282	-0.594686	0.535307	0.362409	0.590013	0.201099	0.128873	1.4188	0.0643723	0.929339
AAATGCCGTACGAAAT-1	SI Gata3+ Il10+	3.6908	0.51739	0.948253	2.10973	0.994048	1.72384	1.13967	-1.22185	1.73074	0.689974	1.23706	-0.356012	1.14773	-0.505435	-0.517562	0.45727	0.290318	1.55976	2.45788	1.01311	0.396414	-1.14664	0.726203	0.778489	0.47497	-0.206431	0.294521	-0.343081	1.51867	2.01607	0.995427	-1.03242	0.555674	-1.08635	-0.0582309	-0.288974	0.40327	-0.176444	-0.528692	0.340757	0.36284	0.50176	-0.741535	0.860873	-1.2779	-0.540139	-0.19141	-2.14245
AAATGCCGTCATGCAT-1	LI Resting	-0.432093	-0.594257	-0.466294	-0.654828	-1.081	1.06062	0.206133	-0.389053	-0.327895	-0.08717	0.527443	-0.356012	0.829835	-0.534668	-0.517562	-0.385477	0.722181	-1.03456	0.270169	-0.685606	-1.75769	-0.200535	-1.20079	-0.703031	-0.603989	-0.446232	0.604799	-0.343081	-0.664605	3.08491	-1.11897	-1.03242	-0.293223	-1.08635	-0.800218	-1.67413	0.773828	-0.432416	-1.86813	-1.50092	0.31834	-2.27638	-1.5667	-1.07904	-2.53445	-1.49561	-1.52506	-0.095953
AAATGCCGTGGACGAT-1	SI Rorc+ Il10+	-0.432093	-1.32882	-0.466294	-0.654828	0.31559	-0.92256	0.15227	-0.425515	-0.327895	0.257696	-0.628869	-0.356012	0.147929	-0.286834	-0.517562	0.469859	-0.133553	-1.03456	-0.571332	0.920331	1.14167	0.287318	-0.651696	-1.682	-0.603989	-0.487672	0.00674262	-0.343081	-0.664605	-0.685318	0.660789	1.57649	0.191083	0.976352	-0.800218	0.0265655	-1.04644	-0.47665	0.26997	0.759696	0.253683	1.08599	1.10211	0.727046	0.504854	0.197138	0.510057	1.37712
AAATGCCTCAGAGGTG-1	LI Gata3+ Il10+	3.7659	0.963138	3.24269	1.47537	0.681732	1.97251	1.70265	0.552435	2.03908	1.29436	-0.628869	1.70507	1.27683	2.51524	-0.517562	-0.703741	1.05181	1.16459	1.36452	0.517885	0.259585	0.216772	0.855687	1.93095	2.12982	2.15454	-0.919357	-0.343081	-0.664605	1.60459	-0.0814693	-0.361373	0.549539	-1.08635	-0.800218	-1.37545	-0.282542	0.0132225	0.851079	-0.15278	-1.43368	0.679001	-0.3735	0.623449	-2.53445	0.738943	-0.822319	-0.20231
AACACGTAGAATTCCC-1	SI Gata3+ Il10-	-0.432093	0.622232	-0.466294	1.42134	0.232287	-0.687729	-0.426192	1.21253	-0.327895	-1.68876	-0.628869	-0.356012	1.53818	0.615822	-0.517562	-0.156728	0.760553	-1.03456	0.475545	0.330433	0.989697	1.05269	1.29015	-0.464103	-0.603989	-0.215229	-0.919357	-0.343081	1.01857	2.69691	-1.11897	1.12699	-0.895239	0.0693077	-0.800218	0.604796	-1.04644	-0.185834	-0.228625	-0.520684	-1.43368	-2.27638	-1.5667	1.4286	0.396145	-1.49561	-1.52506	0.0325602
AACACGTAGACGCACA-1	SI Resting	-0.432093	-1.32882	0.522633	0.30899	-0.585975	0.00256084	0.182067	1.18159	-0.327895	-0.797009	-0.628869	-0.356012	-0.182045	-0.156953	-0.517562	0.355704	0.170549	-0.130097	0.613443	-1.64297	-1.42895	0.547634	-1.33258	0.604918	-0.603989	-1.39273	0.815031	-0.343081	-0.664605	2.71044	-1.11897	-1.03242	-1.21702	-1.08635	-0.800218	-0.574904	-1.04644	-0.557459	-1.86813	-1.50092	-0.45817	-1.0389	-1.5667	-1.21171	-2.53445	-1.49561	-1.52506	-0.0955309
AACACGTAGCGCCTCA-1	LI Rorc+ Il10+	-0.432093	-0.362789	-0.466294	-0.654828	-1.081	0.546666	0.204749	1.39693	-0.327895	0.566955	-0.628869	-0.356012	0.14484	0.330818	-0.517562	-1.32274	-0.914982	0.704514	0.109126	-0.687066	-0.971092	-0.381596	0.312516	0.487854	-0.603989	1.21688	-0.919357	-0.343081	-0.664605	-0.685318	0.303702	0.48226	0.653125	0.972615	0.835319	-0.935834	0.9023	1.34284	1.16266	0.671503	1.6358	0.582608	-0.146926	-0.032679	0.827282	0.48593	0.577615	-0.237566
AACACGTAGCTAGTTC-1	LI Resting	-0.432093	1.39012	-0.466294	1.26973	0.0748772	0.92972	1.2322	0.482046	-0.327895	1.03562	-0.628869	-0.356012	-1.55723	-0.0109596	-0.517562	0.317161	1.4838	1.89305	-0.571332	-1.66596	-0.162862	-1.14664	1.17027	0.559638	-0.603989	-1.39273	-0.0963411	0.936748	-0.664605	2.19194	-1.11897	1.42936	-1.05526	1.04073	-0.800218	-0.182262	-0.0635279	-1.44275	1.44014	-0.122295	-0.487621	0.0764994	-0.649287	-0.680451	0.452148	0.775369	-1.52506	-1.444
AACACGTAGGAGTACC-1	SI Gata3+ Il10-	-0.432093	2.04903	-0.466294	2.97777	1.43344	-0.707167	0.461246	1.79372	-0.327895	1.25007	-0.628869	0.737237	2.76857	0.426327	-0.517562	-1.32274	-1.8087	0.224984	3.17397	0.612142	1.24974	0.0078275	2.38834	0.13648	2.01818	1.34048	0.879681	-0.343081	-0.664605	1.3112	-1.11897	1.00272	-2.33896	-1.08635	-0.800218	0.489946	0.364959	-1.44275	-1.00752	-0.0372959	-0.0751987	-2.27638	-1.5667	0.659411	-0.672165	-1.49561	-1.52506	-0.885538
AACACGTCAGACGCAA-1	LI Proliferating	-0.432093	-1.32882	-0.466294	-0.654828	-1.081	2.14351	-0.143399	-1.22185	-0.327895	1.10538	-0.628869	-0.356012	-1.55723	-0.0201197	-0.517562	-1.32274	-1.8087	-1.03456	-0.571332	0.284993	-2.56357	0.332233	-0.601144	-0.151753	-0.603989	-1.39273	-0.919357	-0.343081	-0.664605	-0.685318	-1.11897	0.890569	0.431678	-1.08635	0.717201	0.846348	1.58759	0.858048	0.813684	0.662377	0.306535	0.136746	0.120823	0.290196	-0.967342	0.863433	-1.52506	-0.402965
AACACGTCAGTAAGAT-1	LI Rorc+ Il10+	-0.432093	-1.32882	1.45013	-0.654828	0.295579	-0.620344	0.101809	-1.22185	-0.327895	1.27802	-0.628869	-0.356012	0.451058	0.342679	-0.517562	0.961039	0.39113	-0.191274	-0.571332	-0.131565	-0.214307	-0.373702	0.687559	-0.383244	0.549269	0.491156	-0.919357	-0.343081	1.63279	-0.685318	-0.163849	-0.414656	-0.0829312	0.986553	-0.800218	-1.34832	-1.04644	0.811778	1.1038	-1.50092	-1.43368	-0.315071	0.582077	-0.33074	1.58045	0.361921	1.7137	-0.45562
AACACGTCATAGGATA-1	SI Rorc+ Il10+	-0.432093	-1.32882	-0.466294	-0.654828	-0.178506	-0.0674777	-1.05703	0.92147	-0.327895	0.351059	-0.628869	0.556087	0.419119	0.354247	-0.517562	1.61994	-1.8087	-1.03456	-0.571332	1.40286	1.31281	-1.14664	0.902841	-0.118111	-0.603989	1.2472	0.0666201	-0.343081	1.49674	-0.685318	1.65264	1.26884	-0.761439	1.3044	0.750561	1.0233	1.27189	-1.44275	-0.233196	0.843579	0.344794	-0.8723	-0.467635	-1.0597	0.44864	0.0323504	0.174766	0.909635
AACACGTCATGACGGA-1	LI Rorc+ Il10+	-0.432093	1.7138	-0.466294	-0.654828	-0.162331	-0.376036	0.881406	-1.22185	-0.327895	-0.630467	0.573557	-0.356012	-1.55723	1.86179	-0.517562	-0.348098	-0.659388	-1.03456	0.303728	-1.50074	-0.286754	-0.162804	-2.26565	0.87197	-0.603989	-0.408485	-0.919357	-0.343081	-0.664605	0.432362	0.0517448	0.182394	-0.223544	0.80522	1.73234	0.395085	1.30884	-0.392123	-1.13472	1.00234	0.833289	1.66316	0.972526	0.645635	0.485539	0.926306	-0.418561	-3.02123
AACACGTCATGTTCCC-1	LI Gata3+ Il10-	1.45696	1.16185	0.664604	1.86746	1.53726	-0.0867096	1.76824	-0.387364	3.43849	1.88483	1.19394	-0.356012	1.83136	0.334699	1.5235	1.7312	-0.0664067	-1.03456	2.38353	1.13574	1.63673	-1.14664	1.47352	-0.138753	-0.603989	1.69131	1.93603	-0.343081	-0.664605	1.00902	-1.11897	-1.03242	-0.788313	-1.08635	-0.800218	-0.450789	-1.04644	-1.44275	1.28557	-1.50092	-1.43368	-0.260918	-1.5667	0.810274	0.019659	0.876761	-1.52506	-0.384782
AACACGTGTACACCGC-1	LI Resting	-0.432093	-1.32882	3.31824	-0.654828	-1.081	0.25844	0.233897	0.780045	-0.327895	-0.756867	-0.628869	-0.356012	-0.435052	-1.01594	-0.517562	0.0469037	-0.193594	-1.03456	0.199213	0.776287	0.138762	0.235922	0.029166	-1.682	-0.603989	0.647013	-0.919357	-0.343081	-0.664605	2.49468	-1.11897	-0.606028	-1.70441	-1.08635	-0.800218	0.345236	0.0126939	-0.517607	-0.172766	-0.0422013	-0.414257	-0.649198	-1.5667	-0.584498	-1.0694	-1.49561	-0.550718	-0.0152077
AACACGTGTCCGAATT-1	SI Gata3+ Il10-	-0.432093	0.874716	2.67037	1.28834	1.68552	0.0855739	0.38083	1.69793	-0.327895	0.541983	2.2811	-0.356012	0.746373	0.347001	2.74082	-0.246238	0.6139	-1.03456	0.395182	1.13829	0.261829	-1.14664	1.30907	0.463832	1.88979	-1.39273	-0.919357	-0.343081	0.889359	1.6706	-1.11897	-1.03242	-1.36193	-0.0194065	0.314761	-2.81718	0.282057	-1.44275	0.499476	0.481993	-1.43368	-2.27638	-1.5667	0.546752	0.473	-1.49561	-1.52506	-0.501084
AACACGTGTGATGTCT-1	LI Rorc+ Il10+	-0.432093	0.0967589	-0.466294	-0.654828	-0.53016	-0.445739	0.175562	0.394376	-0.327895	0.286323	0.498572	-0.356012	0.365097	0.436641	-0.517562	-1.32274	-0.731062	-0.0281175	0.249158	-0.448582	-0.999589	-1.14664	-0.625042	-0.173724	-0.603989	0.0655201	0.572793	-0.343081	-0.664605	-0.685318	1.08756	-0.314997	0.879262	0.71646	1.08376	0.27528	0.735605	0.113847	0.489264	-0.732661	-1.43368	-0.0761626	0.096594	-0.0705868	0.81658	0.219996	1.36587	0.50254
AACACGTGTTACCGAT-1	SI Rorc+ Il10+	1.07098	1.13556	-0.466294	0.72485	0.240213	0.205271	1.2168	-0.177267	-0.327895	0.691298	1.56853	-0.356012	1.55069	2.06247	-0.517562	1.4312	-1.8087	-1.03456	-0.571332	2.09215	-0.411246	1.84517	1.48683	1.19449	1.16663	-0.205531	0.921137	-0.343081	1.90651	-0.685318	1.41806	0.5298	-0.386281	-1.08635	-0.800218	0.889623	-1.04644	-1.44275	-0.21873	1.77057	-1.43368	-0.220872	-0.212568	1.2389	0.998459	-1.49561	0.497033	-0.332397
AACACGTGTTCCCGAG-1	LI Rorc+ Il10+	-0.432093	-0.521963	-0.466294	-0.654828	0.298318	0.0275186	-0.998716	-1.22185	-0.327895	-1.68876	-0.628869	-0.356012	0.0713505	0.290193	-0.517562	-1.32274	0.0726104	-1.03456	-0.571332	-2.40452	-0.0580416	-1.14664	0.61114	-0.606683	-0.603989	-1.39273	0.144464	-0.343081	-0.664605	-0.685318	0.106508	0.415327	1.36988	-0.0659849	-0.800218	-0.539072	0.922409	2.68062	0.441721	-0.159714	1.28443	-1.31094	-0.380863	1.5187	-1.43323	0.365618	-0.356273	0.0848606
AACACGTGTTGCCTCT-1	LI Resting	-0.432093	0.470947	-0.466294	-0.654828	-1.081	0.296215	1.72582	-1.22185	-0.327895	1.42361	-0.628869	-0.356012	-1.55723	-1.68563	3.09145	1.28978	1.57136	0.345211	-0.571332	0.450124	-0.317267	-1.14664	1.43887	-1.682	-0.603989	-1.39273	-0.919357	-0.343081	-0.664605	0.751397	-1.11897	-1.03242	-0.490885	-1.08635	-0.800218	-1.96167	1.27011	-1.44275	-0.925376	-1.50092	-1.43368	-2.27638	-1.5667	-2.15104	-0.526553	-0.476597	-1.52506	-0.718549
AACACGTTCACATACG-1	LI Resting	-0.432093	-0.777621	-0.466294	-0.654828	-1.081	0.325241	0.222032	-1.22185	-0.327895	0.458218	-0.628869	-0.356012	0.847247	0.604381	-0.517562	-1.32274	-0.0502753	-1.03456	-0.571332	0.316837	0.714529	1.60444	-0.9519	1.2784	-0.603989	-0.682502	-0.192616	-0.343081	-0.664605	0.640713	-1.11897	-1.03242	-1.44469	0.0597101	-0.800218	-0.120863	-0.178507	-0.196273	-1.3389	-0.528825	-0.598289	-1.19202	-0.756604	-0.82848	-1.29757	-1.49561	-0.212294	-2.15849
AACACGTTCCGCAGTG-1	SI Rorc+ Il10+	-0.432093	-1.32882	-0.466294	0.521754	-1.081	-0.00618014	-0.286918	-1.22185	-0.327895	0.427524	0.607998	-0.356012	-1.55723	0.0680372	-0.517562	0.924635	0.0314503	-1.03456	0.829715	1.09905	1.46101	-0.134625	-0.0513101	-0.63483	0.905986	0.876795	1.09461	-0.343081	0.782619	-0.685318	1.49439	1.60617	0.572265	0.460278	-0.800218	-0.116633	1.3588	0.239393	-1.86813	0.137561	-0.242825	-0.448676	-0.411903	0.0781476	-0.865263	0.695277	0.246541	1.7106
AACACGTTCCTTTCTC-1	LI Gata3+ Il10-	1.22194	1.27372	-0.466294	-0.654828	0.527935	-0.267362	1.42977	1.80213	-0.327895	0.652643	2.03141	3.74793	-0.206213	-1.05961	-0.517562	-0.0290561	-0.862659	-1.03456	-0.571332	-0.404962	-0.396988	0.798895	-0.0759015	-0.33075	2.29885	0.981232	-0.919357	4.04521	-0.664605	0.234686	-1.11897	-1.03242	-0.702324	0.195846	1.6346	0.436483	0.988501	-0.0482088	0.140459	-0.826479	1.55939	1.35153	-1.5667	-0.671378	-0.472834	0.416427	-1.52506	-0.137516
AACACGTTCGTCTGAA-1	SI Gata3+ Il10+	-0.432093	0.483504	-0.466294	2.83391	2.10743	0.884912	-1.104	1.41954	2.15518	0.253251	-0.628869	-0.356012	1.61268	0.1188	-0.517562	0.989689	-0.137843	-0.0505413	3.01296	2.01434	1.88786	-1.14664	0.361593	0.733328	-0.603989	0.704555	1.47015	0.546304	-0.664605	1.96648	-0.432641	-1.03242	-0.0128775	-1.08635	-0.800218	0.631555	-1.04644	-1.44275	0.368811	0.245011	-1.43368	-1.43849	-1.5667	0.493819	-0.621359	-0.768874	0.0835546	-0.827274
AACACGTTCTAACGGT-1	LI Gata3+ Il10-	-0.432093	0.505969	1.08269	-0.654828	0.213093	-0.274622	-0.133696	1.00828	-0.327895	-0.823441	0.3543	-0.356012	-0.503281	-0.405437	0.583324	0.59565	-0.86896	-0.156906	-0.571332	1.97328	-0.550649	0.151863	0.173567	-1.682	-0.603989	-1.39273	-0.0958745	3.11108	3.17396	-0.685318	-1.11897	-0.636489	-0.873315	-1.08635	-0.800218	0.32285	-0.0629708	-1.44275	0.0205214	-0.121702	-1.43368	0.456477	-0.648767	-0.679744	0.309938	-0.161209	1.64577	0.689645
AACACGTTCTGTGCAA-1	LI Gata3+ Il10-	-0.432093	1.54589	0.7858	0.0747879	0.307689	-0.522986	0.648987	1.38227	-0.327895	2.01358	0.65396	4.03772	-1.04786	-0.628086	1.35465	-0.701038	1.43835	1.34638	-0.571332	-1.14778	0.416261	-1.14664	0.190585	-1.03263	1.81889	0.231807	-0.919357	-0.343081	0.836397	0.507098	-1.11897	-1.03242	-0.421777	-1.08635	0.603497	-1.5057	1.20019	0.0181837	0.780077	-0.626776	0.176137	1.99034	-0.368991	-0.961745	-0.813708	2.33194	0.30126	0.104599
AACACGTTCTTAACCT-1	LI Gata3+ Il10-	0.147214	1.43393	2.09996	0.269943	-0.445832	1.39626	1.75146	0.843845	-0.327895	1.39249	1.55773	3.14263	0.418767	1.09245	1.24254	0.908873	0.704415	1.19259	2.34548	0.523492	0.110005	1.44743	0.155659	0.544005	0.0784345	1.64441	1.38664	-0.343081	-0.664605	0.523096	-1.11897	-1.03242	-0.808995	-1.08635	-0.800218	-1.48332	-0.0739895	-0.0692951	-0.118735	1.02741	0.30332	0.440133	-1.5667	1.02374	-0.638614	-1.49561	-0.328735	0.601617
AACCATGAGAGTACCG-1	LI Rorc+ Il10+	-0.432093	1.14686	-0.466294	-0.654828	0.565913	-0.620344	1.00172	-0.117014	-0.327895	-0.857327	-0.628869	-0.356012	-0.929866	-0.715364	-0.517562	0.268768	-0.90576	1.2688	-0.571332	0.437326	0.22795	0.459878	-0.14618	-1.682	-0.603989	-0.137051	0.725197	-0.343081	-0.664605	-0.685318	-0.163849	1.18837	0.502604	1.62166	0.848174	-0.176186	-1.04644	1.01907	0.985629	-0.857206	0.0432819	1.22667	-0.134459	0.65249	0.388149	1.39027	0.592822	0.61355
AACCATGAGCCATCGC-1	LI Rorc+ Il10+	-0.432093	-0.528542	0.763281	-0.654828	-1.081	-0.813856	0.15426	-1.22185	-0.327895	-0.580008	-0.628869	-0.356012	0.674286	-1.68563	-0.517562	-0.301628	-0.60459	1.4716	-0.571332	0.967097	-1.20115	0.847688	-1.10552	-0.615451	-0.603989	0.207426	0.135789	-0.343081	1.62273	-0.685318	1.51878	0.972292	1.08963	0.871801	-0.800218	1.94177	0.2137	-0.34203	-0.675781	0.412138	-1.43368	-0.790456	0.709005	0.108677	-0.839533	0.111338	0.27385	0.897401
AACCATGAGGATGGAA-1	LI Gata3+ Il10-	2.82844	1.10621	1.72799	2.16523	0.791769	1.72998	0.458567	1.2681	0.96995	0.532908	0.284808	-0.356012	1.74877	1.18739	2.30891	2.03065	1.02491	1.774	2.73434	1.20759	1.4846	1.68207	0.781899	2.1017	1.73273	0.447495	1.39198	-0.343081	1.96589	0.700621	-1.11897	1.01472	-0.830061	0.451352	-0.800218	-1.57739	-0.132484	-1.44275	0.597284	-0.484906	-0.553992	-1.58188	-0.713648	0.189154	-0.345866	0.872903	-0.684274	-0.277378
AACCATGAGGTGCACA-1	SI Rorc+ Il10+	-0.432093	0.260946	-0.466294	-0.654828	0.881559	-0.504272	-1.1272	0.0014719	-0.327895	0.204093	-0.628869	-0.356012	-1.55723	-0.325355	-0.517562	-0.459209	0.583292	-1.03456	0.20397	0.301494	0.868485	0.24312	-2.26565	-0.243962	-0.603989	-0.520691	-0.919357	-0.343081	0.581929	-0.685318	0.77047	-1.03242	0.590334	1.8059	0.625765	0.105006	-1.04644	1.20878	-0.165995	-0.3435	-0.407964	0.68024	1.26658	0.169024	1.60964	0.644547	0.454013	0.206531
AACCATGAGTTGCAGG-1	LI Rorc+ Il10+	-0.432093	-1.32882	-0.466294	-0.654828	-1.081	0.415938	-1.04659	-1.22185	-0.327895	0.693192	-0.628869	-0.356012	-0.764406	-0.204327	-0.517562	-1.32274	0.778115	-1.03456	-0.571332	0.202669	0.309572	-0.169851	-2.26565	-0.0996269	-0.603989	-1.39273	0.646098	0.620123	-0.664605	-0.685318	-0.375675	-1.03242	0.927284	-1.08635	-0.800218	-2.34867	-1.04644	1.75425	0.363586	-0.687433	-0.284276	-0.219236	0.96008	0.864484	-1.49938	0.288631	-1.52506	1.07785
AACCATGCAAAGCGGT-1	SI Rorc+ Il10+	-0.432093	-1.32882	-0.466294	-0.654828	2.66467	-1.70267	0.750303	0.60577	-0.327895	0.799577	0.458141	-0.356012	-0.409906	-0.592925	-0.517562	-0.44165	0.616802	0.507642	-0.571332	-0.763367	0.562124	-1.14664	-0.254884	0.711621	0.72304	0.0214048	-0.919357	-0.343081	0.607276	-0.685318	1.40734	1.33884	0.55922	-0.213083	1.33017	0.913963	1.49192	-1.44275	1.69937	-0.0130719	1.28837	0.490264	0.80251	0.201526	-0.334295	-1.49561	0.0647243	1.01323
AACCATGCAGGTGCCT-1	SI Gata3+ Il10-	-0.432093	-0.342783	-0.466294	-0.654828	-1.081	-1.02689	-1.19468	1.52035	-0.327895	-0.845759	-0.628869	-0.356012	2.40687	-0.70389	-0.517562	1.43041	0.087888	-1.03456	-0.571332	0.906235	-0.0924983	0.123357	0.542142	1.64004	-0.603989	2.51486	2.16452	-0.343081	-0.664605	1.95622	-1.11897	1.09308	-1.54512	-1.08635	-0.800218	-2.24889	-1.04644	-1.44275	-0.657867	-0.148822	-1.43368	-1.09655	-0.672441	-2.15104	-1.18868	-1.49561	-0.64366	0.010363
AACCATGCAGTGAGTG-1	LI Rorc+ Il10+	1.66212	-0.705572	-0.466294	-0.654828	0.96185	-0.58498	0.622549	-0.515255	-0.327895	1.03312	-0.628869	-0.356012	0.618846	-1.0651	-0.517562	0.315224	-0.294523	0.769346	-0.571332	0.294792	-0.720152	0.149525	0.582342	0.760057	-0.603989	0.261377	0.773202	-0.343081	-0.664605	-0.685318	0.806542	0.726283	1.33219	1.39812	0.0234356	2.20118	-0.0650564	1.07754	1.85849	0.606428	0.841639	1.16982	0.902816	1.03972	1.25204	1.12215	-1.52506	0.549616
AACCATGCATGCCACG-1	LI Gata3+ Il10-	0.916482	0.257221	2.87806	1.25567	0.878231	1.79887	1.37313	-0.284639	2.52495	1.10334	-0.628869	-0.356012	-0.693032	1.33304	-0.517562	0.305187	0.934545	1.19417	1.73734	0.93008	1.01371	1.83619	0.0335615	1.56754	-0.603989	1.74904	0.170575	-0.343081	-0.664605	0.524256	-1.11897	-1.03242	-1.81946	-0.0409408	-0.800218	-0.809984	-1.04644	-1.44275	0.0668159	0.200361	-0.180801	-2.27638	-1.5667	-0.289086	-0.793124	-1.49561	-0.327586	-1.72734
AACCATGGTAACGCGA-1	SI Rorc+ Il10+	-0.432093	-1.32882	-0.466294	0.296881	1.1534	-0.996793	0.969244	-1.22185	-0.327895	0.669147	-0.628869	-0.356012	0.852709	-0.388387	-0.517562	1.04374	0.481194	-1.03456	-0.571332	1.34557	1.41788	-0.328043	-0.059407	0.346286	-0.603989	0.286109	0.798509	-0.343081	1.7352	-0.685318	1.37721	1.49036	1.18303	-1.08635	0.0397127	0.299896	-0.0456622	0.650516	0.705884	0.488528	0.541011	1.41951	1.35424	1.34028	0.481786	-0.83602	0.362306	0.437825
AACCATGGTAGCCTAT-1	SI Gata3+ Il10+	-0.432093	0.368802	0.677564	1.09578	0.688333	1.50444	0.679149	1.81203	2.28619	0.922975	-0.628869	-0.356012	1.89294	0.604891	-0.517562	1.75003	0.399199	1.02747	3.15983	0.17487	0.672152	-0.187752	1.8251	-0.689803	-0.603989	-1.39273	0.622042	-0.343081	-0.664605	0.404021	-0.389298	-1.03242	-0.769021	-1.08635	-0.800218	0.532129	-1.04644	0.575562	-0.058177	1.08229	-0.305341	0.168455	-0.472526	-0.444919	-0.531681	0.027276	-1.52506	0.176886
AACCATGGTAGCGTCC-1	LI Rorc+ Il10+	-0.432093	-0.154521	-0.466294	0.465934	-1.081	0.726044	-1.79567	-1.22185	-0.327895	-1.68876	2.0532	-0.356012	0.223962	-0.218799	-0.517562	0.851242	-0.04183	0.615579	-0.571332	0.182841	-0.694335	-0.182636	0.476429	-0.68451	-0.603989	0.505583	-0.919357	-0.343081	0.71396	0.409832	0.324965	1.92246	1.3179	1.67908	0.18891	0.063521	-1.04644	0.172405	0.780578	-1.50092	-1.43368	-0.513584	-1.5667	-1.05876	0.894738	1.57274	0.609041	0.911403
AACCATGGTCGATTGT-1	SI Rorc+ Il10+	-0.432093	-1.32882	-0.466294	0.161931	1.67953	-0.415135	-0.275677	0.83521	-0.327895	0.204808	-0.628869	-0.356012	0.910598	0.234361	0.443849	1.49593	1.09279	-1.03456	-0.571332	-0.787413	1.05739	0.0101379	-0.284345	0.564943	0.444206	-0.235469	1.62318	-0.343081	1.85276	-0.685318	1.86934	0.82865	-0.658676	1.89894	0.731829	1.00931	-0.18757	0.151747	-1.0058	1.29771	-0.607012	-0.259047	0.91118	0.309432	0.587849	-0.563527	1.78881	0.15744
AACCATGGTCGGCTCA-1	SI Gata3+ Il10-	-0.432093	1.89162	-0.466294	2.67885	2.01344	2.55645	0.691296	1.88915	-0.327895	0.570299	0.476284	4.10706	1.31142	0.733454	1.95788	0.757752	1.84702	0.529281	2.10138	1.24571	1.59185	1.8583	1.25653	2.06222	0.745189	0.946358	-0.919357	-0.343081	1.38519	-0.685318	-1.11897	-1.03242	-2.04254	-1.08635	0.127595	-0.932176	-1.04644	-1.44275	-0.519707	0.887113	-0.369639	-0.595954	-1.5667	-1.12647	-0.617673	-1.49561	0.509322	0.0646556
AACCATGGTCTGCAAT-1	LI Rorc+ Il10+	-0.432093	-0.271421	-0.466294	-0.654828	1.1246	0.407122	-0.128	-1.22185	-0.327895	-0.565327	-0.628869	-0.356012	-0.244673	0.106031	-0.517562	0.0264439	0.543888	1.63482	-0.571332	0.0498131	-1.18613	-0.102248	-0.205378	-1.03637	-0.603989	-0.347903	-0.280629	-0.343081	-0.664605	-0.685318	0.11159	0.761839	0.961294	1.04881	0.271395	-0.00841039	-0.28362	-0.327455	1.82592	0.0235594	0.936063	-0.123215	-0.854712	0.876206	0.677268	1.066	0.533668	1.8257
AACCATGTCACGAAGG-1	LI Gata3+ Il10-	-0.432093	-0.121467	2.89134	0.206302	-1.081	1.38355	0.78899	-0.569871	-0.327895	0.90605	0.276384	2.76204	-0.0739243	-0.483537	2.29169	-1.32274	-0.943436	-1.03456	-0.571332	-2.40452	-2.56357	-1.14664	0.766298	-0.915585	-0.603989	-0.181866	-0.919357	0.387303	-0.664605	0.689703	-1.11897	-1.03242	-1.18015	-1.08635	1.6749	-0.870891	1.90266	-1.44275	0.750734	-0.884065	-0.562103	1.36248	0.994856	1.03819	0.448164	0.943638	-0.692026	-0.293222
AACCATGTCCTAGAAC-1	SI Gata3+ Il10+	1.79826	1.96294	3.67822	2.7716	0.597157	2.4764	0.933123	1.58092	1.1868	1.84827	1.52328	0.961082	1.75946	1.38554	-0.517562	0.940625	1.63419	1.86485	1.63837	1.57579	0.657886	2.56495	1.19084	2.08155	3.58921	1.55569	1.62384	-0.343081	2.26541	2.33374	1.01961	0.677568	-0.0713274	0.279266	0.62688	-0.596937	-1.04644	-1.44275	-1.21773	-1.50092	-0.407013	-0.15388	-0.571119	-0.155812	-1.06062	-1.49561	0.455394	-0.244764
AACCATGTCGTTGACA-1	SI Rorc+ Il10+	-0.432093	0.606311	-0.466294	-0.654828	0.407298	0.727924	-0.218668	-0.449799	-0.327895	-1.68876	0.443099	-0.356012	1.62556	-0.0959917	-0.517562	0.428639	-0.784084	0.489637	-0.571332	1.13933	0.542094	0.621257	0.906876	0.445818	-0.603989	1.68811	1.18571	-0.343081	0.589676	-0.685318	1.76577	1.26094	1.0486	0.285347	1.01376	0.0454094	0.0258552	1.0054	-0.159157	1.39988	0.210242	-1.46156	1.27736	-2.15104	1.48265	-0.369933	-0.538611	0.21826
AACCGCGAGCCTCGTG-1	LI Rorc+ Il10-	-0.432093	-1.32882	-0.466294	-0.654828	-1.081	0.588617	-0.814834	-1.22185	-0.327895	-0.312967	0.934297	-0.356012	-1.55723	-0.20721	-0.517562	-0.0556957	1.59534	-1.03456	-0.571332	0.272311	0.101159	0.132355	-2.26565	0.73641	-0.603989	-0.1132	1.4732	-0.343081	-0.664605	-0.685318	-1.11897	-1.03242	0.278701	1.20847	-0.800218	-0.138133	-1.04644	-0.0769253	0.601239	1.10448	-1.43368	0.800988	-0.107255	-0.701847	-0.507832	1.52347	0.625902	-0.697079
AACCGCGAGCGTAGTG-1	SI Gata3+ Il10+	3.73543	0.961029	4.04791	2.52869	-0.389161	1.56049	1.10638	1.18846	2.73218	0.649811	2.0282	-0.356012	1.97953	0.857887	1.06801	-0.174958	1.09589	0.888521	3.85672	0.110922	1.30565	1.02739	1.05384	0.141878	2.02597	1.0947	2.09975	-0.343081	0.992254	-0.685318	0.222333	-0.462174	-0.238454	-1.08635	-0.800218	-2.10161	-1.04644	0.439559	0.173111	0.569792	-1.43368	0.63224	-0.244627	-0.838254	-2.53445	-1.49561	-0.221996	-3.02123
AACCGCGAGGCAATTA-1	SI Rorc+ Il10+	-0.432093	-0.211858	-0.466294	-0.654828	-1.081	0.319151	0.984971	-1.22185	1.24877	1.05001	0.481098	-0.356012	-0.389547	-0.0573163	-0.517562	0.102444	1.54917	-1.03456	-0.571332	0.0946516	0.592367	0.668116	0.373327	0.744116	-0.603989	0.952921	0.938366	-0.343081	-0.664605	-0.685318	0.261988	0.862637	0.850348	1.87103	0.131637	0.487672	0.0638648	1.06109	-1.86813	2.00419	-0.365004	0.393935	0.504097	-0.0947911	0.789211	-0.0333537	0.843983	-0.171907
AACCGCGAGTACGTTC-1	SI Rorc+ Il10+	-0.432093	-0.496242	-0.466294	-0.654828	-0.440671	0.0681528	-0.52797	1.67732	-0.327895	0.849485	0.681733	-0.356012	0.109598	-1.68563	-0.517562	1.01487	0.122401	-1.03456	-0.571332	0.844153	1.27544	-1.14664	0.669072	-1.682	-0.603989	-1.39273	0.178376	-0.343081	-0.664605	-0.685318	0.443729	1.28198	0.0694664	1.2305	1.3069	-1.20737	-1.04644	-0.297604	-1.06874	1.82882	1.63452	-0.0842559	-1.5667	1.03923	0.639339	0.773078	1.40746	0.981282
AACCGCGAGTGGGATC-1	LI Rorc+ Il10+	-0.432093	0.0316405	-0.466294	-0.654828	0.546732	-0.710711	-0.451904	0.320548	-0.327895	-0.451341	-0.628869	-0.356012	-0.623526	-0.796375	-0.517562	-0.183132	-1.8087	0.2205	-0.571332	-0.131427	0.64847	-1.14664	-2.26565	0.131118	-0.603989	0.360253	-0.919357	0.791278	0.980455	-0.685318	1.11575	0.650517	0.821473	0.0431389	0.997701	-0.0890098	0.359935	1.19966	0.456309	0.300179	1.11114	1.3187	0.901068	1.17645	-0.24277	1.01686	-0.231276	-0.393104
AACCGCGCAAACTGTC-1	LI Rorc+ Il10+	-0.432093	-0.348525	0.462175	-0.654828	-0.616238	0.684738	0.109658	0.199782	-0.327895	-0.330601	-0.628869	-0.356012	-1.55723	-0.709607	-0.517562	-1.32274	-1.8087	0.342962	0.120943	0.831928	-0.591423	-0.36831	-0.447872	0.276034	-0.603989	-0.614078	-0.919357	-0.343081	1.14097	-0.685318	0.110019	-0.237522	1.01153	0.153348	2.16555	-0.0941866	1.78415	-0.0944311	-1.28792	0.265377	0.0520458	-0.125459	-0.125961	1.12402	0.856081	-1.49561	1.07892	0.491325
AACCGCGCAAATCCGT-1	LI Resting	-0.432093	1.00915	0.467799	2.0471	-0.112159	0.982536	0.73347	1.60302	2.97119	0.355385	-0.628869	-0.356012	-1.55723	-0.70458	2.66289	-0.547014	1.82905	0.735613	0.871777	-0.65882	-0.58401	1.49673	0.860889	-0.368809	0.564349	-0.609362	-0.919357	-0.343081	-0.664605	1.15791	-1.11897	-1.03242	-0.613677	-1.08635	-0.800218	-2.62405	-1.04644	-0.606546	-1.2844	-0.848789	-1.43368	1.29983	-1.5667	-2.15104	-0.520746	-0.864667	-0.0977227	-1.47897
AACCGCGGTCGCATAT-1	LI Resting	-0.432093	-1.32882	-0.466294	-0.654828	-1.081	-0.202606	-0.461607	-1.22185	-0.327895	-0.462121	-0.628869	-0.356012	-0.63166	-1.68563	-0.517562	0.400601	0.701503	-1.03456	-0.571332	0.279147	-0.254461	-0.00630357	-2.26565	-0.502051	-0.603989	0.756953	-0.919357	-0.343081	-0.664605	-0.685318	-1.11897	-1.03242	-0.268579	-1.08635	-0.800218	-0.36474	-1.04644	-1.44275	-1.01806	-0.551226	-1.43368	-0.660294	0.885246	-0.858958	1.33101	-0.576775	-1.52506	-3.02123
AACCGCGGTCTGCAAT-1	LI Resting	-0.432093	-0.218782	-0.466294	0.393262	-1.081	1.0894	-0.00613774	0.832205	-0.327895	0.252551	-0.628869	-0.356012	-0.396786	-1.68563	-0.517562	-1.32274	-0.138519	-1.03456	-0.571332	-2.40452	-0.125326	-0.245144	0.587114	-0.202626	-0.603989	-1.39273	0.00348103	-0.343081	-0.664605	2.99309	-1.11897	-1.03242	-1.64789	-1.08635	-0.800218	-0.327022	0.0556874	-1.44275	-0.802342	-1.50092	-0.372875	-1.43889	-1.5667	-2.15104	-1.57917	-1.49561	-1.52506	-0.474446
AACCGCGGTCTGGTCG-1	LI Gata3+ Il10+	2.92541	0.954027	0.570011	0.355165	1.7122	0.832742	0.104518	0.323138	2.71923	1.60715	-0.628869	-0.356012	1.66149	1.62269	2.27804	-0.462131	1.4664	2.17333	3.31515	0.17091	1.32951	1.13169	-0.290142	1.06089	0.692193	0.363196	-0.0300636	-0.343081	1.31714	0.301594	1.58326	-0.350359	-0.0788713	-1.08635	-0.800218	0.0989253	-1.04644	0.0371209	-0.345315	1.4565	-0.411435	-0.159804	-1.5667	-0.162286	-0.674538	0.150387	1.62803	0.966046
AACCGCGGTGACCAAG-1	SI Gata3+ Il10+	-0.432093	0.571321	-0.466294	-0.654828	-0.501273	-0.0577659	0.0811568	1.11216	1.35758	0.683288	-0.628869	-0.356012	-0.322303	0.913787	-0.517562	0.184517	-0.0313181	-1.03456	-0.571332	-1.51266	0.0961764	-0.175783	-2.26565	1.40526	0.844576	1.85674	0.638138	-0.343081	-0.664605	-0.685318	1.52	0.952881	0.00782389	1.0788	1.46241	1.45718	-1.04644	0.182014	-1.86813	1.38726	0.356664	-0.504252	0.169434	0.621977	-0.9222	0.281212	0.62034	0.604567
AACCGCGGTTACGCGC-1	SI Rorc+ Il10+	-0.432093	0.0823077	-0.466294	-0.654828	0.592735	-1.70267	1.23585	1.24543	-0.327895	0.714278	-0.628869	-0.356012	2.03715	0.284983	-0.517562	1.66441	-0.404104	-1.03456	-0.571332	0.811386	1.54717	0.0557223	0.603554	1.79275	-0.603989	-0.189865	1.94996	-0.343081	-0.664605	-0.685318	2.25086	1.81584	-0.361302	0.0942002	1.06466	0.111975	1.17556	-1.44275	-1.86813	2.0705	1.86461	1.56171	1.63172	-0.0916765	0.435747	0.558443	-1.52506	-0.812531
AACCGCGTCATCATTC-1	LI Rorc+ Il10+	-0.432093	-0.528986	-0.466294	-0.654828	1.89444	-0.324063	-1.79567	0.185429	-0.327895	-0.580623	-0.628869	-0.356012	-0.259584	1.46223	-0.517562	1.57663	0.873732	-1.03456	-0.571332	-0.0695601	0.561862	0.452104	-1.10617	0.380761	0.933076	0.904446	1.43122	-0.343081	-0.664605	-0.685318	0.81522	1.75619	0.761835	1.16821	-0.800218	0.267675	0.213001	0.264531	0.0266531	-1.50092	0.447591	-0.424408	-0.391185	0.728969	-0.421999	0.862615	0.273017	0.535419
AACCGCGTCCCTAACC-1	LI Resting	-0.432093	-1.32882	-0.466294	-0.654828	0.0881201	-0.83567	0.417533	1.16216	-0.327895	1.00337	-0.628869	-0.356012	0.275937	-0.474559	-0.517562	0.616861	-0.634142	0.0623989	-0.571332	-0.605931	0.442074	-0.141193	-1.134	-0.641627	-0.603989	-1.39273	0.109893	-0.343081	-0.664605	-0.685318	-1.11897	-0.261337	-1.90089	-0.0991434	-0.800218	0.368305	0.182773	-0.369045	1.40375	-1.50092	-0.250554	-1.34232	0.221	0.917722	1.20472	-0.233258	1.01506	-0.641925
AACCGCGTCGCAGGCT-1	LI Rorc+ Il10+	-0.432093	0.952881	-0.466294	-0.654828	-0.0336498	-1.70267	0.926409	0.322065	-0.327895	0.197957	-0.628869	-0.356012	-0.433307	0.228701	-0.517562	0.414842	0.576164	0.879056	-0.571332	0.512646	0.388382	-1.14664	0.716286	-0.249184	-0.603989	0.361977	1.41153	-0.343081	1.31559	-0.685318	-0.06526	1.30197	0.369308	0.918104	-0.800218	-0.605989	1.44939	0.430295	1.50961	1.58284	0.630248	1.1635	1.63072	1.31902	1.7274	1.14692	1.03581	0.700464
AACCGCGTCTCAAACG-1	SI Rorc+ Il10+	-0.432093	-1.32882	-0.466294	-0.654828	-1.081	-0.619718	0.57754	0.436517	-0.327895	0.792082	-0.628869	-0.356012	0.871329	-1.08773	-0.517562	0.54365	-0.341584	-1.03456	-0.571332	0.13006	1.1292	1.15965	0.688705	2.39188	-0.603989	1.48924	1.90504	-0.343081	-0.664605	-0.685318	0.104159	0.00713727	-0.633633	0.763466	-0.800218	0.62168	-1.04644	-0.616778	-1.86813	-0.856768	0.0441361	-0.314196	0.583101	-0.329797	0.389244	0.619402	-1.52506	0.331697
AACGTTGAGCGTTCCG-1	SI Gata3+ Il10+	-0.432093	0.433086	2.24076	2.41598	0.58731	-0.196134	0.346902	1.65742	-0.327895	1.4635	1.50641	-0.356012	2.14386	0.22259	-0.517562	0.925358	0.842297	-0.0925595	1.62425	-0.136867	-0.0674348	0.60046	1.41595	1.05105	-0.603989	0.355104	0.491921	-0.343081	2.5806	0.880877	1.20509	1.15439	0.108047	-1.08635	-0.800218	0.691995	1.08949	-1.44275	0.316408	0.939639	-1.43368	-0.653321	0.00644609	1.43746	0.426119	-1.49561	0.0254672	0.373986
AACGTTGAGCGTTTAC-1	LI Rorc+ Il10+	-0.432093	-0.728787	-0.466294	-0.654828	-0.121798	-1.70267	0.412571	-1.22185	-0.327895	-0.85744	0.315672	-0.356012	-0.929952	-1.68563	-0.517562	-1.32274	0.657384	0.718001	-0.571332	0.43713	-2.56357	-1.14664	0.518983	-1.682	-0.603989	-0.137196	-0.919357	-0.343081	-0.664605	-0.685318	0.635139	-1.03242	0.72274	1.85019	1.56499	1.7446	2.16111	-1.44275	0.0876881	2.17022	1.2788	-0.527148	0.266288	-0.330928	1.88621	-0.201278	0.849157	1.33096
AACGTTGAGTACGATA-1	LI Resting	-0.432093	0.394823	1.68657	0.731164	0.244644	1.17948	-0.093176	1.00922	-0.327895	1.03768	0.828137	-0.356012	-0.589617	-0.290531	1.95223	0.465121	-1.8087	0.26608	1.03386	0.156562	0.514243	0.0454945	0.233037	0.615141	-0.603989	1.14294	0.301001	-0.343081	-0.664605	-0.685318	-1.11897	-1.03242	-0.183771	-1.08635	-0.800218	-2.05707	-1.04644	-0.169683	-0.213199	-0.508088	0.68997	0.313602	-1.5667	-2.15104	-0.181972	-1.49561	-1.52506	-3.02123
AACGTTGAGTGATCGG-1	LI Gata3+ Il10-	3.68166	2.04786	2.59291	1.687	0.934046	2.27068	2.14616	1.85019	2.48019	1.65403	2.75861	-0.356012	0.692433	1.67635	1.69601	0.279642	0.899378	2.35589	2.05287	-0.0486794	0.202932	0.470855	1.23202	1.67871	-0.603989	0.225444	1.45369	-0.343081	1.64848	1.15223	-1.11897	1.30127	-0.263236	-1.08635	0.859437	-1.83524	-1.04644	-1.44275	0.198022	-0.153836	-0.20438	0.106045	0.731769	-0.967336	-0.399989	-0.653845	-0.350122	-1.05559
AACGTTGAGTGGAGAA-1	LI Gata3+ Il10-	2.60521	0.66593	1.1141	-0.654828	0.233241	0.962907	0.0433176	0.715492	-0.327895	0.428951	2.51117	-0.356012	-0.481911	0.0157435	-0.517562	0.347574	2.23691	0.804973	-0.571332	-0.595994	-0.375158	-1.14664	1.32993	-1.682	0.625024	-1.39273	-0.919357	3.87605	-0.664605	-0.685318	-1.11897	-0.627004	0.198025	-1.08635	-0.800218	-0.94411	-0.0394107	-1.44275	0.928993	-0.814921	-0.464408	0.250993	-0.0549528	0.931511	0.188042	0.277804	0.689113	1.18727
AACGTTGCAAAGGAAG-1	SI Gata3+ Il10+	-0.432093	-0.72111	-0.466294	-0.654828	-0.613616	-0.608699	1.45238	-0.532871	-0.327895	2.25707	-0.628869	-0.356012	-0.527504	-0.704925	-0.517562	2.10345	0.678046	-0.180601	-0.571332	-1.68549	0.0883222	0.475344	-2.26565	0.897417	2.57214	1.10114	-0.919357	-0.343081	-0.664605	-0.685318	0.115295	1.6822	0.639198	1.00373	-0.800218	0.424407	-1.04644	0.289349	-1.28464	-1.50092	0.474937	1.00504	0.862333	0.673501	0.107103	1.40672	-0.644751	-1.05014
AACGTTGCAAGAGGCT-1	SI Rorc+ Il10+	-0.432093	-1.32882	-0.466294	-0.654828	1.25922	-0.535064	-1.14749	-1.22185	-0.327895	-1.68876	1.02603	-0.356012	0.420317	-1.03226	-0.517562	0.0186596	-0.821319	-1.03456	0.95784	0.131366	-0.488274	-0.30142	-1.31434	-0.80742	-0.603989	-0.547159	-0.919357	-0.343081	1.794	0.274888	1.26479	0.651711	0.396765	-0.256463	-0.800218	0.300844	1.05544	-1.44275	0.682656	0.798082	-0.439096	-0.679189	1.21345	0.804552	0.0473205	-1.49561	-0.00218446	1.02831
AACGTTGCACCGAAAG-1	LI Rorc+ Il10+	-0.432093	-1.32882	-0.466294	-0.654828	-1.081	-0.406854	-0.121625	-0.379818	-0.327895	-0.0722952	0.540266	-0.356012	-1.55723	-0.946159	-0.517562	-1.32274	-0.05321	-1.03456	-0.571332	0.313812	-0.956563	-0.190043	-1.18898	-0.692174	-0.603989	-1.39273	-0.919357	-0.343081	-0.664605	-0.685318	0.542149	0.754388	0.947131	-0.147107	-0.800218	0.0492834	-1.04644	1.14608	0.770675	-0.70425	-1.43368	1.17491	0.586112	0.826513	-0.535253	0.0245601	1.43045	1.59008
AACGTTGCAGGAACGT-1	LI Gata3+ Il10-	-0.432093	1.45109	3.00677	1.05019	0.460689	0.807888	-0.0285077	0.806529	-0.327895	0.947141	1.75625	3.66736	-0.636904	0.208629	2.41082	-0.199461	-0.484112	0.565463	0.437179	-0.0327675	-0.169587	-1.14664	-0.0691631	-0.508737	1.58416	-1.39273	-0.919357	0.333719	-0.664605	0.602814	-1.11897	-1.03242	-0.372162	-1.08635	0.36321	0.636475	0.339784	-0.709808	-0.272987	-0.929321	0.292023	1.20204	0.10675	-0.489346	1.6352	0.925776	-0.753142	0.261349
AACGTTGCATCGACGC-1	SI Rorc+ Il10+	-0.432093	-1.32882	-0.466294	1.85612	-1.081	0.367003	-1.79567	-1.22185	-0.327895	-1.68876	-0.628869	-0.356012	-1.55723	-0.24407	-0.517562	0.146644	-0.708475	0.583687	-0.571332	-0.42051	0.982672	-0.204823	-1.20561	-0.147231	-0.603989	-1.39273	1.92516	-0.343081	-0.664605	-0.685318	1.62321	0.479479	0.438142	0.369986	0.166145	0.174857	-1.04644	1.83763	0.07238	-0.265644	-0.325429	-0.26998	0.12581	0.568509	1.18833	0.868074	1.40261	1.00249
AACGTTGCATGACGGA-1	LI Gata3+ Il10-	2.84517	2.23168	0.79751	1.71143	1.01782	0.0523712	1.36615	1.05573	1.51136	0.500564	1.85862	0.647245	0.342352	0.843982	0.932295	0.693529	1.66588	1.18598	1.23893	1.61434	0.754971	0.489847	1.92047	0.0113373	0.976742	1.19581	-0.919357	0.701622	-0.664605	0.518249	-1.11897	-1.03242	-0.595285	-1.08635	-0.800218	-2.23515	0.24878	-1.44275	0.349086	-0.618601	-1.43368	-0.102195	0.300676	-0.950623	0.617317	0.390145	-0.333533	-0.547876
AACGTTGCATGCCTTC-1	LI Gata3+ Il10-	-0.432093	1.05387	3.19456	1.80856	-0.412936	1.20246	-0.170777	0.915705	-0.327895	0.15314	-0.628869	-0.356012	-1.55723	0.918718	1.01352	2.0148	0.666516	-1.03456	-0.571332	0.560418	0.839995	-1.14664	0.748971	0.830735	1.0653	1.67742	0.83349	-0.343081	0.935315	-0.685318	-1.11897	-1.03242	-1.7461	-1.08635	-0.800218	-0.910179	0.321345	-1.44275	0.128514	-0.569169	-1.43368	0.40674	-0.290061	0.249745	0.885671	0.211656	0.857948	-0.940372
AACGTTGCATGGAATA-1	LI Gata3+ Il10+	2.66324	1.73995	2.93085	1.18349	0.277842	1.16631	1.34371	1.17814	3.28745	1.10028	2.70344	3.00385	-0.0509741	-0.25108	-0.517562	0.243682	1.98128	-0.20865	-0.571332	0.973215	0.61946	0.935851	1.38587	-0.406077	0.525507	0.18913	-0.919357	-0.343081	2.83016	1.11099	-0.542918	-1.03242	-0.968674	-1.08635	-0.0234771	0.457254	0.461077	-0.634346	0.825983	-0.473981	-1.43368	-1.13084	-0.15964	0.208571	-1.22779	0.970847	0.817079	0.698655
AACGTTGCATTGAGCT-1	LI Rorc+ Il10+	-0.432093	-0.737693	-0.466294	-0.654828	0.0316037	-1.70267	0.558629	-1.22185	-0.327895	-0.355854	0.885569	-0.356012	0.296422	0.522566	-0.517562	-1.32274	0.633259	-1.03456	-0.571332	0.502834	-0.783028	-1.14664	-0.168519	-0.39983	-0.603989	-0.631053	-0.919357	-0.343081	0.424173	0.179621	1.13927	1.5407	1.33728	1.32134	1.34463	0.782166	1.50914	1.1759	0.78362	1.13485	2.1788	0.264592	0.55943	-0.0398467	0.492543	0.34455	1.55113	1.79343
AACGTTGGTAAGAGGA-1	LI Rorc+ Il10+	-0.432093	-1.32882	-0.466294	-0.654828	-1.081	-0.264872	-1.17321	-0.0701268	-0.327895	-0.281315	-0.628869	-0.356012	-1.55723	-1.05818	-0.517562	-0.51864	0.139138	2.19026	-0.571332	0.678159	-0.0458735	-1.14664	-1.35208	-0.328127	-0.603989	-1.39273	-0.919357	-0.343081	1.20649	-0.685318	0.819203	1.42542	1.60429	0.198335	0.542305	0.338733	-1.04644	1.58281	0.633413	-0.824935	-1.43368	0.573628	-0.0736783	0.7349	0.825752	-0.152099	0.92665	0.257403
AACGTTGGTCACTTCC-1	LI Rorc+ Il10+	-0.432093	1.0456	-0.466294	-0.654828	-1.081	-0.743765	1.32168	-1.22185	-0.327895	0.143894	-0.628869	0.697045	0.991318	-0.0550201	-0.517562	-0.221105	-0.509636	0.537711	-0.571332	-1.78813	-0.198052	-1.14664	-0.348082	0.307017	-0.603989	1.82539	0.824691	3.94114	-0.664605	-0.685318	-0.0223487	-0.323135	0.262073	-1.08635	-0.111737	1.38355	-0.226114	-0.726203	2.01559	-0.942107	0.571107	0.396999	0.377384	-1.39076	-0.125796	1.15482	-1.52506	-0.45783
AACGTTGGTCGCCATG-1	SI Rorc+ Il10+	-0.432093	-0.494546	-0.466294	-0.654828	0.602337	0.0708162	0.437414	-0.654252	-0.327895	0.523573	-0.628869	-0.356012	1.4431	0.493563	0.364889	1.64783	0.377687	0.13777	-0.571332	0.561473	1.27865	0.509217	-1.53989	0.613831	0.358118	0.479644	0.180612	-0.343081	-0.664605	0.535395	1.95545	1.49182	0.767464	1.2337	0.302317	0.691121	0.267231	-0.754149	-0.47294	1.57761	0.514797	0.149051	1.27772	0.929852	1.02843	0.29217	1.13247	0.985637
AACGTTGGTCTAACGT-1	LI Rorc+ Il10+	-0.432093	0.541137	-0.466294	0.446053	-1.081	-0.0881359	-1.06951	-1.22185	-0.327895	-0.670194	-0.628869	0.540678	-0.0375121	-0.238259	0.77829	-1.32274	-0.702533	-1.03456	-0.571332	1.42873	0.0605997	-1.14664	-1.19989	-0.702204	-0.603989	0.480399	0.0499633	-0.343081	-0.664605	-0.685318	0.530591	0.787383	0.742215	1.04206	0.728576	-0.143096	-1.04644	0.14836	-0.252176	0.820514	1.40041	2.11047	0.569807	0.305157	0.0177218	-0.295063	0.91295	0.152545
AACGTTGGTGTGCCTG-1	LI Rorc+ Il10+	-0.432093	1.2406	-0.466294	-0.654828	-0.51918	-0.42474	-1.07414	-1.22185	-0.327895	-0.676685	-0.628869	-0.356012	-1.55723	-0.0172463	-0.517562	-1.32274	0.368149	-1.03456	0.265512	-0.42188	0.158091	-0.20577	0.860042	-1.682	-0.603989	0.0898827	-0.919357	-0.343081	-0.664605	-0.685318	0.523372	1.43335	1.27185	-0.162549	2.70308	-0.353245	1.2317	1.11869	1.72366	0.296516	1.10597	0.140435	-0.493087	0.995609	0.408345	1.53872	-0.466884	-0.75673
AACGTTGGTTCAGTAC-1	LI Rorc+ Il10+	-0.432093	-1.32882	-0.466294	-0.654828	1.06801	-1.10387	0.918575	-0.610595	-0.327895	0.18927	-0.628869	-0.356012	0.552117	1.46859	-0.517562	-1.32274	-0.997482	0.215008	1.49276	0.665893	0.641548	-0.00131614	-0.0519665	-0.49689	-0.603989	0.763861	0.867873	-0.343081	0.328446	0.615821	0.0071294	0.359436	0.770568	0.0381964	2.10143	1.51853	2.85637	0.421671	0.450484	0.854248	0.620745	-0.12048	0.425519	1.55354	0.668718	0.241352	0.438515	0.538205
AACGTTGTCCCACTTG-1	SI Rorc+ Il10+	-0.432093	-1.32882	-0.466294	-0.654828	0.518366	-1.70267	-1.79567	-1.22185	-0.327895	-0.485295	0.7385	-0.356012	-0.167408	0.918718	-0.517562	-0.214402	-1.8087	-1.03456	0.423765	0.414641	0.185615	-1.14664	-0.338407	0.510436	-0.603989	-1.39273	1.24964	-0.343081	0.935315	-0.685318	0.919199	0.688565	0.38725	0.0121465	-0.800218	-2.1549	0.321345	1.83445	0.978275	-1.50092	1.05958	0.853444	-1.5667	0.883794	0.303773	-1.49561	0.400739	-0.44635
AACGTTGTCCGCATAA-1	LI Rorc+ Il10+	-0.432093	-0.409247	-0.466294	-0.654828	-0.373764	-0.681363	1.13795	-1.22185	-0.327895	0.687898	-0.628869	-0.356012	-0.595901	0.0223259	-0.517562	-0.149415	1.13927	-1.03456	0.482112	-0.374854	0.694848	-1.14664	0.859373	0.604192	1.16318	0.403054	-0.919357	-0.343081	-0.664605	-0.685318	0.246977	0.055024	0.960941	0.0765564	1.46681	0.375455	0.401544	0.474143	1.45969	0.339149	-1.43368	0.817577	0.954463	1.44141	0.632184	1.30265	-1.52506	0.352879
AACGTTGTCCTTCAAT-1	SI Rorc+ Il10+	-0.432093	-0.624493	-0.466294	-0.654828	-1.081	-0.139117	-1.79567	-1.22185	-0.327895	-0.142722	-0.628869	-0.356012	0.151146	-0.57459	-0.517562	0.998328	0.650097	-1.03456	-0.571332	0.360739	0.292325	0.290621	0.371408	-0.19481	-0.603989	-1.39273	-0.919357	-0.343081	-0.664605	-0.685318	0.81716	0.381407	0.195996	1.21411	-0.800218	0.690741	-1.04644	0.0920854	-0.796711	-0.303939	0.69997	0.0872978	1.10682	0.731857	-1.01144	0.5545	0.514236	-0.17398
AACGTTGTCTAGAGTC-1	LI Rorc+ Il10-	-0.432093	-1.32882	-0.466294	-0.654828	-0.373917	-0.38783	-1.24202	-1.22185	-0.327895	-1.68876	-0.628869	-0.356012	-1.55723	-0.506924	-0.517562	-0.149669	0.549041	-1.03456	-0.571332	-0.550468	-0.0184732	0.0374962	-0.245661	-0.45673	-0.603989	-0.208099	-0.919357	-0.343081	1.02876	-0.685318	-1.11897	0.333935	1.55729	0.0763047	0.414781	0.579508	1.14769	0.712538	0.111623	1.44577	0.678187	0.668695	0.736323	0.994507	1.07176	1.24652	1.14667	1.35461
AACTCAGAGAAGAAGC-1	LI Rorc+ Il10+	-0.432093	-0.576474	1.80601	-0.654828	-0.502377	-0.0601005	0.861319	-0.368892	-0.327895	0.9406	-0.628869	0.561611	-0.770722	-0.511367	-0.517562	-1.32274	0.41655	1.36817	-0.571332	-1.00907	-0.687697	0.372407	0.715302	-0.110183	-0.603989	-0.423318	0.072592	-0.343081	-0.664605	-0.685318	0.556878	-1.03242	0.971449	1.31367	2.25791	1.03479	1.64597	-0.407957	-1.14577	-0.235826	-0.293432	-0.00556589	0.166665	-0.429851	0.459099	1.4476	0.951802	-0.0507526
AACTCAGAGAAGGTGA-1	LI Rorc+ Il10+	-0.432093	-0.422569	-0.466294	-0.654828	-1.081	-0.404688	-0.641326	-0.59694	-0.327895	0.218963	0.238799	2.13552	-0.117741	-1.13684	1.07982	0.168441	-0.0502753	1.14303	-0.571332	0.012448	-0.1266	-1.14664	-1.4666	-0.947405	-0.603989	-1.39273	0.621526	-0.343081	-0.664605	-0.685318	-0.578742	-1.03242	1.42179	0.0597101	-0.071781	0.855975	1.12176	1.61249	1.39064	-0.909676	0.337568	1.50936	-0.756604	0.325748	0.380777	0.399315	0.933388	2.33098
AACTCAGAGAGACTAT-1	SI Rorc+ Il10+	-0.432093	-0.371115	-0.466294	-0.654828	1.1508	-0.338779	0.388725	0.170406	-0.327895	-0.874133	-0.628869	0.361141	1.20698	0.82278	-0.517562	1.24643	0.0390137	0.691081	-0.571332	1.95664	1.1313	0.0868667	0.296248	-0.405644	-0.603989	1.45688	-0.144116	-0.343081	0.418383	-0.685318	1.88925	0.0878735	0.525558	0.466635	-0.800218	1.08627	-0.120584	0.539548	-1.30358	0.394734	0.750634	-1.13045	0.551475	-0.753389	1.54505	-0.501702	1.22411	-0.489845
AACTCAGAGGGCTTGA-1	LI Rorc+ Il10+	-0.432093	1.60366	-0.466294	-0.654828	0.732091	-1.09852	1.91696	0.686351	-0.327895	1.12065	-0.628869	-0.356012	1.58871	1.56902	-0.517562	1.13395	-0.990231	-1.03456	0.991386	0.742056	0.924229	1.33321	1.51184	0.732188	-0.603989	2.5768	2.09273	-0.343081	0.337322	0.110626	0.386581	0.0345391	0.868901	-0.398432	0.728648	0.527807	1.80595	-0.210296	0.780721	2.17569	-1.43368	0.261202	0.90697	0.49257	-0.437915	0.608823	-0.227063	0.87487
AACTCAGAGTACGCGA-1	SI Gata3+ Il10-	1.07786	2.09664	-0.466294	1.9262	2.35043	0.482942	0.767532	1.84568	-0.327895	0.699279	-0.628869	-0.356012	1.84842	2.06932	1.11389	0.876537	0.299576	-1.03456	1.68305	1.12089	0.147129	2.19572	0.233037	1.61092	-0.603989	1.39637	1.93457	-0.343081	-0.664605	-0.685318	-1.11897	1.25799	-1.20652	-1.08635	-0.800218	-0.429402	-1.04644	-1.44275	0.0213127	0.00209215	-0.0308753	-1.16889	-0.206371	-0.10616	-1.27119	-1.49561	-0.18429	0.366756
AACTCAGCACCAGATT-1	SI Gata3+ Il10+	-0.432093	0.885343	-0.466294	0.550901	2.06824	1.65875	0.782402	1.7892	-0.327895	0.269506	0.638639	-0.356012	1.26504	1.95279	1.97381	1.20603	-1.08568	-0.359311	1.96517	1.8374	0.686543	1.9484	1.51809	3.07199	2.11227	0.611526	-0.919357	-0.343081	-0.664605	0.492857	0.905296	-0.241148	-1.26623	-1.08635	-0.165168	0.0715797	0.221454	0.002436	-1.09503	1.71174	0.158785	0.095004	-0.383296	-0.0883003	1.15013	-1.49561	-1.52506	-1.06751
AACTCAGCACCGATAT-1	SI Rorc+ Il10+	-0.432093	0.248833	-0.466294	-0.654828	-0.566216	-0.515394	0.0956089	-1.22185	-0.327895	0.497016	-0.628869	-0.356012	-0.857497	0.577819	-0.517562	-1.32274	-0.801601	-1.03456	-0.571332	0.15982	-0.069509	-1.14664	0.285978	0.420576	-0.603989	-1.39273	-0.919357	-0.343081	3.10919	-0.685318	1.00523	1.2462	0.50294	1.50471	-0.800218	0.77543	0.00752269	0.0275858	-0.567237	-0.354241	0.957395	-1.47549	0.424603	-0.173727	0.699283	0.141682	0.760278	-0.551885
AACTCAGCACCTCGTT-1	SI Resting	-0.432093	-1.32882	-0.466294	0.48498	-1.081	0.211593	-1.79567	0.469521	-0.327895	-1.68876	-0.628869	-0.356012	-1.55723	-0.200269	-0.517562	-0.351517	-0.663419	0.639017	0.793029	-0.995376	-1.7285	-1.14664	-2.26565	0.306238	0.858792	-0.411937	1.04762	-0.343081	-0.664605	1.49758	-1.11897	-1.03242	-1.20662	-1.08635	-0.800218	-1.14398	-1.04644	0.195346	-1.86813	-1.50092	-1.43368	-1.3656	-1.5667	-2.15104	-2.53445	-1.49561	0.200152	-1.15711
AACTCAGCATTCTCAT-1	SI Resting	-0.432093	-1.32882	-0.466294	0.13583	-0.674911	-0.030146	-0.678963	0.0599264	0.852751	0.397628	-0.628869	-0.356012	-1.55723	-1.15992	-0.517562	-1.32274	-1.01425	-1.03456	-0.571332	-1.06684	-1.9843	-0.466568	0.625333	-0.517964	-0.603989	-1.39273	1.06616	-0.343081	-0.664605	2.36808	-1.11897	-0.6977	-2.37032	-1.08635	-0.800218	-2.42603	-1.04644	-1.44275	-1.36116	-1.50092	-1.43368	-0.923598	-0.283026	-2.15104	-1.81381	-0.947638	-0.760199	-1.65414
AACTCAGGTCGAAAGC-1	LI Rorc+ Il10+	-0.432093	1.28356	-0.466294	-0.654828	0.568446	0.679267	0.459626	-1.22185	-0.327895	0.468964	-0.628869	-0.356012	-1.55723	1.86834	-0.517562	-1.32274	0.0720245	1.48496	-0.571332	0.441344	0.574532	-1.14664	-2.26565	-0.016137	-0.603989	1.16369	0.144066	-0.343081	-0.664605	-0.685318	0.825549	-1.03242	1.41648	1.18108	-0.800218	-1.2625	-1.04644	-0.333396	-0.14663	0.62723	-0.211272	0.956615	1.06844	-2.15104	0.392645	1.67955	-0.35671	-1.75881
AACTCAGGTGGCGAAT-1	LI Rorc+ Il10+	-0.432093	0.485191	-0.466294	-0.654828	0.172074	-0.467828	-0.00391704	-0.426792	-0.327895	0.568551	-0.628869	-0.356012	0.339158	0.635858	-0.517562	-1.32274	-0.753551	1.25493	-0.571332	0.57286	0.517019	-0.243409	0.096251	-0.747394	-0.603989	0.415357	0.00525715	-0.343081	-0.664605	0.340792	0.477898	1.21273	0.441141	0.319695	-0.800218	0.0236617	1.16312	0.798203	1.37249	0.444895	0.693035	0.513513	0.82786	0.226698	0.154543	1.27806	1.10266	0.628262
AACTCAGTCAAGATCC-1	LI Rorc+ Il10+	-0.432093	1.29467	-0.466294	0.41643	1.09887	-0.44695	2.12555	0.392987	-0.327895	1.42835	-0.628869	-0.356012	-0.809345	1.2554	-0.517562	1.22191	-0.10753	-0.0292722	0.248217	0.384191	0.997422	-0.225216	0.398039	0.519408	-0.603989	0.735665	-0.919357	-0.343081	-0.664605	-0.685318	0.968778	-0.578912	-0.650112	0.714911	1.62809	0.766598	0.733887	2.16564	-1.18125	-0.288138	-0.349426	1.75041	0.0949907	0.259569	-0.0266251	1.05094	1.13663	0.667879
AACTCAGTCAGGTAAA-1	LI Proliferating	-0.432093	-0.959097	-0.466294	0.622846	-0.424774	1.56166	-1.79567	-1.22185	-0.327895	-1.17653	-0.628869	-0.356012	-1.55723	-1.04837	0.610599	-0.234042	0.162155	0.411834	-0.571332	-0.717829	0.352377	-0.670442	-0.773512	-1.18926	-0.603989	-0.916339	-0.431888	-0.343081	0.906965	-0.685318	1.05538	-0.00322117	0.731018	0.215328	0.0456355	-0.693907	1.01612	0.660786	0.744148	0.333013	-0.140506	0.545515	0.166465	0.459948	-0.746702	0.857399	0.372377	1.7945
AACTCAGTCCACGACG-1	LI Rorc+ Il10+	-0.432093	-1.32882	-0.466294	-0.654828	-0.464485	0.492225	-1.79567	-1.22185	-0.327895	-0.578156	-0.628869	-0.356012	-0.719215	-0.88751	-0.517562	-0.299923	0.0624171	0.712939	-0.571332	-0.291947	-0.219394	-0.114174	-0.0182059	-0.0246468	0.936499	0.209654	1.68628	0.675025	-0.664605	-0.685318	0.975246	-0.524259	0.837901	1.61579	-0.800218	-0.417129	0.215805	-1.44275	0.0293379	0.791063	1.2724	1.22071	1.05745	1.16939	-0.0975506	-0.205017	-0.363867	0.539982
AACTCAGTCCGCAGTG-1	SI Rorc+ Il10+	-0.432093	-0.483137	-0.466294	-0.654828	0.159484	0.0886911	-0.511407	0.606766	-0.327895	0.11264	-0.628869	-0.356012	-0.197968	0.157858	-0.517562	1.6711	0.977181	-1.03456	-0.571332	0.0145924	0.563261	-0.0574157	-0.380784	-0.554939	-0.603989	-0.303052	0.794949	-0.343081	-0.664605	-0.685318	-0.290116	-0.00996021	-0.0362148	-0.0168855	-0.800218	0.375097	-1.04644	0.345597	-0.619744	-0.106231	-0.151972	0.531129	-0.323801	1.0693	-0.0073975	0.794468	-0.300032	0.432641
AACTCAGTCGAGGTAG-1	LI Rorc+ Il10-	0.936736	-0.489743	-0.466294	-0.654828	-0.435673	0.342833	-0.211741	-0.270563	-0.327895	-1.68876	-0.628869	-0.356012	-0.206798	0.501095	-0.517562	-1.32274	-1.8087	0.144519	-0.571332	0.00259472	-0.804278	-1.14664	0.683582	-0.563743	-0.603989	0.980395	0.186944	-0.343081	-0.664605	-0.685318	-1.11897	0.359851	1.06026	-1.08635	-0.800218	-0.782818	0.274793	-0.288666	1.80399	-0.11529	0.524117	0.157898	0.331817	-0.265861	-0.0207894	1.45084	1.14283	-0.999346
AACTCAGTCTCCGGTT-1	SI Rorc+ Il10+	-0.432093	-0.678603	-0.466294	-0.654828	1.46438	-0.23043	-0.268403	-0.48468	-0.327895	-0.787913	-0.628869	0.437045	0.671734	0.0341901	-0.517562	0.0082461	-0.830376	-1.03456	-0.571332	-1.6352	0.539555	-1.14664	1.24343	-0.291788	-0.603989	0.315315	-0.919357	-0.343081	0.533007	-0.685318	0.574005	0.553044	0.964349	0.86905	-0.800218	-0.667186	0.596112	0.380487	-0.595388	1.26177	0.575364	-0.690269	0.705807	-0.216515	0.0327166	0.297031	-0.0140068	0.893419
AACTCAGTCTTTCCTC-1	LI Gata3+ Il10-	-0.432093	1.18512	-0.466294	1.44337	0.170414	0.482942	0.975352	1.00922	-0.327895	1.03768	0.472923	1.35301	-0.825519	1.1076	-0.517562	-1.32274	-0.138519	1.51135	0.700305	0.914836	-0.125326	1.56218	-1.251	1.27994	0.741085	0.703861	0.00348103	-0.343081	0.624571	-0.685318	-1.11897	-0.58872	-1.33863	-1.08635	-0.800218	0.165758	0.701456	1.04918	0.545589	0.755048	0.248682	-0.599789	-0.538016	-2.15104	0.498845	0.384641	0.504678	-0.474446
AACTCCCAGAATCTCC-1	LI Rorc+ Il10+	-0.432093	-0.22738	-0.466294	-0.654828	-1.081	0.470637	1.024	-1.22185	-0.327895	-1.68876	-0.628869	-0.356012	-0.102519	1.03046	-0.517562	-1.32274	-0.151455	-1.03456	0.690456	0.651765	-0.789809	0.271994	0.939504	-0.214085	1.51268	-1.39273	-0.919357	-0.343081	-0.664605	0.329404	0.465655	0.605057	0.819746	0.67339	0.116268	1.83941	0.0455535	0.0721935	1.94131	-0.757042	1.53205	1.27414	0.0520853	1.23117	1.18876	-0.352534	0.490653	-1.93577
AACTCCCAGCCCAATT-1	SI Gata3+ Il10-	-0.432093	0.291164	-0.466294	-0.654828	1.61024	-0.153879	-0.705127	0.0298952	-0.327895	-0.159084	-0.628869	-0.356012	-0.403001	0.400579	-0.517562	1.17841	1.52332	-0.0572693	1.02619	-0.75456	0.185447	-1.14664	0.94465	1.41148	-0.603989	-1.39273	1.84329	-0.343081	-0.664605	2.18291	-1.11897	0.500176	-1.65705	-0.206838	-0.800218	-1.1107	-1.04644	-0.486176	-0.529211	-1.50092	-1.43368	0.230763	0.0559838	-1.13608	0.633549	-0.773843	0.494982	0.762883
AACTCCCAGCCCTAAT-1	LI Rorc+ Il10+	-0.432093	1.17527	-0.466294	-0.654828	-0.465285	0.0175264	-1.79567	0.186516	-0.327895	-0.579597	-0.628869	-0.356012	0.50706	0.090522	-0.517562	-1.32274	-0.604143	0.0904157	-0.571332	0.674464	0.906438	0.848236	-0.464835	0.382177	0.9345	0.20792	-0.919357	-0.343081	-0.664605	-0.685318	0.81636	-1.03242	0.335433	-1.08635	0.257783	-1.27528	0.909623	-0.341622	2.0129	1.29045	-0.220337	-0.423136	-0.390096	0.109298	-0.0997018	-1.49561	-0.365374	0.727986
AACTCCCAGGAGTACC-1	LI Gata3+ Il10-	1.79658	0.598885	2.4955	1.64858	1.62905	0.993886	1.76932	0.83445	0.890978	0.203983	1.79256	0.308847	0.204629	0.428291	-0.517562	-0.177375	0.727072	2.37721	0.457009	-0.12369	0.56525	0.345784	1.04966	0.564074	1.12107	0.367581	1.62228	0.349244	-0.664605	0.112287	-1.11897	0.506698	-1.08319	0.0488447	-0.800218	0.531386	-1.04644	-1.44275	0.397692	-1.50092	-0.607519	-0.259827	0.441126	-0.157319	0.479599	0.611274	0.916249	-0.383355
AACTCCCAGTACCGGA-1	LI Rorc+ Il10+	1.14728	-0.360684	-0.466294	-0.654828	-1.081	0.275708	-0.0362238	-0.124243	-0.327895	0.325924	-0.628869	-0.356012	-0.545132	-0.237802	-0.517562	1.51833	-1.8087	-1.03456	-0.571332	1.29101	0.586477	-1.14664	-2.26565	0.255997	1.25651	-0.145267	-0.919357	-0.343081	-0.664605	-0.685318	1.86653	-1.03242	1.06663	0.752607	0.479224	0.388801	-1.04644	1.00729	0.792489	-0.462443	-1.43368	0.15047	1.05128	-2.15104	1.5088	-0.490876	0.581393	1.47291
AACTCCCCAAGGTGTG-1	LI Rorc+ Il10+	-0.432093	-0.550288	-0.466294	-0.654828	1.0816	0.628959	0.277936	-0.339204	-0.327895	-0.00732214	-0.628869	-0.356012	0.272565	0.0570569	-0.517562	0.612975	0.473928	0.67085	-0.571332	0.630031	0.250162	-1.14664	-0.506304	-0.0645641	-0.603989	0.562063	-0.919357	-0.343081	-0.664605	1.09047	0.938625	1.01271	0.634785	-1.08635	-0.800218	0.136929	0.864578	0.643875	-0.187595	0.376567	0.405688	-0.461137	0.216973	0.912718	1.30329	-1.49561	-1.52506	0.480445
AACTCCCCACATTAGC-1	LI Rorc+ Il10-	-0.432093	-1.32882	-0.466294	-0.654828	-1.081	0.579954	-0.335812	-1.22185	-0.327895	0.358941	-0.628869	1.44667	-1.55723	-0.214075	-0.517562	-1.32274	-1.8087	-1.03456	-0.571332	-2.40452	-0.942086	-1.14664	1.24361	-1.682	-0.603989	-1.39273	-0.919357	-0.343081	-0.664605	-0.685318	-1.11897	1.39734	1.6807	1.51274	1.15303	-0.0127444	-1.04644	1.88681	0.713517	1.09573	-1.43368	0.94091	-1.5667	0.0059055	0.769471	0.637323	1.4521	0.195637
AACTCCCCACCCATTC-1	LI Gata3+ Il10-	-0.432093	1.94574	1.80983	0.827946	-1.081	0.308569	2.06712	0.831216	-0.327895	1.44014	1.70313	1.0852	-0.768947	0.995644	-0.517562	0.390312	-1.13828	1.04717	-0.571332	-2.40452	-0.154132	1.05904	-0.118087	0.29234	0.252288	1.35181	0.850793	1.83192	-0.664605	-0.0333494	-1.11897	-0.554415	-1.37092	0.165893	0.508403	0.584716	-1.04644	0.182486	-0.917387	0.219131	0.811563	0.272228	-0.458484	0.0109231	0.843151	0.383736	-1.52506	0.852242
AACTCCCCAGCTGCTG-1	LI Resting	-0.432093	-1.32882	-0.466294	1.35866	-1.081	0.410805	1.07618	0.302608	-0.327895	1.44361	-0.628869	-0.356012	-1.55723	-0.346852	-0.517562	-0.199114	0.214464	-1.03456	-0.571332	0.436851	0.0710395	-1.14664	0.775193	-0.508375	-0.603989	-1.39273	-0.919357	-0.343081	-0.664605	1.74616	-1.11897	-1.03242	-1.29124	-1.08635	-0.800218	0.857702	-1.04644	-0.231524	-1.02261	-1.50092	-1.43368	0.428853	1.23005	-2.15104	0.32846	0.228958	-1.52506	-0.916603
AACTCCCCAGGGATTG-1	SI Rorc+ Il10+	-0.432093	-1.32882	-0.466294	-0.654828	-1.081	-0.679592	-1.79567	-1.22185	-0.327895	-1.68876	-0.628869	-0.356012	-1.55723	-1.68563	-0.517562	-0.14738	1.43835	0.926661	-0.571332	0.34351	-2.56357	-1.14664	0.862786	-0.454339	1.16625	-1.39273	-0.919357	-0.343081	-0.664605	-0.685318	-0.216134	-1.03242	0.964459	-1.08635	0.417152	0.085351	-1.04644	0.476891	-0.528092	-1.50092	-0.0375685	0.0707076	0.957669	-0.114227	0.142756	-0.0471751	1.31641	-0.332825
AACTCCCCATCGGAAG-1	LI Gata3+ Il10+	-0.432093	1.80774	-0.466294	-0.654828	0.297793	-0.0759182	-0.830997	-1.22185	-0.327895	0.795023	0.908537	-0.356012	-1.55723	-0.227306	2.64238	0.964712	1.26101	0.337852	-0.571332	-0.671506	0.792683	1.16238	0.333216	-0.380384	-0.603989	-1.39273	-0.919357	4.80404	-0.664605	-0.685318	0.31659	-1.03242	0.382206	-1.08635	2.37813	-0.493979	1.25992	-0.0994331	1.14339	-0.453301	1.28339	1.28395	-1.5667	-0.0134878	-0.53538	1.00031	-1.52506	0.172078
AACTCCCCATGTCGAT-1	LI Resting	0.951601	-0.0254021	-0.466294	-0.654828	0.494425	0.572373	0.525846	0.610762	2.58658	-0.51363	-0.628869	-0.356012	-0.670526	-1.68563	-0.517562	-1.32274	0.623427	0.797019	0.400336	0.0191323	0.802587	-0.0541882	1.75219	-1.682	2.96134	-0.299823	-0.919357	-0.343081	-0.664605	-0.685318	-1.11897	-1.03242	-1.02635	0.561973	-0.800218	-1.438	-1.04644	-1.44275	0.388526	-0.102799	-0.148174	0.682849	-1.5667	0.207952	0.482621	1.28729	-1.52506	-1.69364
AACTCCCGTAAAGGAG-1	LI Rorc+ Il10+	-0.432093	0.660143	-0.466294	-0.654828	0.4487	-0.4516	-0.683046	-1.22185	-0.327895	-1.68876	-0.628869	-0.356012	0.164355	-0.0460019	-0.517562	0.778491	-0.113829	-1.03456	0.719104	0.250922	0.122227	-1.14664	-0.632692	-0.180757	-0.603989	1.49913	1.70304	-0.343081	-0.664605	-0.685318	1.08069	0.719083	1.85988	-1.08635	2.8512	-0.907574	0.727295	-1.44275	1.66415	0.90647	1.0622	-0.305923	-1.5667	0.25226	-2.53445	0.213444	0.860444	1.8378
AACTCCCGTAGCCTCG-1	SI Gata3+ Il10+	3.08366	1.9186	1.67424	1.91308	0.811766	0.690877	0.333002	2.05027	-0.327895	2.04604	2.7636	-0.356012	-0.100785	2.19514	3.2811	-1.32274	-1.8087	-1.03456	0.481656	-2.40452	-1.03513	-1.14664	0.573805	0.928423	2.07333	-1.39273	0.292552	-0.343081	2.49399	1.82391	0.246489	1.3745	-0.390802	-1.08635	1.04094	0.616572	-1.04644	0.915936	0.61396	-1.50092	1.53492	0.0672892	0.480855	1.23408	0.406913	-1.49561	1.31227	1.02505
AACTCCCGTAGCGTGA-1	LI Proliferating	-0.432093	-0.678699	-0.466294	-0.654828	-0.580999	-1.70267	-1.79567	0.530993	-0.327895	-1.68876	-0.628869	-0.356012	0.248382	0.542138	-0.517562	-0.493221	-1.8087	-1.03456	0.947063	-1.17045	-0.00395502	1.59928	-0.0243676	0.824552	1.40039	-0.0487957	-0.919357	-0.343081	-0.664605	0.265941	-0.481788	-1.03242	-0.991439	0.589819	0.578168	0.164428	0.595906	-1.44275	-1.24392	0.157497	-0.448364	-1.49849	0.971732	-1.20227	0.649837	-0.413177	-1.52506	-1.38872
AACTCCCGTCAGATAA-1	SI Rorc+ Il10+	-0.432093	-1.32882	-0.466294	-0.654828	1.5066	-0.862142	-1.79567	-1.22185	-0.327895	-0.640243	-0.628869	-0.356012	1.34229	1.07585	-0.517562	-0.357102	-1.8087	-1.03456	-0.571332	0.585543	0.628755	-1.14664	0.223102	-0.673393	-0.603989	1.97818	0.0784664	-0.343081	-0.664605	-0.685318	0.563661	0.725794	0.230634	0.792195	-0.800218	-0.0900029	0.145241	0.18746	-1.1415	1.30526	-1.43368	0.357035	-0.45443	1.53699	0.0655626	-1.49561	0.191847	0.781581
AACTCCCGTTAGAACA-1	SI Rorc+ Il10+	-0.432093	0.940198	-0.466294	1.36869	-1.081	-0.718741	-0.920625	-0.217457	-0.327895	-1.68876	-0.628869	-0.356012	1.6461	0.410793	-0.517562	1.36388	-0.475734	0.210341	0.443558	0.723044	1.28089	-0.00559383	0.15396	0.118954	-0.603989	0.348492	0.248703	-0.343081	-0.664605	-0.685318	0.944729	0.0256527	0.0523893	1.02441	0.370568	0.614452	-1.04644	0.415901	0.76518	-0.550635	-0.0909919	0.00979283	0.886368	0.284794	-0.690113	-0.0931938	-1.52506	0.530242
AACTCCCTCAAGAAGT-1	LI Rorc+ Il10+	-0.432093	0.0899234	-0.466294	0.206191	-0.638773	-0.126964	0.362705	-0.569955	-0.327895	0.519177	0.276266	-0.356012	0.264682	1.41607	-0.517562	-0.589071	-0.39492	1.20486	-0.571332	-0.0524386	-0.815201	-0.406049	-1.4321	-0.915685	-0.603989	0.435352	-0.919357	-0.343081	0.394469	-0.685318	1.02274	-1.03242	1.31999	0.10192	-0.0403264	0.419071	0.433125	-0.651882	1.12294	-0.884145	0.716553	1.68429	-0.185729	-1.3119	-0.155868	2.27763	0.999461	-0.293443
AACTCCCTCAAGATCC-1	LI Rorc+ Il10+	-0.432093	-0.495435	-0.466294	-0.654828	-1.081	-0.276079	-0.526949	0.23441	-0.327895	0.0908399	-0.628869	-0.356012	-1.55723	-0.855878	-0.517562	-0.259386	-0.554777	1.20755	0.383377	0.493358	-0.163888	-1.14664	-1.05753	-0.571329	-0.603989	-1.39273	-0.919357	-0.343081	-0.664605	-0.685318	0.866399	0.708985	1.22591	0.931427	1.87681	-0.00550567	1.46598	2.21195	0.48345	0.671937	0.51307	1.50973	0.7783	0.524375	0.808315	-0.630722	-0.317847	1.13775
AACTCCCTCCTTGGTC-1	LI Resting	-0.432093	-0.707942	-0.466294	0.27489	-0.603489	0.158873	-0.140129	-0.517942	-0.327895	0.0846527	0.348485	-0.356012	-1.55723	-1.06746	-0.517562	-1.32274	1.61698	-1.03456	-0.571332	-1.66991	-1.15928	-1.14664	-0.811496	0.754303	1.85586	-1.39273	-0.100745	-0.343081	-0.664605	0.223154	-1.11897	-0.396531	-0.11964	-1.08635	-0.800218	-1.13563	-0.0687875	-0.0630583	-1.272	-1.50092	0.506301	-1.53348	-0.654196	-1.24495	0.443364	-0.851262	-0.625677	-0.397784
AACTCCCTCGTCCAGG-1	LI Gata3+ Il10+	1.80379	1.68872	1.6395	3.08448	1.65049	1.20034	1.92534	-0.200165	2.27215	0.831	2.72156	-0.356012	0.915472	0.737138	1.07086	2.32334	1.09941	1.82548	-0.571332	-0.578974	1.7314	0.351025	0.184505	1.26821	0.448342	0.785086	2.37308	-0.343081	0.343993	0.633279	0.967086	-1.03242	0.403671	-0.393851	-0.800218	-0.842142	0.784539	1.35665	0.332797	1.30283	-1.43368	-0.254036	0.447624	-0.835895	0.693765	-0.0732305	-0.219654	0.310152
AACTCCCTCGTTGACA-1	SI Gata3+ Il10-	-0.432093	1.60677	0.665943	2.93151	1.44645	0.169619	1.21567	1.23513	-0.327895	0.328851	2.56764	-0.356012	-0.0348242	0.591877	-0.517562	0.156228	-0.699912	-1.03456	1.35987	0.649173	0.0639523	1.26549	0.178151	0.564683	-0.603989	1.22378	0.608907	-0.343081	-0.664605	1.0107	-1.11897	-0.109258	-0.28755	-1.08635	-0.800218	-0.569599	-1.04644	-0.429167	-1.16058	0.677252	0.323063	0.705639	0.13685	1.84465	0.734317	-1.49561	-0.457575	-0.741866
AACTCCCTCTGAGGGA-1	LI Resting	-0.432093	-0.146161	-0.466294	0.475471	0.0592443	0.200657	-0.627524	-0.366077	-0.327895	-0.0502335	-0.628869	-0.356012	-0.320866	0.365828	-0.517562	-1.32274	-0.0292508	-1.03456	-0.571332	-1.51142	-0.937052	-0.174433	-0.116419	-1.682	-0.603989	-0.420119	-0.919357	-0.343081	0.72569	0.419151	-0.379163	-1.03242	-0.392543	-1.08635	1.71315	-0.659617	1.28807	-1.44275	-1.86813	-0.691249	-1.43368	0.353058	0.612249	0.0126019	0.0612238	0.642711	1.83315	-0.0444802
AACTCTTAGACAAAGG-1	SI Resting	-0.432093	-0.339187	-0.466294	-0.654828	-1.081	0.139579	-0.333125	-0.0998714	-0.327895	0.0633277	1.702	1.66712	0.472744	-0.70031	0.559533	-0.0600211	-1.8087	-1.03456	0.877398	-0.107021	-2.56357	-0.359586	-0.831025	-0.363093	-0.603989	-1.39273	-0.113671	-0.343081	-0.664605	2.9697	-1.11897	-0.645046	-1.83484	-1.08635	-0.800218	-1.16116	-0.0842242	-0.0815878	-1.28141	-1.50092	-1.43368	-0.504652	-0.668604	-1.25925	-1.70044	-1.49561	-1.52506	-0.703614
AACTCTTAGATGAGAG-1	LI Gata3+ Il10-	-0.432093	0.471253	2.92922	0.382803	0.618695	-0.933065	-0.0176833	0.818953	-0.327895	-0.728715	-0.628869	3.74093	-0.103384	1.02943	1.42257	-1.32274	-0.766087	-1.03456	0.22249	-0.0903708	0.269194	0.271048	-0.670008	0.717002	-0.603989	0.926705	2.58395	-0.343081	0.611706	-0.685318	-1.11897	-1.03242	-1.35399	0.672344	-0.800218	0.796624	-1.04644	1.43308	-0.316636	1.49424	0.674042	1.06468	0.808203	0.207179	0.87908	1.33441	-1.52506	1.02025
AACTCTTAGATGGGTC-1	LI Resting	-0.432093	0.558405	2.43331	-0.654828	-1.081	0.945787	1.63911	1.32261	-0.327895	1.78578	1.46635	-0.356012	0.415697	0.920693	1.0157	0.375569	1.96468	1.27955	0.42518	-0.171586	0.975296	0.567686	0.121642	1.09195	1.06768	0.729211	0.227552	-0.343081	-0.664605	-0.685318	-0.266405	-1.03242	-0.133062	-1.08635	0.349367	0.506229	-1.04644	-0.246305	-0.590171	-0.0731923	-0.115305	0.409027	-1.5667	-0.208585	0.720164	-1.49561	0.860444	-0.937917
AACTCTTAGCTCAACT-1	LI Resting	-0.432093	0.807841	1.27854	0.422079	0.194	-0.441391	0.314776	0.399357	-0.327895	-0.115378	2.27338	4.21252	-0.805401	-0.554939	1.48414	1.02971	0.342863	0.974856	3.56016	0.506795	0.553597	2.13645	0.137579	1.46812	-0.603989	1.18525	0.577955	-0.343081	0.660017	-0.685318	-1.11897	-1.03242	-1.60851	-1.08635	-0.800218	-1.23969	-1.04644	-1.44275	0.0528358	0.277328	-0.343708	-0.565366	0.102348	-0.0641747	0.545295	-1.49561	-1.52506	0.110308
AACTCTTAGGTAGCCA-1	SI Rorc+ Il10+	-0.432093	0.521351	-0.466294	-0.654828	0.567518	0.352196	-0.152066	-1.22185	-0.327895	-1.68876	-0.628869	-0.356012	0.182357	-1.68563	-0.517562	0.800463	0.351662	0.56858	-0.571332	0.96587	2.31107	-1.14664	0.146605	0.231553	-0.603989	0.991258	-0.919357	-0.343081	0.667263	-0.685318	2.15623	1.84018	0.572304	0.729412	0.707478	0.875916	0.092185	0.532107	-0.270444	1.683	0.295386	-1.41115	1.58353	-0.0556402	-0.574802	0.231315	0.127543	-1.88942
AACTCTTAGTGTTTGC-1	LI Resting	0.805644	0.808977	1.35862	0.017137	0.24166	1.38153	0.65673	0.941422	-0.327895	1.68194	0.565466	-0.356012	-0.146858	-0.694201	-0.517562	0.732312	0.614653	1.52054	1.3988	1.31157	0.666961	1.31095	0.0691769	0.301451	0.258382	1.0659	0.859408	-0.343081	2.68446	-0.685318	-1.11897	-1.03242	-1.21183	-1.08635	0.202467	-1.36598	0.823835	-0.399192	-0.122319	0.545817	-1.43368	-0.218621	-0.907176	0.0209	0.558686	-1.49561	0.195486	0.617775
AACTCTTCAAATACAG-1	LI Rorc+ Il10+	-0.432093	-0.285031	-0.466294	-0.654828	-0.0609311	-0.229606	0.415462	0.911611	-0.327895	-0.787246	-0.628869	-0.356012	-0.876986	-1.03777	-0.517562	-1.32274	1.4007	-1.03456	-0.571332	-0.835234	-1.41845	-1.14664	-0.752517	-0.814801	1.40189	-1.39273	-0.919357	-0.343081	-0.664605	-0.685318	0.397283	-0.619928	-0.370775	0.590944	-0.800218	0.497815	-0.0218331	0.685073	1.31045	-1.50092	0.576487	-1.02745	0.706976	1.11591	0.376774	0.926828	0.396214	-0.316287
AACTCTTCAACCGCCA-1	LI Gata3+ Il10+	2.59458	0.111648	-0.466294	-0.654828	0.345913	0.150944	-1.07835	-1.22185	-0.327895	-0.682587	1.17353	-0.356012	-0.360237	-0.251438	-0.517562	0.138217	-1.8087	2.6797	-0.571332	-1.54525	-0.528129	0.328096	1.44803	-0.156033	2.96143	-1.39273	-0.919357	-0.343081	1.98855	-0.685318	1.79591	-0.572041	0.90511	0.361634	-0.800218	0.794699	-1.04644	1.10909	-0.768775	-0.272729	-0.333	0.131851	0.88618	-0.0488585	0.398358	-0.741919	-0.473055	-0.117285
AACTCTTCAAGACACG-1	SI Gata3+ Il10+	1.31815	0.59099	1.96487	0.951727	1.31809	-0.511096	0.35023	-1.22185	-0.327895	0.971062	2.3932	-0.356012	0.713986	-0.617427	1.37352	-1.32274	-1.8087	-1.03456	3.34797	1.28627	1.03652	0.89138	0.0281919	-0.25215	-0.603989	1.88417	0.495206	-0.343081	3.33696	2.12376	0.431883	0.184586	-0.0847649	-1.08635	0.617646	-3.96745	1.44515	-1.44275	-1.86813	0.829493	-1.43368	0.0207422	-1.5667	1.31452	-1.07016	-1.49561	0.767063	-1.34196
AACTCTTCAAGGCTCC-1	SI Rorc+ Il10+	-0.432093	-0.581132	-0.466294	-0.654828	1.03963	-0.872264	0.227781	-0.374173	1.34395	0.350797	-0.628869	-0.356012	1.53216	-0.219928	-0.517562	1.29115	-1.8087	-1.03456	-0.571332	1.64905	1.31255	0.364527	-0.564795	0.587117	-0.603989	0.504123	1.78165	-0.343081	-0.664605	-0.685318	1.58347	-0.0992162	0.479244	1.50432	0.18789	0.216048	0.13089	-0.414364	-0.454699	1.8465	-0.300492	-0.23914	1.44411	-1.05988	0.448342	1.28748	0.941294	-0.356293
AACTCTTCAGATCTGT-1	SI Resting	-0.432093	-1.32882	-0.466294	-0.654828	-1.081	-0.294201	-1.79567	0.566661	-0.327895	-1.68876	-0.628869	-0.356012	-0.699289	-1.68563	-0.517562	-1.32274	-1.8087	-1.03456	-0.571332	1.37914	-1.66322	0.486733	-2.26565	0.00811507	-0.603989	-1.39273	0.162683	-0.343081	-0.664605	-0.685318	-1.11897	-1.03242	-0.0924006	-1.08635	-0.800218	-1.23249	-1.04644	-0.313975	-1.86813	-1.50092	-0.189872	0.123878	0.297122	-2.15104	-0.381376	-1.49561	-1.52506	-1.03629
AACTCTTGTAACGCGA-1	LI Gata3+ Il10-	3.24461	1.49486	1.9775	2.23318	0.752594	0.203409	0.559173	0.964723	-0.327895	-0.539039	-0.628869	0.250869	1.3084	0.134391	1.73851	1.55295	1.58237	2.55253	3.2276	0.936417	0.0519871	1.66339	1.43488	0.60523	1.85573	0.962667	1.34342	-0.343081	2.265	0.894472	-1.11897	0.516541	0.186268	-1.08635	-0.800218	0.520126	-1.04644	-1.44275	0.295796	-1.50092	-0.17597	-1.68101	-0.347073	1.13806	-0.363609	0.00619852	-0.804292	-0.531684
AACTCTTGTAGCTCCG-1	SI Gata3+ Il10-	0.858746	0.862688	2.6729	1.64442	0.356689	2.72977	1.38899	1.00023	-0.327895	0.438573	-0.628869	-0.356012	-0.730031	1.39222	1.94003	-0.313123	1.1403	-1.03456	2.01569	1.03233	1.00068	0.649161	0.299918	0.676628	-0.603989	1.51709	0.444341	-0.343081	-0.664605	0.00378967	-1.11897	-0.733868	-1.88198	-1.08635	-0.177823	-1.87401	-0.304856	0.839594	-1.41594	-0.391472	-1.43368	-0.80442	-0.403773	-2.15104	-2.53445	-1.00685	-1.52506	-1.40234
AACTCTTGTCAGATAA-1	LI Rorc+ Il10+	-0.432093	-0.416091	-0.466294	-0.654828	1.78437	-0.937185	-0.20549	-0.440444	-0.327895	-0.424211	0.456088	-0.356012	-0.249726	0.754853	0.191191	-0.158146	0.0731379	0.911796	-0.571332	1.09674	0.125562	0.926924	0.0681978	-1.14611	-0.603989	0.218835	-0.919357	0.532294	-0.664605	-0.685318	0.791696	0.691803	1.33148	0.495316	-0.26882	0.720425	0.390769	-0.187363	0.710445	-0.521876	0.227013	0.757423	0.0437084	1.06446	0.749609	1.1769	0.807039	0.427444
AACTCTTGTGCAGTAG-1	LI Gata3+ Il10+	3.17159	1.11933	2.62362	1.76356	0.27638	1.74524	1.06793	0.779084	4.80411	1.24132	-0.628869	-0.356012	-0.943852	0.420034	1.64348	1.80097	1.04324	1.2349	-0.571332	1.02574	0.617076	-1.14664	0.649734	-0.0480305	1.23313	1.04961	-0.145761	-0.343081	-0.664605	1.10863	1.13051	-0.660474	-0.670994	-1.08635	-0.0248164	-1.08406	0.45886	1.16429	1.21411	-0.871556	0.0151816	0.811948	-1.5667	1.07274	-0.330213	0.336015	0.250938	-0.0544622
AACTCTTTCACGCGGT-1	LI Rorc+ Il10+	-0.432093	-1.32882	-0.466294	-0.654828	-1.081	-1.70267	-0.37553	0.408211	-0.327895	-0.10573	-0.628869	-0.356012	-0.0541565	-0.548006	-0.517562	0.13516	0.978371	0.98583	-0.571332	-1.05261	0.146218	-1.14664	0.647596	-0.159226	-0.603989	0.75409	-0.919357	-0.343081	1.43992	-0.685318	0.290204	1.0086	0.779504	1.02064	0.709791	-0.732148	1.87031	2.79042	1.63243	0.92942	1.37371	1.20867	0.88198	1.15548	0.83666	-0.309815	0.557666	0.692974
AACTCTTTCCATTCTA-1	LI Rorc+ Il10+	-0.432093	0.55519	-0.466294	-0.654828	2.44659	-0.351523	0.80104	0.157397	-0.327895	-0.375726	0.862991	-0.356012	-0.285432	1.04234	0.506182	0.500367	0.605089	0.297193	-0.571332	-0.329509	0.254388	-0.39857	-0.194345	-0.0606693	1.21728	0.174826	-0.919357	-0.343081	-0.664605	-0.685318	1.03433	0.595855	1.74244	-0.351851	-0.800218	0.678961	-1.04644	-0.139229	1.35035	0.643776	1.42171	0.239962	-0.713088	0.408341	0.335816	1.10344	0.237201	0.417537
AACTCTTTCCCATTAT-1	LI Rorc+ Il10-	1.6023	-0.524518	-0.466294	-0.654828	-1.081	0.496905	-1.00124	0.191979	-0.327895	-1.68876	-0.628869	-0.356012	-0.716406	-0.884834	2.22188	-0.296494	-0.598535	0.71782	-0.571332	-2.40452	-0.600261	-0.110713	-1.09969	-0.0200172	-0.603989	-1.39273	1.12979	-0.343081	-0.664605	-0.685318	-1.11897	1.53423	1.54399	1.17677	-0.800218	0.989673	0.220036	-1.44275	0.636457	-0.163255	-0.214688	1.74965	-0.384619	0.973546	1.26036	1.38992	1.77714	0.737652
AACTGGTAGACAAGCC-1	LI Rorc+ Il10+	-0.432093	-1.32882	-0.466294	-0.654828	-1.081	-0.0423439	0.00744705	-0.519524	-0.327895	1.02338	-0.628869	-0.356012	-1.55723	-0.413366	-0.517562	-0.0452747	-0.876618	1.31726	-0.571332	-1.21993	0.342129	-0.348756	-0.413237	-1.682	-0.603989	0.533526	-0.102585	0.443705	0.4764	-0.685318	0.521371	0.849161	0.295447	-1.08635	1.41159	-0.444566	1.58892	0.613413	0.398593	-0.426987	0.083714	0.548446	1.11626	1.41097	0.796796	0.657198	1.47984	1.30914
AACTGGTAGCACAGGT-1	SI Rorc+ Il10+	-0.432093	0.234649	-0.466294	-0.654828	1.90432	-0.968902	0.21267	-0.47282	-0.327895	0.170055	-0.628869	-0.356012	0.267379	0.205605	-0.517562	1.89414	0.209984	-1.03456	-0.571332	0.898337	1.19967	-0.295699	0.264504	1.18529	-0.603989	-1.39273	1.91728	-0.343081	-0.664605	0.281387	1.18729	-0.36217	0.788016	2.10197	0.0729003	1.20966	-1.04644	0.707677	-0.579955	1.2835	-0.432365	0.424523	0.99844	-0.193057	0.546336	-0.103234	-1.52506	0.161276
AACTGGTAGCGTTGCC-1	SI Gata3+ Il10-	-0.432093	0.192325	-0.466294	0.876396	-1.081	-0.566968	0.0354448	1.16346	-0.327895	0.418726	-0.628869	-0.356012	1.62607	0.409146	-0.517562	-1.32274	0.480043	-1.03456	-0.571332	0.519883	1.24155	1.2411	-2.26565	-1.682	-0.603989	0.567299	1.08624	-0.343081	-0.664605	-0.685318	-1.11897	-0.38419	-1.48371	-1.08635	-0.800218	0.594333	-1.04644	-1.44275	-0.886322	-1.50092	0.116119	-0.456275	-1.5667	-2.15104	0.610621	-1.49561	-0.0437964	-1.4207
AACTGGTAGTCGAGTG-1	LI Gata3+ Il10+	1.3466	1.53939	2.99171	0.704626	1.46244	1.63292	1.95927	2.02994	-0.327895	1.75645	1.33078	4.16297	-0.417398	1.40063	2.47779	0.845567	1.21866	0.903206	0.213608	0.258429	0.0165108	1.94291	0.0587304	0.807148	0.712762	2.22633	1.73347	0.164209	0.0710721	-0.100886	-0.727502	-1.03242	-1.37111	-1.08635	-0.800218	0.0196826	0.383104	-1.44275	-1.21025	1.60626	-0.395213	-0.971772	-0.979674	-0.334275	0.384042	0.168406	-0.532517	0.229954
AACTGGTGTCACAAGG-1	SI Gata3+ Il10-	0.31404	1.57459	1.08674	0.858773	1.49506	-0.029239	1.59325	1.56111	0.694796	1.09766	0.585424	0.201835	0.89581	0.234388	-0.517562	1.51666	0.643373	-0.391859	1.29562	1.24451	0.621722	-0.153095	1.13594	0.636069	1.3385	1.95486	0.668523	-0.343081	1.55361	0.443392	-1.11897	0.555387	-1.18503	-1.08635	-0.800218	0.736803	-1.04644	-0.381755	0.43814	-0.673478	-0.26456	-1.06692	-0.894502	0.387317	-0.478017	-1.49561	0.994501	-1.13621
AACTGGTGTCCTCCAT-1	LI Rorc+ Il10+	-0.432093	0.187452	-0.466294	0.510128	1.13514	-0.0186457	0.736646	-1.22185	-0.327895	0.411974	-0.628869	-0.356012	0.0278972	0.403683	-0.517562	0.909469	0.47271	-1.03456	-0.571332	-1.48404	-0.261387	0.415557	0.270452	0.338772	-0.603989	-0.390297	-0.919357	-0.343081	-0.664605	-0.685318	-0.356479	-1.03242	0.975801	0.831152	0.227913	0.0511092	0.178578	0.642761	2.36188	0.375647	-0.254592	0.898042	0.661763	-0.38096	0.329579	0.516584	2.04698	1.13127
AACTGGTGTCGAGTTT-1	LI Rorc+ Il10+	-0.432093	-0.015405	-0.466294	-0.654828	2.22118	-0.556026	0.73308	-0.0513583	-0.327895	1.52309	2.06873	-0.356012	-1.55723	-1.0461	-0.517562	1.05927	0.167487	-0.131945	-0.571332	0.100844	0.928825	-1.14664	-0.0430672	-0.825946	0.630406	-0.0624312	0.441868	-0.343081	-0.664605	-0.685318	-0.107091	0.437165	1.07835	1.08081	0.935528	1.5697	0.579243	0.666019	1.62982	-0.811917	0.556919	1.38468	0.363625	0.349872	0.355543	1.23326	-0.0295247	1.19597
AACTGGTTCAAAGACA-1	SI Rorc+ Il10+	-0.432093	1.08135	-0.466294	0.81292	-1.081	0.125997	-0.827518	-1.22185	-0.327895	0.801565	-0.628869	-0.356012	0.788665	0.714044	-0.517562	0.778114	0.668663	-1.03456	-0.571332	-0.277782	-0.205466	1.48743	-0.136027	-0.0110188	-0.603989	-1.39273	-0.919357	-0.343081	-0.664605	0.198776	1.08037	1.63754	-0.623701	0.153203	-0.800218	0.672323	-0.0950209	-0.611695	-0.927022	1.37166	0.0518729	-0.518601	-0.126129	0.833556	0.64626	0.213137	1.96624	0.866808
AACTGGTTCCGAATGT-1	SI Rorc+ Il10-	-0.432093	-0.278053	-0.466294	-0.654828	0.373318	0.226556	-1.79567	-0.0305619	-0.327895	-0.780116	-0.628869	-0.356012	0.0689307	-1.03265	-0.517562	1.09001	0.531768	-1.03456	-0.571332	-0.349274	0.00795066	-0.301924	-0.0106803	-0.807942	0.656366	-0.547664	-0.919357	-0.343081	1.27077	-0.685318	-1.11897	1.39575	1.42486	1.62315	-0.800218	0.560333	-0.0137299	-0.540688	0.290489	-0.797427	0.588486	-0.415141	1.73755	0.383962	0.0463721	1.0277	2.41641	1.13584
AACTGGTTCCTCATTA-1	LI Rorc+ Il10+	-0.432093	0.0487467	-0.466294	-0.654828	0.627956	0.325998	0.121335	-1.22185	-0.327895	1.00017	-0.628869	-0.356012	-0.980646	0.441746	0.454597	-1.32274	1.26595	-0.25953	-0.571332	-1.02109	-0.434326	0.0212163	-0.268655	-0.12372	-0.603989	1.24033	-0.919357	-0.343081	-0.664605	0.121699	0.0270083	-0.291212	0.471612	1.36804	1.76467	-0.119818	1.12271	-0.195609	0.183373	0.580917	2.36406	1.34492	0.151738	-0.140655	-0.418572	1.47916	0.470439	1.32343
AACTGGTTCCTGCAGG-1	LI Gata3+ Il10+	1.87037	2.37972	4.13141	1.45862	-1.081	3.54049	2.52843	1.73444	4.09837	2.07737	2.10189	-0.356012	0.718154	1.57087	4.07861	0.890707	-1.8087	1.40313	-0.571332	2.27267	0.803941	0.671196	0.889585	0.198986	-0.603989	1.4118	2.16776	-0.343081	1.0552	1.37983	-0.203821	-1.03242	-1.19132	-1.08635	-0.800218	0.648511	-1.04644	-1.44275	0.0324828	-1.50092	-1.43368	-2.27638	0.50761	-0.788378	-2.53445	2.39334	-0.17249	0.0771288
AACTGGTTCGAATGGG-1	LI Rorc+ Il10+	-0.432093	0.0856522	-0.466294	-0.654828	-0.218204	-0.456722	0.00842065	-1.22185	-0.327895	-0.134502	-0.628869	-0.356012	0.352216	0.42377	-0.517562	-1.32274	-0.742256	0.541857	-0.571332	1.00721	-1.78598	0.298263	0.382146	-0.73739	-0.603989	-1.39273	0.0151541	-0.343081	-0.664605	-0.685318	0.267357	-0.583107	0.111532	0.702414	-0.800218	1.48288	-1.04644	-0.467876	0.841387	0.771646	0.71008	-0.31253	-0.525004	-0.513862	1.02961	1.36514	1.71711	0.0826463
AACTTTCAGATAGGAG-1	LI Rorc+ Il10+	2.79913	0.651879	-0.466294	-0.654828	-0.462303	-1.70267	0.160727	0.807299	-0.327895	-0.574225	-0.628869	-0.356012	0.0677521	1.08294	-0.517562	0.660586	-1.8087	1.1497	-0.571332	0.129016	0.298544	-1.14664	-0.0123147	-0.609888	-0.603989	1.15945	-0.919357	-0.343081	-0.664605	-0.685318	0.635213	-0.241762	-0.445133	0.490943	-0.800218	1.28141	-1.04644	0.272744	0.32086	-1.50092	-1.43368	-0.134826	0.266383	0.739541	1.79166	0.726621	0.726587	0.73804
AACTTTCAGCAGCCTC-1	LI Resting	-0.432093	0.116981	1.75509	-0.654828	-1.081	-1.15079	0.0084678	-0.658491	-0.327895	0.314339	-0.628869	-0.356012	-1.03776	0.623752	-0.517562	-1.32274	1.09098	-0.336301	1.63642	0.260298	0.867736	0.242517	-1.54531	0.0221787	-0.603989	-1.39273	-0.264197	-0.343081	-0.664605	-0.685318	-0.306576	-0.717418	-1.06566	-1.08635	1.46599	-0.994963	0.967066	-1.44275	-0.832571	-0.611808	1.48715	-0.224553	-1.5667	0.351504	-1.06241	-1.49561	-1.52506	-0.337212
AACTTTCCAAACCCAT-1	LI Rorc+ Il10+	-0.432093	0.653643	2.57963	-0.654828	0.639911	1.49915	1.39729	-0.418673	-0.327895	1.69347	-0.628869	-0.356012	-0.384932	-0.569139	-0.517562	0.108077	0.318764	-0.0390575	-0.571332	-1.56631	-1.01234	0.966587	-0.640042	-0.73785	-0.603989	0.0521872	-0.919357	-0.343081	-0.664605	-0.685318	1.36022	-1.03242	-0.356662	-1.08635	-0.800218	1.77406	0.0690852	0.0996149	-0.51054	1.01394	-0.35998	-0.934611	-0.525511	-0.514531	1.13136	0.826556	0.851648	0.937977
AACTTTCCACTTAACG-1	SI Gata3+ Il10+	-0.432093	0.618009	-0.466294	1.89611	-1.081	0.677284	0.854197	1.69449	-0.327895	0.227065	0.805032	-0.356012	0.223682	0.815668	-0.517562	-1.32274	0.754495	-1.03456	-0.571332	1.26887	1.16836	1.72336	0.390799	0.588364	2.0534	0.968451	0.628629	0.813832	-0.664605	0.647523	0.405886	-1.03242	-0.760365	-1.08635	-0.800218	0.52229	0.387897	-1.44275	-0.993536	0.973792	-1.43368	0.287647	1.12648	0.84007	-0.0334409	-1.49561	1.4439	-0.153043
AACTTTCGTCCGTGAC-1	LI Gata3+ Il10-	-0.432093	-0.449376	-0.466294	1.35643	0.712361	-0.0212026	0.637311	0.0678631	-0.327895	1.0866	-0.628869	2.91745	-0.153091	-0.0327461	-0.517562	-0.643622	1.34477	-1.03456	-0.571332	-0.440299	-1.31555	-1.14664	-0.318554	-0.509944	-0.603989	0.910918	-0.919357	5.54644	0.315722	0.601489	-1.11897	-1.03242	-0.112299	-1.08635	1.71235	-0.994243	0.338357	-1.44275	0.144178	-0.930005	1.08237	2.30836	-0.274182	0.271689	-0.701287	0.994722	-1.52506	0.259214
AACTTTCGTGATGCCC-1	LI Resting	-0.432093	-0.506735	-0.466294	1.24687	-0.448741	1.32732	-0.541276	-0.289827	-0.327895	0.070744	-0.628869	0.646671	0.85612	-0.421185	0.931465	0.692675	-0.571779	-1.03456	-0.571332	1.24711	-1.66168	0.887783	-2.26565	0.423098	-0.603989	-1.39273	-0.919357	-0.343081	-0.664605	1.17292	-1.11897	-1.03242	0.385732	-1.08635	-0.800218	-0.820048	0.248038	-0.312037	0.0600068	0.975331	-0.187737	0.126495	1.1028	-0.297666	-0.801148	-1.49561	2.42686	1.10839
AACTTTCGTGCCTGCA-1	LI Rorc+ Il10-	-0.432093	-0.783041	-0.466294	-0.654828	0.40264	-0.184055	0.210937	-0.603085	-0.327895	-0.0818652	-0.628869	-0.356012	0.205993	1.27713	-0.517562	-0.176168	-0.0636031	-0.267628	-0.571332	-0.256942	0.414344	0.347196	-0.962984	0.140286	1.62489	1.22495	0.265431	-0.343081	0.340646	-0.685318	-1.11897	-0.462775	1.13159	1.48276	-0.800218	0.711372	-0.187042	0.877075	0.82906	0.150443	0.638646	1.37274	0.695909	0.310385	-1.78956	0.506388	0.155029	1.3757
AACTTTCGTTACAGAA-1	SI Rorc+ Il10-	-0.432093	-0.288806	-0.466294	-0.654828	-0.281133	-0.547596	0.670299	-1.22185	-0.327895	-0.247863	-0.628869	-0.356012	-1.55723	0.53801	-0.517562	0.876186	-0.243878	-1.03456	-0.571332	0.549419	1.06219	-0.312134	1.65621	0.614774	-0.603989	1.02563	0.82372	-0.343081	1.77042	-0.685318	-1.11897	1.50673	-0.0465359	1.738	0.574214	0.490117	-1.04644	0.678749	-0.598792	-0.80593	-1.43368	-1.50112	-0.614457	0.0999524	-0.429289	0.7127	0.390004	0.474441
AACTTTCGTTACGCGC-1	LI Gata3+ Il10+	-0.432093	1.47221	2.94197	-0.654828	0.167523	0.628598	0.970995	1.00465	-0.327895	0.24767	1.11357	0.994065	-1.55723	-0.583546	1.4335	0.0896152	-0.143228	2.08261	0.227806	-1.57915	-0.129913	-1.14664	0.950106	-1.682	0.73658	-1.39273	-0.919357	-0.343081	-0.664605	1.35977	-0.435269	0.782141	-0.130647	-0.204173	0.121675	-0.0648215	1.80024	0.479648	0.0174434	0.438282	0.243938	0.235195	1.31959	1.51144	1.10386	0.380576	1.09373	0.450845
AACTTTCGTTAGTGGG-1	LI Rorc+ Il10+	-0.432093	-0.265425	-0.466294	-0.654828	0.580026	0.0419742	-0.244092	-1.22185	-0.327895	-0.215469	-0.628869	-0.356012	-0.147439	0.0597968	-0.517562	0.0340957	0.828991	0.459736	-0.571332	-0.147648	-1.08409	-0.289898	0.275685	-1.682	-0.603989	-0.0225233	-0.919357	-0.343081	-0.664605	-0.685318	1.1016	0.936209	1.45083	0.258437	1.27575	1.12911	1.07703	0.412077	-0.359898	-0.787411	0.610173	0.307798	0.415267	0.632653	1.20398	0.622973	2.0227	0.524961
AACTTTCTCAATACCG-1	LI Resting	-0.432093	-0.733475	-0.466294	-0.654828	-1.081	-0.325762	-0.571134	-1.22185	-0.327895	-0.863935	-0.628869	-0.356012	-0.545364	-1.68563	-0.517562	-0.563112	0.378845	-1.03456	0.110683	0.513106	-0.968533	0.450133	-0.86251	-0.392038	-0.603989	-0.625618	-0.13441	-0.343081	1.11817	2.69853	-1.11897	-1.03242	-0.948749	-1.08635	-0.800218	0.0103106	-1.04644	2.13201	-1.29652	-0.462681	-1.43368	-1.56403	-1.5667	-0.341782	0.233311	-1.49561	1.41252	-0.745603
AACTTTCTCACGATGT-1	LI Rorc+ Il10+	-0.432093	-1.32882	-0.466294	-0.654828	1.09064	-0.661742	-1.79567	0.383247	-0.327895	-0.390254	-0.628869	0.787122	0.261286	0.0463153	-0.517562	1.20941	0.321483	0.282458	-0.571332	-0.346346	-0.655165	-1.14664	0.611225	0.636304	-0.603989	-1.39273	0.316369	-0.343081	2.53937	-0.685318	0.268623	-0.438284	0.0107826	-1.08635	0.438391	0.413901	-1.04644	-1.44275	0.521193	0.0177101	1.20272	0.701234	-0.189241	0.745125	-0.602177	1.08699	0.525769	0.873822
AACTTTCTCATCTGTT-1	SI Resting	-0.432093	-0.434268	0.908127	0.684697	-0.663454	0.546992	-0.912097	1.36559	-0.327895	0.198558	-0.628869	3.39847	0.746521	-0.0119147	-0.517562	0.151141	0.913659	-1.03456	-0.571332	-0.415544	-1.96796	-0.447381	-1.47862	-0.489809	-0.603989	-1.39273	0.260087	-0.343081	-0.664605	2.12872	-1.11897	-1.03242	-0.441918	-1.08635	-0.800218	-1.20582	0.362147	-0.212364	-1.00924	-0.541374	-0.610852	-1.20601	-1.5667	0.489457	-1.31354	-1.49561	-0.229241	-0.0110285
AACTTTCTCGGAGGTA-1	SI Rorc+ Il10+	-0.432093	-1.32882	-0.466294	-0.654828	-1.081	-0.494987	-1.79567	-1.22185	-0.327895	-1.68876	-0.628869	-0.356012	0.946236	0.496937	0.68631	-1.32274	0.261155	-0.0748024	-0.571332	0.876912	-0.158632	0.253888	0.544708	-1.682	-0.603989	-0.512673	-0.919357	-0.343081	1.33821	-0.685318	1.59924	0.801193	1.10101	0.653343	0.636814	-0.0238448	-1.04644	0.0528583	0.33871	-0.0252981	1.26913	1.04208	0.455119	1.04807	1.41332	0.656044	-1.52506	1.21755
AACTTTCTCGGTGTCG-1	LI Resting	-0.432093	-0.6455	-0.466294	-0.654828	-0.555465	-1.70267	0.475175	-1.22185	-0.327895	-0.742049	-0.628869	-0.356012	-0.842883	-0.602559	-0.517562	-1.32274	-0.171961	0.899227	0.211465	-0.77628	-1.37015	-0.266536	-2.26565	0.152032	-0.603989	-0.512261	-0.919357	-0.343081	-0.664605	-0.685318	-1.11897	-1.03242	0.315153	-1.08635	1.76253	-0.977961	1.7625	-0.502897	-0.546836	-0.0247789	1.26995	-2.27638	-1.5667	0.18451	-0.350209	-1.49561	-1.52506	0.410775
AACTTTCTCGTTTATC-1	LI Rorc+ Il10+	-0.432093	1.29589	2.71689	0.48578	-1.081	-0.856687	0.250709	-1.22185	-0.327895	0.961502	-0.628869	-0.356012	-0.760929	0.927653	-0.517562	-1.32274	-0.662615	1.06292	0.79383	-0.994549	-1.2562	-1.14664	-1.16143	-0.0938232	0.859819	-0.411249	0.0849423	-0.343081	-0.664605	-0.685318	0.0489949	0.367988	0.138913	-1.08635	2.27906	1.01703	1.30391	0.196308	0.472746	1.40229	-1.43368	-0.213072	0.184707	1.24937	-0.180938	0.293977	1.67501	0.436498
AACTTTCTCTGGTTCC-1	SI Rorc+ Il10+	-0.432093	1.19281	-0.466294	-0.654828	0.989639	-0.865642	-0.62905	-0.367413	-0.327895	-0.0523747	-0.628869	-0.356012	1.17188	0.0188111	0.810841	-1.32274	-0.0315762	0.0244773	-0.571332	1.35947	1.12121	-0.175951	0.917145	0.599488	-0.603989	-1.39273	-0.919357	-0.343081	-0.664605	0.417427	1.35249	1.74124	0.494005	-1.08635	-0.800218	0.434383	-1.04644	0.911829	-0.7341	-0.23399	0.356404	-0.863134	0.609715	-0.427353	1.24333	-0.269848	-0.433347	0.200709
AAGACCTAGATTACCC-1	SI Rorc+ Il10-	-0.432093	-0.416352	-0.466294	1.89932	-0.0159827	1.15695	-1.79567	-0.187356	-0.327895	-1.68876	-0.628869	-0.356012	0.225924	-0.306893	-0.517562	-1.32274	1.66614	0.24765	-0.571332	0.495178	1.80109	-1.14664	0.844137	-1.682	-0.603989	0.391576	-0.919357	0.815817	-0.664605	-0.685318	-1.11897	1.05673	0.589433	-1.08635	-0.800218	-0.170635	-1.04644	-0.187722	-1.86813	-0.0155357	-0.0507522	0.486953	0.468495	-2.15104	0.125708	-0.548649	2.02503	0.593518
AAGACCTAGCCACGTC-1	SI Gata3+ Il10+	-0.432093	1.36279	-0.466294	-0.654828	0.0574767	0.307187	-0.00822854	2.5852	-0.327895	-0.318147	-0.628869	0.850601	-0.523023	0.869574	1.22617	-1.32274	0.914127	-1.03456	0.561972	-0.263377	0.0951832	0.127539	-2.26565	-0.363558	-0.603989	-0.118018	-0.919357	0.913378	-0.664605	0.762207	0.33186	-1.03242	-1.0888	-1.08635	-0.800218	-0.145792	0.511314	0.593262	0.107666	-1.50092	0.0656687	0.185889	0.608872	0.00924769	0.546033	-1.49561	-0.0920156	-0.188769
AAGACCTAGCGGCTTC-1	LI Rorc+ Il10-	-0.432093	0.771275	-0.466294	0.666287	-1.081	1.10444	1.74404	1.34424	-0.327895	-0.466427	-0.628869	-0.356012	0.182357	0.2114	3.47197	0.395586	1.35114	0.857849	0.439365	-0.81112	1.36804	-1.14664	1.0155	1.33449	-0.603989	0.34253	-0.919357	-0.343081	-0.664605	-0.685318	-1.11897	0.0224365	-0.957826	1.77598	-0.800218	-0.112905	0.342789	0.845979	0.999682	0.284007	-1.43368	-2.27638	-0.270046	-0.863494	-0.263346	0.231315	0.885388	-1.64032
AAGACCTAGTGGTAGC-1	LI Rorc+ Il10-	-0.432093	-1.32882	-0.466294	0.291963	0.0852718	0.497911	-0.78946	-1.22185	-0.327895	-1.68876	-0.628869	-0.356012	-0.200483	-1.05611	-0.517562	-0.0229178	-0.275929	0.789142	-0.571332	0.963999	-1.13976	-0.332274	-0.788871	1.11489	0.611082	-0.578027	-0.919357	-0.343081	0.49997	0.239836	-1.11897	-0.631604	1.25045	1.05863	-0.800218	0.290704	0.997132	0.89017	0.637393	0.318471	0.864596	-0.246875	0.926131	0.0619894	0.932704	0.682346	1.34509	1.06325
AAGACCTCAACCGCCA-1	LI Rorc+ Il10-	0.736126	0.509808	-0.466294	0.417485	0.995586	0.664484	0.30953	-1.22185	-0.327895	0.601307	0.498386	-0.356012	-1.55723	-0.972647	0.744662	-1.32274	-0.106123	1.54911	-0.571332	0.11726	-0.225295	0.310798	0.627163	0.520898	2.5725	0.0653192	-0.919357	-0.343081	-0.664605	-0.685318	-1.11897	-1.03242	0.693461	1.89588	-0.800218	-0.89831	0.081159	0.113632	0.0478381	1.02864	-1.43368	0.417156	0.0963648	0.761169	0.684102	0.412523	-0.487734	0.82144
AAGACCTCAATGACCT-1	SI Rorc+ Il10+	-0.432093	-0.684887	-0.466294	-0.654828	0.549832	-0.241201	-0.278681	-1.22185	-0.327895	-0.255366	-0.628869	-0.356012	-0.181588	-0.375476	-0.517562	-0.501116	0.502145	-1.03456	1.18809	1.41085	0.888995	0.185903	-0.358069	-1.682	0.633477	1.47533	1.34376	-0.343081	0.521434	-0.685318	0.170733	-0.376566	0.946822	1.08432	0.0507723	0.662818	-0.0324847	0.918108	-0.604699	0.146506	-1.43368	0.701641	-0.046152	0.0903175	-0.191772	-0.421902	-1.52506	1.20092
AAGACCTCAGACGCCT-1	SI Gata3+ Il10+	1.32474	0.955365	-0.466294	1.38744	-1.081	0.263326	-1.12874	0.324392	-0.327895	-1.68876	1.51804	-0.356012	0.102072	-0.613404	-0.517562	-1.32274	0.243374	-0.0857436	-0.571332	1.00007	-1.3821	-1.14664	-0.704491	0.677128	4.57181	-0.522705	-0.919357	-0.343081	-0.664605	1.31028	1.70126	-1.03242	1.21196	-0.232463	0.0921113	0.832605	0.0167706	-0.514046	-0.834141	-0.0379748	-1.43368	0.187777	1.46001	0.432277	-1.6129	-1.49561	-1.52506	0.387804
AAGACCTCAGGCTGAA-1	LI Rorc+ Il10+	-0.432093	-1.32882	-0.466294	-0.654828	-0.0234783	-0.495621	-0.216121	-1.22185	-0.327895	-0.183027	-0.628869	0.969553	-0.421067	-1.00603	-0.517562	-1.32274	-0.173466	0.897641	-0.571332	0.188246	0.1592	-1.14664	-1.27615	-0.233581	1.48457	-0.513221	-0.919357	-0.343081	-0.664605	0.313428	-0.44998	-1.03242	0.670195	-1.08635	0.636059	1.07689	1.76052	-1.44275	0.5924	0.214445	0.990008	0.963033	-0.563521	0.677081	0.601504	0.164013	0.466755	-0.518204
AAGACCTGTACCGGCT-1	LI Gata3+ Il10-	2.91889	1.66192	1.80301	0.822554	-0.612714	0.896005	1.24112	-0.53154	-0.327895	1.15713	-0.628869	-0.356012	1.42269	0.463517	0.55567	0.561826	1.43909	1.99866	-0.571332	0.0258697	0.507223	0.477727	-0.12452	0.523436	1.29202	1.5106	3.33111	-0.343081	1.15261	-0.685318	-1.11897	0.941565	-0.481618	-1.08635	-0.800218	-0.567815	-0.0876747	-1.44275	1.75428	-0.442621	-1.43368	-0.296312	-1.5667	-0.310516	-2.53445	1.29362	-0.643052	-2.06821
AAGACCTGTATGCTTG-1	LI Rorc+ Il10+	-0.432093	-1.32882	-0.466294	-0.654828	-0.0617861	-0.230841	-0.486717	-1.22185	-0.327895	-0.489916	0.733249	-0.356012	-0.652633	0.681458	-0.517562	1.0767	0.659512	0.181375	-0.571332	0.554134	-0.287675	-1.14664	0.741644	-1.682	-0.603989	-0.277768	-0.919357	-0.343081	-0.664605	0.5808	1.07376	1.38138	0.673142	0.589538	1.36769	1.53463	-1.04644	-1.44275	0.123661	0.258695	1.7104	-0.313554	0.84423	-2.15104	0.519003	0.455993	-0.271608	0.892692
AAGACCTGTATGGTTC-1	SI Rorc+ Il10+	-0.432093	-0.0194534	-0.466294	-0.654828	0.0948174	-0.248442	-1.79567	-1.22185	1.10253	-1.68876	-0.628869	0.424244	1.25405	1.16391	-0.517562	1.05328	0.161396	-0.135619	-0.571332	0.530562	0.0698817	0.539799	0.626543	1.1335	-0.603989	1.17799	0.437174	-0.343081	2.15131	-0.685318	0.951587	1.19035	0.784239	0.214767	0.559478	-0.813604	0.573637	0.35818	0.585043	2.22974	0.550783	0.377384	-0.0545805	1.08567	-0.74739	-0.136747	-0.0346821	0.101492
AAGACCTGTCAACATC-1	LI Rorc+ Il10+	-0.432093	-1.32882	-0.466294	-0.654828	0.678114	0.438612	-1.79567	-1.22185	-0.327895	0.204313	-0.628869	-0.356012	-0.849613	-1.0117	-0.517562	0.0542137	0.247189	0.481892	-0.571332	0.0356641	-0.618455	-0.274828	-1.28441	-1.682	1.46987	-0.00220688	-0.919357	-0.343081	0.582121	-0.685318	1.75799	2.00039	1.41196	1.3518	-0.800218	-0.993843	0.0193969	0.436605	0.842275	-0.343349	-0.407805	1.10137	-0.571888	0.662603	-0.669568	0.505251	1.26775	1.39725
AAGACCTGTTAAAGAC-1	SI Rorc+ Il10+	-0.432093	-1.32882	-0.466294	-0.654828	-0.077287	-0.253225	-1.16654	-0.499728	-0.327895	-0.268556	-0.628869	-0.356012	0.0361963	-0.665019	-0.517562	-0.510034	-0.266351	-0.139521	-0.571332	-1.19167	-1.13181	-1.14664	0.619135	0.589363	-0.603989	-1.39273	-0.919357	-0.343081	0.508561	-0.685318	1.51127	1.94779	0.414699	1.71174	-0.800218	0.599511	-1.04644	-1.44275	0.347772	0.134037	0.119918	0.774267	2.07115	0.559269	0.615449	-0.141216	1.68004	0.727461
AAGACCTGTTGAGGTG-1	LI Gata3+ Il10+	3.41615	2.00315	2.02891	1.77703	1.3101	1.05376	1.61194	2.15204	5.34742	1.66717	2.97811	2.67105	0.90882	0.785406	-0.517562	1.50861	1.41282	1.24754	2.05363	0.306611	0.70126	1.5023	1.15398	2.07987	2.76035	1.72839	1.5373	-0.343081	0.90759	0.0669239	0.165261	0.831125	-0.429382	0.314153	-0.800218	-0.43429	-1.04644	0.591843	0.918364	-1.50092	-0.139992	-1.66123	0.607355	0.219018	0.387771	0.438077	-1.52506	0.565251
AAGACCTGTTTAAGCC-1	LI Rorc+ Il10+	-0.432093	-1.32882	-0.466294	-0.654828	-1.081	-0.574959	-0.301888	0.492738	-0.327895	-1.68876	-0.628869	-0.356012	0.631886	-0.674678	-0.517562	-0.027174	0.466793	1.0906	-0.571332	1.616	0.664811	1.22884	-2.26565	0.333531	-0.603989	-0.084397	0.419391	-0.343081	-0.664605	-0.685318	1.29334	-0.0737179	0.999131	-1.08635	0.541654	-1.90555	0.5524	-0.04618	1.45145	1.29303	0.105214	-2.27638	0.655983	-2.15104	-1.14864	-1.49561	-1.52506	-0.134458
AAGACCTTCACATGCA-1	SI Gata3+ Il10-	-0.432093	0.170286	-0.466294	-0.654828	-1.081	-1.70267	1.93841	-1.22185	-0.327895	0.971362	-0.628869	-0.356012	1.43329	-0.493367	-0.517562	0.590039	-0.0069505	-1.03456	-0.571332	-0.630803	1.52193	-0.159852	1.55052	-0.0860895	-0.603989	0.838037	-0.919357	0.629983	-0.664605	-0.685318	-1.11897	1.13652	0.0375045	0.428003	0.212289	1.60404	0.159962	0.619151	-0.718386	1.41066	2.42104	0.375817	0.636535	0.0367165	-0.488428	0.804744	-1.52506	0.44814
AAGACCTTCAGCACAT-1	SI Rorc+ Il10+	-0.432093	-0.00160274	-0.466294	-0.654828	1.87376	0.603988	0.883042	-0.239039	-0.327895	-0.487732	0.735731	-0.356012	0.613966	1.33407	-0.517562	-0.216646	0.662824	-1.03456	2.42197	0.411368	0.182544	-1.14664	1.66579	1.93233	-0.603989	-1.39273	0.830546	-0.343081	-0.664605	-0.685318	1.33433	0.743969	0.0107345	-1.08635	-0.800218	0.82627	-1.04644	0.382732	-1.0358	0.518716	-1.43368	0.850063	1.48569	0.246164	1.60496	-1.49561	-0.269324	-1.66439
AAGACCTTCCGATATG-1	LI Gata3+ Il10+	2.90043	1.01569	-0.466294	2.11515	-0.0821546	-0.260255	0.22206	0.250564	-0.327895	0.543601	0.700529	-0.356012	-0.199523	0.509604	-0.517562	-1.32274	1.50874	2.06371	-0.571332	1.85322	0.470446	0.526101	0.0701447	0.465388	1.89182	-0.304551	-0.919357	-0.343081	-0.664605	-0.685318	-0.291257	-1.03242	-0.547851	-1.08635	-0.800218	-1.44542	0.283363	-0.281181	-1.86813	-1.50092	-1.43368	-0.722401	0.342044	-2.15104	-2.53445	-0.619167	-0.301718	-1.69939
AAGACCTTCCTTTCTC-1	LI Gata3+ Il10-	3.16747	1.46676	1.10195	2.31616	1.18831	1.19881	0.642985	0.87713	3.0683	1.50019	2.84447	-0.356012	1.02384	0.606072	2.74574	1.03953	0.976934	1.9183	-0.571332	1.38613	0.226579	-0.3304	1.31347	2.11618	1.89441	1.68527	-0.0837935	-0.343081	2.13293	-0.685318	-1.11897	-1.03242	-1.48684	0.557748	-0.800218	-1.65147	-0.0485426	-0.571097	0.760846	0.484988	-0.473197	-0.720791	-1.5667	0.0655396	0.835241	0.0806621	0.358189	-0.362426
AAGACCTTCTGGCGAC-1	LI Rorc+ Il10+	-0.432093	0.717632	-0.466294	-0.654828	-1.081	-0.0697804	-0.63845	-0.375628	-0.327895	-0.654647	-0.628869	-0.356012	-0.33243	0.00757594	-0.517562	-0.370368	-0.0458949	0.611782	-0.571332	-0.392382	-0.697852	0.746989	0.700998	1.66171	-0.603989	-1.39273	-0.919357	-0.343081	-0.664605	-0.685318	0.547806	0.800303	0.702559	-0.142434	2.08512	0.799301	1.63139	-0.416129	-0.235311	1.19031	0.341981	-0.517195	1.64209	0.604565	0.445373	0.463979	0.172078	-1.18744
AAGCCGCAGCGTCTAT-1	SI Gata3+ Il10+	1.09249	0.536838	2.20076	2.13886	1.67532	1.19479	1.52255	0.379448	2.35843	2.0045	1.86929	-0.356012	1.39026	1.96797	0.489542	0.892137	1.82651	1.1955	3.63247	-0.197103	0.957318	1.53752	0.755438	0.804408	2.11029	1.29256	-0.166025	-0.343081	-0.664605	1.85462	1.37887	-0.670218	-1.18979	-0.36379	0.787473	-0.189838	1.17758	-1.44275	-1.31954	0.0141151	-1.43368	-0.377492	0.765695	0.164969	0.168866	-1.49561	0.520914	-0.304244
AAGCCGCAGCTAACTC-1	SI Rorc+ Il10+	-0.432093	0.282867	-0.466294	-0.654828	-1.081	-0.162511	-0.711939	0.605372	-0.327895	-0.732349	-0.628869	-0.356012	0.748209	0.102219	2.32324	0.733686	1.33031	-1.03456	-0.571332	1.42798	0.561669	-0.257518	0.56311	-1.682	0.722622	0.683964	-0.00918655	-0.343081	0.606875	-0.685318	1.54887	2.19283	0.922295	2.0704	1.03243	0.74578	0.0405588	-1.44275	-0.536673	0.425222	0.668046	0.48979	1.30117	-1.1436	1.08532	-0.356938	0.809578	0.430498
AAGCCGCAGCTGATAA-1	SI Gata3+ Il10-	2.03065	1.27264	-0.466294	1.27909	1.01635	2.16507	-1.17516	0.242358	-0.327895	0.402773	0.966005	-0.356012	1.16237	-0.00394976	2.45958	1.60054	0.134503	-1.03456	1.53816	1.37265	0.0453205	1.54649	0.765534	-0.33173	0.603285	0.552462	0.783444	-0.343081	2.11594	1.52358	-1.11897	1.01452	-1.25389	-1.08635	0.0300097	-0.843841	0.548919	-1.44275	-0.628121	1.59941	-0.481553	0.351149	-1.5667	1.19248	-1.67704	-1.49561	1.14236	0.251561
AAGCCGCAGGATCGCA-1	LI Rorc+ Il10+	-0.432093	0.605942	1.64214	-0.654828	2.40212	-0.49831	-0.0379337	0.00755816	-0.327895	0.212494	-0.628869	-0.356012	0.111508	-0.319318	-0.517562	-0.454112	0.256073	0.8938	-0.571332	-0.515864	-0.812348	0.620844	1.32725	0.146885	-0.603989	2.00147	1.42696	-0.343081	0.589286	-0.685318	1.65514	0.194064	0.600977	-1.08635	1.30931	0.674923	1.46706	0.0487431	0.23273	1.06337	2.18948	0.199633	0.450155	1.0422	0.728303	1.07654	1.05277	0.720534
AAGCCGCAGGCTCAGA-1	SI Rorc+ Il10+	-0.432093	-0.312704	-0.466294	-0.654828	-1.081	-0.0220083	-1.17303	-1.22185	-0.327895	-0.815396	-0.628869	-0.356012	0.212465	-0.673943	-0.517562	1.2009	0.139561	-1.03456	-0.571332	0.0743014	1.82806	0.162098	-2.26565	0.0436837	0.60743	0.275718	-0.088218	0.457544	-0.664605	-0.685318	0.934389	0.863378	1.0445	1.6959	0.0328604	0.33924	1.85926	1.09534	0.958304	1.05441	0.859778	-0.0683846	0.657314	0.31942	-0.767196	0.41947	0.927108	1.15868
AAGCCGCCAACGATGG-1	SI Rorc+ Il10+	-0.432093	-1.32882	-0.466294	-0.654828	-1.081	0.262738	-1.79567	-1.22185	-0.327895	-1.68876	-0.628869	-0.356012	-0.851683	0.230507	-0.517562	0.0508155	1.08697	-1.03456	-0.571332	0.171803	-1.82315	-1.14664	-0.289226	-0.782543	-0.603989	-0.523107	-0.919357	-0.343081	-0.664605	-0.685318	1.80503	-0.604584	0.585323	-1.08635	1.29671	0.100028	0.0162797	0.432466	-0.169051	-0.346206	1.24835	0.772675	0.437053	0.431505	1.04555	-0.795196	0.449883	-0.537697
AAGCCGCCAATCCAAC-1	SI Rorc+ Il10+	-0.432093	-0.10023	-0.466294	-0.654828	-1.081	-0.825226	-1.01533	-1.22185	-0.327895	0.760606	0.614773	-0.356012	0.657015	1.05831	-0.517562	1.71123	-0.619993	0.0756131	-0.571332	0.653314	0.045104	-0.129081	0.297204	-0.629094	1.75703	-0.374748	0.122292	-0.343081	-0.664605	-0.685318	0.8001	1.57284	1.17651	1.59218	-0.800218	1.08733	0.19758	-0.356111	-1.10958	-0.653479	0.890782	-0.441251	-0.405578	0.428998	-0.12156	-1.49561	0.254636	1.02389
AAGCCGCCAGTGACAG-1	LI Rorc+ Il10+	-0.432093	1.48103	-0.466294	-0.654828	2.28065	-0.449423	1.13728	0.057461	-0.327895	1.19849	-0.628869	-0.356012	-1.00662	0.623792	0.410811	0.595536	0.197187	0.190163	-0.571332	-2.40452	-0.277286	0.789727	-1.00219	1.87797	-0.603989	1.2925	-0.919357	-0.343081	-0.664605	-0.685318	-0.602754	-1.03242	-0.0521575	-1.08635	2.06585	-0.544615	2.60595	0.109284	-0.784706	0.734461	0.844879	-0.477491	-0.285771	1.42556	-1.34492	0.836248	0.109513	0.373242
AAGCCGCCATGGTCAT-1	LI Rorc+ Il10+	-0.432093	-0.708727	-0.466294	-0.654828	1.53985	-0.0412019	-0.1415	-1.22185	-0.327895	-0.829648	1.38413	-0.356012	0.352349	-0.0182055	-0.517562	1.58035	-0.875701	0.3735	-0.571332	-0.243282	1.62389	1.01037	0.38233	0.0222697	0.587662	-0.59373	0.401791	-0.343081	-0.664605	-0.685318	0.347227	-1.03242	1.21539	-1.08635	0.0192658	0.256324	1.82982	-0.0645409	0.316408	0.725441	0.504436	1.9972	-1.5667	0.293002	-0.248745	1.43323	-0.626815	-2.05066
AAGCCGCGTGACAAAT-1	LI Rorc+ Il10+	0.8341	0.184827	-0.466294	-0.654828	-1.081	-0.358199	-0.0704291	-1.22185	-0.327895	0.408338	-0.628869	-0.356012	1.378	0.241953	-0.517562	0.221849	-0.640876	0.666511	-0.571332	0.730772	0.971157	-1.14664	0.971811	-1.682	-0.603989	-0.392632	1.07635	-0.343081	-0.664605	-0.685318	0.0674859	1.04009	0.776227	0.444523	1.20015	0.610908	0.859716	2.20194	1.0743	1.51082	-0.257338	-0.82792	0.657906	1.71612	0.513574	0.822076	0.228494	0.47428
AAGCCGCGTGAGGCTA-1	LI Rorc+ Il10+	0.478644	-1.32882	-0.466294	-0.654828	-1.081	0.197422	0.413125	-0.588921	-0.327895	-0.915298	-0.628869	-0.356012	-0.599423	-0.129621	-0.517562	-1.32274	0.281899	-0.250072	-0.571332	-1.00813	-2.56357	-1.14664	0.21444	-0.460955	-0.603989	-0.212184	-0.919357	-0.343081	1.02292	-0.685318	0.0377457	1.40417	0.913691	1.51538	0.759477	-0.228876	1.64746	0.70678	0.609544	1.20263	1.82593	0.943583	0.167839	1.92166	0.400917	-0.270796	1.8285	0.478926
AAGCCGCGTGCATCTA-1	LI Resting	-0.432093	-1.32882	2.51348	-0.654828	-1.081	0.137076	0.338176	1.22741	-0.327895	-0.843896	2.42405	-0.356012	-0.524481	0.114279	1.22372	-1.32274	1.10937	-0.177652	1.49963	-0.109845	0.00542437	1.18175	-1.38164	-0.365416	-0.603989	0.936639	-0.11534	-0.343081	0.458582	-0.685318	-1.11897	-1.03242	-1.83757	-1.08635	-0.800218	-0.383297	-1.04644	-0.604006	-0.132414	-0.146549	-0.50946	-0.507223	-0.1148	-2.15104	-0.273638	-1.49561	-0.0940356	-0.706977
AAGCCGCGTGCTAGCC-1	LI Gata3+ Il10-	-0.432093	1.63178	2.48737	0.0262206	0.673609	0.524267	1.09757	0.855579	-0.327895	0.97467	0.0870751	5.63581	0.140578	0.310739	3.15143	-1.32274	0.799647	-1.03456	-0.0503068	-0.793562	0.0646441	0.786974	-0.291879	-1.07586	-0.603989	1.76191	-0.919357	0.234564	0.74929	1.06969	-1.11897	-1.03242	-0.14617	-1.08635	0.784889	-0.210535	-1.04644	0.206969	-1.43144	-0.677506	0.384162	1.61717	-0.438498	0.0398834	0.659417	1.14659	-0.866232	0.728417
AAGCCGCTCACTTACT-1	SI Rorc+ Il10+	-0.432093	-1.32882	-0.466294	-0.654828	0.475786	-1.70267	0.685039	-0.0308624	-0.327895	-1.68876	-0.628869	-0.356012	1.21892	0.0435157	-0.517562	1.08957	0.198373	-1.03456	-0.571332	0.567075	1.00021	-1.14664	0.839783	-0.808203	-0.603989	0.326084	-0.0549019	-0.343081	0.543012	-0.685318	-0.0893721	1.0268	0.395174	1.47346	-0.800218	-0.543269	-1.04644	-0.540957	-0.0528964	1.01295	-0.439987	0.145625	1.40824	1.26913	-0.713848	0.466461	-0.00333723	0.147022
AAGCCGCTCGCCCTTA-1	LI Rorc+ Il10+	1.49584	1.59731	-0.466294	-0.654828	0.640466	0.342987	0.632767	-1.22185	-0.327895	0.684133	0.251485	-0.356012	-0.321764	0.694314	-0.517562	-1.32274	-1.8087	-0.248688	-0.571332	-0.553258	-1.26704	-0.426326	-0.248906	-0.106987	-0.603989	1.59301	0.290459	-0.343081	-0.664605	0.132989	0.899403	-0.677894	-0.394078	0.0740459	1.63392	1.13139	1.41729	-0.180681	0.766758	0.984622	1.16209	1.00726	0.732858	0.854318	0.6281	0.909161	-0.714939	1.19423
AAGCCGCTCTTTACGT-1	LI Rorc+ Il10+	-0.432093	-1.32882	-0.466294	-0.654828	-0.0970734	0.158017	-0.805467	-0.0852772	-0.327895	-0.829165	-0.628869	-0.356012	0.912796	-0.195599	-0.517562	1.69198	-0.300313	-0.162711	-0.571332	-0.633827	0.961158	0.501117	0.163007	0.550761	0.588332	0.765978	-0.919357	-0.343081	0.478166	0.222514	0.347803	1.37497	-0.883861	0.181435	0.524645	-0.536084	0.532134	-0.589381	1.14496	-1.50092	0.834477	1.03636	0.632779	0.878936	0.442214	0.0575132	0.642795	0.676919
AAGGAGCAGCACAGGT-1	LI Rorc+ Il10-	-0.432093	0.704318	-0.466294	-0.654828	0.0407131	-0.413122	0.911361	-0.384675	-0.327895	0.650083	1.66701	0.544632	-0.343413	0.474641	-0.517562	-1.32274	-0.697655	1.82243	-0.571332	0.00105644	-0.506267	0.731863	0.18156	1.02761	-0.603989	0.103361	0.0542373	-0.343081	-0.664605	0.395148	-1.11897	0.704935	1.57531	1.8097	0.734225	0.871395	1.61174	1.1365	1.24826	0.679945	0.326059	0.463766	0.576837	-0.456572	1.10304	0.614385	0.15686	0.161042
AAGGAGCAGCGCCTCA-1	SI Rorc+ Il10+	-0.432093	-1.32882	-0.466294	-0.654828	-1.081	0.130718	0.0725067	-1.22185	-0.327895	0.160301	-0.628869	-0.356012	0.623193	0.693051	-0.517562	1.09056	-0.495601	-1.03456	-0.571332	1.11105	1.30459	1.28942	1.37642	-0.518914	-0.603989	0.734306	-0.919357	-0.343081	-0.664605	-0.685318	1.45113	1.20268	0.598809	-1.08635	0.963551	0.356634	-1.04644	1.1587	0.134431	-0.0693302	-1.43368	0.219243	0.394789	0.258031	0.312184	-1.49561	0.866172	-0.932282
AAGGAGCAGCTGATAA-1	SI Rorc+ Il10+	-0.432093	-1.32882	-0.466294	-0.654828	-1.081	-0.794832	0.477047	0.561388	-0.327895	0.818002	-0.628869	-0.356012	1.45243	0.605297	-0.517562	1.43585	0.0930761	0.114068	2.6394	1.00178	1.15302	0.481316	0.35726	0.00250952	-0.603989	0.633975	-0.919357	-0.343081	-0.664605	-0.685318	0.654365	1.28711	0.943924	-0.0526437	0.280027	-0.830365	0.240672	-0.318471	-0.357941	1.09827	1.5989	0.117799	1.815	1.2069	-2.53445	-1.49561	-0.340991	0.110622
AAGGAGCAGCTTATCG-1	SI Resting	-0.432093	-1.32882	-0.466294	-0.654828	-1.081	-1.70267	0.0364242	0.881058	-0.327895	-1.68876	-0.628869	-0.356012	0.0339517	-0.666767	-0.517562	-0.0170358	-0.268993	-1.03456	-0.571332	0.521158	-0.254234	-1.14664	-0.782188	-0.318195	-0.603989	-1.39273	-0.919357	-0.343081	-0.664605	0.812012	-1.11897	-1.03242	-1.48245	-1.08635	-0.800218	-1.43857	-1.04644	-0.0352514	-1.86813	-1.50092	0.117257	-2.27638	-1.5667	-2.15104	-2.53445	-1.49561	-0.042709	-0.11801
AAGGAGCAGGTGTGGT-1	LI Rorc+ Il10-	-0.432093	0.544793	-0.466294	-0.654828	-0.419111	-0.237468	1.04386	-0.246147	-0.327895	0.139006	-0.628869	-0.356012	-1.55723	-0.372129	-0.517562	-0.224646	0.649642	1.59827	-0.571332	-0.471359	-2.56357	-1.14664	0.102888	-0.535043	-0.603989	-0.283815	-0.919357	-0.343081	-0.664605	-0.685318	-1.11897	0.737478	0.13242	0.581993	-0.800218	0.329192	0.308703	-0.259046	0.725971	-0.57778	-1.43368	-2.27638	1.18695	0.233379	0.700251	1.09173	0.38596	-0.0886475
AAGGAGCCACCGTTGG-1	SI Rorc+ Il10+	-0.432093	-0.482637	-0.466294	-0.654828	-0.430208	0.354554	0.0338967	0.607564	-0.327895	0.87752	0.703149	-0.356012	-0.197301	1.07059	-0.517562	1.82876	0.148592	-1.03456	-0.571332	1.71403	1.67829	0.528839	0.934381	-0.554273	-0.603989	-0.302407	1.77738	-0.343081	-0.664605	-0.685318	1.04455	1.48859	-0.184981	0.954259	-0.800218	0.451927	0.285983	-1.44275	0.0956765	1.26593	-0.151214	-0.345626	0.804835	-0.916142	0.836586	0.795281	1.15811	0.180147
AAGGAGCCACGCATCG-1	SI Rorc+ Il10+	-0.432093	-0.523017	-0.466294	-0.654828	-1.081	0.287409	-0.562	-1.22185	-0.327895	-0.572353	-0.628869	-0.356012	-1.55723	-1.68563	-0.517562	-0.294579	-0.596277	-1.03456	1.48136	-1.45111	0.489608	-1.14664	-1.09752	-0.608088	-0.603989	-1.39273	-0.919357	-0.343081	-0.664605	0.493737	0.406392	-1.03242	0.243537	1.17964	-0.800218	-0.856086	-1.04644	-1.44275	-1.09445	-1.50092	0.459286	-0.414176	1.34744	0.74263	0.171754	0.119552	0.284196	1.33471
AAGGAGCCACTTACGA-1	SI Gata3+ Il10-	-0.432093	2.02609	-0.466294	2.73487	0.947726	1.22698	-0.151817	2.07785	1.64526	-1.68876	1.99095	-0.356012	1.30414	-0.0286052	2.84129	1.1087	0.217925	-1.03456	3.14781	1.73481	0.629469	1.30773	0.496803	1.83348	-0.603989	-1.39273	1.27495	-0.343081	2.40077	2.10296	-1.11897	0.0225967	-0.957462	-1.08635	-0.800218	-0.235758	0.343076	-1.44275	0.148508	0.284278	-0.096262	0.748179	-0.269778	-0.185355	-2.53445	-1.49561	0.42607	-0.416305
AAGGAGCCAGGTGGAT-1	LI Rorc+ Il10+	-0.432093	-1.32882	-0.466294	-0.654828	0.462555	-0.108393	-1.79567	-1.22185	-0.327895	-0.368331	-0.628869	-0.356012	-1.55723	-0.256419	-0.517562	-0.106683	-1.8087	1.78567	0.520478	-0.706103	-0.144731	0.0808873	0.287156	0.664896	-0.603989	0.456898	-0.919357	-0.343081	-0.664605	0.709208	0.606968	-0.428253	1.18316	0.728962	-0.800218	0.959178	1.21388	-0.131887	0.0588393	-1.50092	-1.43368	0.361723	1.02141	1.308	1.06472	1.24116	1.02583	0.120095
AAGGAGCGTAAGGGAA-1	LI Gata3+ Il10-	2.0516	1.28793	0.735596	0.87802	1.05796	-0.0117599	1.18432	0.984063	1.96102	0.744136	1.2892	-0.356012	0.163472	0.874294	-0.517562	0.4404	1.11885	0.0646776	1.17278	-0.00417958	0.307231	0.17181	-0.058593	-0.317749	-0.603989	0.997859	1.2508	-0.343081	-0.664605	1.09757	-1.11897	-0.383503	-0.683919	0.45456	-0.800218	-0.908851	-1.04644	-0.034792	1.13771	-1.50092	-0.248097	-0.454688	-1.5667	0.921573	0.339105	0.609792	-0.0422252	-1.419
AAGGAGCGTCATCGGC-1	LI Gata3+ Il10-	2.43313	0.870981	4.16972	-0.654828	2.02545	2.68132	1.51831	0.400758	-0.327895	2.2499	-0.628869	3.80436	1.75279	1.81339	-0.517562	0.503406	1.74994	-1.03456	2.97371	1.96599	1.44284	0.696729	-0.190893	0.658723	1.22096	1.44177	2.19903	-0.343081	1.97149	-0.685318	-1.11897	-1.03242	-0.825319	-1.08635	-0.800218	-2.01616	-1.04644	0.525764	-0.493975	0.858718	-1.43368	-0.174851	-1.5667	-0.062371	-1.23836	-1.49561	-1.52506	0.112511
AAGGAGCGTGACCAAG-1	SI Rorc+ Il10+	-0.432093	-1.32882	-0.466294	-0.654828	1.14386	-0.449366	-1.09067	-1.22185	-0.327895	-0.125326	1.14749	-0.356012	0.166871	0.551572	-0.517562	1.01831	0.95191	-1.03456	1.86565	1.08686	1.03945	0.684755	0.818184	0.51594	-0.603989	1.34833	0.0217215	-0.343081	-0.664605	-0.685318	1.08331	-1.03242	1.51096	1.43218	1.62451	0.894141	0.0774717	-1.44275	0.647896	2.22028	-1.43368	0.412221	1.12984	0.755361	-0.593784	1.30203	0.534676	0.0959313
AAGGAGCGTTAAAGAC-1	SI Gata3+ Il10-	-0.432093	0.0798753	-0.466294	0.740138	0.25093	-0.372184	0.156535	1.5122	-0.327895	0.710603	0.267195	2.05464	-0.304879	0.642391	-0.517562	-1.32274	0.573226	-1.03456	-0.571332	0.166991	-1.54155	-0.413471	0.749186	-0.440466	-0.603989	-1.39273	-0.168832	-0.343081	1.05124	1.06753	-1.11897	-0.671567	0.076747	-1.08635	-0.0479416	0.643803	0.420447	-1.44275	0.128656	1.4662	-0.570949	1.39231	0.193929	1.64955	-0.373822	-0.904854	-0.175609	0.638533
AAGGAGCTCATAGCAC-1	SI Gata3+ Il10+	-0.432093	1.94732	1.51169	2.83468	2.37546	2.04437	1.38834	0.237703	2.55073	1.12257	1.39767	-0.356012	2.90772	3.1469	-0.517562	-1.32274	1.48777	0.139706	3.96352	0.627067	0.247414	3.41883	0.675941	2.68419	-0.603989	0.973825	2.31473	-0.343081	-0.664605	1.19839	2.18768	2.18535	-1.80368	-1.08635	1.31264	0.499203	0.2694	-1.44275	-1.06579	2.1668	-0.167175	-1.27649	0.325373	0.529307	-0.352404	-1.49561	0.339808	0.407968
AAGGAGCTCGGCGCTA-1	LI Resting	2.3978	-0.279906	0.539266	-0.654828	1.75892	-0.975789	-0.479875	-0.0326626	-0.327895	-0.235532	-0.628869	-0.356012	0.256238	-1.03401	-0.517562	-1.32274	1.5702	0.837382	0.178423	-0.35206	1.03791	-1.14664	1.12852	0.0933769	-0.603989	-0.0411829	1.57061	0.488149	-0.664605	-0.685318	-1.11897	1.15381	0.462799	1.3019	-0.800218	-1.21061	-0.0158832	-0.542569	1.67721	-0.798894	0.5853	0.629753	-0.604817	-0.206947	0.661116	1.25796	-0.00563731	0.328341
AAGGAGCTCTCTGTCG-1	LI Rorc+ Il10-	-0.432093	-0.604151	-0.466294	-0.654828	-0.523663	0.355048	-0.375177	0.0739171	-0.327895	-1.68876	-0.628869	-0.356012	0.379645	-0.96412	-0.517562	-1.32274	0.698732	-0.0162478	-0.571332	0.808668	-2.56357	-1.14664	-2.26565	-0.158801	1.5924	-1.39273	-0.919357	-0.343081	0.67014	-0.685318	-1.11897	-1.03242	1.38508	-0.169921	2.88143	-0.264881	1.57766	0.849374	0.307665	-0.7236	0.74595	1.62834	0.546933	0.782333	0.704854	-0.309484	-0.475328	0.337922
AAGGCAGAGACTAAGT-1	SI Rorc+ Il10+	-0.432093	0.858394	-0.466294	-0.654828	-1.081	1.18704	-1.05614	0.923125	-0.327895	0.352891	-0.628869	-0.356012	0.968055	0.816418	-0.517562	1.46803	-0.0413205	0.0175456	-0.571332	0.326055	1.23769	0.366271	1.07989	1.05048	-0.603989	1.24913	-0.919357	-0.343081	-0.664605	-0.685318	1.51118	1.46965	0.210901	1.06883	1.14726	1.17967	0.132512	-0.412947	-1.86813	2.09208	-1.43368	-0.513132	-1.5667	0.336056	0.0477478	-0.276569	0.176482	-1.18269
AAGGCAGAGAGTAATC-1	SI Rorc+ Il10+	-0.432093	-1.32882	-0.466294	0.319254	-1.081	-0.543693	1.24279	-1.22185	-0.327895	-1.68876	-0.628869	-0.356012	1.27633	0.805084	-0.517562	1.0779	-0.829941	-0.120465	-0.571332	1.18215	-0.00315281	-1.14664	0.979019	0.620738	-0.603989	2.09978	1.73715	-0.343081	1.25744	-0.685318	1.97849	1.5211	1.1438	-0.26371	-0.800218	0.804579	1.04156	-0.548031	-0.209167	0.660305	0.576038	0.620658	-0.610654	0.370529	0.52036	1.0171	1.9822	0.316837
AAGGCAGAGGTGATTA-1	SI Rorc+ Il10+	-0.432093	-0.186695	-0.466294	-0.654828	-1.081	1.22859	-1.79567	-0.400952	-0.327895	-1.68876	-0.628869	-0.356012	0.922852	0.86109	-0.517562	-0.398869	-0.0902391	-1.03456	-0.571332	-0.027497	0.563504	-1.14664	0.844017	-0.159863	-0.603989	-0.459756	-0.919357	-0.343081	-0.664605	-0.685318	0.850063	2.04886	0.956264	1.45427	0.156674	-0.0813244	-1.04644	0.128153	-0.771534	0.800052	-0.33629	-0.909785	0.54562	0.551357	-0.572855	-0.31031	-0.4762	-1.88792
AAGGCAGAGTATCGAA-1	SI Gata3+ Il10+	-0.432093	-0.0243315	-0.466294	0.298395	1.15498	-0.99567	-1.16691	1.49265	-0.327895	0.671591	-0.628869	-0.356012	2.21281	0.61152	-0.517562	-1.32274	-0.850901	-1.03456	-0.571332	0.212562	0.997882	-0.326742	-1.34284	-0.316524	-0.603989	1.3218	0.800579	4.5983	-0.664605	-0.685318	-0.495064	1.53446	-0.842881	-1.08635	-0.800218	1.08057	-1.04644	1.45484	-0.884397	0.490481	0.119157	-0.0550007	-1.5667	-0.247303	-0.754048	-1.49561	-0.602938	-0.354661
AAGGCAGAGTCCGGTC-1	SI Rorc+ Il10+	-0.432093	-1.32882	-0.466294	-0.654828	-1.081	-1.04439	-1.21023	-0.549875	-0.327895	-0.867583	-0.628869	-0.356012	1.21735	0.212988	-0.517562	1.39088	-0.916899	-1.03456	-0.571332	-0.148278	1.60131	-1.14664	-0.474514	0.484792	-0.603989	-0.629012	-0.137882	-0.343081	-0.664605	-0.685318	1.48228	0.48061	0.701238	1.32518	-0.0169197	-0.060858	1.23577	0.793459	-1.86813	-0.865147	0.0277501	-0.151222	-0.149521	1.54001	0.917481	-0.213342	-0.128257	0.714572
AAGGCAGCATGACGGA-1	LI Rorc+ Il10+	-0.432093	1.30924	-0.466294	-0.654828	2.31098	-1.70267	0.382989	0.775615	-0.327895	0.301129	-0.628869	-0.356012	-0.0557419	-1.68563	1.16347	-1.32274	0.842209	0.305601	-0.571332	-1.27611	-0.360743	1.12258	0.28842	0.232146	-0.603989	1.19448	1.98883	-0.343081	-0.664605	-0.685318	0.848969	0.933304	0.197123	1.91228	1.85331	1.18543	0.455295	-0.131	-0.95244	0.865069	0.0117497	-0.557836	1.67505	-0.0549904	1.4784	-0.00505023	-1.52506	-0.263582
AAGGCAGCATGTAAGA-1	LI Resting	-0.432093	-1.32882	0.808468	0.587568	-1.081	0.0636092	-0.976165	-1.22185	-0.327895	-1.68876	-0.628869	-0.356012	-0.219373	-0.102225	-0.517562	-0.264102	-0.560338	-1.03456	2.0873	-0.014527	-1.15958	-1.14664	-2.26565	-0.576255	-0.603989	-1.39273	-0.919357	-0.343081	-0.664605	-0.685318	-1.11897	-1.03242	-0.579816	-1.08635	2.57296	-0.487489	0.260011	0.317436	-1.86813	-0.61095	-0.176213	-1.28363	-1.5667	0.16985	-2.53445	-1.49561	-0.323201	-3.02123
AAGGCAGCATTACCTT-1	LI Gata3+ Il10-	0.978954	1.76744	0.862654	1.80085	0.514071	1.80548	1.755	1.95157	1.60616	1.4101	-0.628869	-0.356012	0.610913	0.186184	-0.517562	0.367597	1.55668	-1.03456	2.41842	-0.837074	0.179177	0.559639	1.51768	-0.529254	2.54753	-0.278219	1.55938	-0.343081	0.928528	0.580288	-1.11897	-1.03242	-0.992493	-1.08635	-0.800218	-2.78818	-1.04644	0.379367	0.898919	-1.50092	0.574129	-0.314137	0.380314	-0.888746	-1.35394	-1.49561	-1.52506	-0.947697
AAGGCAGGTAAGGGCT-1	SI Resting	-0.432093	-0.489416	-0.466294	-0.654828	-1.081	0.557409	-0.966568	-0.270191	-0.327895	-1.68876	-0.628869	-0.356012	0.119681	-0.849885	-0.517562	0.723966	-0.54572	0.144979	-0.571332	0.359808	-1.14593	-1.14664	-1.04881	-0.563307	-0.603989	-0.311142	-0.919357	-0.343081	-0.664605	0.542902	-1.11897	-1.03242	-0.0502385	-1.08635	-0.800218	-0.465766	-1.04644	0.763518	-1.06219	-0.600529	-0.161488	-0.0720878	0.790798	-2.15104	0.654263	-1.49561	-0.309127	0.163865
AAGGCAGGTCGAAAGC-1	LI Gata3+ Il10+	1.96216	1.51019	2.29306	3.51943	1.55678	0.437831	1.18916	1.41842	2.47273	1.41793	2.7521	3.10668	1.17724	1.36394	3.97928	1.28469	0.399551	0.341201	0.863512	1.86534	0.921651	0.114348	1.11035	-1.682	0.555569	0.221148	0.371485	-0.343081	0.446765	2.5957	-0.15941	0.883225	-1.31413	0.151763	-0.800218	-0.489154	-1.04644	0.819857	0.194054	-1.50092	0.464603	-1.10492	-0.679894	-0.323167	0.0959508	-0.479558	-0.106852	-0.446427
AAGGCAGGTGTAAGTA-1	LI Gata3+ Il10-	-0.432093	0.487607	-0.466294	-0.654828	0.680111	0.555173	2.43136	0.691821	-0.327895	1.37481	0.787162	-0.356012	0.836606	0.431105	3.06573	1.14041	0.25042	0.596789	-0.571332	-1.34019	0.415991	1.5916	0.181276	1.02733	-0.603989	1.45649	3.05576	-0.343081	0.341883	2.13932	-1.11897	-1.03242	-1.69261	0.64432	-0.800218	1.32413	-1.04644	-1.44275	0.254948	0.151794	-0.0703257	0.463506	-1.5667	0.312292	-0.230705	0.507812	0.457354	0.43979
AAGGCAGGTGTGAATA-1	SI Rorc+ Il10+	-0.432093	1.58009	-0.466294	1.64959	1.04338	-1.70267	0.932627	-1.22185	-0.327895	1.03193	2.16277	-0.356012	1.04844	-0.895424	-0.517562	1.38727	0.0469311	-1.03456	-0.571332	1.11546	0.893134	-1.14664	1.19013	-0.0383636	2.3534	-1.39273	0.12707	-0.343081	-0.664605	1.11924	1.42006	0.892827	0.671344	-0.0826677	0.82964	0.328318	0.203288	-1.44275	-0.39056	0.149813	0.435483	-0.15441	-0.400251	0.948554	0.553072	0.542371	0.261445	1.17352
AAGGCAGGTTATGCGT-1	SI Resting	-0.432093	-1.32882	-0.466294	-0.654828	0.872582	-0.37545	0.254853	-0.355383	-0.327895	-0.0331208	-0.628869	-0.356012	0.756684	-0.195794	0.829544	-0.347583	0.442742	-1.03456	-0.571332	-2.40452	-2.56357	-1.14664	-0.096454	-1.682	-0.603989	-1.39273	1.05355	-0.343081	-0.664605	1.8436	-1.11897	-1.03242	-1.51764	-1.08635	-0.800218	0.0179518	-1.04644	-1.44275	-1.13433	-1.50092	-1.43368	-2.27638	-1.5667	-0.407072	-2.53445	-1.49561	-0.417976	-3.02123
AAGGCAGGTTCCATGA-1	LI Rorc+ Il10+	-0.432093	-1.32882	-0.466294	-0.654828	-1.081	-1.70267	-0.371458	-1.22185	-0.327895	-1.68876	-0.628869	-0.356012	-1.55723	-1.68563	-0.517562	-0.100066	0.360816	-1.03456	0.526418	-0.698483	-2.56357	-1.14664	-0.876522	-1.682	-0.603989	0.885353	0.344069	-0.343081	-0.664605	0.716795	1.04933	-1.03242	0.964349	0.737106	-0.800218	-1.55701	0.462445	-0.124755	0.67138	0.39552	0.0186314	0.888399	-0.158364	-0.752597	0.214729	-0.501138	-0.136973	1.44917
AAGGCAGGTTTAGCTG-1	SI Rorc+ Il10+	-0.432093	-0.117551	-0.466294	-0.654828	-1.081	-0.357394	0.530896	-0.341261	-0.327895	-0.612649	-0.628869	-0.356012	0.269655	0.242836	-0.517562	1.35216	-1.8087	-1.03456	-0.571332	0.510577	0.34463	-0.146241	0.542188	1.11193	-0.603989	0.558677	-0.919357	-0.343081	-0.664605	-0.685318	0.935724	1.62002	1.19638	1.1236	-0.800218	0.668996	0.860858	1.2213	0.144702	1.02569	0.402107	0.232043	0.213501	-0.383345	0.326784	-0.689531	1.00635	0.0104126
AAGGCAGGTTTGTGTG-1	LI Rorc+ Il10+	-0.432093	0.135605	-0.466294	0.456943	-0.183929	-1.70267	-0.122016	-1.22185	-0.327895	0.658826	-0.628869	-0.356012	-1.55723	1.05032	-0.517562	-1.32274	0.740793	0.00874585	0.27921	-1.02445	-0.325655	-1.14664	-1.18935	1.21879	-0.603989	0.494213	-0.919357	-0.343081	0.7029	-0.685318	1.13236	-1.03242	0.621205	0.765585	-0.800218	0.27417	-1.04644	0.161543	1.21202	-0.249771	-0.308422	0.1644	-0.475514	0.321789	0.436218	0.457327	1.20086	0.385567
AAGGCAGTCCAAGCCG-1	LI Gata3+ Il10+	3.10429	1.80906	0.871845	3.18753	0.803125	2.00217	0.170454	1.62331	2.65131	1.8663	2.16627	-0.356012	0.708974	0.869171	-0.517562	1.08724	1.0332	0.189291	-0.571332	0.56474	1.27764	0.305795	0.47243	0.320526	0.407347	1.68207	-0.919357	-0.343081	1.41244	1.51327	0.621347	2.01091	-1.30968	1.15916	-0.800218	-1.01195	-1.04644	-0.718915	-0.588877	1.12688	-0.63608	1.08449	-1.5667	-1.38302	-0.284828	1.54595	-0.263448	-1.65804
AAGGCAGTCGCCGTGA-1	LI Rorc+ Il10+	-0.432093	-0.763503	-0.466294	-0.654828	-0.368753	-0.145744	-0.0924956	-1.22185	-0.327895	0.494524	-0.628869	-0.356012	0.245407	0.634194	-0.517562	-0.601426	-0.0157696	-0.240172	-0.571332	-0.539995	-0.529777	-0.41852	-0.923144	-0.928589	-0.603989	0.142696	-0.174001	-0.343081	-0.664605	0.669738	0.571053	0.61312	0.513744	0.906501	0.423655	-0.35085	0.411804	1.76194	-0.0882177	-0.507546	0.690927	0.511514	1.32657	0.721905	0.838842	0.293905	-0.183559	0.947503
AAGGCAGTCTGCTGCT-1	LI Gata3+ Il10+	1.07654	-0.404043	2.71385	2.29022	-0.00411948	2.87578	1.18485	0.731053	4.87757	0.87708	1.24453	-0.356012	0.793932	1.35638	-0.517562	1.18671	1.44636	2.12581	-0.571332	1.51829	1.55224	-0.419725	1.40719	1.42059	1.17318	0.635569	-0.175234	-0.343081	2.95787	1.05605	1.42322	0.489788	-0.379259	-0.372623	-0.800218	0.146635	-1.04644	-0.666487	0.437408	-0.895535	-0.578309	0.959575	1.47531	0.362794	-0.386035	0.920395	-0.185458	-1.57377
AAGGTTCAGCGATTCT-1	LI Rorc+ Il10+	-0.432093	-0.543368	-0.466294	-0.654828	-1.081	-0.344773	-0.287324	0.164287	-0.327895	0.0051471	-0.628869	-0.356012	0.649238	0.256643	-0.517562	0.237273	0.840788	0.683497	-0.571332	0.0927334	-1.70187	-1.14664	-0.493257	-1.682	-0.603989	-1.39273	1.09407	-0.343081	-0.664605	-0.685318	1.08495	-1.03242	1.53933	1.14052	1.52691	1.30787	0.190354	0.657632	0.911071	-0.189455	-0.243257	1.26613	1.0213	0.0775469	0.346187	1.43509	0.246005	-1.79184
AAGGTTCAGTAGGCCA-1	LI Gata3+ Il10+	-0.432093	1.11772	2.01293	0.775052	0.902824	-0.342369	0.189237	1.95505	-0.327895	0.303168	0.874274	4.68342	0.2863	-0.254156	-0.517562	-0.104348	-0.371954	-0.211165	-0.571332	0.309187	0.919113	-0.391934	0.0735401	0.46851	1.23106	0.185446	-0.146785	2.85135	-0.664605	0.17206	-0.544673	-1.03242	-1.15203	-1.08635	1.70275	-0.538311	-1.04644	0.776655	1.1798	-0.872389	0.0135452	1.24385	0.804835	-0.363603	-1.23119	0.795281	0.557601	0.692891
AAGGTTCAGTGGTAGC-1	LI Rorc+ Il10-	-0.432093	-0.104705	-0.466294	-0.654828	-1.081	-0.00480688	-1.01873	-0.330064	-0.327895	-1.68876	-0.628869	-0.356012	0.651176	-1.68563	-0.517562	0.627841	0.491458	-1.03456	-0.571332	-0.59575	0.157799	1.57418	0.996872	-0.0505923	-0.603989	-0.379189	-0.919357	-0.343081	-0.664605	-0.685318	-1.11897	0.0849576	-0.170458	-1.08635	0.817514	0.450656	0.192153	1.24286	1.03594	-0.187864	1.97723	0.691677	1.02386	0.421323	0.537168	0.530779	1.30338	1.40193
AAGGTTCCAAGGTTCT-1	SI Rorc+ Il10-	-0.432093	-1.32882	-0.466294	-0.654828	0.847567	-0.224644	0.259943	0.286915	-0.327895	0.155002	-0.628869	-0.356012	-0.166003	-0.819722	-0.517562	-1.32274	-0.500138	-1.03456	-0.571332	2.07118	0.910434	-0.0264834	0.751295	1.0916	-0.603989	1.49877	-0.919357	-0.343081	-0.664605	-0.685318	-1.11897	1.85404	0.152591	1.5455	-0.800218	0.0768104	-1.04644	1.15262	-1.0331	1.41301	-1.43368	-0.306218	0.853241	0.602749	0.0409349	-1.49561	1.48962	0.491154
AAGGTTCCACAACGTT-1	SI Rorc+ Il10+	-0.432093	0.60919	-0.466294	1.61447	0.409513	0.239383	-0.298802	-0.340471	-0.327895	0.410854	0.594898	-0.356012	-1.55723	-0.176769	0.852728	0.908376	0.471493	0.057871	-0.571332	1.91807	0.51916	0.41462	0.26921	0.337694	-0.603989	0.860376	-0.919357	-0.343081	0.76729	-0.685318	-0.357026	-1.03242	0.467349	1.12495	-0.800218	0.777618	-1.04644	1.44225	-1.1217	-1.50092	-1.43368	-1.34617	0.660575	-1.0165	-0.147916	-1.49561	-1.52506	-0.649225
AAGGTTCGTATAGTAG-1	SI Rorc+ Il10+	-0.432093	-1.32882	-0.466294	-0.654828	-0.619896	-0.0799462	0.215425	0.434622	-0.327895	-0.858117	-0.628869	0.375242	1.34857	1.31499	-0.517562	0.541517	0.0666734	-1.03456	0.115494	1.11077	0.363797	0.1075	-0.458784	0.50118	-0.603989	1.36502	-0.919357	-0.343081	1.63112	-0.685318	0.313036	0.99856	0.00364939	-0.328156	0.48661	-0.0411361	-1.04644	-0.618123	-0.465297	1.53571	0.45537	-1.559	-0.68555	-0.0187807	0.515531	0.0206995	1.71205	0.611755
AAGGTTCGTCGGGTCT-1	LI Resting	1.1064	1.59484	-0.466294	-0.654828	0.603496	1.33243	1.17457	1.87637	1.78085	0.282812	1.61122	-0.356012	0.526098	-0.268785	1.99073	-0.11942	1.18975	1.42099	-0.571332	-2.40452	1.1059	-1.14664	1.14885	0.646877	-0.603989	-1.39273	1.70814	0.854696	1.07242	0.694601	-1.11897	0.460706	-1.61799	1.89231	-0.800218	-0.562569	-1.04644	0.514535	1.01912	-1.50092	-1.43368	-1.14795	-1.5667	0.399152	1.3317	0.948817	-0.158945	1.25609
AAGGTTCGTCTCTTAT-1	SI Rorc+ Il10+	-0.432093	-1.32882	-0.466294	-0.654828	0.229603	0.677926	0.127827	-0.188685	-0.327895	-1.68876	-0.628869	-0.356012	0.224242	-0.778306	-0.517562	-0.159976	0.272634	-1.03456	-0.571332	0.995558	1.58775	0.0270922	-2.26565	-0.467495	1.14728	0.803024	-0.919357	-0.343081	-0.664605	-0.685318	1.40278	-1.03242	0.481585	1.6243	0.404106	-0.628572	-1.04644	-0.189335	-1.86813	-0.523413	0.662832	0.0537431	0.937795	0.690932	0.123405	-0.060021	0.47874	1.00594
AAGGTTCGTGCTTCTC-1	LI Gata3+ Il10-	-0.432093	-0.179804	-0.466294	-0.654828	-0.1973	1.54212	0.197359	0.675744	-0.327895	-0.678378	-0.628869	-0.356012	-0.356037	-0.0191632	-0.517562	-0.392223	-0.0798711	1.31743	0.264112	-0.424158	-1.303	-0.207345	-1.20845	0.243745	1.60411	-0.453045	-0.919357	-0.343081	-0.664605	0.995928	-1.11897	-0.570116	-0.452937	1.03031	0.163558	-0.467326	-1.04644	-1.44275	1.04551	-0.26842	-1.43368	0.444753	-1.5667	-0.0422895	0.00453773	0.739885	-1.52506	0.137014
AAGGTTCGTTAGGGTG-1	LI Rorc+ Il10+	-0.432093	-1.32882	-0.466294	-0.654828	-0.578173	-0.976546	0.20035	-1.22185	-0.327895	-1.68876	-0.628869	-0.356012	0.065401	-1.03469	-0.517562	-0.488533	0.799584	0.835909	0.177642	1.24301	0.663856	0.203152	-1.31788	-0.285319	0.652428	1.21114	0.462392	0.487283	0.539598	-0.685318	0.861638	0.975178	0.875495	0.596972	-0.800218	0.0433862	-0.0169565	1.1531	0.539845	0.666726	0.583712	0.282728	0.389607	0.378812	-1.10412	-0.408004	0.403119	0.641462
AAGGTTCGTTCGAATC-1	SI Gata3+ Il10+	1.6647	2.28879	-0.466294	2.09179	0.709254	2.6613	1.27288	1.41719	-0.327895	2.84636	-0.628869	4.89576	2.22467	-0.405918	2.29643	1.01763	0.593391	0.137429	1.52992	0.349629	1.0276	1.46367	1.44484	2.98491	1.86604	1.427	-0.919357	-0.343081	2.7138	2.28012	-0.301537	-1.03242	-0.570428	-1.08635	-0.800218	-2.21507	0.266848	-1.44275	-1.86813	-0.606292	-1.43368	-1.27843	-1.5667	-0.933876	-1.39614	-1.49561	-0.31691	-1.00946
AAGGTTCTCCGTTGTC-1	LI Rorc+ Il10-	-0.432093	-1.32882	-0.466294	0.572669	2.42182	-1.70267	-0.985992	-0.292487	-0.327895	-1.68876	-0.628869	-0.356012	-0.232736	-0.869465	0.927329	-0.276797	-0.575309	0.745789	-0.571332	0.157911	-1.66425	-1.14664	-1.07731	-0.589515	-0.603989	-0.336481	-0.919357	-0.343081	0.845246	-0.685318	-1.11897	0.340464	1.62304	1.44864	-0.800218	0.0597082	0.948552	-1.44275	1.54571	-1.50092	1.31384	-0.107253	1.09763	0.774349	0.777926	0.751966	0.758187	0.586127
AAGGTTCTCTATGTGG-1	LI Rorc+ Il10-	-0.432093	-1.32882	-0.466294	-0.654828	1.46193	-0.432062	-1.79567	-0.399313	-0.327895	-1.68876	-0.628869	-0.356012	-0.798773	-0.0250719	-0.517562	-0.397024	0.700737	1.79195	-0.571332	-0.431179	0.417489	-0.212191	0.152116	-1.682	-0.603989	0.461958	0.0372137	-0.343081	-0.664605	0.376256	-1.11897	-1.03242	1.16626	0.36042	-0.800218	-0.476546	0.0959737	-1.44275	0.0631297	0.288085	0.300214	0.56528	0.114693	0.554823	-0.00388612	-1.49561	0.890895	0.847831
AAGGTTCTCTGGCGAC-1	SI Gata3+ Il10-	3.02894	1.31976	4.13314	2.79224	0.750555	2.50725	1.56348	1.18345	3.63258	2.39962	1.92302	3.72184	1.27129	1.16172	1.65295	0.248468	1.05297	2.0791	3.55612	1.65196	1.41401	0.941333	0.659294	0.478509	1.76244	1.05794	0.347229	-0.343081	0.422284	2.09758	-1.11897	-0.658341	-0.414854	-1.08635	-0.800218	-2.28857	-1.04644	-0.121458	-0.945779	1.5143	0.0222641	0.262156	-0.154841	0.433824	-0.562439	0.598347	-1.52506	0.136853
AAGTCTGAGAACTCGG-1	LI Rorc+ Il10+	-0.432093	-0.923011	-0.466294	-0.654828	-0.00925911	0.816316	0.208315	-0.179452	-0.327895	-0.414914	0.00993426	-0.356012	0.135207	-0.298189	-0.517562	0.283315	-0.425296	0.734204	-0.106446	-1.09923	-0.135342	-0.623963	0.77017	-1.14117	0.731257	-0.208014	-0.384309	-0.343081	0.082841	-0.685318	0.869541	-0.591962	0.960648	0.675908	0.118015	0.252321	0.93557	1.03742	1.00859	0.811204	1.5355	1.65732	0.656173	0.99465	-0.324903	0.963308	-0.518575	0.687284
AAGTCTGAGAAGGCCT-1	LI Rorc+ Il10-	-0.432093	-0.24443	-0.466294	-0.654828	2.19769	-0.49831	-0.219006	-1.22185	-0.327895	0.522781	-0.628869	-0.356012	-0.423598	0.0861903	-0.517562	-0.454112	-0.177108	0.8938	-0.571332	-0.515864	-1.3739	-1.14664	-0.69366	-0.77472	-0.603989	-0.515544	-0.919357	-0.343081	-0.664605	-0.685318	-1.11897	-0.162497	0.785891	-0.225435	1.30931	0.579719	-1.04644	-0.506402	1.5228	1.24434	0.209811	-0.147059	-1.5667	-0.148354	1.32859	1.16044	-0.538917	0.00706398
AAGTCTGAGCACCGCT-1	LI Gata3+ Il10-	-0.432093	0.60447	-0.466294	3.74949	1.69978	0.725801	1.59871	0.586318	3.23829	2.23043	1.07634	-0.356012	1.40003	1.24282	1.39181	0.0594359	0.590986	-1.03456	-0.571332	0.621728	0.875244	-1.14664	1.83513	0.443535	3.59799	1.09836	0.508888	-0.343081	-0.664605	1.64832	-1.11897	0.680615	-1.38278	-1.08635	-0.800218	-1.79301	-1.04644	0.75088	1.14141	-1.50092	-1.43368	-2.27638	-1.5667	-0.570165	-1.05599	0.510763	0.0441084	0.401177
AAGTCTGAGGTAAACT-1	LI Gata3+ Il10-	-0.432093	1.49944	4.20743	0.591895	0.600279	0.332079	0.622204	1.55343	-0.327895	1.11601	-0.628869	-0.356012	1.80722	-0.0981517	1.74468	1.80066	0.590299	-1.03456	0.382453	1.03216	0.906354	-0.0742943	1.58437	1.41713	-0.603989	2.02936	2.14664	-0.343081	-0.664605	-0.685318	-1.11897	-1.03242	-0.215129	-1.08635	-0.800218	-0.223992	-1.04644	-1.44275	0.0755954	-1.50092	0.982813	-0.368594	-0.343061	0.175821	0.639339	0.605347	-0.319015	-0.525635
AAGTCTGGTAAGGATT-1	SI Gata3+ Il10-	-0.432093	-1.32882	-0.466294	-0.654828	-1.081	-1.70267	1.42739	-0.49084	-0.327895	1.86488	-0.628869	-0.356012	-1.55723	-0.65439	-0.517562	-0.00117368	0.173182	-0.128506	-0.571332	0.929355	0.250406	-1.14664	-1.33094	-1.682	-0.603989	0.820871	0.446258	-0.343081	-0.664605	-0.685318	-1.11897	-0.375834	-1.00449	-1.08635	-0.800218	0.865114	-1.04644	0.920135	-0.873665	-0.809292	0.562655	-0.220806	-0.0444538	-1.21006	0.755042	0.0997448	-0.59105	0.300192
[truncated: 7,516 more rows]
[truncated: 20 more columns]
