# Supplementary material for: Terminal differentiation and persistence of effector regulatory T cells essential for preventing intestinal inflammation
Source: Nat Immunol. 2025 Feb 4;26(3):444–58. doi: 10.1038/s41590-024-02075-6 (PMC11876075; doi:10.1038/s41590-024-02075-6)
Supplement: Supplementary file 20 — Statistical Source Data. [file 41590_2024_2075_MOESM20_ESM.xlsx]

## Sheet: EDFigure10a
	PAGA plot for Large Intestine Treg cells
		PAGA Connectivities matrix								PAGA Connectivities Tree
		0	1	2	3	4	5			0	1	2	3	4	5
	0	0	1	1	0.172766	0.0337036	0.0682571		0	0	1	0	0	0	0
	1	1	0	1	0.300904	0.0299724	0.0584893		1	0	0	0	0	0	0
	2	1	1	0	0.690777	0.215537	0.570097		2	0	1	0	0	0	0
	3	0.172766	0.300904	0.690777	0	0.0575334	0.131356		3	0	0	0.690777	0	0	0
	4	0.0337036	0.0299724	0.215537	0.0575334	0	1		4	0	0	0	0	0	1
	5	0.0682571	0.0584893	0.570097	0.131356	1	0		5	0	0	0.570097	0	0	0
	PAGA plot for Small Intestine Treg cells
		PAGA Connectivities matrix								PAGA Connectivities Tree
		0	1	2	3	4	5			0	1	2	3	4	5
	0	0	1	1	0.0507122	0.208266	0.0801938		0	0	1	0	0	0	0
	1	1	0	1	0.267476	0.118272	0.0653011		1	0	0	0	0	0	0
	2	1	1	0	0.615991	0.744024	1		2	0	1	0	0	0	0
	3	0.0507122	0.267476	0.615991	0	0.0256831	0.105227		3	0	0	0.615991	0	0	0
	4	0.208266	0.118272	0.744024	0.0256831	0	1		4	0	0	0	0	0	1
	5	0.0801938	0.0653011	1	0.105227	1	0		5	0	0	1	0	0	0

## Sheet: EDFigure10ac
cell_id	X_umap-0	X_umap-1	Pseudotime (10b)	Entropy (10c)
AAACCTGAGCAGATCG-1	2.69232	7.79606	0.644194	0.794594
AAACCTGAGCGCTCCA-1	0.965014	1.47311	0.690089	0.725945
AAACCTGAGGATGCGT-1	-0.166127	-1.9676	0.376503	0.903315
AAACCTGAGGCTACGA-1	2.70115	-1.51717	0.342505	0.917168
AAACCTGCAATGCCAT-1	-2.7659	1.48633	0.570829	0.694924
AAACCTGCACCATCCT-1	3.22503	5.24198	0.669463	0.736783
AAACCTGCACGCATCG-1	2.39777	0.48786	0.542415	0.841729
AAACCTGCACGCCAGT-1	-2.7913	3.25384	0.568634	0.694361
AAACCTGCAGACAGGT-1	-0.301652	2.73967	0.67112	0.697713
AAACCTGGTAAATACG-1	3.63555	-1.89302	0.343892	0.967317
AAACCTGGTATATGAG-1	-0.723166	4.31415	0.561026	0.639208
AAACCTGGTCGAACAG-1	-0.971347	5.76454	0.599399	0.664442
AAACCTGGTCTAACGT-1	5.885	5.61946	0.655368	0.742282
AAACCTGGTTCAGTAC-1	-2.20334	3.90609	0.379708	0.700405
AAACCTGTCACCACCT-1	2.36084	-2.20468	0.261597	0.95329
AAACCTGTCCCTCAGT-1	-2.54821	5.31081	0.374118	0.697559
AAACCTGTCTACTATC-1	-1.68355	0.51162	0.500307	0.695383
AAACCTGTCTGCGTAA-1	-2.88119	0.793047	0.339141	0.727385
AAACGGGAGAGACTTA-1	-2.09141	-0.284308	0.537644	0.695957
AAACGGGAGCAATATG-1	0.135852	8.70779	0.629372	0.706873
AAACGGGAGCCTCGTG-1	-0.156071	2.51427	0.455302	0.635991
AAACGGGAGGCAAAGA-1	-1.13723	-1.43958	0.601563	0.807072
AAACGGGAGGTACTCT-1	0.827625	1.75949	0.689989	0.67837
AAACGGGAGTTGAGAT-1	2.18918	4.21961	0.618668	0.525665
AAACGGGCAAGCTGAG-1	3.56886	0.347744	0.628613	0.817472
AAACGGGCAATGAAAC-1	2.88311	-0.784446	0.399903	0.89784
AAACGGGCACCCATGG-1	-3.61887	-0.525715	0.429064	0.718009
AAACGGGGTCTCCACT-1	1.68196	-2.28683	0.288906	0.939768
AAACGGGGTGTAATGA-1	-1.11439	-0.310802	0.693142	0.719511
AAACGGGGTTTGACTG-1	-1.23201	1.43768	0.433597	0.675317
AAACGGGTCAAACCAC-1	-1.86947	4.05859	0.41557	0.703957
AAACGGGTCCACGAAT-1	1.71626	2.87006	0.668774	0.705855
AAACGGGTCCTTTCTC-1	4.52235	-1.42649	0.5559	0.957189
AAACGGGTCTAACGGT-1	-0.367148	5.2692	0.590564	0.607638
AAACGGGTCTTTACAC-1	-6.82288	4.1485	0.330078	0.726407
AAAGATGAGCTGAAAT-1	0.0772384	7.78004	0.625484	0.713385
AAAGATGCACTTCTGC-1	-4.74103	3.74398	0.370173	0.712903
AAAGATGCAGTATCTG-1	3.86484	9.41363	0.650048	0.900721
AAAGATGCATCCTTGC-1	-1.45567	1.62945	0.598148	0.666423
AAAGATGCATTGGTAC-1	0.802999	5.13322	0.613176	0.620742
AAAGATGGTCAGAAGC-1	-1.89348	8.66263	0.621001	0.736385
AAAGATGGTCCGCTGA-1	2.57158	-0.694219	0.642481	0.781589
AAAGATGGTCTCGTTC-1	-3.95711	-1.0778	0.398502	0.728336
AAAGATGGTGACTACT-1	3.02888	2.31688	0.617403	0.45047
AAAGATGGTGACTCAT-1	-6.24714	2.39123	0.439343	0.706356
AAAGATGGTGAGTGAC-1	-5.23004	1.45861	0.309914	0.730451
AAAGATGTCTTGACGA-1	2.10727	0.0417629	0.531241	0.847213
AAAGCAAAGACGACGT-1	-2.19638	6.87573	0.614047	0.700627
AAAGCAACAGATGGGT-1	-5.05814	-0.0837446	0.363471	0.725027
AAAGCAAGTAAGAGGA-1	-2.2875	3.60957	0.399522	0.687106
AAAGCAAGTAATAGCA-1	1.94041	-1.17947	0.309423	0.932376
AAAGCAAGTACATGTC-1	-4.38968	3.86524	0.383892	0.693153
AAAGCAAGTATAAACG-1	-3.1344	7.90034	0.60637	0.696513
AAAGCAAGTATATGAG-1	-0.0714575	4.3691	0.59572	0.616493
AAAGCAAGTGAGCGAT-1	-0.524455	6.09789	0.592972	0.677297
AAAGCAAGTGAGTATA-1	2.89207	3.54255	0.617535	0.406678
AAAGCAATCAGCCTAA-1	0.697211	-0.826658	0.537778	0.844363
AAAGCAATCCAGAGGA-1	-0.482306	1.88975	0.414412	0.680632
AAAGCAATCCCATTAT-1	-2.97409	-0.802054	0.483035	0.718336
AAAGCAATCGCATGAT-1	1.37775	5.75993	0.631772	0.679926
AAAGCAATCGTTACGA-1	2.09816	9.76521	0.64646	0.858217
AAAGCAATCTACTTAC-1	-1.60591	3.35836	0.368222	0.702918
AAAGCAATCTATCGCC-1	3.02471	8.87121	0.647188	0.860858
AAAGCAATCTCCAGGG-1	-1.89345	3.50489	0.392937	0.702339
AAAGCAATCTCGCTTG-1	3.58582	6.2146	0.655648	0.785869
AAAGTAGAGAGCAATT-1	4.86385	1.59893	0.688552	0.890133
AAAGTAGAGATTACCC-1	1.66685	-0.206122	0.502168	0.856727
AAAGTAGCAAACTGTC-1	-6.52185	3.66968	0.334042	0.727913
AAAGTAGCAAGCTGGA-1	-4.42917	-0.281438	0.403362	0.693988
AAAGTAGCAGATGAGC-1	0.00532677	6.54113	0.625914	0.69596
AAAGTAGCAGCTCGAC-1	0.693665	-2.9215	0.280752	0.943446
AAAGTAGCATGACGGA-1	-3.48819	-1.75019	0.433407	0.7177
AAAGTAGCATTGTGCA-1	-0.0757164	7.5615	0.626975	0.731316
AAAGTAGGTAAGGATT-1	-2.48026	-0.606978	0.428142	0.709174
AAAGTAGGTCTGATCA-1	2.92873	-0.107664	0.533227	0.844603
AAAGTAGGTGTAATGA-1	0.304778	2.75792	0.592243	0.612663
AAAGTAGGTTCTGTTT-1	-3.86171	3.62244	0.387636	0.690888
AAAGTAGTCAGCGACC-1	3.73045	7.86892	0.65227	0.857044
AAAGTAGTCAGGTTCA-1	2.2314	7.41837	0.635285	0.720811
AAAGTAGTCCAAAGTC-1	-2.94126	4.96589	0.354991	0.714325
AAATGCCAGAAAGTGG-1	1.97837	5.94112	0.630595	0.673699
AAATGCCAGAGCTATA-1	-0.91945	2.41852	0.506788	0.663289
AAATGCCCACAAGACG-1	0.0696243	1.81587	0.637438	0.639967
AAATGCCCACAGGCCT-1	5.47788	7.91586	0.653736	0.906527
AAATGCCCACCTCGTT-1	1.49093	2.71944	0.606673	0.548712
AAATGCCCACTCTGTC-1	-2.98906	0.502428	0.435657	0.707329
AAATGCCCAGTAGAGC-1	-4.60399	2.65698	0.350204	0.719855
AAATGCCCATGCTAGT-1	1.58059	0.496706	0.552904	0.833996
AAATGCCCATGTAGTC-1	-4.19104	0.938838	0.358851	0.724368
AAATGCCGTACGAAAT-1	3.23252	7.6578	0.653983	0.824498
AAATGCCGTCATGCAT-1	7.16003	2.95608	0.617567	0.0289362
AAATGCCGTGGACGAT-1	1.32035	-2.30952	0.275898	0.944952
AAATGCCTCAGAGGTG-1	2.24186	9.96564	0.646504	0.869697
AACACGTAGAATTCCC-1	4.09137	3.44007	0.692973	0.830342
AACACGTAGACGCACA-1	4.80154	3.57361	0.617567	0.241908
AACACGTAGCGCCTCA-1	-3.46024	4.00546	0.359329	0.708895
AACACGTAGCTAGTTC-1	-0.633564	5.43534	0.603951	0.66269
AACACGTAGGAGTACC-1	5.12864	6.81364	0.655214	0.876674
AACACGTCAGACGCAA-1	-3.78453	7.1287	0.49718	0.671532
AACACGTCAGTAAGAT-1	-0.702965	3.91129	0.578435	0.649989
AACACGTCATAGGATA-1	2.19729	-2.71045	0.264105	0.95158
AACACGTCATGACGGA-1	-2.92914	5.9256	0.431674	0.67065
AACACGTCATGTTCCC-1	1.66569	7.93887	0.643146	0.799233
AACACGTGTACACCGC-1	5.26137	3.32567	0.617567	0.17059
AACACGTGTCCGAATT-1	3.25901	6.04292	0.655242	0.780455
AACACGTGTGATGTCT-1	-2.07547	3.46857	0.404547	0.685145
AACACGTGTTACCGAT-1	1.47852	1.66511	0.692142	0.788634
AACACGTGTTCCCGAG-1	-2.9329	-1.0616	0.387147	0.714301
AACACGTGTTGCCTCT-1	4.61209	3.6681	0.617567	0.353177
AACACGTTCACATACG-1	5.53816	3.75807	0.617567	0.160654
AACACGTTCCGCAGTG-1	1.32793	-2.25961	0.292168	0.938664
AACACGTTCCTTTCTC-1	-2.31369	8.57057	0.618749	0.735334
AACACGTTCGTCTGAA-1	3.89777	6.12734	0.656516	0.821527
AACACGTTCTAACGGT-1	-1.53718	6.68881	0.611802	0.692944
AACACGTTCTGTGCAA-1	-1.63843	8.28139	0.618706	0.734444
AACACGTTCTTAACCT-1	0.680141	8.53138	0.641923	0.805375
AACCATGAGAGTACCG-1	-4.15623	-0.316956	0.434757	0.714637
AACCATGAGCCATCGC-1	-5.2912	3.9877	0.40097	0.716436
AACCATGAGGATGGAA-1	2.28166	9.23427	0.646898	0.863251
AACCATGAGGTGCACA-1	1.80509	0.734336	0.483556	0.869239
AACCATGAGTTGCAGG-1	-1.90814	0.239494	0.41542	0.677829
AACCATGCAAAGCGGT-1	-5.90909	2.36091	0.622285	0.718287
AACCATGCAGGTGCCT-1	4.98369	0.877283	0.654569	0.946467
AACCATGCAGTGAGTG-1	-4.8591	2.02323	0.347677	0.716435
AACCATGCATGCCACG-1	2.97363	8.23115	0.646843	0.843849
AACCATGGTAACGCGA-1	2.42902	-2.58517	0.281535	0.943164
AACCATGGTAGCCTAT-1	2.64077	6.60366	0.651963	0.73414
AACCATGGTAGCGTCC-1	-1.5986	1.97147	0.528962	0.683434
AACCATGGTCGATTGT-1	2.6314	-1.28108	0.329041	0.925918
AACCATGGTCGGCTCA-1	4.34008	7.6613	0.652387	0.870489
AACCATGGTCTGCAAT-1	-3.87887	3.38196	0.342706	0.719174
AACCATGTCACGAAGG-1	-2.69844	7.67522	0.598836	0.719791
AACCATGTCCTAGAAC-1	4.78462	8.26922	0.653651	0.907778
AACCATGTCGTTGACA-1	1.46701	-0.5075	0.356233	0.909482
AACCGCGAGCCTCGTG-1	-0.37629	2.30025	0.436618	0.659936
AACCGCGAGCGTAGTG-1	4.15174	8.15924	0.651723	0.886274
AACCGCGAGGCAATTA-1	1.33276	-0.147967	0.401388	0.897571
AACCGCGAGTACGTTC-1	0.396565	-1.26917	0.447988	0.880506
AACCGCGAGTGGGATC-1	-4.0382	-0.666236	0.402945	0.720842
AACCGCGCAAACTGTC-1	-1.15819	4.08096	0.438199	0.651591
AACCGCGCAAATCCGT-1	1.17939	6.39917	0.628561	0.675418
AACCGCGGTCGCATAT-1	3.4759	3.69237	0.617567	0.337339
AACCGCGGTCTGCAAT-1	6.69154	3.38401	0.617567	0.03908
AACCGCGGTCTGGTCG-1	2.01887	8.74801	0.644684	0.815324
AACCGCGGTGACCAAG-1	4.48574	3.21366	0.687891	0.742331
AACCGCGGTTACGCGC-1	3.57893	-0.890016	0.328706	0.931679
AACCGCGTCATCATTC-1	1.25425	-0.910317	0.685645	0.729444
AACCGCGTCCCTAACC-1	0.442123	2.94321	0.587852	0.613623
AACCGCGTCGCAGGCT-1	-3.41919	3.15382	0.467488	0.684011
AACCGCGTCTCAAACG-1	3.04812	-1.89187	0.268988	0.950391
AACGTTGAGCGTTCCG-1	4.50881	6.0565	0.657993	0.837905
AACGTTGAGCGTTTAC-1	-5.18333	4.54133	0.353744	0.713377
AACGTTGAGTACGATA-1	2.33143	4.75432	0.618253	0.524558
AACGTTGAGTGATCGG-1	3.1075	9.20799	0.647114	0.873957
AACGTTGAGTGGAGAA-1	-1.95464	6.70422	0.615947	0.711003
AACGTTGCAAAGGAAG-1	4.21911	-1.20493	0.564902	0.969325
AACGTTGCAAGAGGCT-1	0.140276	-0.241705	0.56312	0.841133
AACGTTGCACCGAAAG-1	-2.91793	-1.20178	0.44673	0.702808
AACGTTGCAGGAACGT-1	-1.24982	8.12027	0.61611	0.714164
AACGTTGCATCGACGC-1	0.359219	-1.10805	0.453501	0.882389
AACGTTGCATGACGGA-1	1.10224	7.66875	0.639628	0.769814
AACGTTGCATGCCTTC-1	-1.01498	8.36205	0.620323	0.716737
AACGTTGCATGGAATA-1	0.793709	8.80114	0.643898	0.811728
AACGTTGCATTGAGCT-1	-4.32666	3.03386	0.477093	0.706533
AACGTTGGTAAGAGGA-1	-1.97875	1.0264	0.371424	0.707645
AACGTTGGTCACTTCC-1	-4.99095	2.47222	0.374296	0.70927
AACGTTGGTCGCCATG-1	2.68791	-1.25254	0.332727	0.922486
AACGTTGGTCTAACGT-1	-5.74085	0.399791	0.388203	0.734107
AACGTTGGTGTGCCTG-1	-5.28403	1.76433	0.275311	0.73818
AACGTTGGTTCAGTAC-1	-4.74899	5.28084	0.38346	0.700523
AACGTTGTCCCACTTG-1	0.366865	-0.996733	0.551281	0.841424
AACGTTGTCCGCATAA-1	-2.81514	3.67926	0.380013	0.693714
AACGTTGTCCTTCAAT-1	0.305391	-0.540315	0.460443	0.87821
AACGTTGTCTAGAGTC-1	-2.69527	1.2616	0.432983	0.707056
AACTCAGAGAAGAAGC-1	-2.87989	5.70604	0.412675	0.678654
AACTCAGAGAAGGTGA-1	-3.06077	-0.425625	0.380826	0.700434
AACTCAGAGAGACTAT-1	2.70171	-0.597713	0.357328	0.911615
AACTCAGAGGGCTTGA-1	-5.37581	5.36818	0.44107	0.682248
AACTCAGAGTACGCGA-1	5.08718	6.24399	0.657435	0.87145
AACTCAGCACCAGATT-1	4.97921	6.29944	0.656298	0.855895
AACTCAGCACCGATAT-1	2.39104	0.286022	0.514204	0.851992
AACTCAGCACCTCGTT-1	3.30958	2.95055	0.617547	0.387475
AACTCAGCATTCTCAT-1	6.45846	3.35969	0.617567	0.0577688
AACTCAGGTCGAAAGC-1	-2.2936	5.32493	0.414828	0.685904
AACTCAGGTGGCGAAT-1	-4.92779	1.18922	0.480758	0.718609
AACTCAGTCAAGATCC-1	-2.79766	5.9597	0.420493	0.681654
AACTCAGTCAGGTAAA-1	-3.31568	6.49953	0.438885	0.674945
AACTCAGTCCACGACG-1	-2.98775	0.111252	0.458847	0.702742
AACTCAGTCCGCAGTG-1	1.73181	-0.360304	0.371538	0.904039
AACTCAGTCGAGGTAG-1	-2.97944	2.02806	0.407046	0.703797
AACTCAGTCTCCGGTT-1	1.83828	-1.65088	0.347734	0.912279
AACTCAGTCTTTCCTC-1	-0.217568	7.2832	0.626431	0.715176
AACTCCCAGAATCTCC-1	-3.42273	1.92778	0.391674	0.711415
AACTCCCAGCCCAATT-1	3.69782	4.71555	0.685251	0.735541
AACTCCCAGCCCTAAT-1	-4.00419	2.40053	0.408618	0.702962
AACTCCCAGGAGTACC-1	1.00092	8.86321	0.643737	0.808022
AACTCCCAGTACCGGA-1	-0.940192	2.30738	0.460495	0.668872
AACTCCCCAAGGTGTG-1	-5.45378	2.97169	0.500042	0.701645
AACTCCCCACATTAGC-1	-2.35949	1.94515	0.502648	0.697831
AACTCCCCACCCATTC-1	-0.636936	7.15627	0.620325	0.667745
AACTCCCCAGCTGCTG-1	1.39136	3.46246	0.618226	0.544663
AACTCCCCAGGGATTG-1	-1.04987	-0.68078	0.682024	0.718153
AACTCCCCATCGGAAG-1	-2.96787	7.85115	0.613096	0.737858
AACTCCCCATGTCGAT-1	-0.117546	5.51713	0.611383	0.656002
AACTCCCGTAAAGGAG-1	-6.66973	4.10927	0.303002	0.731934
AACTCCCGTAGCCTCG-1	4.25461	5.13915	0.667122	0.783954
AACTCCCGTAGCGTGA-1	-4.62454	8.45825	0.596304	0.665507
AACTCCCGTCAGATAA-1	-0.133498	-2.17508	0.540699	0.85156
AACTCCCGTTAGAACA-1	1.82034	-1.71477	0.469409	0.875963
AACTCCCTCAAGAAGT-1	-1.82046	4.7083	0.360708	0.709398
AACTCCCTCAAGATCC-1	-2.58616	-0.27686	0.454933	0.710759
AACTCCCTCCTTGGTC-1	3.23005	3.26062	0.617526	0.413767
AACTCCCTCGTCCAGG-1	1.92485	8.30013	0.644103	0.798793
AACTCCCTCGTTGACA-1	4.06942	4.86903	0.663343	0.799139
AACTCCCTCTGAGGGA-1	0.65209	2.43568	0.602891	0.574892
AACTCTTAGACAAAGG-1	6.29265	1.94974	0.617567	0.0576958
AACTCTTAGATGAGAG-1	-0.514348	6.36918	0.606348	0.686645
AACTCTTAGATGGGTC-1	0.506971	5.37168	0.612698	0.623015
AACTCTTAGCTCAACT-1	1.66267	6.00141	0.630635	0.674955
AACTCTTAGGTAGCCA-1	2.68978	-2.37046	0.255066	0.956673
AACTCTTAGTGTTTGC-1	1.46104	6.97714	0.630727	0.695711
AACTCTTCAAATACAG-1	-1.75583	2.11508	0.40449	0.694117
AACTCTTCAACCGCCA-1	-0.193379	4.36505	0.586799	0.656795
AACTCTTCAAGACACG-1	2.98301	6.49874	0.650039	0.692681
AACTCTTCAAGGCTCC-1	2.40491	-0.256692	0.346122	0.916225
AACTCTTCAGATCTGT-1	3.52663	2.43273	0.617565	0.362788
AACTCTTGTAACGCGA-1	2.33479	9.27541	0.646424	0.851413
AACTCTTGTAGCTCCG-1	4.89856	5.98394	0.652631	0.7484
AACTCTTGTCAGATAA-1	-2.86028	3.93447	0.398488	0.695332
AACTCTTGTGCAGTAG-1	1.01673	9.39786	0.643817	0.810253
AACTCTTTCACGCGGT-1	-4.5644	1.26681	0.353649	0.724099
AACTCTTTCCATTCTA-1	-6.25599	3.48701	0.384851	0.714304
AACTCTTTCCCATTAT-1	-2.4606	0.405024	0.434768	0.702972
AACTGGTAGACAAGCC-1	-3.3868	3.60676	0.374217	0.713117
AACTGGTAGCACAGGT-1	1.6214	-0.740723	0.539211	0.843498
AACTGGTAGCGTTGCC-1	3.41492	3.00941	0.692862	0.743755
AACTGGTAGTCGAGTG-1	0.618529	9.27385	0.642482	0.799949
AACTGGTGTCACAAGG-1	3.26417	6.66219	0.655363	0.781659
AACTGGTGTCCTCCAT-1	-3.30961	4.74952	0.36718	0.710956
AACTGGTGTCGAGTTT-1	-5.44741	4.12042	0.349335	0.716936
AACTGGTTCAAAGACA-1	2.25488	0.181062	0.389348	0.896624
AACTGGTTCCGAATGT-1	1.57984	-0.680623	0.543427	0.839369
AACTGGTTCCTCATTA-1	-5.08408	4.58897	0.33872	0.721842
AACTGGTTCCTGCAGG-1	0.605893	9.77322	0.641371	0.792575
AACTGGTTCGAATGGG-1	-4.27735	0.946331	0.34798	0.715932
AACTTTCAGATAGGAG-1	-0.96302	3.69764	0.462353	0.636095
AACTTTCAGCAGCCTC-1	1.70183	4.38827	0.616281	0.506824
AACTTTCCAAACCCAT-1	-2.76877	5.65056	0.47226	0.679522
AACTTTCCACTTAACG-1	3.47049	5.8814	0.655996	0.797328
AACTTTCGTCCGTGAC-1	-2.56294	8.52857	0.618227	0.73919
AACTTTCGTGATGCCC-1	1.42705	3.52907	0.611133	0.554462
AACTTTCGTGCCTGCA-1	-2.95819	4.49084	0.433276	0.682504
AACTTTCGTTACAGAA-1	3.04391	-1.87482	0.436618	0.89332
AACTTTCGTTACGCGC-1	-1.1151	6.57152	0.605977	0.683933
AACTTTCGTTAGTGGG-1	-4.50819	3.01296	0.392413	0.706665
AACTTTCTCAATACCG-1	3.3383	2.3904	0.617529	0.407555
AACTTTCTCACGATGT-1	-4.56991	1.17531	0.448927	0.701948
AACTTTCTCATCTGTT-1	5.62898	2.56476	0.617567	0.0972996
AACTTTCTCGGAGGTA-1	-0.202851	-0.740361	0.544889	0.845683
AACTTTCTCGGTGTCG-1	0.0867846	4.48569	0.597238	0.564248
AACTTTCTCGTTTATC-1	-3.97803	2.86552	0.34489	0.718079
AACTTTCTCTGGTTCC-1	1.50143	-2.55557	0.319137	0.928976
AAGACCTAGATTACCC-1	-0.105441	-2.79307	0.427247	0.886549
AAGACCTAGCCACGTC-1	3.29006	5.4866	0.654939	0.737139
AAGACCTAGCGGCTTC-1	-0.92008	3.8735	0.557319	0.650242
AAGACCTAGTGGTAGC-1	-1.20586	3.12416	0.435868	0.679366
AAGACCTCAACCGCCA-1	-3.25769	3.28906	0.373863	0.697536
AAGACCTCAATGACCT-1	0.137601	-0.132217	0.57833	0.815314
AAGACCTCAGACGCCT-1	1.93024	3.64041	0.688284	0.739437
AAGACCTCAGGCTGAA-1	-1.47151	0.599898	0.456982	0.66121
AAGACCTGTACCGGCT-1	2.05381	9.2853	0.644939	0.82606
AAGACCTGTATGCTTG-1	-4.62837	0.991336	0.526986	0.711522
AAGACCTGTATGGTTC-1	1.67012	-2.19851	0.606307	0.809496
AAGACCTGTCAACATC-1	-3.84206	-0.591131	0.440349	0.719264
AAGACCTGTTAAAGAC-1	-0.405911	-0.642418	0.528022	0.85151
AAGACCTGTTGAGGTG-1	2.84644	9.45224	0.646727	0.858954
AAGACCTGTTTAAGCC-1	-3.58174	1.17815	0.476058	0.693361
AAGACCTTCACATGCA-1	4.12313	1.2781	0.690734	0.768651
AAGACCTTCAGCACAT-1	2.14852	1.31017	0.683995	0.833341
AAGACCTTCCGATATG-1	2.22444	6.81694	0.638293	0.72686
AAGACCTTCCTTTCTC-1	2.16327	8.66002	0.645956	0.846403
AAGACCTTCTGGCGAC-1	-3.84098	3.20283	0.385219	0.710759
AAGCCGCAGCGTCTAT-1	5.05211	6.9666	0.653995	0.899769
AAGCCGCAGCTAACTC-1	3.03046	-0.812913	0.285018	0.943621
AAGCCGCAGCTGATAA-1	3.9276	6.6551	0.655515	0.85647
AAGCCGCAGGATCGCA-1	-6.09682	4.28169	0.37403	0.716922
AAGCCGCAGGCTCAGA-1	0.870341	-1.7589	0.450213	0.887383
AAGCCGCCAACGATGG-1	-0.237559	1.71966	0.693041	0.70159
AAGCCGCCAATCCAAC-1	0.108497	-1.13739	0.397934	0.897851
AAGCCGCCAGTGACAG-1	-6.21368	5.79043	0.320998	0.730371
AAGCCGCCATGGTCAT-1	-2.07938	2.94171	0.40922	0.692043
AAGCCGCGTGACAAAT-1	-4.27883	-0.451081	0.574277	0.711752
AAGCCGCGTGAGGCTA-1	-3.40549	1.28139	0.438865	0.702058
AAGCCGCGTGCATCTA-1	1.53451	5.88897	0.624318	0.630919
AAGCCGCGTGCTAGCC-1	-0.57811	8.26896	0.622879	0.728015
AAGCCGCTCACTTACT-1	0.745147	-1.78518	0.296746	0.936864
AAGCCGCTCGCCCTTA-1	-4.54529	4.78201	0.359949	0.721142
AAGCCGCTCTTTACGT-1	-2.4855	-0.584571	0.527588	0.706423
AAGGAGCAGCACAGGT-1	-4.64533	3.30354	0.339678	0.721703
AAGGAGCAGCGCCTCA-1	0.698151	-0.435836	0.401215	0.895473
AAGGAGCAGCTGATAA-1	1.44007	-0.104017	0.516537	0.853329
AAGGAGCAGCTTATCG-1	4.71945	2.26574	0.617567	0.219365
AAGGAGCAGGTGTGGT-1	-2.11896	2.62	0.403791	0.692086
AAGGAGCCACCGTTGG-1	2.05345	-0.367805	0.393035	0.888367
AAGGAGCCACGCATCG-1	0.334681	1.04518	0.653936	0.742872
AAGGAGCCACTTACGA-1	4.23638	6.48908	0.65478	0.884228
AAGGAGCCAGGTGGAT-1	-2.24531	3.29316	0.414034	0.686565
AAGGAGCGTAAGGGAA-1	0.669128	6.70527	0.628974	0.710909
AAGGAGCGTCATCGGC-1	2.87693	8.75665	0.647079	0.853531
AAGGAGCGTGACCAAG-1	1.35431	0.0225979	0.668079	0.753497
AAGGAGCGTTAAAGAC-1	3.18531	4.76243	0.668106	0.698122
AAGGAGCTCATAGCAC-1	6.0104	7.84708	0.653741	0.928548
AAGGAGCTCGGCGCTA-1	-0.395901	5.12192	0.569528	0.653823
AAGGAGCTCTCTGTCG-1	-3.15679	0.72245	0.388018	0.704814
AAGGCAGAGACTAAGT-1	1.6406	0.397967	0.455627	0.876605
AAGGCAGAGAGTAATC-1	1.55624	-2.03251	0.410013	0.897535
AAGGCAGAGGTGATTA-1	2.25276	0.102884	0.364494	0.908966
AAGGCAGAGTATCGAA-1	4.91967	1.72526	0.688797	0.879945
AAGGCAGAGTCCGGTC-1	-0.91456	-2.09474	0.494895	0.865388
AAGGCAGCATGACGGA-1	-5.82815	5.28721	0.342893	0.719997
AAGGCAGCATGTAAGA-1	2.8567	2.54742	0.617408	0.440418
AAGGCAGCATTACCTT-1	1.81806	6.33719	0.636556	0.719183
AAGGCAGGTAAGGGCT-1	2.39469	2.63013	0.617498	0.484593
AAGGCAGGTCGAAAGC-1	2.71524	8.43167	0.646237	0.840089
AAGGCAGGTGTAAGTA-1	-0.0797926	8.40597	0.627718	0.712913
AAGGCAGGTGTGAATA-1	1.14194	-0.855755	0.538131	0.852338
AAGGCAGGTTATGCGT-1	7.53655	2.322	0.617567	0.00534994
AAGGCAGGTTCCATGA-1	-2.72786	-0.561105	0.507304	0.697589
AAGGCAGGTTTAGCTG-1	1.29053	-1.10086	0.438974	0.889337
AAGGCAGGTTTGTGTG-1	-2.0869	4.02317	0.403174	0.686412
AAGGCAGTCCAAGCCG-1	2.36316	10.008	0.646061	0.85112
AAGGCAGTCGCCGTGA-1	-3.83844	1.39542	0.383452	0.712537
AAGGCAGTCTGCTGCT-1	2.60761	9.3624	0.645779	0.833652
AAGGTTCAGCGATTCT-1	-2.46075	3.54465	0.438826	0.686623
AAGGTTCAGTAGGCCA-1	-1.62355	9.26096	0.620507	0.754632
AAGGTTCAGTGGTAGC-1	-5.63775	2.06419	0.317818	0.730405
AAGGTTCCAAGGTTCT-1	2.64974	-1.62552	0.280013	0.943965
AAGGTTCCACAACGTT-1	1.16391	0.580975	0.622296	0.77325
AAGGTTCGTATAGTAG-1	2.64444	-1.40112	0.329876	0.924875
AAGGTTCGTCGGGTCT-1	-0.142117	6.0007	0.614143	0.665829
AAGGTTCGTCTCTTAT-1	-0.0892567	0.560474	0.641486	0.765426
AAGGTTCGTGCTTCTC-1	-0.392631	5.47653	0.601003	0.645978
AAGGTTCGTTAGGGTG-1	-3.20525	0.170268	0.383367	0.707573
AAGGTTCGTTCGAATC-1	4.39139	7.89254	0.653706	0.899456
AAGGTTCTCCGTTGTC-1	-3.94149	0.538539	0.404426	0.718642
AAGGTTCTCTATGTGG-1	-5.22223	0.474215	0.337657	0.731142
AAGGTTCTCTGGCGAC-1	3.71548	9.10175	0.649861	0.901035
AAGTCTGAGAACTCGG-1	-3.81646	1.78555	0.366776	0.713332
AAGTCTGAGAAGGCCT-1	-5.405	1.67178	0.275029	0.738527
AAGTCTGAGCACCGCT-1	1.18089	9.15672	0.644079	0.81706
AAGTCTGAGGTAAACT-1	0.873749	7.99829	0.638431	0.762049
AAGTCTGGTAAGGATT-1	3.81773	-0.283374	0.576473	0.935518
AAGTCTGGTCAAGCGA-1	2.73216	0.609693	0.573018	0.848339
AAGTCTGGTGTTGGGA-1	2.73555	4.18266	0.654793	0.622615
AAGTCTGGTTACGTCA-1	-2.14631	-1.09716	0.385136	0.723033
AAGTCTGGTTATCACG-1	1.78377	4.35511	0.617314	0.515502
AAGTCTGGTTGAACTC-1	-1.52832	8.7923	0.620928	0.736407
AAGTCTGTCAAAGACA-1	1.18595	0.409893	0.363554	0.906811
AAGTCTGTCAACACAC-1	-0.730008	-2.78837	0.499114	0.869167
AAGTCTGTCCGGCACA-1	1.64667	5.53192	0.627789	0.64016
AAGTCTGTCGAACTGT-1	-0.0888415	2.96608	0.560936	0.640085
AAGTCTGTCGGTCTAA-1	2.94368	4.66624	0.629067	0.561949
AAGTCTGTCTGCGGCA-1	-1.34066	4.579	0.367615	0.703994
AATCCAGAGACAAGCC-1	0.0163076	0.425798	0.589324	0.806649
AATCCAGAGAGGGCTT-1	2.1026	3.73691	0.617229	0.472801
AATCCAGCACCACGTG-1	4.98591	6.81045	0.654688	0.877306
AATCCAGCAGCGTCCA-1	-2.41713	6.62787	0.603321	0.671572
AATCCAGGTAATTGGA-1	2.85214	8.99954	0.647033	0.849445
AATCCAGGTAGCGATG-1	0.771557	-1.28585	0.4589	0.879788
AATCCAGGTCCAACTA-1	-6.82273	3.96759	0.299706	0.732234
AATCCAGGTGGTGTAG-1	-4.21385	0.477609	0.347446	0.728302
AATCCAGGTTAGGGTG-1	-1.04939	3.78824	0.411737	0.680971
AATCCAGGTTGTACAC-1	5.09489	5.4125	0.670367	0.73707
AATCCAGTCACGAAGG-1	0.848151	9.54493	0.644275	0.824161
AATCCAGTCAGGCAAG-1	-0.630192	-0.338641	0.690162	0.737398
AATCCAGTCCAAACAC-1	2.28148	-1.90994	0.270787	0.948939
AATCCAGTCGGTTAAC-1	4.75355	2.86259	0.617567	0.24791
AATCCAGTCTCCCTGA-1	4.02648	7.56125	0.65321	0.829499
AATCCAGTCTCTTGAT-1	-1.94086	4.33152	0.391299	0.69046
AATCGGTAGGCTCTTA-1	-3.0357	1.40083	0.371193	0.703867
AATCGGTAGTACGCGA-1	-6.13553	1.70445	0.327526	0.736982
AATCGGTCAATGGATA-1	1.54157	4.63846	0.616777	0.558361
AATCGGTCAGGACGTA-1	2.00046	8.1478	0.644259	0.80346
AATCGGTGTAACGACG-1	1.8406	0.894174	0.619847	0.759341
AATCGGTGTAGCTGCC-1	1.97894	-0.221893	0.620542	0.840095
AATCGGTGTCTTCTCG-1	1.92468	6.13153	0.634667	0.693774
AATCGGTGTGTAATGA-1	4.36536	-0.433147	0.609262	0.983603
AATCGGTGTTCCCGAG-1	-1.15003	2.75436	0.436903	0.665882
AATCGGTTCGCCGTGA-1	2.82806	2.53723	0.617497	0.435281
ACACCAAAGAGGTACC-1	-0.26526	6.33267	0.599522	0.68035
ACACCAAAGAGGTTGC-1	-2.84888	1.93899	0.421459	0.703239
ACACCAAAGGTAGCCA-1	-2.07268	4.4396	0.417844	0.681016
ACACCAAAGTGAACGC-1	-0.428966	5.85782	0.605358	0.654618
ACACCAACAACAACCT-1	-3.66545	4.22907	0.366259	0.710627
ACACCAACAACACCTA-1	-3.55181	3.09061	0.38257	0.704179
ACACCAACAGATCCAT-1	2.11209	-2.0877	0.304067	0.933911
ACACCAAGTACCGAGA-1	-0.210936	-1.33331	0.436377	0.89047
ACACCAAGTCCAGTTA-1	-3.92086	1.67518	0.426125	0.703496
ACACCAAGTTGGGACA-1	-5.31004	4.45016	0.420338	0.716226
ACACCAAGTTTGCATG-1	6.43867	2.10999	0.617567	0.0354499
ACACCAATCGTGTAGT-1	6.25343	2.55313	0.617567	0.0813015
ACACCCTAGATAGCAT-1	-4.38609	0.0145528	0.484856	0.722847
ACACCCTAGCGTTCCG-1	-0.247265	-1.08949	0.431752	0.890892
ACACCCTAGCTCCTCT-1	4.13571	8.69564	0.650863	0.889379
ACACCCTAGGAACTGC-1	2.30955	8.644	0.64637	0.851272
ACACCCTAGTGTACGG-1	0.687558	6.71683	0.625628	0.677041
ACACCCTCACGCATCG-1	1.05031	7.72048	0.623902	0.670585
ACACCCTGTCAACATC-1	1.59027	9.69839	0.644521	0.82181
ACACCCTTCCTATGTT-1	-3.66967	4.42274	0.350468	0.718673
ACACCCTTCGGCTACG-1	-1.26425	4.05148	0.470009	0.632323
ACACCGGAGAGGTAGA-1	-1.57241	3.03719	0.380211	0.700196
ACACCGGAGAGTCGGT-1	6.91957	2.31482	0.617567	0.0423405
ACACCGGAGCCACGCT-1	0.349244	-1.39651	0.469172	0.876206
ACACCGGAGCGGCTTC-1	-4.55316	5.03172	0.381516	0.701634
ACACCGGAGCTAACTC-1	-3.44906	1.93858	0.375753	0.714376
ACACCGGAGCTGTCTA-1	2.95486	1.35493	0.672202	0.690202
ACACCGGCAAGTTGTC-1	1.00335	0.302679	0.585113	0.810433
ACACCGGCACGACTCG-1	-4.97804	0.725834	0.426936	0.717741
ACACCGGCATAACCTG-1	3.06504	-0.059456	0.571489	0.820761
ACACCGGGTAAGTTCC-1	0.590755	6.40251	0.623499	0.676421
ACACCGGGTATGGTTC-1	3.59904	9.0195	0.648264	0.885058
ACACCGGGTCATACTG-1	3.4989	1.81932	0.692652	0.825141
ACACCGGGTCCGTGAC-1	-3.57581	-0.463678	0.396044	0.693945
ACACCGGGTGAAAGAG-1	2.90089	3.64098	0.65752	0.630051
ACACCGGGTTTACTCT-1	1.58721	5.19219	0.618751	0.602934
ACACCGGTCAGCAACT-1	-2.30778	2.63901	0.528051	0.693169
ACACCGGTCTATCGCC-1	5.70156	6.29561	0.659304	0.83222
ACACCGGTCTCGTATT-1	-3.75044	3.31462	0.361822	0.707289
ACACTGAAGACTGGGT-1	1.29154	-1.67849	0.317965	0.929946
ACACTGAAGATGCGAC-1	-4.53809	0.812924	0.335323	0.724962
ACACTGAAGCAGCCTC-1	-4.68918	5.7945	0.357332	0.710135
ACACTGAAGCCAACAG-1	-5.02256	5.67341	0.349873	0.715895
ACACTGAAGCTATGCT-1	7.62496	2.7103	0.617567	0.00478654
ACACTGACAACAACCT-1	0.827064	3.10137	0.603448	0.525805
ACACTGACAAGCCGTC-1	3.82032	-1.34747	0.283095	0.956208
ACACTGACACACAGAG-1	3.35438	3.68357	0.617588	0.432633
ACACTGACAGATTGCT-1	6.83713	4.21296	0.617567	0.0653839
ACACTGACAGCGAACA-1	7.34929	3.24921	0.617567	0.0168356
ACACTGACAGGTTTCA-1	-3.98661	5.56258	0.483317	0.693171
ACACTGACATGGGACA-1	3.91483	1.04744	0.669613	0.895924
ACACTGAGTCAGGACA-1	-2.15758	-1.06165	0.676203	0.722088
ACACTGAGTGCTTCTC-1	0.58623	7.17994	0.634749	0.738893
ACACTGAGTTAAGTAG-1	-5.43038	1.03794	0.379182	0.71674
ACACTGATCGCCAAAT-1	3.4209	1.92324	0.690071	0.67603
ACAGCCGAGCCATCGC-1	-3.45897	1.11359	0.353503	0.721411
ACAGCCGAGTCTCAAC-1	0.544633	6.50609	0.628192	0.70416
ACAGCCGCAGAGTGTG-1	-3.91671	1.58026	0.356831	0.711973
ACAGCCGCAGCATGAG-1	-2.2176	0.487531	0.462211	0.666254
ACAGCCGCATGCAACT-1	3.25918	3.13761	0.617517	0.453703
ACAGCCGGTCAGTGGA-1	-4.67923	4.37388	0.323856	0.728352
ACAGCCGGTCCGAGTC-1	3.59703	5.31774	0.663078	0.740895
ACAGCCGGTTATGTGC-1	-0.158695	5.42561	0.607095	0.648923
ACAGCCGTCAACACAC-1	-3.73815	4.15028	0.391605	0.70246
ACAGCCGTCGGCGGTT-1	0.432174	0.713619	0.663131	0.752937
ACAGCCGTCTTGTACT-1	-0.777582	1.2357	0.518105	0.643685
ACAGCTAAGAAACCAT-1	-0.36411	8.16919	0.6277	0.724709
ACAGCTAAGACGACGT-1	-2.48055	6.53548	0.584198	0.68105
ACAGCTAAGCAGCCTC-1	1.51713	-2.27189	0.350445	0.911422
ACAGCTAAGGCGATAC-1	6.59039	2.75882	0.617567	0.052034
ACAGCTAAGGGTCTCC-1	3.82582	7.22912	0.654714	0.860093
ACAGCTAAGTGACATA-1	-3.81736	4.69548	0.37809	0.698993
ACAGCTACACAGCCCA-1	-5.50447	3.18842	0.398311	0.706755
ACAGCTACACCACGTG-1	4.27032	7.48797	0.654688	0.865032
ACAGCTAGTAAGTAGT-1	3.35506	-0.73029	0.338929	0.925343
ACAGCTAGTGAACCTT-1	2.95334	-1.19408	0.317012	0.930425
ACAGCTATCACCTCGT-1	2.56481	0.507034	0.623183	0.816302
ACAGCTATCCAAGTAC-1	5.08423	0.615373	0.651539	0.960372
ACAGCTATCGAATCCA-1	1.45208	8.44154	0.644456	0.825299
ACAGCTATCGTCCGTT-1	2.80726	4.59648	0.642869	0.629287
ACAGCTATCTCTGAGA-1	-2.04362	2.87763	0.439335	0.678203
ACATACGAGAGACTAT-1	7.62447	3.0128	0.617567	0.00828167
ACATACGAGGCGATAC-1	-5.58749	2.59901	0.430411	0.71754
ACATACGAGGCTCTTA-1	1.32961	4.9411	0.616966	0.627335
ACATACGCACTGAAGG-1	-0.92363	7.23903	0.617178	0.704996
ACATACGCAGACGCCT-1	2.32236	1.99944	0.689662	0.677834
ACATACGCATCGATTG-1	4.63168	3.4196	0.692694	0.850745
ACATACGCATTCTTAC-1	-3.44069	2.01544	0.370986	0.713211
ACATACGGTAGCAAAT-1	-1.93114	9.56799	0.621059	0.763902
ACATACGGTATAATGG-1	-2.75591	1.62026	0.374208	0.702037
ACATACGGTCGCTTCT-1	-3.81862	4.56366	0.361709	0.707044
ACATACGGTCTAGGTT-1	0.712008	9.46195	0.644367	0.825439
ACATACGGTCTGGTCG-1	-1.95255	7.8845	0.614379	0.706615
ACATACGGTGACAAAT-1	-4.38239	4.69722	0.373408	0.703443
ACATACGTCACAGGCC-1	-1.56738	7.8769	0.618344	0.721824
ACATACGTCCGAAGAG-1	1.29395	-1.03806	0.54772	0.837287
ACATACGTCCGCGGTA-1	-0.415693	8.29033	0.626274	0.730445
ACATACGTCGTTTATC-1	-1.65992	-1.67504	0.671344	0.762048
ACATACGTCTTGAGGT-1	-1.74612	4.75372	0.462895	0.673712
ACATCAGAGATATGCA-1	0.892702	8.9531	0.644053	0.819234
ACATCAGCAAAGCGGT-1	6.35955	2.88183	0.617567	0.0450915
ACATCAGCAAATCCGT-1	-4.91924	1.21556	0.401286	0.716431
ACATCAGCACCAGGCT-1	1.89532	1.73623	0.692062	0.794715
ACATCAGCAGCGAACA-1	2.18783	3.5518	0.67188	0.669558
ACATCAGCAGTAGAGC-1	0.112865	3.19763	0.586271	0.57694
ACATCAGCATGCGCAC-1	-0.867758	3.54752	0.42163	0.674392
ACATCAGGTCCATCCT-1	-5.07716	4.53434	0.425535	0.703495
ACATCAGTCACCTCGT-1	2.65699	-0.837199	0.550017	0.844183
ACATCAGTCGCCCTTA-1	4.78489	7.03688	0.654037	0.891617
ACATCAGTCGTCGTTC-1	-3.10382	3.2582	0.485016	0.684527
ACATCAGTCTAAGCCA-1	1.07356	-2.59478	0.371097	0.905432
ACATCAGTCTACTATC-1	2.06447	3.14683	0.677291	0.673917
ACATCAGTCTGACCTC-1	-4.87958	4.46077	0.376261	0.701431
ACATCAGTCTTATCTG-1	6.46742	3.85342	0.617567	0.0751509
ACATGGTAGAAACGAG-1	-5.31532	4.24253	0.32914	0.730542
ACATGGTAGCCAGAAC-1	-4.87167	1.75375	0.621868	0.706063
ACATGGTAGCCGCCTA-1	-3.51765	2.65905	0.422561	0.703428
ACATGGTCAAGTCTGT-1	0.631601	4.54816	0.611941	0.607751
ACATGGTCAATAGAGT-1	-3.62657	-1.26831	0.508437	0.72172
ACATGGTCATCCTTGC-1	-1.40359	3.39103	0.467431	0.66017
ACATGGTGTGAGTATA-1	-2.73578	1.8475	0.351064	0.714684
ACATGGTGTTATGTGC-1	0.594982	-2.48277	0.365894	0.906086
ACATGGTGTTCCGTCT-1	1.34014	-2.52904	0.274413	0.945356
ACATGGTTCAGCTGGC-1	-1.50203	3.85149	0.425934	0.663018
ACATGGTTCCCTTGCA-1	1.27835	8.05869	0.638539	0.747844
ACATGGTTCGTCGTTC-1	0.944251	0.153334	0.597487	0.829024
ACATGGTTCTTTACAC-1	4.52989	-0.866453	0.594373	0.963961
ACCAGTAAGTGGAGAA-1	0.792677	1.16354	0.692352	0.738448
ACCAGTACAGAAGCAC-1	-3.64838	-1.10056	0.348783	0.724383
ACCAGTACAGACGCTC-1	2.68161	9.19294	0.647242	0.876741
ACCAGTAGTACGAAAT-1	2.51177	3.7755	0.61757	0.467678
ACCAGTAGTCGATTGT-1	-0.292404	-1.27927	0.49843	0.86521
ACCAGTAGTGGCCCTA-1	-4.59877	-0.548702	0.32028	0.73392
ACCAGTAGTGGCTCCA-1	-0.21566	0.309045	0.658585	0.766597
ACCAGTAGTGTCAATC-1	-1.35556	2.99443	0.444175	0.696353
ACCAGTATCAAGGCTT-1	-3.03316	3.25794	0.357922	0.713011
ACCAGTATCGAGAACG-1	-0.351381	-1.17508	0.540332	0.845905
ACCAGTATCTGAAAGA-1	-2.20495	0.18556	0.366964	0.704078
ACCCACTAGAATTGTG-1	3.94711	2.14244	0.693019	0.803971
ACCCACTAGCGTTTAC-1	1.58135	-0.895708	0.34334	0.916937
ACCCACTAGCTGATAA-1	2.83645	4.23279	0.618007	0.505701
ACCCACTAGTACGATA-1	-3.34501	1.25738	0.380726	0.70368
ACCCACTAGTGCTGCC-1	3.07831	3.77785	0.617534	0.409868
ACCCACTAGTTCGATC-1	0.746293	8.81348	0.644198	0.823002
ACCCACTAGTTGTAGA-1	3.19953	9.59176	0.647149	0.87509
ACCCACTCAATAGAGT-1	0.915769	8.07743	0.639731	0.771401
ACCCACTGTAAGCACG-1	-2.83521	0.15981	0.348695	0.715577
ACCCACTGTAGCTTGT-1	1.64249	8.49616	0.645442	0.837185
ACCCACTTCAGTTAGC-1	-0.752926	5.51043	0.60091	0.635653
ACCCACTTCGAACGGA-1	2.97238	3.68688	0.667693	0.693977
ACCCACTTCGCCTGTT-1	-3.81619	1.64058	0.350374	0.719904
ACCCACTTCTCTGCTG-1	1.55583	5.31261	0.626949	0.644346
ACCCACTTCTGTCTCG-1	0.112644	-1.94367	0.426351	0.895376
ACCGTAAAGAAACGAG-1	-3.25127	5.33754	0.331845	0.723729
ACCGTAAAGCTGAACG-1	-3.14195	5.42376	0.447546	0.671449
ACCGTAAAGCTGCAAG-1	-0.541894	1.33442	0.434247	0.660112
ACCGTAACACTTCTGC-1	3.595	3.68083	0.617545	0.4221
ACCGTAACAGATGGGT-1	2.6205	7.68783	0.646462	0.819535
ACCGTAACATATACCG-1	-6.43422	4.69032	0.339056	0.722807
ACCGTAACATTCCTCG-1	1.63993	-0.228309	0.411729	0.894655
ACCGTAAGTAAGGATT-1	-4.54083	1.64746	0.430106	0.714513
ACCGTAAGTCGCCATG-1	4.62954	6.42965	0.655132	0.858464
ACCGTAAGTGATAAGT-1	-4.19597	0.171736	0.573766	0.713191
ACCGTAAGTGCGGTAA-1	-5.69505	3.12913	0.427409	0.713608
ACCGTAATCATGTCCC-1	4.57079	7.98184	0.653819	0.897648
ACCTTTAAGACTAGAT-1	-3.10677	3.57809	0.436728	0.689399
ACCTTTAAGAGCTGCA-1	-2.00907	2.37564	0.37182	0.713486
ACCTTTAAGATGCGAC-1	2.97181	0.30086	0.598065	0.797267
ACCTTTAAGCAGCCTC-1	2.95342	1.58976	0.67219	0.67862
ACCTTTAAGCGATTCT-1	-0.562525	5.80146	0.593319	0.671298
ACCTTTAAGGACGAAA-1	4.90662	-0.776496	0.606134	0.993467
ACCTTTAAGGGCACTA-1	-2.15531	2.19193	0.398648	0.702414
ACCTTTACACCAGGCT-1	-2.2204	0.460214	0.573	0.695777
ACCTTTATCACATACG-1	-1.2796	4.99761	0.455645	0.635248
ACCTTTATCAGGCCCA-1	-1.67083	0.666821	0.527838	0.686062
ACCTTTATCCGAAGAG-1	3.17334	5.47417	0.631371	0.656428
ACCTTTATCCGCGCAA-1	-4.3321	4.54506	0.37758	0.700704
ACCTTTATCGGCTTGG-1	-4.66721	4.24642	0.338927	0.721375
ACGAGCCAGATGCCAG-1	-3.13421	0.678808	0.391765	0.704499
ACGAGCCAGATGTCGG-1	-0.183849	8.19468	0.629305	0.730676
ACGAGCCAGCACCGTC-1	3.93401	2.87593	0.692641	0.778264
ACGAGCCAGGATGCGT-1	0.324061	9.2123	0.640187	0.793765
ACGAGCCAGTAGCCGA-1	3.03928	2.68178	0.693147	0.765464
ACGAGCCAGTCTCCTC-1	1.44278	0.438732	0.616025	0.793073
ACGAGCCCAAGCCGCT-1	-5.05067	2.59266	0.348734	0.732614
ACGAGCCCAAGCGTAG-1	-2.30345	4.0004	0.470306	0.683058
ACGAGCCCACCAACCG-1	-3.22509	2.95439	0.373542	0.698866
ACGAGCCCAGCTGCAC-1	3.76375	1.36081	0.692965	0.811315
ACGAGCCCATCTATGG-1	-3.54233	3.89608	0.360445	0.709131
ACGAGCCGTCTCAACA-1	-3.44836	0.641162	0.339721	0.721309
ACGAGCCGTTATGCGT-1	-4.91732	2.14554	0.262013	0.737313
ACGAGCCGTTCTGAAC-1	2.1286	6.56007	0.638454	0.725078
ACGAGCCGTTCTGGTA-1	-3.09815	0.0372111	0.434704	0.712492
ACGAGCCTCTTAGCCC-1	-5.32785	3.12048	0.296538	0.731624
ACGAGGAAGAGGTACC-1	-0.979402	6.95705	0.617007	0.69145
ACGAGGAAGCAGCCTC-1	-1.21137	0.879028	0.623364	0.687542
ACGAGGAAGGAGCGAG-1	1.76073	-0.964442	0.431605	0.884478
ACGAGGAAGGGATCTG-1	1.06597	9.4549	0.639906	0.778903
ACGAGGAAGGTGATTA-1	5.06371	4.50644	0.673646	0.785552
ACGAGGAAGTACGTTC-1	3.46574	8.55149	0.648481	0.828724
ACGAGGAAGTAGGTGC-1	3.29046	6.6782	0.654471	0.82789
ACGAGGAAGTGGGATC-1	2.15428	0.164639	0.372763	0.90431
ACGAGGAAGTGTACGG-1	0.481027	4.63405	0.610651	0.629567
ACGAGGACAAGTTGTC-1	1.13044	9.79752	0.643754	0.808423
ACGAGGACAGATCTGT-1	2.82391	-2.12259	0.260174	0.966113
ACGAGGACAGCCTGTG-1	-2.74997	0.414399	0.366316	0.717024
ACGAGGACAGGGTATG-1	-5.36646	1.60829	0.435303	0.71427
ACGAGGACATTGGTAC-1	-0.52056	1.67236	0.460165	0.641201
ACGAGGAGTCGCGGTT-1	3.70661	3.43269	0.677145	0.798761
ACGAGGATCCTATGTT-1	-2.15489	0.755625	0.527699	0.707088
ACGAGGATCCTCCTAG-1	2.04714	1.16664	0.675389	0.720853
ACGAGGATCTGGGCCA-1	-2.15892	0.729512	0.438284	0.694608
ACGAGGATCTTGTACT-1	-0.373606	2.82519	0.461461	0.641404
ACGATACAGATAGGAG-1	4.56574	1.23388	0.673029	0.881327
ACGATACAGGCGCTCT-1	-3.75072	0.0900875	0.47936	0.685433
ACGATACAGGTGCTTT-1	-4.29552	1.99614	0.317706	0.729225
ACGATACAGTACACCT-1	3.15078	0.562695	0.614407	0.780407
ACGATACAGTATTGGA-1	-5.47972	1.76834	0.415127	0.719981
ACGATACAGTCGTTTG-1	3.81583	8.85686	0.652862	0.858124
ACGATACCAAAGCGGT-1	2.84098	8.91582	0.647058	0.865934
ACGATACCAAGCCATT-1	3.95673	4.59861	0.669638	0.773903
ACGATACCACAGGAGT-1	0.543399	7.9845	0.629494	0.732151
ACGATACCAGACAAAT-1	-5.67386	4.02972	0.318772	0.729252
ACGATACCAGCATGAG-1	-4.11317	5.54032	0.430333	0.702558
ACGATACCAGGGTATG-1	-1.53087	4.60959	0.377487	0.700494
ACGATACGTCAAAGAT-1	3.02773	-1.13751	0.359048	0.908743
ACGATACGTCTAGTGT-1	4.76249	1.09511	0.671649	0.921344
ACGATACGTGGTCTCG-1	3.89344	0.39932	0.638816	0.930455
ACGATACGTTACCAGT-1	6.98004	3.81442	0.617567	0.0460988
ACGATACTCAACCATG-1	-0.375874	-2.18984	0.392065	0.900046
ACGATACTCACAGGCC-1	-3.53718	4.84123	0.556489	0.654292
ACGATACTCCTTTCTC-1	2.95733	5.49987	0.655819	0.746354
ACGATACTCGGTGTTA-1	-1.49714	2.35783	0.421289	0.67417
ACGATGTAGGCCCTCA-1	4.70817	7.55005	0.654054	0.89273
ACGATGTAGGTGCACA-1	0.00126517	-2.28655	0.492481	0.870231
ACGATGTAGTAGATGT-1	0.479204	4.34735	0.595725	0.59811
ACGATGTCACATAACC-1	-2.44876	8.52686	0.618331	0.739736
ACGATGTCACCTCGTT-1	-0.387905	4.7521	0.588013	0.648234
ACGATGTCAGAGCCAA-1	-1.58834	5.23371	0.436738	0.671849
ACGATGTCAGGTCCAC-1	1.29041	4.64489	0.612631	0.612539
ACGATGTCATGACGGA-1	1.91866	-1.49327	0.307761	0.9329
ACGATGTCATGCATGT-1	2.70684	-1.04313	0.322545	0.928969
ACGATGTGTCCCGACA-1	-6.22243	4.11758	0.339873	0.720863
ACGATGTGTCCGAAGA-1	0.295892	1.22964	0.623023	0.77897
ACGATGTGTGATAAAC-1	2.00157	4.97196	0.618377	0.573486
ACGATGTGTTGAGTTC-1	-0.293057	-1.81023	0.527709	0.851749
ACGATGTGTTGTCGCG-1	2.38224	0.107145	0.463589	0.873402
ACGATGTTCACTATTC-1	0.963146	5.84069	0.622472	0.662999
ACGATGTTCCTTGACC-1	0.705349	-0.829533	0.451642	0.882747
ACGATGTTCGAGAGCA-1	3.48662	0.0837756	0.535105	0.886635
ACGCAGCAGAAACGAG-1	4.53164	6.12392	0.656401	0.852969
ACGCAGCAGAAAGTGG-1	-0.771323	2.18754	0.469163	0.671407
ACGCAGCAGAGGGCTT-1	-2.47944	5.68703	0.420976	0.687546
ACGCAGCAGGAACTGC-1	3.92651	-0.254166	0.62959	0.953139
ACGCAGCAGGGCACTA-1	-0.443874	6.06924	0.606058	0.668389
ACGCAGCAGTGGGATC-1	-2.80635	1.92704	0.460264	0.684118
ACGCAGCCAAGGGTCA-1	2.4051	7.15918	0.645994	0.821329
ACGCAGCCAGTCCTTC-1	-6.29839	2.86793	0.259629	0.741879
ACGCAGCCATCGGGTC-1	-2.88627	0.122373	0.527143	0.70525
ACGCAGCCATGGTTGT-1	4.02146	2.66927	0.692941	0.812078
ACGCAGCCATTAACCG-1	-4.8582	-0.878272	0.336716	0.734724
ACGCAGCCATTTGCCC-1	-2.16902	7.81744	0.617581	0.711274
ACGCAGCGTCCTCTTG-1	0.743191	9.97883	0.644176	0.828348
ACGCAGCGTCTCACCT-1	-6.40957	2.72743	0.692723	0.720275
ACGCAGCGTGACAAAT-1	2.76792	-0.62332	0.39604	0.897726
ACGCAGCGTGACTCAT-1	1.65014	6.0726	0.626332	0.634612
ACGCAGCGTTCGCTAA-1	3.1256	7.94269	0.647193	0.83515
ACGCAGCTCAGGCCCA-1	2.10339	3.1856	0.617387	0.455664
ACGCAGCTCAGTACGT-1	-4.0042	5.91383	0.433689	0.698594
ACGCAGCTCCATGCTC-1	2.21893	-1.26462	0.400271	0.899279
ACGCAGCTCCCTCAGT-1	-0.541739	6.88513	0.617842	0.699807
ACGCAGCTCTTGGGTA-1	-2.19191	3.02938	0.448793	0.687191
ACGCCAGAGATCTGCT-1	6.2499	2.35135	0.617567	0.0590269
ACGCCAGAGCTGCGAA-1	4.44541	6.14364	0.657484	0.817507
ACGCCAGAGTGTTGAA-1	-2.41513	-1.55266	0.522856	0.699974
ACGCCAGCAATAGAGT-1	-2.22539	2.87807	0.401971	0.688282
ACGCCAGCACTAGTAC-1	2.56919	5.46939	0.650922	0.703034
ACGCCAGCATGCCACG-1	1.33211	-1.53231	0.400931	0.899087
ACGCCAGCATTTGCTT-1	3.24652	8.14573	0.647794	0.870835
ACGCCAGGTACTCTCC-1	-1.6218	2.06345	0.384609	0.705228
ACGCCAGGTCCGCTGA-1	-1.2099	8.17219	0.613143	0.705241
ACGCCAGGTCGTGGCT-1	3.89667	3.00659	0.617567	0.294453
ACGCCAGGTTGGGACA-1	3.91122	-0.0214344	0.598025	0.947187
ACGCCAGTCCACGTTC-1	1.95099	8.32374	0.645142	0.829243
ACGCCAGTCGTTGCCT-1	-1.14497	0.181827	0.623359	0.687359
ACGCCGAAGGGTGTGT-1	5.27553	3.85797	0.68459	0.71345
ACGCCGACACAGCGTC-1	-3.74312	-1.16397	0.398643	0.723434
ACGCCGACACGTCTCT-1	-4.67013	4.95682	0.355117	0.725945
ACGCCGAGTCCAGTAT-1	-2.36291	3.32496	0.386706	0.695166
ACGCCGAGTCGAACAG-1	-2.67852	8.0363	0.614209	0.728828
ACGCCGAGTCGGGTCT-1	-1.00093	-0.961733	0.692675	0.712808
ACGCCGATCACTCTTA-1	0.355884	-2.49379	0.497835	0.86825
ACGCCGATCCCAAGAT-1	-4.64275	5.77725	0.37395	0.697839
ACGCCGATCTTTAGTC-1	-6.91814	3.03703	0.315477	0.733718
ACGGAGAAGACAAAGG-1	-2.21373	-0.677174	0.478066	0.682263
ACGGAGAAGACAGGCT-1	-0.240277	1.34121	0.688683	0.725731
ACGGAGAAGCAGCCTC-1	4.10751	2.90586	0.676915	0.73595
ACGGAGAAGCCACGCT-1	-4.02139	4.04525	0.353482	0.715087
ACGGAGAAGCTGCAAG-1	-6.24851	1.62173	0.425782	0.71989
ACGGAGAAGGTGATAT-1	2.44515	9.07055	0.646768	0.858675
ACGGAGAAGTGATCGG-1	-4.65493	2.20301	0.353954	0.715014
ACGGAGAAGTTAACGA-1	5.36349	7.11647	0.654009	0.899782
ACGGAGACAACGATGG-1	2.02888	4.94072	0.674893	0.694304
ACGGAGACAAGTTGTC-1	-1.2425	5.47405	0.583556	0.673671
ACGGAGACACGGATAG-1	4.07765	8.58128	0.651074	0.902223
ACGGAGAGTCATGCAT-1	-3.01223	0.63747	0.345402	0.716506
ACGGAGAGTCTGATCA-1	0.861577	0.265195	0.590788	0.809045
ACGGAGAGTTCCACAA-1	-5.26877	2.25506	0.305359	0.732285
ACGGAGATCAACCAAC-1	-1.26671	8.66936	0.620413	0.737594
ACGGAGATCAGTCCCT-1	-2.06917	5.6677	0.459071	0.672211
ACGGAGATCCACGAAT-1	-2.46185	0.764019	0.399333	0.690377
ACGGAGATCCGAAGAG-1	-1.24642	1.6706	0.640305	0.62402
ACGGAGATCGATAGAA-1	2.23188	-2.88872	0.224195	0.967441
ACGGAGATCGTTACGA-1	3.56393	0.8125	0.614262	0.818375
ACGGAGATCTGCGTAA-1	3.96881	-0.768481	0.434472	0.944064
ACGGAGATCTGTCAAG-1	3.8334	1.51513	0.690734	0.751605
ACGGCCAAGAAACGCC-1	-3.10326	2.83451	0.370015	0.703897
ACGGCCACACGGCTAC-1	0.775441	-2.09385	0.340748	0.917246
ACGGCCACAGCTGGCT-1	7.08102	3.27238	0.617567	0.0268842
ACGGCCACAGGTCTCG-1	-0.378368	6.07341	0.622158	0.667198
ACGGCCAGTCAATACC-1	1.70974	4.44528	0.618262	0.555809
ACGGCCAGTCCTGCTT-1	-2.74128	3.69582	0.389745	0.693525
ACGGCCAGTCTAAAGA-1	1.755	4.85508	0.617099	0.570163
ACGGCCAGTTCATGGT-1	5.56594	3.10209	0.617567	0.139797
ACGGCCAGTTGTTTGG-1	1.72151	4.16469	0.617856	0.519274
ACGGCCATCCTACAGA-1	-4.22483	-1.22428	0.410656	0.725411
ACGGCCATCGATGAGG-1	1.56363	9.94123	0.646095	0.857166
ACGGCCATCGGCGGTT-1	1.62372	6.62976	0.637512	0.724086
ACGGCCATCTTACCTA-1	0.847962	-0.373717	0.555299	0.831635
ACGGGCTAGTCAATAG-1	2.27925	9.67394	0.646501	0.859395
ACGGGCTAGTCCAGGA-1	-2.19388	3.0581	0.349485	0.715651
ACGGGCTCAAGCGAGT-1	-1.68186	4.10792	0.42443	0.666347
ACGGGCTCACGAAGCA-1	-1.20341	3.48495	0.454812	0.670261
ACGGGCTCATCAGTAC-1	-1.37861	1.18424	0.67984	0.703634
ACGGGCTCATGTCCTC-1	0.747706	5.39195	0.615721	0.636681
ACGGGCTGTACAGCAG-1	-3.43256	2.70234	0.430294	0.684317
ACGGGCTGTACCTACA-1	-2.34576	-1.19061	0.356792	0.718206
ACGGGCTGTACTCGCG-1	1.94488	2.28854	0.689364	0.756795
ACGGGCTGTGGCGAAT-1	6.38433	4.07023	0.617567	0.0886118
ACGGGCTGTGTAACGG-1	-2.02879	7.16876	0.598409	0.696516
ACGGGCTGTTCCATGA-1	-2.83934	-1.47316	0.390574	0.725061
ACGGGCTGTTGGTAAA-1	-0.739611	2.39003	0.559934	0.69092
ACGGGCTTCAGCAACT-1	-3.08867	2.99936	0.499459	0.698648
ACGGGCTTCCTAAGTG-1	2.47487	2.76502	0.614133	0.493328
ACGGGTCAGCTCTCGG-1	-3.22516	2.04676	0.343238	0.719052
ACGGGTCAGCTTCGCG-1	2.51652	3.48437	0.675568	0.678652
ACGGGTCAGGCGACAT-1	-4.66721	0.350755	0.352035	0.715674
ACGGGTCAGGTTACCT-1	-2.81843	2.53813	0.418729	0.687446
ACGGGTCAGTCCATAC-1	2.99073	6.88596	0.649291	0.790899
ACGGGTCCACACTGCG-1	0.679843	4.53139	0.59456	0.588591
ACGGGTCCATCGTCGG-1	-1.44674	2.64119	0.423469	0.6726
ACGGGTCGTAAAGTCA-1	3.72198	2.73632	0.692792	0.821031
ACGGGTCGTACAGTTC-1	-4.42434	1.76586	0.431596	0.71391
ACGGGTCGTGTGACCC-1	1.16275	-0.914934	0.433987	0.890909
ACGGGTCGTTACGTCA-1	2.90923	0.732859	0.597536	0.799994
ACGGGTCGTTCACCTC-1	1.1218	-2.26655	0.318612	0.929642
ACGGGTCTCAAACAAG-1	-2.94976	1.67037	0.382374	0.698919
ACGGGTCTCAGTGTTG-1	4.60751	6.48519	0.655735	0.853578
ACGGGTCTCCAAACTG-1	2.49955	1.51599	0.693025	0.810257
ACGGGTCTCCTTAATC-1	5.69811	2.93386	0.617567	0.103535
ACGGGTCTCGCAAGCC-1	3.92423	3.98194	0.617586	0.378249
ACGGGTCTCGGAAATA-1	4.552	5.5333	0.665918	0.823663
ACGGGTCTCTGCGTAA-1	1.00542	8.99306	0.644865	0.834528
ACGTCAAAGCAGCCTC-1	1.78479	-1.34239	0.364577	0.906496
ACGTCAAAGCTGCGAA-1	-3.61369	1.20321	0.370436	0.707626
ACGTCAAAGGAGTTTA-1	-0.330621	5.48685	0.581162	0.653969
ACGTCAAAGGCACATG-1	-4.56626	2.24365	0.365529	0.721214
ACGTCAAAGTGACATA-1	-5.1106	5.92581	0.352706	0.714488
ACGTCAAAGTGTACGG-1	-6.23016	5.39734	0.336079	0.722143
ACGTCAACATGATCCA-1	1.84418	6.7128	0.640266	0.768101
ACGTCAAGTAAGGATT-1	-2.44583	2.16334	0.384849	0.700159
ACGTCAAGTACCAGTT-1	-3.92603	0.586038	0.336663	0.729623
ACGTCAAGTAGCCTCG-1	-6.4353	4.67609	0.351781	0.714701
ACGTCAAGTAGCTGCC-1	-2.23358	2.00283	0.374056	0.707536
ACGTCAAGTGGAAAGA-1	-2.95336	0.0875881	0.420021	0.719744
ACGTCAAGTGTTCTTT-1	-6.17481	3.94913	0.381559	0.706381
ACGTCAAGTTCCTCCA-1	-1.04877	-1.33919	0.522422	0.852083
ACGTCAAGTTGGACCC-1	-3.00472	8.39733	0.611013	0.666329
ACGTCAATCAGCACAT-1	4.52976	2.34982	0.691708	0.849183
ACGTCAATCGTACGGC-1	4.76527	1.89382	0.688597	0.887577
ACTATCTAGAAGAAGC-1	1.11297	-2.86931	0.34184	0.915701
ACTATCTAGCTCTCGG-1	2.50748	5.24141	0.667246	0.698952
ACTATCTCACTGTCGG-1	1.72939	8.57399	0.644626	0.821401
ACTATCTGTCAGAAGC-1	-1.42266	0.711499	0.413427	0.704261
ACTATCTGTCCCGACA-1	1.64395	4.92758	0.617866	0.580503
ACTATCTGTGATGATA-1	2.84197	9.01319	0.647657	0.870051
ACTATCTGTTACAGAA-1	7.0153	2.63996	0.617567	0.0274534
ACTATCTGTTCAGCGC-1	-0.471177	0.648601	0.682048	0.723273
ACTATCTGTTGTACAC-1	-4.37916	1.7366	0.400739	0.717909
ACTATCTTCCCTCTTT-1	-3.16575	4.4001	0.369474	0.700844
ACTATCTTCGAATCCA-1	-4.38574	-0.490985	0.472525	0.72277
ACTGAACAGAGGTTAT-1	0.740408	3.69731	0.602283	0.552265
ACTGAACAGCTAAACA-1	-3.58189	1.54119	0.343614	0.723336
ACTGAACAGGACCACA-1	1.25384	-2.49671	0.303072	0.934101
ACTGAACAGGCTAGAC-1	2.98187	10.0283	0.647679	0.894008
ACTGAACCACAAGCCC-1	-0.652873	5.11094	0.588122	0.6437
ACTGAACCAGCTTCGG-1	-5.70652	5.80373	0.339349	0.721126
ACTGAACCAGTACACT-1	0.230126	5.05198	0.594668	0.628218
ACTGAACGTCCGAACC-1	3.19395	4.33413	0.668296	0.778172
ACTGAACTCCACGCAG-1	-0.24021	2.06465	0.692004	0.70525
ACTGAACTCTCTTGAT-1	0.640092	2.96713	0.637422	0.620055
ACTGAACTCTTGTTTG-1	2.06869	2.87539	0.617387	0.450303
ACTGAGTAGGGTTTCT-1	-6.20925	4.92756	0.288498	0.734795
ACTGAGTAGTGACTCT-1	4.83669	-0.32478	0.612812	0.971269
ACTGAGTCACAACTGT-1	-2.00425	0.253926	0.36569	0.705452
ACTGAGTCACCTATCC-1	5.27524	8.20124	0.653717	0.912751
ACTGAGTCATGACGGA-1	3.08874	4.32363	0.655148	0.632875
ACTGAGTGTACAGACG-1	2.963	3.45725	0.617556	0.44489
ACTGAGTGTACCGGCT-1	-3.94541	0.310232	0.473356	0.717702
ACTGAGTGTACGCTGC-1	-2.06323	1.16271	0.444846	0.702685
ACTGAGTGTCAGATAA-1	-2.61242	2.31092	0.443982	0.677966
ACTGAGTGTCTTCGTC-1	-5.94111	1.89447	0.526953	0.713661
ACTGAGTGTTAAGACA-1	-3.16592	-0.162907	0.4381	0.704314
ACTGAGTGTTGAGGTG-1	-1.16778	6.75674	0.612282	0.694204
ACTGAGTTCCCTTGCA-1	4.0778	4.3514	0.674135	0.767441
ACTGAGTTCTGGAGCC-1	-1.55617	0.0710048	0.561157	0.675511
ACTGATGAGCACCGCT-1	-5.5782	4.27828	0.33437	0.724847
ACTGATGAGGGTCGAT-1	-1.64797	0.84871	0.491476	0.66967
ACTGATGAGTACGTTC-1	0.581267	8.91719	0.63483	0.746871
ACTGATGCATTCCTCG-1	-5.34078	3.10589	0.431123	0.711871
ACTGATGGTAAAGGAG-1	-6.18843	3.41779	0.286479	0.736424
ACTGATGGTATAATGG-1	-3.71707	3.0592	0.389263	0.698266
ACTGATGGTCGCGTGT-1	-1.86146	4.69041	0.384501	0.692908
ACTGATGGTTGGTTTG-1	-4.71596	2.96721	0.442512	0.703877
ACTGATGTCCATGAGT-1	-1.1078	0.998548	0.448224	0.658007
ACTGATGTCTCGGACG-1	-0.700714	6.97504	0.616333	0.690399
ACTGATGTCTGCGACG-1	2.79287	4.03824	0.61843	0.490037
ACTGATGTCTTAACCT-1	-0.955541	8.99363	0.623973	0.744981
ACTGCTCAGAAGATTC-1	2.57204	-2.20064	0.316082	0.930477
ACTGCTCAGAAGCCCA-1	1.24431	8.61167	0.64127	0.796308
ACTGCTCAGCTAAACA-1	-1.14486	0.991941	0.429864	0.665263
ACTGCTCAGGCAAAGA-1	1.35717	-2.24301	0.312975	0.931336
ACTGCTCAGTGAATTG-1	1.08766	8.23923	0.640064	0.776519
ACTGCTCAGTTTGCGT-1	1.46039	6.60295	0.6304	0.697892
ACTGCTCCAACTGGCC-1	2.56098	3.64366	0.617731	0.472976
ACTGCTCCAAGAAGAG-1	-0.492851	1.21974	0.653173	0.71199
ACTGCTCCAAGTCTGT-1	1.3501	-2.9105	0.240175	0.963041
ACTGCTCCACTGTCGG-1	0.320632	7.97328	0.633606	0.739198
ACTGCTCCAGGAACGT-1	-3.94485	2.17117	0.349179	0.723478
ACTGCTCCAGTAAGAT-1	1.27037	5.97767	0.623612	0.639362
ACTGCTCCATACGCTA-1	3.52312	-1.3144	0.350259	0.924248
ACTGCTCCATGTAGTC-1	1.43041	0.628118	0.600742	0.797465
ACTGCTCGTGATGTGG-1	-2.22033	-0.84319	0.563957	0.696736
ACTGCTCGTGTCGCTG-1	7.49521	2.59633	0.617567	0.0033305
ACTGCTCGTTATTCTC-1	-3.1103	1.76832	0.395983	0.693874
ACTGCTCGTTCGCGAC-1	0.69728	9.51802	0.643311	0.803858
ACTGCTCGTTCTGTTT-1	-2.79082	2.32039	0.36953	0.703468
ACTGCTCTCACAGTAC-1	-0.940178	3.53911	0.41024	0.684208
ACTGCTCTCCTTGACC-1	1.16775	5.4557	0.621832	0.70021
ACTGCTCTCTGCGTAA-1	4.35613	7.5668	0.654469	0.879597
ACTGCTCTCTGGTTCC-1	-0.824886	6.98391	0.620764	0.689838
ACTGTCCAGAATGTGT-1	4.95712	7.01809	0.6548	0.857006
ACTGTCCAGACTAAGT-1	-1.70341	4.17638	0.36685	0.70874
ACTGTCCAGCTAGGCA-1	-5.30096	4.03455	0.316546	0.729651
ACTGTCCCAGCGTCCA-1	-0.505101	7.79058	0.625041	0.728259
ACTGTCCGTAAGGGCT-1	4.51573	7.08445	0.654692	0.865042
ACTGTCCGTACGCACC-1	2.52994	4.23588	0.628476	0.553591
ACTGTCCGTCGACTGC-1	0.216403	7.3445	0.628169	0.729519
ACTGTCCGTCTGGAGA-1	-4.47259	3.15014	0.413986	0.703553
ACTGTCCGTGATGTGG-1	-0.447491	-0.265037	0.54678	0.839787
ACTGTCCGTGGGTATG-1	2.46199	9.27625	0.646983	0.867716
ACTGTCCTCATTATCC-1	-2.17262	1.02649	0.395344	0.688713
ACTGTCCTCCATTCTA-1	3.57402	0.657747	0.59317	0.814391
ACTGTCCTCGCTTGTC-1	1.59638	0.937759	0.620521	0.783714
ACTGTCCTCTGGCGTG-1	7.44842	2.81163	0.617567	0.00597768
ACTTACTAGAAGCCCA-1	0.740957	1.80016	0.69095	0.740938
ACTTACTAGGGCTTCC-1	1.93789	-1.26959	0.342623	0.9172
ACTTACTAGGGTATCG-1	2.43815	-0.450795	0.466431	0.873674
ACTTACTAGTGTCCAT-1	2.04528	-1.06699	0.449284	0.887257
ACTTACTGTACCAGTT-1	1.48904	0.725437	0.580189	0.837896
ACTTACTGTACCGCTG-1	2.21289	-1.77647	0.327078	0.925983
ACTTACTGTCCGACGT-1	0.849884	6.81592	0.629765	0.707004
ACTTACTGTCGGATCC-1	3.42304	8.72704	0.648299	0.879881
ACTTACTTCACAGGCC-1	3.6923	5.97328	0.657213	0.785955
ACTTACTTCGGAGCAA-1	0.859673	5.45854	0.618209	0.638688
ACTTACTTCGTATCAG-1	-3.54226	2.26859	0.400696	0.696272
ACTTGTTAGCCAACAG-1	3.07846	7.62135	0.648716	0.820102
ACTTGTTAGCGTGTCC-1	2.04871	0.73432	0.681199	0.742134
ACTTGTTAGGTGCTTT-1	5.77358	7.89959	0.653769	0.916969
ACTTGTTAGTCCGTAT-1	-2.8133	3.31272	0.435688	0.684938
ACTTGTTCACTAGTAC-1	0.746957	-0.590616	0.37687	0.903412
ACTTGTTCATGGTTGT-1	-4.37072	1.11595	0.384346	0.714238
ACTTGTTCATTGGTAC-1	1.42305	7.73529	0.642029	0.763874
ACTTGTTGTAATCGTC-1	2.00171	-1.43516	0.306107	0.933313
ACTTGTTGTACCGCTG-1	-6.13635	3.57857	0.412422	0.718363
ACTTGTTGTACGACCC-1	-2.09979	4.14346	0.386008	0.69108
ACTTGTTTCAACGGGA-1	-2.76771	-0.491458	0.436781	0.710507
ACTTGTTTCAGCGACC-1	-3.7823	1.88959	0.446534	0.69705
ACTTGTTTCCAAATGC-1	-2.00939	4.56176	0.539765	0.685734
ACTTGTTTCCGATATG-1	3.54313	4.55379	0.631367	0.548237
ACTTGTTTCCTGTAGA-1	-0.502484	5.3015	0.540443	0.650525
ACTTTCACAATAACGA-1	-0.269027	0.246169	0.59296	0.805613
ACTTTCAGTCGGCTCA-1	2.55753	-1.94063	0.299953	0.935303
ACTTTCAGTCTCATCC-1	0.557525	7.36918	0.630372	0.726298
ACTTTCAGTTGAGTTC-1	-1.80738	4.85538	0.37108	0.698933
ACTTTCAGTTGTACAC-1	6.80841	3.75828	0.617567	0.0412043
ACTTTCATCAACACTG-1	1.68997	0.470441	0.571784	0.82169
ACTTTCATCAACGCTA-1	-6.38046	4.04369	0.289976	0.733908
ACTTTCATCAAGGCTT-1	-2.87537	2.08474	0.387973	0.695536
ACTTTCATCACCGTAA-1	0.111803	1.27665	0.690852	0.690492
ACTTTCATCGATGAGG-1	-6.07368	4.45498	0.338689	0.721845
ACTTTCATCGTCTGCT-1	-4.8093	4.78933	0.389775	0.695902
AGAATAGAGACGCAAC-1	-2.61124	2.91684	0.372564	0.707511
AGAATAGAGGGATACC-1	-1.07862	-0.583239	0.681839	0.739951
AGAATAGAGGTGTGGT-1	4.37712	0.872149	0.671035	0.911901
AGAATAGCAAGCGCTC-1	-4.86287	2.60637	0.466731	0.709018
AGAATAGCAATGGAGC-1	1.69591	6.97068	0.636386	0.73334
AGAATAGCAGTATAAG-1	0.38833	1.05602	0.613283	0.815979
AGAATAGCATTGGGCC-1	-4.28889	3.06069	0.359102	0.712182
AGAATAGGTAACGTTC-1	-1.99084	9.02622	0.619896	0.750529
AGAATAGGTAGCTCCG-1	-4.73701	-0.822245	0.35439	0.73438
AGAATAGGTCAATGTC-1	-4.886	5.15311	0.369963	0.705445
AGAATAGGTCAGAAGC-1	0.878417	4.48181	0.613542	0.599214
AGAATAGGTGTATGGG-1	-4.28308	1.25955	0.362158	0.711458
AGAATAGGTTCGCGAC-1	2.84477	-1.20772	0.322995	0.928863
AGAATAGGTTCGTTGA-1	-0.877582	2.96335	0.487586	0.655648
AGAATAGTCAGATAAG-1	-4.62042	3.37845	0.401154	0.711549
AGAATAGTCGTTTGCC-1	3.15356	8.13957	0.646826	0.843607
AGACGTTAGAAGAAGC-1	1.57087	-2.58917	0.317696	0.929344
AGACGTTAGAGACGAA-1	-5.08545	2.45552	0.375749	0.706147
AGACGTTAGATAGCAT-1	1.87249	-3.03097	0.240937	0.962206
AGACGTTAGCCACGTC-1	0.0564761	5.09114	0.600282	0.633884
AGACGTTAGGGCTTGA-1	1.10994	8.85208	0.643705	0.804977
AGACGTTAGGTGACCA-1	-4.60845	2.18484	0.513544	0.698726
AGACGTTAGTGGAGTC-1	3.55509	4.53943	0.630764	0.542082
AGACGTTCAAACAACA-1	3.28213	4.43927	0.668664	0.696805
AGACGTTGTCCTCCAT-1	6.69561	2.37066	0.617567	0.0342786
AGACGTTGTCTCTCTG-1	-4.39446	-0.386642	0.434443	0.717561
AGACGTTGTTTACTCT-1	-5.5994	4.10442	0.356558	0.718874
AGACGTTTCGAATCCA-1	-1.95893	-0.945026	0.548295	0.668825
AGACGTTTCGTGGTCG-1	-1.97046	3.11248	0.415821	0.682664
AGACGTTTCTTGCATT-1	-1.49008	0.711296	0.402725	0.684546
AGAGCGAAGCCACGCT-1	-2.3832	4.84932	0.362757	0.706941
AGAGCGAAGCTACCGC-1	2.47408	3.0151	0.689026	0.744551
AGAGCGAAGGCGCTCT-1	-4.50042	1.72792	0.304867	0.732123
AGAGCGACAAACCTAC-1	-2.36119	2.62695	0.433456	0.683928
AGAGCGACAAACTGTC-1	-2.33189	0.363085	0.384361	0.702313
AGAGCGACAAGCCATT-1	0.638905	9.06448	0.63519	0.760476
AGAGCGACATGGAATA-1	-0.494134	7.08766	0.622619	0.703562
AGAGCGACATTACGAC-1	4.60435	5.25682	0.670603	0.819408
AGAGCGAGTACAGTTC-1	-3.49059	4.69727	0.41328	0.689714
AGAGCGAGTCAAAGAT-1	-4.843	0.5633	0.437894	0.710974
AGAGCGAGTGATGATA-1	-1.95347	3.99321	0.419854	0.680562
AGAGCGAGTGCTAGCC-1	-0.602722	1.97294	0.626065	0.674506
AGAGCGAGTGGTGTAG-1	0.885888	-1.922	0.326945	0.92561
AGAGCGAGTTTGGCGC-1	1.8086	7.83433	0.642574	0.785662
AGAGCGATCACTCTTA-1	-3.6451	3.12349	0.355252	0.713813
AGAGCGATCAGAGCTT-1	0.712931	-2.18947	0.342297	0.91499
AGAGCGATCAGCTGGC-1	-1.53033	1.52557	0.529393	0.689318
AGAGCTTAGAGTACCG-1	1.18464	-3.09288	0.282866	0.942851
AGAGCTTAGATGTAAC-1	-1.06478	4.34394	0.423537	0.677456
AGAGCTTGTAGCTTGT-1	1.80696	2.87641	0.688277	0.718399
AGAGCTTGTCCTAGCG-1	-4.5302	8.74481	0.610713	0.657997
AGAGCTTGTGTTCTTT-1	-2.17898	8.83623	0.618633	0.740754
AGAGCTTTCAATCACG-1	1.48336	-1.50973	0.323647	0.927203
AGAGCTTTCAGAGCTT-1	0.545457	5.45267	0.616656	0.641854
AGAGCTTTCGCCATAA-1	-4.52134	2.23403	0.352911	0.718286
AGAGCTTTCTGAAAGA-1	-2.20129	2.47156	0.363262	0.710728
AGAGCTTTCTTGCAAG-1	2.57514	5.10723	0.639789	0.636235
AGAGTGGAGACGACGT-1	0.575937	6.40367	0.626373	0.678839
AGAGTGGAGGCTAGCA-1	-3.35585	6.12602	0.456457	0.699153
AGAGTGGAGTACCGGA-1	-1.1614	9.57764	0.626259	0.747073
AGAGTGGAGTACGCGA-1	1.34932	-2.40336	0.258699	0.955047
AGAGTGGAGTGTCCAT-1	-0.207992	3.56361	0.476768	0.644309
AGAGTGGCAAAGGTGC-1	-0.471231	5.45891	0.593528	0.657876
AGAGTGGCATGTTCCC-1	1.7414	6.16621	0.62704	0.664093
AGAGTGGCATTGGCGC-1	4.18338	7.53709	0.654166	0.880761
AGAGTGGGTAAGTAGT-1	3.99117	8.57826	0.651046	0.895931
AGAGTGGGTATCTGCA-1	0.394545	-1.08868	0.469865	0.87546
AGAGTGGGTCATGCAT-1	0.529791	4.46879	0.607728	0.579548
AGAGTGGGTCTTGTCC-1	-4.84008	4.55739	0.3628	0.710467
AGAGTGGGTGACGGTA-1	2.11865	8.2811	0.644824	0.818789
AGAGTGGGTGCACGAA-1	0.956165	5.92079	0.627605	0.661305
AGAGTGGGTGGGTCAA-1	-1.59133	5.99466	0.549601	0.661108
AGAGTGGTCATCGGAT-1	-2.42136	3.40235	0.397768	0.687338
AGAGTGGTCGACAGCC-1	2.91031	2.51081	0.615225	0.454084
AGAGTGGTCGTTGCCT-1	-3.35454	-1.55024	0.38335	0.726382
AGAGTGGTCTTGAGAC-1	4.7577	7.65515	0.653904	0.892902
AGATCTGAGACTGGGT-1	2.96799	1.75626	0.693115	0.758402
AGATCTGAGATGTAAC-1	-4.65718	2.68367	0.370464	0.703595
AGATCTGCAATAGCGG-1	-2.08473	3.30545	0.352322	0.71338
AGATCTGCAATCCAAC-1	-4.90762	2.52863	0.368672	0.707402
AGATCTGGTAAACACA-1	3.90934	7.10143	0.654716	0.852628
AGATCTGGTAGAAAGG-1	-2.23379	-0.00901702	0.395293	0.703802
AGATCTGTCAGTACGT-1	0.764201	6.95506	0.632455	0.719825
AGATCTGTCATTATCC-1	2.36946	7.7878	0.644082	0.796131
AGATCTGTCCTCATTA-1	1.11757	-0.354954	0.535473	0.848159
AGATTGCAGACCTTTG-1	2.38306	0.79112	0.612026	0.828444
AGATTGCAGCTGATAA-1	-3.14405	2.13939	0.434387	0.699394
AGATTGCAGTGTGAAT-1	1.3453	-0.463177	0.448808	0.880722
AGATTGCAGTTCGATC-1	1.54993	-2.25171	0.307212	0.932848
AGATTGCCAAAGAATC-1	-5.34121	1.80465	0.676206	0.719663
AGATTGCCACCGGAAA-1	-3.45368	2.0892	0.393379	0.711603
AGATTGCGTAATCACC-1	4.51295	0.369942	0.652434	0.929498
AGATTGCGTATCACCA-1	5.70589	6.96216	0.654606	0.873491
AGATTGCGTCAGAAGC-1	2.84876	1.29381	0.692469	0.67596
AGATTGCGTCCAGTAT-1	-2.17602	5.55876	0.471889	0.677559
AGATTGCGTCCCTTGT-1	0.567133	9.44928	0.64172	0.805301
AGATTGCGTCTGCAAT-1	0.767252	4.58967	0.614227	0.570887
AGATTGCGTCTGCCAG-1	4.7148	8.24829	0.653786	0.892614
AGATTGCGTGAGCGAT-1	-4.16091	-0.239911	0.43798	0.709492
AGATTGCGTTCGTGAT-1	-3.45333	2.00502	0.342194	0.720016
AGATTGCGTTTGTTTC-1	-0.791361	0.514327	0.69177	0.718005
AGATTGCTCAAAGACA-1	-6.06941	4.4334	0.308944	0.730119
AGATTGCTCAACGGCC-1	-3.71639	0.301332	0.431156	0.694597
AGATTGCTCACCCTCA-1	-1.11999	8.37551	0.619217	0.735431
AGATTGCTCGCGTAGC-1	1.6365	0.300351	0.552988	0.835094
AGATTGCTCTACCAGA-1	7.19067	2.82891	0.617567	0.0189487
AGATTGCTCTGTCCGT-1	2.80046	6.27233	0.64605	0.757806
AGATTGCTCTTACCTA-1	1.20391	8.24845	0.633292	0.747086
AGCAGCCAGAGCAATT-1	4.88128	5.40834	0.649593	0.716464
AGCAGCCAGAGCCTAG-1	-1.29389	-0.679706	0.679982	0.695353
AGCAGCCAGCACGCCT-1	-4.42062	8.75824	0.594522	0.638489
AGCAGCCAGCGATCCC-1	1.1454	-0.121332	0.503288	0.859403
AGCAGCCAGCGTAGTG-1	1.29117	0.556198	0.582386	0.815582
AGCAGCCAGGATGTAT-1	-3.86294	0.24891	0.434062	0.707644
AGCAGCCCACATGGGA-1	0.163905	0.652703	0.673568	0.717064
AGCAGCCGTACGCACC-1	2.80445	2.91411	0.617526	0.405603
AGCAGCCGTACTTCTT-1	-4.38425	5.16525	0.354167	0.712561
AGCAGCCGTCTTGATG-1	-4.18721	5.66295	0.417406	0.688633
AGCAGCCGTGGCCCTA-1	-0.668087	3.68564	0.455628	0.637035
AGCAGCCGTTAAGATG-1	-6.12008	2.83431	0.347897	0.71633
AGCAGCCTCACGCGGT-1	-2.617	-1.06197	0.41385	0.720792
AGCAGCCTCAGAGCTT-1	0.178138	2.3521	0.682777	0.669806
AGCAGCCTCGGCGGTT-1	2.5332	-2.30711	0.344214	0.916779
AGCAGCCTCGTTTGCC-1	6.53306	3.02488	0.617567	0.0389107
AGCAGCCTCTCTAGGA-1	6.01066	3.9809	0.617567	0.131383
AGCAGCCTCTGAGGGA-1	-4.58795	5.24074	0.370389	0.712829
AGCAGCCTCTTGTATC-1	-2.04574	-0.0250745	0.563019	0.692842
AGCATACAGCCAGAAC-1	-5.87389	1.80705	0.421456	0.721025
AGCATACAGCGATCCC-1	2.19529	-0.461573	0.608619	0.805094
AGCATACAGCGTAGTG-1	-2.11377	0.837168	0.441335	0.696657
AGCATACAGCTAGTGG-1	-2.81929	4.74428	0.359719	0.709985
AGCATACAGGCTCATT-1	-2.09182	9.10174	0.619788	0.749705
AGCATACCAACGATCT-1	2.72823	-2.43873	0.232904	0.964986
AGCATACCAGCTGGCT-1	-2.74588	1.7119	0.395318	0.702501
AGCATACGTAGAGGAA-1	-1.91636	4.25596	0.459592	0.694749
AGCATACGTGACAAAT-1	-1.09952	-0.21345	0.680804	0.743731
AGCATACGTGTCTGAT-1	-5.47098	3.06065	0.416288	0.719266
AGCATACTCTCACATT-1	-6.69117	4.11623	0.396686	0.717215
AGCATACTCTCGCTTG-1	2.77843	-1.68241	0.344058	0.913815
AGCCTAAAGCCCAGCT-1	-6.06083	3.17	0.331868	0.724535
AGCCTAAAGCTAGTGG-1	-3.99086	4.67249	0.433837	0.698533
AGCCTAAAGGGTGTTG-1	0.442888	-2.30689	0.340212	0.917102
AGCCTAAAGTCCCACG-1	-1.17624	1.30833	0.578318	0.69314
AGCCTAAAGTGTGAAT-1	-5.49146	4.41936	0.374346	0.70618
AGCCTAAAGTTGAGAT-1	-2.85494	0.761183	0.439117	0.704456
AGCCTAACACAACGCC-1	2.18093	-1.8544	0.281098	0.94324
AGCCTAACAGGGTTAG-1	0.823995	9.7006	0.644568	0.834202
AGCCTAAGTATCGCAT-1	-3.97442	4.62109	0.366747	0.709049
AGCCTAAGTGTTGGGA-1	2.38863	8.78794	0.646534	0.855841
AGCCTAATCAACACAC-1	-4.87081	3.99012	0.429943	0.70746
AGCCTAATCAGCTGGC-1	-1.48241	1.08351	0.578688	0.695361
AGCCTAATCATGTCTT-1	-1.63385	-1.09681	0.693138	0.725137
AGCCTAATCCATGCTC-1	2.18473	5.52702	0.622886	0.614831
AGCGGTCAGCACCGCT-1	-3.91942	0.0758945	0.437107	0.714891
AGCGGTCAGTAGCCGA-1	-2.68221	4.16847	0.393425	0.695561
AGCGGTCCACACATGT-1	-2.77379	0.384734	0.340428	0.721769
AGCGGTCCACGCCAGT-1	-4.15915	5.77104	0.358679	0.710435
AGCGGTCCATCACCCT-1	-3.98246	2.24169	0.416897	0.704846
AGCGGTCGTCAGCTAT-1	2.5945	0.62961	0.6624	0.858264
AGCGGTCGTCAGGACA-1	1.45498	0.766999	0.669213	0.74518
AGCGGTCGTGGTGTAG-1	6.15241	3.4568	0.617567	0.0447452
AGCGGTCTCACCAGGC-1	-4.34982	0.205904	0.506784	0.721611
AGCGGTCTCACTCTTA-1	2.50109	3.41148	0.617515	0.449292
AGCGGTCTCATCATTC-1	0.503649	0.472285	0.628739	0.76548
AGCGGTCTCCGCGGTA-1	2.21704	6.6067	0.637238	0.72656
AGCGGTCTCGCGGATC-1	0.352454	6.28483	0.625141	0.673849
AGCGTATAGCGATCCC-1	3.1413	-1.16648	0.346641	0.914457
AGCGTATAGGAGTACC-1	-2.28752	1.5311	0.405118	0.689997
AGCGTATCAATCAGAA-1	-1.91242	7.19532	0.621512	0.688924
AGCGTATCAATGGACG-1	-0.138732	3.99088	0.589324	0.629844
AGCGTATCACGGCGTT-1	-2.39806	5.55773	0.415584	0.681544
AGCGTATGTAAGTTCC-1	3.53019	5.53578	0.656063	0.801753
AGCGTATGTACTTGAC-1	3.80126	5.10446	0.664797	0.782343
AGCGTATGTAGCGCAA-1	1.42367	-0.0312058	0.426698	0.891698
AGCGTATGTATCACCA-1	-0.409006	4.08362	0.578465	0.62139
AGCGTATGTCGATTGT-1	-5.93897	3.48384	0.372886	0.717101
AGCGTATGTCTGCGGT-1	-4.63371	5.17622	0.370463	0.705605
AGCGTATGTGCGGTAA-1	-4.33326	3.27616	0.38617	0.706467
AGCGTATGTTACAGAA-1	-5.58933	1.58245	0.271625	0.739099
AGCGTATGTTCCACAA-1	3.75624	2.94009	0.631266	0.736126
AGCGTATGTTGCTCCT-1	-1.99785	7.66332	0.614742	0.708206
AGCGTATTCAAAGACA-1	-4.22254	3.1072	0.3714	0.703381
AGCGTATTCACTTCAT-1	-2.48052	1.49067	0.38157	0.707705
AGCGTATTCGCGTAGC-1	6.01622	2.75037	0.617567	0.0741048
AGCGTATTCGTGGACC-1	4.29146	3.66415	0.617572	0.358053
AGCGTATTCTTTACAC-1	3.34778	5.75135	0.655813	0.783693
AGCGTCGAGAAACCTA-1	1.07472	-0.754342	0.424451	0.891819
AGCGTCGAGAAGGTTT-1	-0.757242	7.82999	0.623073	0.709238
AGCGTCGAGCAGATCG-1	1.89066	-2.40054	0.242981	0.961314
AGCGTCGAGCCGTCGT-1	-1.81502	-0.826063	0.688144	0.724048
AGCGTCGCAACTTGAC-1	-0.394733	8.98605	0.627208	0.751661
AGCGTCGCACCGCTAG-1	-2.14382	1.95294	0.406595	0.687727
AGCGTCGCATACAGCT-1	0.618111	8.04755	0.635107	0.740719
AGCGTCGCATTGGTAC-1	-3.45771	6.95118	0.542936	0.668743
AGCGTCGGTGTCTGAT-1	-4.53686	3.36791	0.436348	0.704364
AGCGTCGTCAGATAAG-1	-2.39334	3.51264	0.538994	0.675444
AGCGTCGTCCCTGACT-1	-1.81913	2.12229	0.527443	0.684873
AGCGTCGTCGCGCCAA-1	-5.20537	3.60782	0.394094	0.689828
AGCGTCGTCTCAACTT-1	-3.63452	2.17024	0.382904	0.707618
AGCGTCGTCTCCCTGA-1	-2.68726	5.91868	0.563557	0.653977
AGCTCCTAGATGGCGT-1	-0.607295	4.5091	0.522343	0.663055
AGCTCCTAGATGTGGC-1	3.15231	3.3117	0.617563	0.438138
AGCTCCTAGCAGGCTA-1	-1.77947	-0.14955	0.677569	0.72583
AGCTCCTAGGACCACA-1	2.28852	-2.02197	0.275875	0.944968
AGCTCCTAGTGGAGAA-1	-1.18767	2.41155	0.43449	0.667106
AGCTCCTCACACCGCA-1	-4.19495	4.50511	0.362417	0.709494
AGCTCCTCACCCATTC-1	0.181129	0.837819	0.668886	0.73763
AGCTCCTCATACAGCT-1	2.26688	-0.505457	0.510958	0.850297
AGCTCCTGTACTCAAC-1	2.47841	7.61524	0.645509	0.819751
AGCTCCTGTATGGTTC-1	-1.13441	4.35512	0.394975	0.688126
AGCTCCTGTTACAGAA-1	2.90929	-0.0368935	0.442349	0.889126
AGCTCCTGTTCCGGCA-1	2.11591	8.69512	0.646213	0.840352
AGCTCCTGTTTAAGCC-1	-0.0232617	2.42646	0.561005	0.620074
AGCTCCTTCATCATTC-1	1.84243	-1.09107	0.625567	0.787798
AGCTCCTTCCTAGGGC-1	2.77345	8.50771	0.647247	0.861219
AGCTCCTTCGCACTCT-1	-2.12704	2.62741	0.371554	0.707803
AGCTCCTTCTCACATT-1	-2.57476	2.22718	0.366331	0.707913
AGCTCTCAGAAGGACA-1	-5.01962	5.27999	0.371608	0.717841
AGCTCTCAGACAAGCC-1	4.73224	3.12756	0.617567	0.19862
AGCTCTCAGCAGGTCA-1	0.00219005	2.79139	0.475624	0.630148
AGCTCTCAGCGTCTAT-1	1.89742	9.1946	0.644715	0.823022
AGCTCTCAGCTAACTC-1	-0.033007	1.21208	0.657591	0.74966
AGCTCTCCAAACGTGG-1	1.10794	-2.7157	0.319364	0.929073
AGCTCTCCACGACGAA-1	-2.48286	2.84172	0.448209	0.681587
AGCTCTCCAGACGCTC-1	-2.06843	4.85853	0.491335	0.683322
AGCTCTCCATTCTTAC-1	-4.3303	3.36253	0.349824	0.721907
AGCTCTCCATTGTGCA-1	-2.98414	4.42082	0.361529	0.707045
AGCTCTCGTCAATGTC-1	-3.90035	7.76624	0.585804	0.653582
AGCTCTCGTCTCTTAT-1	2.40706	-1.29537	0.303778	0.933623
AGCTCTCGTTTGCATG-1	-1.29129	4.07864	0.465817	0.637967
AGCTCTCTCAAAGACA-1	-2.46904	3.54286	0.390142	0.702636
AGCTTGAAGGCTAGCA-1	1.51248	5.39494	0.627218	0.663913
AGCTTGACAGTCGATT-1	0.289572	-2.20974	0.333169	0.922273
AGCTTGACATTGGGCC-1	7.50767	2.75509	0.617567	0.0084898
AGCTTGAGTAGATTAG-1	1.19804	-2.56317	0.248845	0.960086
AGCTTGAGTCTCATCC-1	-5.5914	5.1844	0.363748	0.711851
AGCTTGAGTGTTCTTT-1	3.13635	6.4697	0.654156	0.76192
AGCTTGATCATGTCTT-1	-1.47676	3.56936	0.408721	0.68201
AGCTTGATCCAAGCCG-1	4.05933	8.54285	0.651087	0.901702
AGCTTGATCGGAGCAA-1	-4.36118	2.9633	0.366355	0.711375
AGGCCACAGAAACGCC-1	-0.222919	-2.72158	0.46457	0.87971
AGGCCACAGAGACTAT-1	4.07869	2.38574	0.692706	0.839874
AGGCCACAGGTACTCT-1	1.50055	-2.93804	0.228582	0.965233
AGGCCACCAAGTCTAC-1	-3.33921	3.66039	0.361659	0.714147
AGGCCACCACGGTTTA-1	-1.13072	5.995	0.605614	0.671006
AGGCCACCATTCTTAC-1	-0.890243	4.18424	0.453179	0.6661
AGGCCACGTACCCAAT-1	-0.35298	5.48746	0.600945	0.662293
AGGCCACGTGAGGGAG-1	-2.59864	3.10355	0.374569	0.706342
AGGCCACGTGCAACGA-1	-5.54035	5.47545	0.327844	0.728026
AGGCCACGTGTTCTTT-1	1.67194	8.73546	0.644059	0.81121
AGGCCACGTTCTGAAC-1	-2.01218	2.87972	0.385305	0.696007
AGGCCACTCACCCGAG-1	1.11857	8.6882	0.644412	0.825385
AGGCCACTCAGCTCTC-1	-2.82946	3.42293	0.334105	0.72235
AGGCCACTCCGCGCAA-1	1.83815	4.61639	0.617732	0.559235
AGGCCACTCGCTTGTC-1	4.19772	1.4794	0.673562	0.891124
AGGCCACTCGTTTATC-1	3.09992	0.478858	0.662428	0.900541
AGGCCGTAGACGACGT-1	-1.01782	2.73485	0.660668	0.691618
AGGCCGTAGATATACG-1	-1.62842	6.66621	0.611609	0.694647
AGGCCGTAGCCGTCGT-1	2.85968	-1.1209	0.337022	0.919766
AGGCCGTAGTCGATAA-1	-0.634645	-1.68402	0.692433	0.74312
AGGCCGTAGTTGAGAT-1	2.19736	4.23037	0.618234	0.50745
AGGCCGTCAATAGAGT-1	0.221459	-2.23105	0.376787	0.903416
AGGCCGTCAATCACAC-1	-3.41218	1.92394	0.350376	0.715947
AGGCCGTCATTCACTT-1	-2.42801	4.06432	0.392758	0.689158
AGGCCGTGTACTTAGC-1	6.95323	2.99861	0.617567	0.028328
AGGCCGTGTATAGTAG-1	3.99549	7.66189	0.652868	0.885528
AGGCCGTGTGAGTATA-1	3.137	5.69636	0.655742	0.761776
AGGCCGTGTGTAACGG-1	-6.04164	5.07191	0.367011	0.711302
AGGCCGTGTTAAAGTG-1	-2.18208	1.39327	0.395853	0.702868
AGGCCGTGTTCAGGCC-1	2.76267	-1.94207	0.265762	0.952432
AGGCCGTGTTCGTCTC-1	0.922181	5.65021	0.615084	0.633505
AGGCCGTGTTGGTAAA-1	-1.35991	1.6546	0.624386	0.68685
AGGCCGTGTTTGTTTC-1	0.839652	9.22325	0.643718	0.811298
AGGCCGTTCAAGAAGT-1	-3.2249	1.71997	0.503216	0.698483
AGGCCGTTCACTTACT-1	1.28355	2.88926	0.614375	0.545608
AGGCCGTTCATCGCTC-1	-3.08474	1.32404	0.510978	0.698896
AGGCCGTTCCTAGGGC-1	-5.2154	1.87908	0.577271	0.702188
AGGCCGTTCGAGAACG-1	-3.78308	1.37816	0.579748	0.704068
AGGCCGTTCTCGTTTA-1	1.41132	-0.813253	0.332607	0.922441
AGGGAGTAGAGCCTAG-1	2.88525	-2.47987	0.239954	0.964208
AGGGAGTAGATGTCGG-1	5.09791	7.93175	0.653732	0.9148
AGGGAGTAGCAGGCTA-1	-6.47947	4.92484	0.347563	0.717935
AGGGAGTAGGATGGAA-1	-3.8948	2.76948	0.406557	0.706361
AGGGAGTCAAACCTAC-1	-2.25433	3.81529	0.42009	0.674008
AGGGAGTCACGACTCG-1	2.05643	7.00164	0.643	0.770781
AGGGAGTCACGTCAGC-1	0.0905736	4.37273	0.600358	0.637572
AGGGAGTCATCTGGTA-1	2.49525	1.66639	0.688472	0.775374
AGGGAGTCATGGTCAT-1	4.43313	7.25051	0.654734	0.859074
AGGGAGTCATTGGCGC-1	-5.23959	2.93483	0.431728	0.711772
AGGGAGTGTTAAGTAG-1	1.78172	3.67628	0.616458	0.496312
AGGGAGTGTTCTGGTA-1	0.0458754	8.42895	0.635412	0.768946
AGGGAGTTCAGCATGT-1	-3.28255	4.41245	0.349437	0.716173
AGGGAGTTCAGGCGAA-1	3.30911	3.17336	0.617535	0.401014
AGGGAGTTCATAGCAC-1	0.337877	4.52242	0.593608	0.580867
AGGGAGTTCGGCATCG-1	3.7288	6.50428	0.656182	0.82905
AGGGAGTTCTGTTGAG-1	-2.99299	0.0974557	0.435211	0.712126
AGGGAGTTCTTCGAGA-1	-0.96255	4.99997	0.586639	0.630502
AGGGATGAGGGCATGT-1	7.15341	2.5371	0.617567	0.0273444
AGGGATGAGGTAGCCA-1	0.780082	8.56276	0.644405	0.829989
AGGGATGAGTACGATA-1	-3.23233	2.84907	0.342439	0.719662
AGGGATGAGTTGAGTA-1	2.00287	-2.87458	0.238552	0.963169
AGGGATGCACCGAAAG-1	2.40626	-0.920569	0.374584	0.903396
AGGGATGCACCTCGTT-1	0.13942	7.2258	0.626253	0.71093
AGGGATGCACGGTGTC-1	-2.41672	6.51021	0.581429	0.67461
AGGGATGCATCTACGA-1	-0.803636	5.61417	0.591944	0.645267
AGGGATGGTCATGCCG-1	-1.43845	-0.389385	0.622259	0.71022
AGGGATGGTTGACGTT-1	7.14422	3.97943	0.617567	0.0326157
AGGGATGGTTGAGGTG-1	-1.21123	6.44502	0.608775	0.696245
AGGGATGTCATGCATG-1	2.13446	-2.80083	0.227092	0.966697
AGGGATGTCGAGGTAG-1	3.9699	6.45116	0.65609	0.830542
AGGGTGAAGAGGGCTT-1	0.557359	8.50827	0.640061	0.775485
AGGGTGACACAAGTAA-1	2.07075	-0.782566	0.337654	0.919078
AGGGTGACAGCGATCC-1	-3.96634	5.27738	0.394313	0.690026
AGGGTGACAGGGATTG-1	4.63309	2.56553	0.692848	0.816311
AGGGTGAGTCTAGGTT-1	-4.09289	4.6539	0.388777	0.702418
AGGGTGAGTGGCAAAC-1	-2.4622	3.12035	0.431745	0.690311
AGGGTGATCAAGCCTA-1	4.96681	7.08819	0.654589	0.884286
AGGGTGATCACTTATC-1	4.35163	5.40242	0.647366	0.69736
AGGGTGATCATCACCC-1	-1.60403	2.67439	0.461155	0.665927
AGGGTGATCCAAGCCG-1	4.48816	7.47475	0.653926	0.889332
AGGGTGATCCACGTGG-1	-2.31986	2.69499	0.412273	0.70655
AGGGTGATCGTAGGAG-1	2.54142	-0.702354	0.371701	0.89947
AGGGTGATCTTGTTTG-1	7.10207	2.79036	0.617567	0.0188245
AGGTCATAGCGATATA-1	2.07294	4.11429	0.618188	0.509166
AGGTCATAGGAGTTTA-1	-5.23034	3.84419	0.429152	0.706974
AGGTCATAGGCGATAC-1	-2.33631	2.50392	0.471923	0.686032
AGGTCATAGGCTAGAC-1	-3.72267	1.83329	0.345112	0.721409
AGGTCATCAAGGGTCA-1	-2.26473	7.20456	0.612964	0.712994
AGGTCATCAATGGATA-1	1.0032	0.292176	0.61493	0.793657
AGGTCATCACAAGCCC-1	-0.574947	-1.52762	0.534855	0.850327
AGGTCATCACACCGCA-1	-1.14792	5.70265	0.561758	0.675598
AGGTCATCACCCATGG-1	5.89486	2.31226	0.617567	0.0899511
AGGTCATCAGACAGGT-1	1.6352	8.16934	0.644553	0.821262
AGGTCATCATCGGGTC-1	0.21818	1.94723	0.681265	0.673557
AGGTCATCATTATCTC-1	1.14404	0.857024	0.617564	0.778083
AGGTCATCATTCACTT-1	-1.17897	3.29024	0.419871	0.677475
AGGTCATGTCCGCTGA-1	0.493504	-0.371596	0.615228	0.80071
AGGTCATGTCTAACGT-1	4.96742	7.54988	0.65384	0.885212
AGGTCATTCCTAGGGC-1	1.80248	8.55909	0.644021	0.794059
AGGTCATTCGAACGGA-1	3.60532	-0.53549	0.399267	0.941432
AGGTCATTCGTCCGTT-1	0.902607	0.325336	0.530536	0.845532
AGGTCCGAGCTCCTCT-1	-3.87393	8.19904	0.593234	0.650829
AGGTCCGAGTGGGATC-1	1.55667	9.34748	0.645856	0.843263
AGGTCCGCAATAGCGG-1	-0.215488	-2.25754	0.496004	0.871286
AGGTCCGCACTTACGA-1	-4.56733	-1.25338	0.33285	0.737669
AGGTCCGCAGTGGGAT-1	6.46406	3.75113	0.617567	0.0827149
AGGTCCGCATGGGACA-1	0.246876	9.55139	0.641044	0.805262
AGGTCCGGTATGCTTG-1	-3.30689	2.29367	0.323891	0.729852
AGGTCCGGTTACCGAT-1	6.22459	2.80799	0.617567	0.0844982
AGGTCCGTCAAGGCTT-1	6.7468	3.63432	0.617567	0.033507
AGGTCCGTCACAGGCC-1	-5.50203	4.61313	0.351013	0.714767
AGGTCCGTCATATCGG-1	0.400023	4.06267	0.588013	0.581863
AGGTCCGTCCTTGACC-1	2.72429	-0.724018	0.290736	0.938998
AGGTCCGTCTGTCCGT-1	-3.69389	-1.42792	0.377696	0.726877
AGTAGTCAGATCCTGT-1	2.81766	4.28935	0.656098	0.657129
AGTAGTCAGCTGTCTA-1	1.44233	-0.603442	0.457194	0.880901
AGTAGTCAGGAGTTGC-1	-5.44295	1.85944	0.332391	0.729701
AGTAGTCAGTCCTCCT-1	-1.75796	7.74681	0.614317	0.715476
AGTAGTCAGTGTTAGA-1	3.79325	6.14534	0.65572	0.802832
AGTAGTCCATCGGACC-1	-0.61444	0.431329	0.683622	0.737859
AGTAGTCCATGCATGT-1	6.05321	3.8957	0.617567	0.10225
AGTAGTCGTGACGGTA-1	-4.90072	5.74917	0.355923	0.712402
AGTAGTCGTGCTCTTC-1	-4.18231	2.30544	0.366064	0.705431
AGTAGTCTCAGTTGAC-1	3.77366	4.20989	0.618392	0.483361
AGTAGTCTCCGAACGC-1	0.32984	-0.838531	0.463561	0.877318
AGTAGTCTCCGTAGGC-1	-0.853354	4.57243	0.527111	0.644492
AGTAGTCTCCTCGCAT-1	-1.94126	-0.35259	0.487265	0.710068
AGTAGTCTCGGATGGA-1	2.79957	7.79634	0.646932	0.845274
AGTAGTCTCTGGCGAC-1	-6.07515	2.6555	0.256042	0.739904
AGTCTTTAGACTGGGT-1	1.47691	0.779817	0.583217	0.810269
AGTCTTTAGAGGACGG-1	2.53735	-0.435438	0.490633	0.868886
AGTCTTTAGATCTGAA-1	3.51323	1.03616	0.667627	0.724947
AGTCTTTAGCTTCGCG-1	-6.72113	5.23869	0.266543	0.739377
AGTCTTTAGGCAGTCA-1	-2.77603	2.28424	0.368524	0.703785
AGTCTTTAGTTCCACA-1	2.23001	4.63815	0.617858	0.542895
AGTCTTTCAAATCCGT-1	-3.91143	-1.06494	0.395196	0.718354
AGTCTTTCAATGCCAT-1	-3.64727	-0.472017	0.469964	0.715736
AGTCTTTCAATGGTCT-1	2.35089	0.182319	0.62745	0.789164
AGTCTTTCAGGGTATG-1	-6.20745	3.84183	0.332012	0.727893
AGTCTTTCAGTGGGAT-1	0.351734	-1.74943	0.353279	0.91047
AGTCTTTCAGTTTACG-1	2.35021	-2.45082	0.259477	0.953925
AGTCTTTCATCACGAT-1	-4.9376	1.33853	0.362151	0.722356
AGTCTTTCATCCCATC-1	2.85214	6.52505	0.655452	0.765851
AGTCTTTCATCGGAAG-1	2.47436	9.66148	0.647015	0.876995
AGTCTTTCATGCGCAC-1	1.35708	-0.631326	0.423283	0.891791
AGTCTTTCATGTTGAC-1	1.42623	1.30814	0.619341	0.778323
AGTCTTTGTCAGAAGC-1	2.01303	-0.557079	0.501512	0.860623
AGTCTTTGTCCTCCAT-1	0.50771	5.2977	0.608646	0.641969
AGTCTTTGTCGCTTTC-1	3.71547	6.36032	0.677234	0.802487
AGTCTTTGTTCCACGG-1	1.41422	-1.18378	0.40096	0.895874
AGTCTTTTCACGACTA-1	-3.37559	0.53151	0.47508	0.706913
AGTCTTTTCAGGCCCA-1	7.2447	2.29449	0.617567	0.0178016
AGTCTTTTCCAATGGT-1	-1.02209	4.83875	0.410693	0.689048
AGTCTTTTCCACTGGG-1	4.38392	6.93679	0.653711	0.82551
AGTCTTTTCGGCATCG-1	-3.33566	2.62289	0.356399	0.712757
AGTCTTTTCTTCAACT-1	1.62001	-1.80075	0.362497	0.907438
AGTGAGGAGAAACCGC-1	-5.84891	2.43678	0.363067	0.722221
AGTGAGGAGCACACAG-1	2.2267	6.99925	0.638886	0.775057
AGTGAGGAGGGCATGT-1	6.931	3.26528	0.617567	0.0263514
AGTGAGGAGTAGCCGA-1	3.38946	-2.02656	0.270226	0.961102
AGTGAGGAGTCGATAA-1	-2.81157	3.02203	0.350335	0.71495
AGTGAGGAGTTTGCGT-1	-2.7436	0.121173	0.426159	0.717852
AGTGAGGCAGGCGATA-1	-6.35544	3.43692	0.246262	0.738337
AGTGAGGCATTGTGCA-1	-2.06983	3.52213	0.405233	0.689921
AGTGAGGGTACCTACA-1	-2.57541	1.82489	0.528497	0.672566
AGTGAGGGTCCGAGTC-1	-2.4581	3.68538	0.369711	0.708612
AGTGAGGGTCTAAAGA-1	-4.83731	0.662798	0.375908	0.723308
AGTGAGGGTCTAGCCG-1	2.18562	-2.14077	0.337965	0.918656
AGTGAGGGTCTGCCAG-1	-3.78509	1.30009	0.349434	0.718437
AGTGAGGGTGATGATA-1	-1.72682	0.851397	0.444951	0.701978
AGTGAGGGTGTGACCC-1	0.923782	5.98703	0.628253	0.656141
AGTGAGGTCACATGCA-1	1.73601	-3.25007	0.248867	0.95934
AGTGAGGTCAGCTCTC-1	-5.67695	3.59098	0.327191	0.727824
AGTGAGGTCGGAGGTA-1	1.20483	9.95276	0.645088	0.846555
AGTGGGACAGGACCCT-1	0.729387	-0.265373	0.498483	0.865092
AGTGGGAGTATAGGTA-1	-1.51932	2.60213	0.3863	0.692511
AGTGGGAGTCCGCTGA-1	-3.80236	-0.288312	0.358627	0.718159
AGTGGGAGTCGAATCT-1	-4.23418	1.05048	0.351781	0.718363
AGTGGGAGTGACTACT-1	2.58398	3.94902	0.618571	0.492588
AGTGGGAGTGATGTGG-1	-1.23204	2.00079	0.415421	0.678569
AGTGGGATCAGTGTTG-1	2.88452	7.64966	0.645118	0.800059
AGTGGGATCCAAAGTC-1	-5.03227	3.72696	0.402402	0.706728
AGTGGGATCCGCAGTG-1	-2.1413	-0.137218	0.374278	0.713101
AGTGGGATCGTGACAT-1	-2.3497	2.3276	0.431049	0.69361
AGTGGGATCTCCCTGA-1	6.78526	2.32696	0.617567	0.0284487
AGTGTCAAGCCAGGAT-1	-3.7366	4.59749	0.440608	0.684872
AGTGTCAAGCGTAATA-1	-0.616077	-0.788074	0.496204	0.865057
AGTGTCAAGCTGAACG-1	-3.98181	5.17745	0.479905	0.693119
AGTGTCAAGTCCATAC-1	1.4334	3.18001	0.615213	0.550522
AGTGTCACAAGTCTAC-1	-0.279398	4.33557	0.578546	0.640896
AGTGTCACACGGTTTA-1	1.87013	9.10749	0.643538	0.795042
AGTGTCACAGCGAACA-1	4.56821	5.51687	0.667693	0.748948
AGTGTCACATAGTAAG-1	0.844575	5.76451	0.62632	0.664767
AGTGTCAGTAGCACGA-1	0.193567	-2.60392	0.369544	0.904205
AGTGTCAGTAGCGATG-1	1.16114	9.16933	0.64425	0.822733
AGTGTCAGTAGCTGCC-1	2.82111	2.74038	0.617499	0.440122
AGTGTCAGTCAGCTAT-1	-4.12539	3.47481	0.349067	0.716219
AGTGTCAGTCATTAGC-1	0.725611	7.92824	0.635082	0.7493
AGTGTCAGTGTCAATC-1	-4.69921	1.39054	0.350048	0.721566
AGTGTCAGTTCGTCTC-1	2.14829	-0.210014	0.53226	0.883105
AGTGTCAGTTGGAGGT-1	-4.36909	0.296814	0.425007	0.721169
AGTGTCATCAAAGTAG-1	0.479254	6.6806	0.628209	0.703602
AGTGTCATCAGTGCAT-1	1.21503	4.886	0.615613	0.599593
AGTGTCATCCAGAGGA-1	-0.893886	2.20352	0.39938	0.684113
AGTGTCATCTTCGAGA-1	-3.64536	0.411581	0.522505	0.710163
AGTGTCATCTTGTCAT-1	1.43133	1.14078	0.628687	0.802135
AGTTGGTAGAACTCGG-1	2.64527	0.841084	0.673141	0.734715
AGTTGGTAGCGAGAAA-1	3.05938	-2.23485	0.268787	0.94865
AGTTGGTAGGTGATAT-1	2.25159	-1.49627	0.309221	0.932827
AGTTGGTAGTAGCGGT-1	-2.20049	7.0469	0.61362	0.703555
AGTTGGTCAGTGGGAT-1	6.83884	1.95479	0.617567	0.0130821
AGTTGGTCATGCCACG-1	-4.55105	0.132306	0.670064	0.732692
AGTTGGTGTAACGTTC-1	1.36743	8.96616	0.644671	0.824869
AGTTGGTGTAATCACC-1	3.0878	6.08764	0.650894	0.751586
AGTTGGTGTCCTCCAT-1	4.26724	4.72026	0.665314	0.787244
AGTTGGTGTCGGCACT-1	0.937913	7.59481	0.63651	0.740451
AGTTGGTGTTGCGTTA-1	0.991534	-1.51037	0.443159	0.890154
AGTTGGTTCAGGTTCA-1	-3.29928	-1.3332	0.408734	0.70672
AGTTGGTTCCATGAGT-1	-1.81957	7.24831	0.613146	0.701139
AGTTGGTTCCCAACGG-1	-4.44924	6.10074	0.400939	0.701929
AGTTGGTTCCGCAAGC-1	-2.01783	3.38297	0.399289	0.686578
AGTTGGTTCTAAGCCA-1	-4.19767	3.40108	0.434724	0.703772
AGTTGGTTCTTCTGGC-1	-4.5159	4.39197	0.420677	0.709108
ATAACGCAGCCACGTC-1	3.72153	3.31378	0.689683	0.782107
ATAACGCAGCGTCTAT-1	0.540695	2.80597	0.599978	0.558324
ATAACGCAGCTTCGCG-1	1.53068	-0.0117091	0.628479	0.845455
ATAACGCAGTCCGTAT-1	-5.38811	3.8839	0.365947	0.711009
ATAACGCAGTGGAGTC-1	-2.91317	-0.0458483	0.382588	0.712506
ATAACGCCAAGTCTAC-1	5.29468	3.48784	0.617567	0.214472
ATAACGCCACAAGACG-1	4.77447	3.37875	0.691961	0.895488
ATAACGCCACACCGAC-1	4.05625	2.55706	0.692477	0.835157
ATAACGCGTAGCCTCG-1	2.41084	-0.836404	0.377343	0.902795
ATAACGCGTCAGAGGT-1	-3.54185	3.57128	0.333682	0.722481
ATAACGCGTGACTCAT-1	-0.994596	2.45658	0.445089	0.648624
ATAACGCTCATGCAAC-1	-0.790632	7.15186	0.617196	0.702455
ATAACGCTCGTCCGTT-1	0.994054	-1.76028	0.320722	0.928434
ATAACGCTCTAACGGT-1	-2.96692	4.48607	0.383157	0.693136
ATAACGCTCTAAGCCA-1	-1.41727	2.48296	0.429701	0.697847
ATAACGCTCTATGTGG-1	-5.30287	0.0175398	0.41313	0.730695
ATAACGCTCTTCAACT-1	3.26729	7.95575	0.652108	0.857934
ATAAGAGAGAGACGAA-1	5.00018	6.18748	0.658028	0.850656
ATAAGAGAGCAATATG-1	3.62573	5.90472	0.667047	0.762454
ATAAGAGAGCGCTCCA-1	0.432971	6.11592	0.612099	0.656732
ATAAGAGAGCTGCGAA-1	0.371192	0.0649925	0.611462	0.794698
ATAAGAGAGGCTAGGT-1	-0.982026	7.78627	0.618465	0.718054
ATAAGAGAGTGGTAAT-1	3.20791	-1.57615	0.425327	0.891827
ATAAGAGAGTGTCCCG-1	-3.27412	3.80414	0.367274	0.70642
ATAAGAGCACGGACAA-1	5.02754	4.57077	0.671716	0.814996
ATAAGAGCACGTTGGC-1	-0.108318	-1.49738	0.428728	0.892985
ATAAGAGCACTTAACG-1	-2.63765	7.69825	0.614935	0.729408
ATAAGAGCAGCCAATT-1	-4.71032	0.079232	0.397231	0.720738
ATAAGAGCATGCATGT-1	-2.59023	3.85186	0.375547	0.699359
ATAAGAGCATGGGAAC-1	-3.97425	0.593628	0.339282	0.721435
ATAAGAGGTCGGCACT-1	-3.33232	4.27523	0.351056	0.714647
ATAAGAGTCGCAAGCC-1	5.59351	5.66138	0.654469	0.733315
ATAAGAGTCGTGGTCG-1	-2.05921	-0.97211	0.552527	0.705663
ATAAGAGTCTGGTATG-1	5.23962	4.62763	0.67528	0.754256
ATAGACCAGCCGTCGT-1	0.350528	3.31224	0.687197	0.655561
ATAGACCAGCGTAATA-1	-1.99962	-0.00333602	0.370372	0.707939
ATAGACCAGGAACTGC-1	-0.446175	8.20012	0.625812	0.72865
ATAGACCAGTTGAGTA-1	-5.21536	0.950288	0.358946	0.725066
ATAGACCCAAGAAGAG-1	-3.4099	2.2124	0.406185	0.703196
ATAGACCCAAGCCGCT-1	3.24852	-0.833533	0.400415	0.897593
ATAGACCCAATCTACG-1	1.70759	-1.25921	0.369057	0.904388
ATAGACCCAGACGTAG-1	1.82348	3.00657	0.616992	0.471388
ATAGACCCAGGGAGAG-1	-0.315487	-0.948635	0.482087	0.871535
ATAGACCGTAAACCTC-1	-0.514943	8.04926	0.623706	0.70814
ATAGACCGTATATCCG-1	1.86228	3.71714	0.616737	0.52597
ATAGACCGTCGATTGT-1	5.68431	6.1167	0.655434	0.778527
ATAGACCGTGCGGTAA-1	-1.57158	1.8344	0.424448	0.672388
ATAGACCGTTATCCGA-1	0.359953	4.91	0.59964	0.614217
ATAGACCTCACCAGGC-1	2.77862	0.0419146	0.501648	0.857682
ATAGACCTCCTTTCTC-1	1.44262	-1.71123	0.322419	0.928378
ATAGACCTCGACCAGC-1	6.67901	3.21816	0.617567	0.0522418
ATAGACCTCTGTTTGT-1	-2.42166	3.40052	0.3755	0.701691
ATCACGAAGAGGTTAT-1	-5.97701	4.50203	0.370117	0.706643
ATCACGAAGAGTACAT-1	-2.61116	-0.0405868	0.381329	0.707572
ATCACGAAGCGCTTAT-1	6.59175	2.33973	0.617567	0.0278152
ATCACGAAGGCTAGCA-1	0.812296	1.02513	0.636488	0.763383
ATCACGAAGTGGACGT-1	-3.88234	5.36065	0.3721	0.702792
ATCACGACAACGATCT-1	1.22673	0.242861	0.495215	0.866948
ATCACGATCCGCATAA-1	-4.70209	3.86454	0.36141	0.712811
ATCACGATCCTGCCAT-1	5.46377	4.35213	0.676587	0.760575
ATCACGATCTGCGGCA-1	-4.05916	1.22468	0.433059	0.709372
ATCATCTAGAGTGAGA-1	-2.66504	5.31568	0.385326	0.692882
ATCATCTCAAGGTTCT-1	0.573171	1.25658	0.687622	0.717768
ATCATCTCAATACGCT-1	0.556321	2.73045	0.610684	0.687225
ATCATCTCACACTGCG-1	0.219933	8.07625	0.634408	0.739817
ATCATCTCACCCAGTG-1	-3.02925	1.61493	0.403622	0.707133
ATCATCTCAGACAAAT-1	-2.52961	0.649636	0.462994	0.702895
ATCATCTCAGGTTTCA-1	2.55381	-2.57994	0.266696	0.949941
ATCATCTGTAACGCGA-1	-4.17882	1.7535	0.336875	0.723131
ATCATCTGTACCGGCT-1	-1.29768	4.55275	0.405961	0.68963
ATCATCTGTCTAACGT-1	-1.81547	1.35867	0.412489	0.680899
ATCATCTGTCTACCTC-1	-3.41481	-1.68872	0.383382	0.713802
ATCATCTGTGCAGACA-1	-2.54732	1.10875	0.510598	0.698871
ATCATCTGTGGGTCAA-1	2.28231	0.710978	0.523475	0.879465
ATCATCTGTTCGGCAC-1	-4.49343	5.16682	0.520911	0.694602
ATCATCTGTTGCCTCT-1	-3.15565	4.40982	0.384521	0.706433
ATCATCTGTTGGTTTG-1	3.1754	5.87938	0.655689	0.769905
ATCATCTTCATGCTCC-1	-0.542069	5.30239	0.592163	0.652873
ATCATCTTCCTAAGTG-1	-4.26583	3.12772	0.359601	0.714977
ATCATCTTCCTTTACA-1	-3.33834	1.0905	0.407868	0.706899
ATCATCTTCTTTAGGG-1	-4.60244	5.20438	0.365289	0.708843
ATCATGGAGACAAGCC-1	1.13282	0.765522	0.541845	0.841553
ATCATGGAGCCCAATT-1	-3.54368	-0.945448	0.428969	0.718997
ATCATGGAGGTAGCCA-1	-1.03223	3.32488	0.398463	0.687022
ATCATGGAGGTGTTAA-1	-5.54317	5.01667	0.355627	0.725491
ATCATGGAGTTGAGAT-1	2.21361	8.55032	0.645965	0.840456
ATCATGGCAAGGACAC-1	0.168026	0.163209	0.615245	0.795003
ATCATGGCACCCAGTG-1	-4.49141	-0.3186	0.370461	0.732802
ATCATGGGTACCGTTA-1	-6.06859	5.57845	0.325798	0.727172
ATCATGGGTAGCCTAT-1	1.83455	-0.649628	0.347913	0.927217
ATCATGGGTAGCGATG-1	-5.09284	3.12703	0.360776	0.719256
ATCATGGTCAACCATG-1	0.44155	7.30195	0.598149	0.671447
ATCATGGTCATGCAAC-1	-4.77755	-0.594655	0.427727	0.721705
ATCATGGTCGGTCCGA-1	7.46744	3.56231	0.617567	0.0362403
ATCCACCAGACAGGCT-1	2.4846	-1.52601	0.336005	0.920316
ATCCACCAGCCGTCGT-1	-2.31734	5.23271	0.581964	0.660898
ATCCACCAGTCCAGGA-1	-3.19172	1.12302	0.435115	0.707075
ATCCACCCAAGGTTTC-1	-3.29081	2.18184	0.348554	0.716054
ATCCACCCAGGAATCG-1	0.671208	-0.27623	0.554876	0.836038
ATCCACCGTTTCCACC-1	4.18054	-0.690315	0.662412	0.908265
ATCCACCTCAAAGTAG-1	2.21636	8.46056	0.646553	0.850614
ATCCACCTCAGAGCTT-1	1.28921	6.53676	0.633398	0.706872
ATCCACCTCCGTTGTC-1	1.55349	-0.0434344	0.335166	0.91998
ATCCACCTCGCAGGCT-1	7.53984	3.56748	0.617567	0.0216429
ATCCACCTCGGCGGTT-1	0.395443	-0.110858	0.511166	0.874308
ATCCACCTCTGTCTCG-1	-1.64181	7.27873	0.61413	0.711517
ATCCGAAAGAGTGACC-1	-3.12769	5.57854	0.453526	0.68061
ATCCGAAAGCTCCTTC-1	2.65792	4.75887	0.621956	0.552429
ATCCGAACACTTGGAT-1	-6.26399	2.97624	0.337879	0.729797
ATCCGAACATGCCTAA-1	0.704593	-2.57877	0.440724	0.89337
ATCCGAAGTGAACCTT-1	0.424832	3.67772	0.580943	0.58934
ATCCGAAGTGTCTGAT-1	-3.17983	3.27519	0.527562	0.693145
ATCCGAAGTTCGAATC-1	-3.55903	4.84662	0.442869	0.699729
ATCCGAATCACGAAGG-1	0.81236	8.21007	0.610756	0.690465
ATCGAGTCACAGCCCA-1	-5.11744	2.62675	0.348909	0.723291
ATCGAGTCATCCCATC-1	2.39832	3.30828	0.6175	0.415879
ATCGAGTCATGCCTTC-1	-1.93204	3.63289	0.529557	0.666496
ATCGAGTGTCGAACAG-1	-2.90999	4.65394	0.377538	0.69912
ATCGAGTGTGCTAGCC-1	-0.971198	7.12153	0.613949	0.701053
ATCGAGTGTGTAACGG-1	2.80779	-2.95113	0.265822	0.949618
ATCGAGTGTGTTGAGG-1	2.61516	4.39813	0.619471	0.529967
ATCGAGTTCATCATTC-1	1.23591	4.70853	0.612062	0.577455
ATCGAGTTCCGAACGC-1	-4.9356	3.35623	0.369035	0.716786
ATCGAGTTCCGCAAGC-1	0.107331	-0.430004	0.554422	0.833537
ATCGAGTTCCTACAGA-1	-1.62671	5.48182	0.565496	0.656375
ATCGAGTTCGTTTAGG-1	-1.22186	2.43683	0.439448	0.673854
ATCGAGTTCTTTCCTC-1	-2.94669	3.99549	0.46475	0.683825
ATCTACTAGGATGGAA-1	-5.25671	2.88179	0.375808	0.713211
ATCTACTAGGGCTTGA-1	2.43496	0.702801	0.541303	0.83792
ATCTACTAGTGTACTC-1	-3.79003	3.87851	0.371055	0.703495
ATCTACTCACCTGGTG-1	5.37304	7.45681	0.654506	0.875937
ATCTACTCAGCTCGAC-1	-3.982	4.29517	0.368821	0.704178
ATCTACTCATGACGGA-1	-1.48134	5.43227	0.569473	0.674543
ATCTACTCATGCCTTC-1	-4.3211	2.24278	0.454628	0.705776
ATCTACTGTAAGAGGA-1	1.75709	2.83605	0.616923	0.438085
ATCTACTGTAGTAGTA-1	-0.335836	7.07424	0.628045	0.707167
ATCTACTGTGACCAAG-1	0.933106	-2.11897	0.498766	0.863837
ATCTACTGTTCCAACA-1	-2.42153	1.45078	0.413424	0.706581
ATCTACTGTTTGCATG-1	2.97474	-2.07223	0.262025	0.953002
ATCTACTTCACGCATA-1	-3.76446	3.6009	0.420921	0.680898
ATCTACTTCATCGCTC-1	-5.75506	3.70565	0.330099	0.730127
ATCTACTTCCAGTAGT-1	5.70842	6.97445	0.654597	0.858935
ATCTACTTCCTAGGGC-1	-0.86557	-1.80861	0.567542	0.831354
ATCTACTTCGCAAGCC-1	-3.36488	-0.705563	0.353881	0.718047
ATCTACTTCGCGCCAA-1	-4.14748	1.98515	0.392458	0.70742
ATCTACTTCTAGAGTC-1	0.223522	8.21743	0.626242	0.71773
ATCTGCCAGCTAGTCT-1	0.221672	-2.62164	0.462852	0.879027
ATCTGCCAGCTGCGAA-1	-1.1377	3.63623	0.403407	0.688064
ATCTGCCAGTCTTGCA-1	6.93632	2.15755	0.617567	0.0186105
ATCTGCCCACCCATTC-1	2.39912	7.30573	0.645047	0.778005
ATCTGCCCATGCATGT-1	-3.19291	2.2232	0.338311	0.721642
ATCTGCCGTATATGGA-1	-4.12238	1.38864	0.5148	0.710732
ATCTGCCGTATGGTTC-1	4.56761	5.34861	0.655785	0.749296
ATCTGCCGTCGCTTTC-1	0.0864069	2.17535	0.545883	0.604135
ATCTGCCTCAGCTGGC-1	0.896017	4.56096	0.613659	0.605821
ATCTGCCTCCACGAAT-1	4.25981	1.17879	0.672592	0.904114
ATCTGCCTCGGAGGTA-1	3.51342	-1.24333	0.452629	0.951648
ATCTGCCTCTCCGGTT-1	3.76842	6.28394	0.663131	0.798203
ATGAGGGAGAAACCTA-1	-5.24663	4.73624	0.373716	0.703118
ATGAGGGAGAATCTCC-1	0.773934	-0.221746	0.537225	0.84585
ATGAGGGAGAGCTGCA-1	-5.37523	0.733395	0.373382	0.729042
ATGAGGGAGAGTAATC-1	1.85469	-2.42261	0.344937	0.916705
ATGAGGGAGGGTTTCT-1	-2.0689	5.72047	0.545931	0.6868
ATGAGGGAGTGTGGCA-1	-2.71378	3.32735	0.362626	0.708239
ATGAGGGAGTTCGCAT-1	3.30986	8.67435	0.647823	0.881814
ATGAGGGCAAGGCTCC-1	1.18061	-1.27242	0.348669	0.913645
ATGAGGGCACATGACT-1	-0.544883	1.98167	0.438037	0.663448
ATGAGGGCATGCATGT-1	-2.48193	0.448508	0.427449	0.703558
ATGAGGGGTAGATTAG-1	-0.891041	-0.150604	0.631201	0.780514
ATGAGGGGTCACTTCC-1	0.838332	9.79689	0.645752	0.851439
ATGAGGGGTCTCCCTA-1	-0.832943	4.40483	0.593827	0.654127
ATGAGGGGTGCAGACA-1	1.12674	-0.628588	0.411372	0.886554
ATGAGGGGTGGAAAGA-1	-2.73559	2.07076	0.561813	0.692864
ATGAGGGGTTAAGACA-1	-3.89919	4.41307	0.357093	0.711895
ATGAGGGGTTCAGTAC-1	4.30282	1.605	0.689739	0.864665
ATGAGGGTCAGAGACG-1	2.33917	-2.11691	0.280622	0.943408
ATGAGGGTCCCTCAGT-1	-2.07244	5.28282	0.452588	0.660516
ATGAGGGTCCTTTCGG-1	-0.0954572	7.73868	0.628569	0.720095
ATGCGATAGAGACGAA-1	2.1705	4.2567	0.617961	0.498899
ATGCGATAGAGTTGGC-1	-5.7878	5.33452	0.32625	0.727616
ATGCGATAGATCTGAA-1	-0.861262	7.58566	0.622104	0.696657
ATGCGATAGCACACAG-1	-4.29658	4.5992	0.329156	0.725245
ATGCGATAGTAGATGT-1	-0.660743	5.58551	0.589278	0.655179
ATGCGATCAGATGGCA-1	-1.57683	3.72668	0.440963	0.665934
ATGCGATCAGCGTTCG-1	0.882744	1.78819	0.689271	0.700057
ATGCGATCATCTCCCA-1	-4.34451	3.31161	0.395637	0.707032
ATGCGATGTAAACCTC-1	-0.373865	0.0590882	0.646228	0.771051
ATGCGATGTAAAGGAG-1	7.44806	2.20113	0.617567	0.00626272
ATGCGATGTATAAACG-1	1.20787	-0.757255	0.30901	0.933153
ATGCGATGTCAAAGCG-1	-1.81507	3.65482	0.460437	0.673684
ATGCGATGTCTAAAGA-1	1.50785	0.114222	0.423143	0.886966
ATGCGATGTTAAGTAG-1	-0.917972	6.79348	0.617691	0.701944
ATGCGATTCACCACCT-1	-2.13992	8.85363	0.623227	0.71695
ATGCGATTCACCTCGT-1	-6.94442	3.67655	0.320377	0.731346
ATGCGATTCAGGATCT-1	-4.30552	1.61629	0.434266	0.703306
ATGCGATTCATCGATG-1	-4.79693	0.215935	0.361828	0.706677
ATGCGATTCGCGCCAA-1	-5.48682	2.98422	0.349382	0.723323
ATGCGATTCGTTACAG-1	-0.742819	6.47608	0.61442	0.686971
ATGGGAGAGCAGCGTA-1	1.49133	5.03866	0.617341	0.560102
ATGGGAGAGCTCAACT-1	-1.72748	7.65764	0.607201	0.68952
ATGGGAGCAACAACCT-1	-4.12409	2.71151	0.376906	0.712684
ATGGGAGCAACGATCT-1	0.729324	2.39466	0.593797	0.608046
ATGGGAGCAGGCGATA-1	3.54793	7.79799	0.652287	0.854172
ATGGGAGCATACTCTT-1	-5.04256	1.17681	0.278439	0.735317
ATGGGAGGTAAGCACG-1	-1.70798	6.07455	0.583758	0.673784
ATGGGAGGTACCCAAT-1	-4.95992	5.36826	0.433499	0.700383
ATGGGAGGTCATTAGC-1	-1.23605	4.1917	0.468573	0.642025
ATGGGAGGTCTGGAGA-1	3.33801	0.604612	0.664288	0.891246
ATGGGAGGTTACCAGT-1	-2.99812	4.06854	0.39665	0.697699
ATGGGAGTCACAAACC-1	-5.06223	2.21511	0.358532	0.720313
ATGGGAGTCATAAAGG-1	3.86812	6.48339	0.663429	0.783576
ATGGGAGTCCAACCAA-1	-1.93603	6.13089	0.588963	0.675762
ATGGGAGTCCTATTCA-1	0.73	4.43629	0.610907	0.569749
ATGGGAGTCGGATGTT-1	3.57477	-2.12318	0.26209	0.952858
ATGGGAGTCGTTTGCC-1	0.636132	7.65937	0.623831	0.708491
ATGGGAGTCTAACGGT-1	1.6531	-2.37026	0.286737	0.940524
ATGTGTGAGCGAAGGG-1	0.691399	7.11891	0.609519	0.680497
ATGTGTGAGCTCAACT-1	5.17354	6.33022	0.654596	0.890281
ATGTGTGAGCTGGAAC-1	-4.19024	1.46625	0.333703	0.727026
ATGTGTGAGGTGACCA-1	3.87853	6.89048	0.654724	0.852511
ATGTGTGAGGTGTTAA-1	2.12359	4.82771	0.667266	0.722368
ATGTGTGAGTACATGA-1	5.03007	7.43985	0.653937	0.898618
ATGTGTGAGTGTACCT-1	2.36211	-0.241921	0.382264	0.901971
ATGTGTGAGTTAACGA-1	-0.640831	3.21682	0.413438	0.686548
ATGTGTGCAACACCTA-1	2.90861	4.72161	0.621624	0.523054
ATGTGTGCACCCATTC-1	-4.91688	4.32709	0.385348	0.706518
ATGTGTGCACCGCTAG-1	-5.65668	1.23995	0.301971	0.732275
ATGTGTGCAGACGCCT-1	-4.84151	2.35971	0.349235	0.721419
ATGTGTGCAGCCTATA-1	-3.96358	3.62025	0.319873	0.730592
ATGTGTGCAGGACGTA-1	7.65369	2.93262	0.617567	0.00770282
ATGTGTGGTAAATACG-1	2.95949	2.60039	0.617502	0.415233
ATGTGTGGTCCGCTGA-1	-0.758621	3.28271	0.37374	0.698953
ATGTGTGGTCTCGTTC-1	0.0851526	1.21307	0.683852	0.733997
ATGTGTGGTTGCGTTA-1	2.29312	-1.77016	0.308717	0.932939
ATGTGTGTCAGATAAG-1	-2.03001	3.3917	0.37957	0.698467
ATGTGTGTCAGCTTAG-1	3.45228	-1.37848	0.269802	0.961586
ATGTGTGTCCTGCAGG-1	1.77054	7.1725	0.640754	0.764847
ATGTGTGTCGGCGGTT-1	0.763218	3.90407	0.603255	0.547218
ATGTGTGTCTTGTTTG-1	-1.43489	3.39474	0.443259	0.691627
ATTACTCAGCTAAGAT-1	3.97634	4.25631	0.671829	0.783088
ATTACTCAGCTCCTCT-1	2.22051	6.6654	0.637361	0.70981
ATTACTCAGTGGTAGC-1	2.18631	-2.15393	0.311951	0.931542
ATTACTCAGTTAGCGG-1	0.395067	0.956326	0.625874	0.787259
ATTACTCCAAAGAATC-1	-2.32345	2.54089	0.465293	0.684222
ATTACTCCACGGTAGA-1	0.761197	-0.145545	0.481766	0.872113
ATTACTCGTAAGAGAG-1	2.28277	-0.262177	0.47952	0.87207
ATTACTCGTAGCTAAA-1	4.14996	7.62095	0.653973	0.888901
ATTACTCGTCGCGTGT-1	-2.93996	4.75087	0.375023	0.697607
ATTACTCGTGGAAAGA-1	-4.05902	0.694006	0.355685	0.718099
ATTACTCGTTATGCGT-1	-0.0173614	0.61031	0.613942	0.79255
ATTACTCGTTCCGTCT-1	3.84325	3.03192	0.675526	0.712686
ATTACTCTCACCACCT-1	-6.70976	2.47062	0.326306	0.73122
ATTACTCTCATTATCC-1	-2.46259	4.0373	0.441757	0.676124
ATTACTCTCCGCATAA-1	-1.50214	8.65754	0.620516	0.746037
ATTACTCTCGGCGGTT-1	-3.33213	0.822778	0.345929	0.71643
ATTACTCTCTCCCTGA-1	-5.38616	0.825324	0.364827	0.720989
ATTACTCTCTCGTATT-1	2.86511	-2.06988	0.265554	0.9504
ATTATCCAGACACGAC-1	3.31281	-1.84394	0.262109	0.953035
ATTATCCAGGCGTACA-1	-2.96544	1.12872	0.442759	0.702858
ATTATCCAGGGTGTTG-1	-4.05921	0.37241	0.387284	0.704374
ATTATCCAGTGACTCT-1	-1.00835	1.82682	0.619499	0.689188
ATTATCCAGTGCGTGA-1	-0.156366	-1.27555	0.454481	0.881843
ATTATCCCAAGCGTAG-1	-0.794597	8.78709	0.627365	0.748637
ATTATCCCACATTCGA-1	-1.77624	5.63522	0.593277	0.656435
ATTATCCCAGACTCGC-1	3.46088	2.99846	0.617552	0.383363
ATTATCCCAGGTGCCT-1	3.19713	7.96816	0.648766	0.831134
ATTATCCGTACACCGC-1	-0.0541319	0.670178	0.567675	0.822079
ATTATCCTCATTGCCC-1	-2.21497	4.10904	0.383791	0.694848
ATTATCCTCCCTCTTT-1	2.83291	3.51614	0.617422	0.469343
ATTATCCTCCCTTGTG-1	-5.64937	5.10159	0.330774	0.730449
ATTATCCTCGAATGCT-1	5.63311	7.71972	0.653734	0.922372
ATTATCCTCGGCTTGG-1	1.09365	3.44669	0.600827	0.557989
ATTATCCTCGGGAGTA-1	2.82585	-2.46179	0.253576	0.958802
ATTATCCTCTCTGCTG-1	3.62484	6.05537	0.657466	0.816893
ATTATCCTCTTGCAAG-1	2.99036	4.82731	0.629131	0.57509
ATTCTACAGACAAGCC-1	2.1301	8.99521	0.645978	0.846374
ATTCTACAGGCATGGT-1	-2.46081	3.22772	0.455198	0.679304
ATTCTACAGGCTATCT-1	0.653388	3.01358	0.597918	0.585231
ATTCTACAGGTAAACT-1	-4.81701	1.77901	0.355911	0.718584
ATTCTACAGTGCCATT-1	-0.165286	0.469763	0.634313	0.766778
ATTCTACCACTTGGAT-1	-2.7201	-0.565011	0.402673	0.715742
ATTCTACGTCACACGC-1	0.0285236	-1.41855	0.444627	0.887995
ATTCTACGTCTGGAGA-1	-4.86176	3.57931	0.310796	0.730195
ATTCTACGTGGTACAG-1	1.44458	0.57085	0.50419	0.858449
ATTCTACTCCACTCCA-1	2.67991	-1.39385	0.307257	0.93285
ATTCTACTCGAGGTAG-1	2.57026	2.90234	0.669062	0.654326
ATTCTACTCTGGAGCC-1	1.09407	1.76582	0.691836	0.686451
ATTCTACTCTTAACCT-1	-3.8798	1.28888	0.431045	0.703584
ATTGGACAGAATGTTG-1	-1.55237	0.998416	0.628801	0.698939
ATTGGACAGCCACGTC-1	-3.64565	2.15432	0.418982	0.703255
ATTGGACAGGTGTTAA-1	6.53641	2.91864	0.617567	0.0488552
ATTGGACAGTCGTTTG-1	6.62574	2.12315	0.617567	0.02659
ATTGGACAGTGACTCT-1	-3.23889	2.68172	0.436161	0.685673
ATTGGACCAATAAGCA-1	1.50344	1.78074	0.693112	0.743696
ATTGGACCACAGATTC-1	6.44626	2.70784	0.617567	0.0458891
ATTGGACCACGGTGTC-1	-0.191213	8.01446	0.62805	0.739229
ATTGGACCACTAAGTC-1	5.83916	6.24195	0.654485	0.802336
ATTGGACCAGGCTGAA-1	3.46726	-2.30354	0.369697	0.978264
ATTGGACCAGTATAAG-1	-3.28803	-1.51401	0.451056	0.701612
ATTGGACCATACTCTT-1	-4.9506	4.63874	0.344811	0.717939
ATTGGACCATTGCGGC-1	1.80491	0.408998	0.464387	0.877413
ATTGGACGTCGAAAGC-1	3.52345	4.09069	0.624638	0.507956
ATTGGACGTCTAGCGC-1	-4.64032	2.66117	0.41558	0.685072
ATTGGACGTTCGTTGA-1	-4.17844	4.61769	0.348662	0.719375
ATTGGACTCATAAAGG-1	-4.48163	3.44774	0.403496	0.694412
ATTGGTGAGAAGATTC-1	0.60951	-2.29526	0.390686	0.900283
ATTGGTGAGATGCCTT-1	0.33571	-0.456904	0.596423	0.807782
ATTGGTGAGATGTGGC-1	-0.523195	-0.0104165	0.622706	0.767504
ATTGGTGAGCGTGTCC-1	4.5793	6.93553	0.654276	0.882797
ATTGGTGAGCTAGCCC-1	-1.59976	4.21476	0.429393	0.670984
ATTGGTGAGCTTTGGT-1	-0.291028	1.47177	0.673968	0.699116
ATTGGTGAGGCTAGCA-1	2.02171	-2.41897	0.276511	0.945378
ATTGGTGAGGTCGGAT-1	-2.12361	2.41667	0.374077	0.697528
ATTGGTGCAATCCGAT-1	2.18547	-1.27949	0.32538	0.927047
ATTGGTGCACCAGTTA-1	7.46181	2.3462	0.617567	0.0048943
ATTGGTGCACTGTTAG-1	3.50598	3.56643	0.693138	0.760037
ATTGGTGCAGACTCGC-1	0.555398	8.19883	0.641731	0.783252
ATTGGTGCATATGCTG-1	4.32228	4.53222	0.692974	0.84426
ATTGGTGCATGAAGTA-1	1.55883	2.97847	0.61304	0.521033
ATTGGTGGTCATGCAT-1	-0.385907	-1.68358	0.614491	0.800538
ATTGGTGGTTACGCGC-1	-2.46737	8.75217	0.618536	0.747535
ATTGGTGTCCTAAGTG-1	-4.6086	4.3838	0.409489	0.712294
ATTGGTGTCTGGTGTA-1	2.7278	4.89928	0.669762	0.710984
ATTTCTGAGGCGACAT-1	-0.638633	0.0351644	0.668335	0.7493
ATTTCTGAGGGCTCTC-1	-2.59194	4.9374	0.415476	0.676737
ATTTCTGAGTGACTCT-1	1.62313	1.77764	0.692201	0.760421
ATTTCTGCAATAGCGG-1	-0.98447	0.0916412	0.684198	0.736311
ATTTCTGCACATCTTT-1	0.441508	5.28815	0.612963	0.628794
ATTTCTGCAGGGTACA-1	-4.08339	-1.4189	0.389297	0.732579
ATTTCTGCATCACCCT-1	3.48916	-1.57808	0.27962	0.945724
ATTTCTGGTCTGCAAT-1	1.28452	8.3137	0.641084	0.780558
ATTTCTGGTGAGTGAC-1	-4.26441	2.58248	0.393746	0.713609
ATTTCTGGTGTTCTTT-1	-4.70262	4.59311	0.301988	0.730995
ATTTCTGTCAAGGTAA-1	0.177359	-0.266605	0.548197	0.837955
ATTTCTGTCGGCATCG-1	0.263236	0.0815121	0.590513	0.803224
ATTTCTGTCGTTTAGG-1	-2.64465	-0.629475	0.618991	0.717148
CAACCAAAGTTACCCA-1	2.02709	-1.77862	0.334002	0.921255
CAACCAACAACTTGAC-1	4.45308	0.00721914	0.621463	0.966612
CAACCAACACCACGTG-1	-3.66402	0.368861	0.360157	0.709078
CAACCAACATGCAACT-1	2.67505	-1.53307	0.288721	0.939701
CAACCAACATTCCTGC-1	2.07183	4.79958	0.618192	0.567297
CAACCAAGTAATTGGA-1	1.83005	-1.25416	0.34798	0.913811
CAACCAAGTAGAAGGA-1	-2.33673	2.84325	0.366159	0.704601
CAACCAAGTATAGTAG-1	-4.02137	2.24057	0.46192	0.702729
CAACCAAGTTTAGCTG-1	-4.58512	-0.104318	0.353745	0.731956
CAACCTCAGAAGAAGC-1	1.48543	-1.28576	0.367791	0.905502
CAACCTCAGAATGTGT-1	1.27371	4.89971	0.617209	0.557391
CAACCTCAGAGACGAA-1	-1.78258	9.30919	0.62062	0.759587
CAACCTCCAATCAGAA-1	-3.24051	0.719304	0.323104	0.728829
CAACCTCCAATTGCTG-1	3.92127	0.441188	0.628477	0.951805
CAACCTCCACAGGAGT-1	-4.42768	1.83756	0.331215	0.729667
CAACCTCCAGTAAGCG-1	2.13224	8.82889	0.646461	0.853649
CAACCTCGTAAATGTG-1	-2.96943	4.36344	0.38137	0.6953
CAACCTCGTAGAAAGG-1	3.78064	7.13939	0.654803	0.824599
CAACCTCGTAGCAAAT-1	-0.764158	3.17594	0.445458	0.658815
CAACCTCGTCCCTTGT-1	2.8995	3.32567	0.617602	0.456845
CAACCTCGTCGAAAGC-1	2.89339	9.63699	0.645363	0.829736
CAACCTCGTGACAAAT-1	-2.16987	7.78733	0.618233	0.728537
CAACCTCGTTGGTAAA-1	-1.46485	3.37967	0.42006	0.677627
CAACCTCTCATTCACT-1	4.44289	2.49187	0.691687	0.851596
CAACCTCTCCCAACGG-1	-0.825202	-0.608067	0.671137	0.73461
CAACCTCTCTTGAGGT-1	2.51403	-0.950077	0.284995	0.943515
CAACTAGAGGGATACC-1	0.952563	6.57578	0.627403	0.689678
CAACTAGCAAACTGCT-1	4.05753	6.73673	0.654787	0.850209
CAACTAGCAAAGGAAG-1	3.56849	4.47622	0.650794	0.729422
CAACTAGCACACAGAG-1	0.126763	3.47333	0.580724	0.620737
CAACTAGCACTCAGGC-1	1.66747	-1.18311	0.317264	0.930162
CAACTAGCAGATAATG-1	1.69177	9.48519	0.645894	0.84585
CAACTAGCATCACGTA-1	1.70241	4.67853	0.617139	0.584666
CAACTAGGTACAGACG-1	-3.4856	1.89852	0.348941	0.715653
CAACTAGGTACATGTC-1	-1.69916	3.46112	0.383689	0.695226
CAACTAGGTAGCTCCG-1	2.82744	7.86151	0.648251	0.844737
CAACTAGGTCAATACC-1	-3.53082	-0.67475	0.35925	0.715147
CAACTAGGTCTGGTCG-1	-0.63634	8.07418	0.626011	0.724785
CAACTAGGTGACCAAG-1	-3.04011	-1.15742	0.401475	0.714026
CAACTAGGTTGACGTT-1	-3.56823	-0.434678	0.40815	0.720704
CAACTAGTCACGCGGT-1	4.00844	5.28981	0.659616	0.821521
CAACTAGTCAGAGACG-1	-3.686	0.869481	0.438611	0.694659
CAACTAGTCCGCTGTT-1	1.7285	5.03149	0.617891	0.585903
CAACTAGTCCTACAGA-1	1.15652	9.15245	0.644987	0.834661
CAACTAGTCGTAGGTT-1	4.98628	5.47941	0.650795	0.731128
CAACTAGTCTTCTGGC-1	0.246887	6.70253	0.625921	0.690947
CAAGAAAAGCAATCTC-1	-3.86338	4.86049	0.36555	0.717842
CAAGAAAAGCGGCTTC-1	-1.95828	7.13628	0.613927	0.699114
CAAGAAAAGGAGTTTA-1	6.53735	2.97226	0.617567	0.0500962
CAAGAAAAGGATATAC-1	-1.09739	-0.386405	0.669364	0.7657
CAAGAAAAGTCTCCTC-1	-2.30643	-0.85618	0.462746	0.70249
CAAGAAAAGTGAACGC-1	2.50643	0.761334	0.617542	0.790877
CAAGAAAAGTGTACCT-1	-5.92195	1.58417	0.355803	0.733863
CAAGAAACAAGGCTCC-1	-2.51824	1.06006	0.3649	0.713015
CAAGAAACATGTCCTC-1	-2.2973	3.69201	0.371583	0.702955
CAAGAAAGTAAATGAC-1	1.39286	8.84979	0.644563	0.830474
CAAGAAAGTCTGGAGA-1	-1.12405	-2.18099	0.606073	0.812516
CAAGAAAGTCTTGTCC-1	1.78733	-1.08284	0.658761	0.789808
CAAGAAAGTTGACGTT-1	-5.25729	2.78429	0.434435	0.710423
CAAGAAATCACGGTTA-1	-3.09023	-0.569119	0.540116	0.707764
CAAGAAATCCACGCAG-1	-2.16226	4.15445	0.391314	0.695325
CAAGAAATCCCACTTG-1	-3.35921	3.25869	0.34118	0.719464
CAAGAAATCGGTGTTA-1	2.35702	9.59734	0.646627	0.862675
CAAGAAATCGTGGACC-1	1.5935	-0.247233	0.485534	0.870053
CAAGATCAGAATAGGG-1	1.72931	5.03572	0.617186	0.624383
CAAGATCAGGCCCGTT-1	1.23403	-2.16646	0.346491	0.912637
CAAGATCCACCGAATT-1	-5.01772	4.8967	0.389711	0.713077
CAAGATCCAGACGTAG-1	3.4524	8.27035	0.650488	0.850312
CAAGATCCAGGTCCAC-1	0.790867	0.612881	0.661386	0.751756
CAAGATCCATCTACGA-1	5.84159	2.5172	0.617567	0.0886263
CAAGATCCATGCCTTC-1	-4.7529	2.85546	0.43609	0.713887
CAAGATCCATTCTCAT-1	-3.94781	1.81686	0.418685	0.704894
CAAGATCGTCTAGTCA-1	0.116667	5.08431	0.613601	0.625669
CAAGATCTCATTCACT-1	1.64709	9.19968	0.645836	0.840558
CAAGATCTCCCTAATT-1	2.86358	2.71495	0.61753	0.412342
CAAGATCTCCTGCAGG-1	-5.39784	2.29983	0.453076	0.717792
CAAGATCTCCTTAATC-1	1.56833	10.0053	0.645474	0.85033
CAAGATCTCGCACTCT-1	0.780694	5.34145	0.61515	0.625268
CAAGGCCAGAATGTGT-1	7.12678	3.14817	0.617567	0.0260758
CAAGGCCAGAGTCTGG-1	-3.33951	4.92639	0.413015	0.689686
CAAGGCCAGCCGCCTA-1	-3.84576	2.63269	0.335375	0.723012
CAAGGCCAGGCTATCT-1	-0.353775	4.22707	0.583499	0.621977
CAAGGCCAGTTCGCAT-1	4.22614	0.0367937	0.627688	0.952553
CAAGGCCCAAGGCTCC-1	-5.92218	2.67748	0.369663	0.719886
CAAGGCCCAAGGTTCT-1	-2.33521	8.78881	0.619528	0.745854
CAAGGCCCAAGTAATG-1	-2.98826	3.55901	0.404393	0.694255
CAAGGCCCACCATCCT-1	-4.48074	2.77652	0.527511	0.704062
CAAGGCCGTTATGCGT-1	3.48532	7.71347	0.652205	0.871765
CAAGGCCTCCATGAAC-1	-1.55619	4.51168	0.355967	0.710192
CAAGGCCTCCGTCATC-1	2.45324	0.162597	0.50845	0.861806
CAAGGCCTCCTGCCAT-1	-4.24762	5.48616	0.380928	0.696627
CAAGGCCTCTCTAAGG-1	5.34627	7.53	0.653779	0.912514
CAAGGCCTCTGAGGGA-1	-0.359775	6.37151	0.610928	0.668682
CAAGTTGAGAAAGTGG-1	-5.02766	1.03018	0.33611	0.724818
CAAGTTGAGCCAGGAT-1	3.73705	5.14972	0.658824	0.791132
CAAGTTGAGGCAGTCA-1	-3.53313	2.58402	0.372785	0.706059
CAAGTTGCAAGGCTCC-1	-3.00637	5.2709	0.434443	0.681531
CAAGTTGCAGTCACTA-1	1.24404	7.8661	0.6416	0.781219
CAAGTTGGTAACGCGA-1	5.21424	8.17139	0.653717	0.922167
CAAGTTGGTAAGGGCT-1	-4.59893	3.35087	0.545802	0.693988
CAAGTTGGTCACCTAA-1	-1.43988	5.79339	0.58749	0.68035
CAAGTTGGTGAGTGAC-1	-2.0525	7.2788	0.617614	0.715553
CAAGTTGGTGTAATGA-1	-3.06555	1.11995	0.431115	0.699713
CAAGTTGTCCCTGACT-1	2.04443	-0.522615	0.467934	0.87611
CAAGTTGTCGCTGATA-1	-3.80146	1.96621	0.413011	0.706445
CAAGTTGTCGGCATCG-1	1.11613	0.867682	0.59165	0.825075
CAAGTTGTCTTAGAGC-1	-3.81468	1.99243	0.289467	0.734776
CACAAACAGAAACCAT-1	-4.32938	3.49302	0.335725	0.723377
CACAAACAGAACTCGG-1	7.23328	3.65789	0.617567	0.0223627
CACAAACAGCGCTTAT-1	-0.357502	3.69965	0.59685	0.653498
CACAAACCACCCATTC-1	3.45074	9.05678	0.647925	0.899567
CACAAACCACCGAAAG-1	6.20273	3.51464	0.617567	0.0780784
CACAAACCATGACGGA-1	1.09831	8.68715	0.643718	0.808346
CACAAACCATTCTCAT-1	1.73441	-2.11582	0.302625	0.934762
CACAAACGTAGCGATG-1	1.64426	8.656	0.645779	0.83665
CACAAACGTTCAACCA-1	6.49971	2.83798	0.617567	0.0407561
CACACAAAGAAAGTGG-1	-0.241485	2.37647	0.623597	0.669675
CACACAAAGCCTATGT-1	2.3392	4.19052	0.618566	0.519447
CACACAAAGGCAGGTT-1	-1.23582	3.37766	0.371791	0.700414
CACACAAAGGCATGTG-1	-3.5839	0.552227	0.33734	0.721746
CACACAAAGTGCCAGA-1	-2.08659	3.92469	0.37727	0.706296
CACACAAGTAAGGATT-1	-3.88971	4.14264	0.352123	0.714474
CACACAAGTATCGCAT-1	0.0679225	5.60051	0.611446	0.653753
CACACAATCATCGCTC-1	0.740192	-1.17681	0.367606	0.904738
CACACAATCGGAATCT-1	6.96912	3.83883	0.617567	0.0338089
CACACCTAGACTGGGT-1	-1.28012	7.89663	0.620859	0.718738
CACACCTAGCAGGTCA-1	-5.48656	3.32083	0.405535	0.712273
CACACCTAGCGTTCCG-1	-3.64466	2.34207	0.361026	0.71212
CACACCTAGGAGCGTT-1	1.66652	-2.4847	0.264415	0.95133
CACACCTAGGGTGTGT-1	3.17373	4.72145	0.675313	0.726202
CACACCTAGTGGGCTA-1	-2.19989	3.41553	0.393243	0.688787
CACACCTAGTGTCCCG-1	4.77803	4.84521	0.640317	0.60561
CACACCTAGTTCGCGC-1	1.93398	5.57293	0.628446	0.664716
CACACCTAGTTGTCGT-1	-1.38875	4.94831	0.475417	0.648318
CACACCTCAGCTTAAC-1	2.596	-0.536535	0.337163	0.922162
CACACCTCAGGATTGG-1	-5.60769	3.33158	0.292816	0.731936
CACACCTCAGGGATTG-1	-4.28883	8.78395	0.59453	0.628986
CACACCTCATCTCCCA-1	4.00943	1.58237	0.691997	0.841561
CACACCTGTCCAACTA-1	-2.91558	2.04684	0.364581	0.705812
CACACCTGTCTAGGTT-1	4.7073	-0.190615	0.61837	0.972841
CACACCTGTGTGTGCC-1	-1.95808	4.69742	0.55464	0.66142
CACACCTTCGCGGATC-1	2.66047	8.14335	0.64689	0.85425
CACACCTTCGTCGTTC-1	2.28268	-2.83999	0.275812	0.945288
CACACCTTCTATCGCC-1	1.02294	-3.11827	0.252548	0.958265
CACACTCAGAATTGTG-1	-5.13295	0.867214	0.339537	0.731266
CACACTCAGCACCGTC-1	2.0197	2.31156	0.675539	0.634682
CACACTCAGCTTCGCG-1	5.42498	5.89358	0.655514	0.764867
CACACTCAGGCACATG-1	-3.37918	1.19987	0.391699	0.71344
CACACTCAGGTTACCT-1	0.676316	-0.714889	0.352689	0.910867
CACACTCAGTGACATA-1	-5.59829	2.60188	0.482367	0.717979
CACACTCAGTGCAAGC-1	1.92199	3.71429	0.618066	0.510562
CACACTCCAGGCTGAA-1	-4.07885	1.4357	0.298307	0.73136
CACACTCCATTTGCCC-1	2.38719	-1.60972	0.301692	0.934462
CACACTCGTACCCAAT-1	-2.38686	-0.296264	0.438491	0.685026
CACACTCGTATCAGTC-1	3.10182	4.05211	0.675151	0.738598
CACACTCGTCTAACGT-1	-6.3395	4.67669	0.312102	0.730487
CACACTCGTCTTGCGG-1	7.87364	2.89822	0.617567	0.00739041
CACACTCGTGCAGGTA-1	-1.12426	5.65867	0.588974	0.637623
CACACTCGTTAGTGGG-1	-4.32909	6.02538	0.369061	0.705188
CACACTCGTTCTGTTT-1	-1.37827	0.573633	0.47995	0.633822
CACACTCTCACTATTC-1	-2.98743	1.37009	0.353589	0.715152
CACACTCTCCCTAACC-1	1.40126	3.01038	0.675451	0.610171
CACACTCTCCTTAATC-1	-5.57143	0.873913	0.312879	0.735517
CACACTCTCTATCCTA-1	1.46532	-1.1473	0.473826	0.874897
CACACTCTCTTTAGTC-1	-5.32788	4.05082	0.371563	0.714863
CACAGGCAGAACTCGG-1	0.458457	4.05321	0.596033	0.603506
CACAGGCAGACAATAC-1	-0.866198	-2.30028	0.486478	0.870312
CACAGGCAGCAGACTG-1	-4.77513	2.75288	0.375703	0.710976
CACAGGCAGCCAGTTT-1	-3.29232	0.561996	0.571634	0.696124
CACAGGCAGGATGGAA-1	5.56085	3.12318	0.617567	0.122639
CACAGGCAGTTCGCAT-1	1.62066	2.61646	0.674779	0.643227
CACAGGCCACAGGCCT-1	-2.10118	7.52739	0.615928	0.729484
CACAGGCCAGCTGCTG-1	-4.90294	3.14218	0.361156	0.719327
CACAGGCCAGGACGTA-1	-6.03958	3.39754	0.33544	0.723752
CACAGGCCAGTCACTA-1	-1.5659	4.75969	0.462092	0.676208
CACAGGCGTAGATTAG-1	1.63141	-1.20972	0.338268	0.919012
CACAGGCGTATATGAG-1	-2.72054	0.885799	0.385139	0.704929
CACAGGCGTCTAGCCG-1	-0.566365	1.838	0.570706	0.606835
CACAGGCGTCTTCAAG-1	2.81005	-2.70827	0.256317	0.955036
CACAGGCGTGCGGTAA-1	-3.61989	4.84102	0.385946	0.693353
CACAGGCGTTTAGGAA-1	-1.00197	7.75447	0.618352	0.702785
CACAGGCGTTTGTTGG-1	-1.57403	1.39441	0.431798	0.668168
CACAGGCTCCCTGACT-1	-1.24884	7.06421	0.61566	0.698634
CACAGGCTCCGAACGC-1	0.551905	-2.80391	0.677945	0.753293
CACAGGCTCTAACTTC-1	7.09445	2.6005	0.617567	0.0212504
CACAGTAAGACTGTAA-1	3.45366	9.37254	0.64775	0.891097
CACAGTAAGAGACTTA-1	-3.54023	5.67174	0.416052	0.68623
CACAGTAAGAGTAATC-1	-1.63866	8.98377	0.621242	0.746066
CACAGTAAGATACACA-1	0.289488	7.97292	0.62851	0.713286
CACAGTAAGATCGATA-1	1.46214	7.82689	0.638361	0.748113
CACAGTAAGCCTATGT-1	-1.05211	2.56228	0.430434	0.671373
CACAGTACAAATCCGT-1	3.69541	9.43732	0.649086	0.902274
CACAGTACAATCGAAA-1	4.45265	1.87819	0.6888	0.879506
CACAGTACAGTCAGCC-1	1.80034	3.85536	0.618259	0.522764
CACAGTACATCTGGTA-1	1.78488	9.02829	0.646544	0.856327
CACAGTAGTGTTGGGA-1	-2.88232	3.9595	0.407009	0.688546
CACAGTATCAGATAAG-1	-4.6838	4.27776	0.394808	0.702017
CACAGTATCCACGTTC-1	0.812745	10.017	0.644711	0.839903
CACAGTATCGTTGCCT-1	-5.77764	4.98249	0.337456	0.730351
CACAGTATCTAACTCT-1	-2.69398	-0.748282	0.53646	0.708304
CACAGTATCTCACATT-1	-2.59391	4.93851	0.500351	0.670491
CACATAGAGAAGGACA-1	-4.40003	2.00942	0.331602	0.723453
CACATAGAGAAGGTTT-1	4.31091	1.78613	0.687332	0.872376
CACATAGAGGCAGGTT-1	0.340815	-0.203892	0.498449	0.865001
CACATAGAGTTAGGTA-1	1.62074	6.5317	0.634943	0.700431
CACATAGCAACAACCT-1	3.56206	1.99719	0.693145	0.776464
CACATAGCACGGTTTA-1	-2.48588	7.87212	0.615133	0.726627
CACATAGCACTTGGAT-1	1.37195	9.07593	0.644945	0.831986
CACATAGCAGTGACAG-1	2.58347	0.167796	0.585512	0.810744
CACATAGGTCAAAGCG-1	-1.70334	4.57273	0.407314	0.695762
CACATAGGTCCTCTTG-1	3.89959	9.33335	0.65008	0.900858
CACATAGGTGATAAGT-1	-5.73354	5.71046	0.351766	0.714672
CACATAGGTGTGGTTT-1	0.609483	6.76065	0.626227	0.69324
CACATTTAGACAATAC-1	1.44592	8.64518	0.642064	0.801856
CACATTTAGGCAATTA-1	-3.78928	0.496281	0.440184	0.706216
CACATTTAGTGCCATT-1	0.858198	4.28165	0.616419	0.618061
CACATTTCAAGCTGGA-1	2.11572	8.16234	0.646296	0.840354
CACATTTCAGATCTGT-1	4.79588	0.18254	0.627755	0.959793
CACATTTGTAATTGGA-1	-1.26464	5.01418	0.398523	0.691952
CACATTTGTATATGGA-1	0.960562	-0.550353	0.419788	0.89499
CACATTTGTCACTGGC-1	6.50268	2.77767	0.617567	0.0460743
CACATTTGTTGCCTCT-1	5.67568	5.1494	0.675305	0.775716
CACATTTTCAACGCTA-1	4.21085	0.91698	0.690725	0.783897
CACATTTTCCATTCTA-1	-5.72381	4.00057	0.323788	0.729171
CACATTTTCCTGTACC-1	0.109119	-1.86296	0.369487	0.905659
CACATTTTCTGGTGTA-1	-5.43048	2.83244	0.354189	0.715767
CACATTTTCTTAGAGC-1	-2.85519	3.01212	0.342348	0.720205
CACCACTAGATCTGCT-1	-2.00581	7.78883	0.618459	0.723009
CACCACTAGCGATCCC-1	-2.64104	1.93522	0.351989	0.713659
CACCACTAGGCACATG-1	3.93535	7.94783	0.651412	0.872872
CACCACTAGTGGACGT-1	4.08544	5.26025	0.632185	0.668746
CACCACTAGTGGTAAT-1	3.60485	4.83735	0.677057	0.771516
CACCACTCAAGAGTCG-1	3.17122	3.91256	0.61755	0.422257
CACCACTCACAGAGGT-1	1.88597	-1.66622	0.377876	0.902612
CACCACTGTAAATGTG-1	2.17046	-1.25232	0.330658	0.923604
CACCACTGTAACGCGA-1	4.76117	3.34857	0.692634	0.849224
CACCACTGTAGCGATG-1	-1.60606	6.51786	0.603175	0.665051
CACCACTGTCAACATC-1	-4.78917	3.19728	0.293185	0.736575
CACCACTTCAACGGCC-1	-3.92085	0.516605	0.553551	0.706844
CACCACTTCACATAGC-1	-5.04699	4.81101	0.367284	0.707348
CACCACTTCACATGCA-1	-3.49863	0.547435	0.35814	0.713122
CACCACTTCTGTACGA-1	3.71997	5.58565	0.660471	0.745382
CACCAGGAGCAATCTC-1	2.93075	-1.02595	0.335832	0.920079
CACCAGGAGCTTTGGT-1	-4.01266	-0.0244291	0.389847	0.711106
CACCAGGAGGCAATTA-1	-4.79807	4.6689	0.351337	0.715891
CACCAGGAGGTGCTTT-1	3.41943	-1.69753	0.275106	0.947558
CACCAGGCATGGTTGT-1	0.0115696	2.93668	0.469738	0.626791
CACCAGGGTCTAGCCG-1	-2.46467	0.0876134	0.420454	0.719581
CACCAGGGTTAAGAAC-1	3.60702	5.69572	0.656531	0.759131
CACCAGGTCCGTACAA-1	1.70727	-1.49354	0.455895	0.880761
CACCAGGTCCTGCCAT-1	-2.32318	0.387661	0.394977	0.706871
CACCAGGTCGCGGATC-1	4.79213	2.51575	0.69112	0.858459
CACCTTGAGACAGACC-1	3.08057	-2.14837	0.264313	0.952209
CACCTTGAGCAGGCTA-1	4.32005	3.65079	0.677146	0.801534
CACCTTGAGCTCCTCT-1	4.28334	1.1124	0.682114	0.855642
CACCTTGCACAGTCGC-1	0.536756	-1.53834	0.383624	0.901968
CACCTTGCAGTTCATG-1	-1.82843	4.55201	0.389312	0.693443
CACCTTGCATCACAAC-1	2.61314	3.84406	0.617386	0.45958
CACCTTGGTCACCCAG-1	-2.34366	2.95816	0.363689	0.708066
CACCTTGGTTCAACCA-1	0.433011	-2.06228	0.323073	0.928687
CACCTTGTCGTTGACA-1	-4.29534	-0.021762	0.573569	0.714632
CACCTTGTCTCATTCA-1	1.67404	4.16044	0.613777	0.529832
CACCTTGTCTCTTGAT-1	-5.21949	3.07488	0.360686	0.719218
CACTCCAAGAGTCTGG-1	-2.16169	-0.956833	0.486149	0.669517
CACTCCAAGCCAGTAG-1	-1.24603	6.08205	0.604526	0.626946
CACTCCAAGCCAGTTT-1	3.11586	7.42005	0.650192	0.799139
CACTCCACAATGAATG-1	0.00605894	5.4503	0.609142	0.632548
CACTCCACACAAGACG-1	-4.55097	0.364245	0.351457	0.718016
CACTCCACACCTATCC-1	4.26611	7.58192	0.654476	0.854054
CACTCCACAGCATGAG-1	-3.70109	3.48807	0.437231	0.684076
CACTCCACAGGACCCT-1	-2.58596	0.471748	0.380161	0.714033
CACTCCACATTTCACT-1	0.145139	-0.915444	0.352352	0.910772
CACTCCAGTACCGTAT-1	0.70626	2.6097	0.637281	0.593861
CACTCCAGTGATAAGT-1	0.0086375	-0.488771	0.674432	0.748087
CACTCCAGTGCAGGTA-1	0.81429	3.46126	0.608127	0.595124
CACTCCAGTGCAGTAG-1	1.59257	3.37397	0.612504	0.539044
CACTCCAGTTGGTGGA-1	1.94005	7.87556	0.643481	0.794202
CACTCCATCACCAGGC-1	0.187768	-2.4601	0.423031	0.893182
CACTCCATCCGAACGC-1	-0.213639	4.29809	0.459058	0.646243
CACTCCATCGTTTAGG-1	1.08296	-1.18486	0.388966	0.901278
CACTCCATCGTTTATC-1	2.59998	-0.858523	0.332321	0.924516
CACTCCATCTGAAAGA-1	5.71901	5.9412	0.655178	0.764767
CAGAATCAGTGGAGAA-1	-2.46244	6.64156	0.584928	0.69652
CAGAATCAGTGGGTTG-1	-1.19267	1.98063	0.464965	0.652285
CAGAATCAGTTGTCGT-1	-2.46028	5.42463	0.461664	0.673177
CAGAATCCAAGACACG-1	-1.99776	-0.174701	0.366245	0.719267
CAGAATCCATGGTTGT-1	-4.29824	-0.993865	0.383199	0.714141
CAGAATCCATTTCAGG-1	3.94398	6.34197	0.656227	0.851856
CAGAATCGTAAGTAGT-1	3.12451	3.56909	0.617519	0.424109
CAGAATCGTAGAAGGA-1	-1.59183	1.74564	0.399479	0.699208
CAGAATCGTATAGGGC-1	0.902096	6.86199	0.633267	0.697122
CAGAATCGTCGAAAGC-1	-0.074235	0.0357617	0.678207	0.751706
CAGAATCGTGCGGTAA-1	3.72165	0.633716	0.686074	0.820886
CAGAATCGTTCTCATT-1	1.98813	6.51112	0.636922	0.729252
CAGAATCTCAATACCG-1	4.60434	-0.184121	0.605619	0.979945
CAGAATCTCACTTATC-1	-0.792924	1.93933	0.558637	0.67363
CAGAATCTCAGTGTTG-1	-3.15834	-0.203133	0.45026	0.696985
CAGAATCTCATTATCC-1	-1.61335	3.03835	0.351404	0.713804
CAGAATCTCCCGACTT-1	-1.10295	8.63885	0.622737	0.745467
CAGAATCTCCGATATG-1	2.09572	3.75504	0.61853	0.528576
CAGAATCTCGCTTGTC-1	0.277867	-0.170135	0.589113	0.808911
CAGAGAGAGAAACCGC-1	-2.21476	-0.907779	0.54391	0.693724
CAGAGAGAGCCAGTTT-1	1.75941	6.45784	0.636887	0.73315
CAGAGAGAGCTGAACG-1	0.971695	-0.0350717	0.543537	0.841028
CAGAGAGAGGCTCATT-1	-5.28069	3.22976	0.34031	0.724756
CAGAGAGAGTTATCGC-1	0.373869	-1.59772	0.340946	0.916973
CAGAGAGCAAAGTGCG-1	3.40234	4.43591	0.61826	0.472862
CAGAGAGCACATTCGA-1	3.44712	9.57801	0.647696	0.88885
CAGAGAGCAGGTGCCT-1	0.739369	8.28706	0.637204	0.760972
[truncated: 5,869 more rows]

## Sheet: EDFigure10d
	Jaccard overlap between clusters
	LI Gata3+ Il10+	LI Gata3+ Il10-	LI Proliferating	LI Resting	LI Rorc+ Il10+	LI Rorc+ Il10-	SI Gata3+ Il10+	SI Gata3+ Il10-	SI Resting	SI Rorc+ Il10+	SI Rorc+ Il10-
LI Gata3+ Il10+	0	0.117517	0.00854701	0.0282862	0.0242845	0.0144033	0.0351288	0.0271003	0	0.0143541	0.00334448
LI Gata3+ Il10-	0.117517	0	0.0134228	0.0347958	0.00889968	0.00539568	0.0241935	0.0206422	0.00657895	0.00771775	0
LI Proliferating	0.00854701	0.0134228	0	0.00240964	0.00720165	0.0104167	0	0	0	0	0
LI Resting	0.0282862	0.0347958	0.00240964	0	0.0194757	0.015083	0.00810373	0.00359066	0.00174825	0.011811	0
LI Rorc+ Il10+	0.0242845	0.00889968	0.00720165	0.0194757	0	0.0996441	0.00253807	0.000892061	0	0.0446487	0.0126214
LI Rorc+ Il10-	0.0144033	0.00539568	0.0104167	0.015083	0.0996441	0	0.00201613	0.00230947	0.0044843	0.0191874	0.0201149
SI Gata3+ Il10+	0.0351288	0.0241935	0	0.00810373	0.00253807	0.00201613	0	0.136499	0.0127551	0.0215827	0.00996678
SI Gata3+ Il10-	0.0271003	0.0206422	0	0.00359066	0.000892061	0.00230947	0.136499	0	0.003003	0.00637755	0.0083682
SI Resting	0	0.00657895	0	0.00174825	0	0.0044843	0.0127551	0.003003	0	0.00375	0.00393701
SI Rorc+ Il10+	0.0143541	0.00771775	0	0.011811	0.0446487	0.0191874	0.0215827	0.00637755	0.00375	0	0.0380117
SI Rorc+ Il10-	0.00334448	0	0	0	0.0126214	0.0201149	0.00996678	0.0083682	0.00393701	0.0380117	0

## Sheet: EDFigure10e
Jaccard overlap between clusters per mouse
Mouse 2	LI Gata3+ Il10+	LI Gata3+ Il10-	LI Proliferating	LI Resting	LI Rorc+ Il10+	LI Rorc+ Il10-	SI Gata3+ Il10+	SI Gata3+ Il10-	SI Resting	SI Rorc+ Il10+	SI Rorc+ Il10-
LI Gata3+ Il10+	0	0.0880503	0	0.0268456	0.0296496	0.0131579	0.0296296	0.0238095	0	0.0206897	0.00990099
LI Gata3+ Il10-	0.0880503	0	0.0188679	0.04	0.00982801	0.00549451	0.0120482	0.00636943	0.013986	0.00308642	0
LI Proliferating	0	0.0188679	0	0	0.00634921	0.0113636	0	0	0	0	0
LI Resting	0.0268456	0.04	0	0	0.0182292	0.0124224	0	0	0	0.00993377	0
LI Rorc+ Il10+	0.0296496	0.00982801	0.00634921	0.0182292	0	0.0980392	0.00265957	0.00273224	0	0.0429688	0.0240964
LI Rorc+ Il10-	0.0131579	0.00549451	0.0113636	0.0124224	0.0980392	0	0	0.00724638	0.008	0.0166113	0.037037
SI Gata3+ Il10+	0.0296296	0.0120482	0	0	0.00265957	0	0	0.0973451	0.0183486	0.0210526	0.0104167
SI Gata3+ Il10-	0.0238095	0.00636943	0	0	0.00273224	0.00724638	0.0973451	0	0.01	0.00716846	0
SI Resting	0	0.013986	0	0	0	0.008	0.0183486	0.01	0	0.0113208	0.0136986
SI Rorc+ Il10+	0.0206897	0.00308642	0	0.00993377	0.0429688	0.0166113	0.0210526	0.00716846	0.0113208	0	0.0200803
SI Rorc+ Il10-	0.00990099	0	0	0	0.0240964	0.037037	0.0104167	0	0.0136986	0.0200803	0
Mouse 3	LI Gata3+ Il10+	LI Gata3+ Il10-	LI Proliferating	LI Resting	LI Rorc+ Il10+	LI Rorc+ Il10-	SI Gata3+ Il10+	SI Gata3+ Il10-	SI Resting	SI Rorc+ Il10+	SI Rorc+ Il10-
LI Gata3+ Il10+	0	0.145038	0.0153846	0.0357143	0.0170648	0.00787402	0.0194175	0.0454545	0	0	0
LI Gata3+ Il10-	0.145038	0	0.0114943	0.0425532	0.00628931	0	0.016	0.0178571	0.00657895	0.0106952	0
LI Proliferating	0.0153846	0.0114943	0	0.00900901	0.00425532	0	0	0	0	0	0
LI Resting	0.0357143	0.0425532	0.00900901	0	0.0147493	0.00578035	0	0.00729927	0	0.00471698	0
LI Rorc+ Il10+	0.0170648	0.00628931	0.00425532	0.0147493	0	0.0875912	0	0	0	0.0212121	0.00411523
LI Rorc+ Il10-	0.00787402	0	0	0.00578035	0.0875912	0	0	0	0	0	0.0136986
SI Gata3+ Il10+	0.0194175	0.016	0	0	0	0	0	0.078125	0.00934579	0.0285714	0
SI Gata3+ Il10-	0.0454545	0.0178571	0	0.00729927	0	0	0.078125	0	0	0.00769231	0
SI Resting	0	0.00657895	0	0	0	0	0.00934579	0	0	0	0
SI Rorc+ Il10+	0	0.0106952	0	0.00471698	0.0212121	0	0.0285714	0.00769231	0	0	0.018018
SI Rorc+ Il10-	0	0	0	0	0.00411523	0.0136986	0	0	0	0.018018	0
Mouse 4	LI Gata3+ Il10+	LI Gata3+ Il10-	LI Proliferating	LI Resting	LI Rorc+ Il10+	LI Rorc+ Il10-	SI Gata3+ Il10+	SI Gata3+ Il10-	SI Resting	SI Rorc+ Il10+	SI Rorc+ Il10-
LI Gata3+ Il10+	0	0.123457	0.0111111	0.0246479	0.0243408	0.0191388	0.047619	0.0193548	0	0.0158311	0
LI Gata3+ Il10-	0.123457	0	0.00943396	0.0267559	0.00968992	0.00881057	0.038835	0.0357143	0	0.0100756	0
LI Proliferating	0.0111111	0.00943396	0	0	0.00938967	0.0147059	0	0	0	0	0
LI Resting	0.0246479	0.0267559	0	0	0.0227273	0.021148	0.0157233	0.0035461	0.0037037	0.0159363	0
LI Rorc+ Il10+	0.0243408	0.00968992	0.00938967	0.0227273	0	0.110664	0.00373832	0	0	0.0553936	0.0087146
LI Rorc+ Il10-	0.0191388	0.00881057	0.0147059	0.021148	0.110664	0	0.00409836	0	0.00520833	0.0285714	0.0118343
SI Gata3+ Il10+	0.047619	0.038835	0	0.0157233	0.00373832	0.00409836	0	0.1875	0.0113636	0.0195599	0.012987
SI Gata3+ Il10-	0.0193548	0.0357143	0	0.0035461	0	0	0.1875	0	0	0.00533333	0.0175439
SI Resting	0	0	0	0.0037037	0	0.00520833	0.0113636	0	0	0	0
SI Rorc+ Il10+	0.0158311	0.0100756	0	0.0159363	0.0553936	0.0285714	0.0195599	0.00533333	0	0	0.0553846
SI Rorc+ Il10-	0	0	0	0	0.0087146	0.0118343	0.012987	0.0175439	0	0.0553846	0
Comparison (Mantel test)	p-value	padj
Mouse2-Mouse3	0.04	0.05
Mouse2-Mouse4	0.03	0.05
Mouse3-Mouse4	0.05	0.05

## Sheet: EDFigure10f
Clonotype distribution over clusters, large intestine
Clonotype	LI Gata3+ Il10+	LI Gata3+ Il10-	LI Proliferating	LI Resting	LI Rorc+ Il10+	LI Rorc+ Il10-
0	0	0	0	0	15	11
1	3	16	0	3	0	0
2	3	11	0	0	0	0
3	2	7	0	2	0	0
4	1	0	0	0	9	0
5	0	0	0	2	11	2
6	0	0	0	0	12	2
7	4	12	1	1	0	0
8	0	0	0	0	6	4
9	9	3	0	0	0	0
10	2	1	0	1	6	3
11	0	0	0	0	10	5
12	3	10	0	1	0	0
13	1	0	0	2	6	1
14	0	0	0	0	10	2
15	0	5	0	1	0	0
16	6	3	0	0	2	0
17	0	0	0	1	2	3
18	2	7	0	0	0	0
19	0	0	0	0	5	1
20	0	0	0	0	7	3
21	1	12	0	0	0	0
22	1	1	0	0	5	1
23	5	7	0	0	0	0
24	0	0	0	0	8	4
25	0	0	0	0	8	1
26	1	1	0	1	5	0
27	0	0	0	0	9	2
28	0	0	1	0	9	2
29	0	0	0	0	6	2
30	1	0	0	0	5	0
31	4	0	0	0	6	0
32	0	0	0	0	4	4
33	0	0	0	0	6	1
34	5	2	0	0	0	0
35	0	0	0	0	4	1
36	0	0	0	0	8	1
37	4	3	0	0	0	0
38	0	0	0	0	6	2
39	4	2	0	1	0	0
40	2	2	0	0	0	0
41	0	0	0	0	4	2
42	0	0	0	0	3	1
43	0	0	1	0	6	1
44	0	0	0	0	5	3
45	0	0	0	0	6	1
46	0	0	0	0	5	1
47	1	0	0	2	2	1
48	2	0	0	0	2	0
49	0	0	0	0	3	1
50	0	0	0	0	2	3
51	0	0	0	0	7	1
52	0	0	0	0	4	1
53	0	0	0	0	3	1
54	0	0	0	0	2	2
55	0	0	0	0	4	1
56	0	0	0	0	3	1
57	3	0	0	2	0	0
58	0	0	0	0	3	2
59	0	0	0	0	3	1
60	0	0	0	0	3	1
61	1	2	0	0	0	0
62	0	0	0	0	3	1
63	0	0	0	0	4	1
64	0	0	0	0	2	1
65	0	1	0	0	1	0
66	0	0	0	0	1	1
67	1	2	0	0	0	0
68	0	0	0	0	1	1
69	0	0	0	0	3	1
70	0	0	0	0	4	1
71	0	0	0	0	2	2
72	0	0	0	0	2	2
73	1	1	0	0	1	0
74	0	0	0	0	4	2
75	0	0	0	0	3	2
76	1	1	0	0	0	0
77	1	1	0	0	0	0
78	0	0	0	0	1	1
79	0	0	0	0	2	2
80	0	1	0	1	1	0
81	0	0	0	0	2	2
82	0	0	0	1	3	2
83	1	0	0	1	0	0
84	2	0	0	0	2	0
85	0	0	0	0	3	1
86	2	1	0	0	0	0
87	2	2	0	1	0	0
88	0	0	0	0	3	2
89	2	1	0	0	0	0
90	0	0	0	0	2	1
91	0	0	1	0	3	0
92	0	0	0	0	1	1
93	0	0	0	0	4	1
94	1	0	0	0	1	0
95	0	1	0	4	0	0
96	0	0	1	0	1	1
97	1	1	0	0	0	0
98	1	4	0	0	0	0
99	0	0	0	0	2	2
100	0	0	0	0	2	1
101	1	3	0	0	0	0
102	1	1	0	0	0	0
103	0	2	0	0	1	0
104	1	1	0	0	2	0
105	2	1	0	0	0	0
106	0	0	0	0	2	2
107	0	0	0	0	1	1
108	1	0	0	1	1	0
109	2	2	0	0	0	0
110	1	0	0	0	3	0
111	0	0	0	0	1	1
112	0	0	0	0	1	1
113	1	1	0	0	0	0
114	1	0	0	2	0	0
115	0	0	0	0	2	1
116	0	0	0	0	1	1
117	1	0	1	0	0	0
118	0	0	0	0	2	1
119	0	0	0	0	1	1
120	0	0	0	1	2	0
121	0	0	0	0	2	1
122	0	1	0	2	0	0
123	1	2	0	0	0	0
124	0	3	1	0	0	0
125	0	1	0	0	1	0
126	0	2	0	1	0	0
127	0	2	0	1	0	0
128	0	0	0	0	3	1
129	0	0	0	0	2	1
130	0	0	0	0	1	1
131	1	0	0	0	2	0
132	0	0	0	0	1	1
133	1	1	0	0	2	0
134	0	1	0	0	0	1
135	0	0	0	0	1	1
136	0	0	0	1	2	0
137	0	0	0	0	2	1
138	1	0	0	0	1	0
139	0	0	0	2	1	0
140	1	0	0	0	0	1
141	1	0	0	0	2	0
142	1	1	0	0	0	0
143	0	0	0	1	1	0
144	0	2	0	1	0	0
145	0	0	0	0	1	1
146	0	0	0	0	1	1
147	0	0	0	0	1	1
148	0	0	0	0	1	1
149	0	0	0	0	2	1
150	0	1	0	2	0	0
151	0	0	0	2	1	0
152	0	0	0	0	2	1
153	1	0	0	0	0	1
154	0	0	0	1	0	1
155	0	0	0	1	1	0
156	1	0	0	0	2	0
157	0	1	2	0	0	0
158	0	0	0	0	1	1
159	0	0	0	0	1	1
160	0	0	1	0	1	0
161	0	0	0	0	1	1
162	0	1	0	2	0	0
163	1	0	0	0	1	0
164	0	0	0	0	1	1
165	0	0	0	0	2	1
166	0	0	0	0	2	1
167	0	0	0	0	2	1
168	0	0	0	0	1	1
169	1	0	0	0	1	0
170	0	0	0	0	2	1
171	2	1	0	0	0	0
172	1	1	0	0	0	0
173	0	0	0	1	1	0
174	0	0	0	0	1	1
175	1	0	0	0	0	1
176	1	0	0	0	1	0
177	0	0	0	1	1	0
178	0	0	1	0	1	0
179	0	1	0	1	0	0
180	1	1	0	0	0	0
181	1	1	0	0	0	0
182	0	0	0	0	1	1
183	0	1	0	1	0	0
184	1	0	0	0	1	0
185	0	0	0	0	1	1
186	0	0	0	0	1	1
187	0	0	0	0	1	1
188	0	0	0	0	1	1
189	0	0	0	1	1	0
190	0	0	0	1	0	1
191	1	1	0	0	0	0
192	0	0	0	0	1	1
193	1	0	0	1	0	0
194	1	0	0	0	1	0
195	1	1	0	0	0	0
196	0	0	0	0	1	1
197	0	0	0	0	1	1
198	0	1	0	1	0	0
199	0	0	0	0	1	1
200	0	0	0	1	1	0
201	0	0	0	1	1	0
202	0	0	0	0	1	1
203	0	0	0	1	1	0
204	0	0	0	0	1	1
205	0	1	0	1	0	0
206	0	0	0	0	1	1
207	0	0	0	1	1	0
208	1	1	0	0	0	0
209	0	0	0	1	1	0
210	0	0	0	0	1	1
211	1	1	0	0	0	0
212	1	1	0	0	0	0
213	0	0	1	0	1	0
214	1	1	0	0	0	0
215	1	1	0	0	0	0
216	0	0	0	1	1	0
217	1	1	0	0	0	0
218	0	0	0	0	1	1
219	0	0	0	1	0	1
220	0	0	0	0	1	1
221	0	0	0	1	1	0
222	1	1	0	0	0	0
223	1	0	0	1	0	0
224	0	1	0	1	0	0
225	1	1	0	0	0	0
226	0	0	0	1	0	1
227	1	1	0	0	0	0
228	1	0	0	1	0	0
229	1	1	0	0	0	0
230	0	1	0	1	0	0
231	0	0	0	0	1	1
232	0	0	0	0	1	1
233	1	0	0	0	1	0
234	0	0	0	0	1	1
235	1	1	0	0	0	0
236	0	1	1	0	0	0
237	0	0	0	1	1	0
238	1	0	0	0	1	0

## Sheet: EDFigure10g
Clonotype distribution over clusters, small intestine
Clonotype	SI Gata3+ Il10+	SI Gata3+ Il10-	SI Resting	SI Rorc+ Il10+	SI Rorc+ Il10-
0	11	5	0	5	2
1	0	0	0	3	1
2	22	7	1	1	0
3	1	0	0	5	1
4	0	1	0	1	0
5	1	1	0	0	0
6	6	4	0	0	0
7	3	2	0	0	0
8	1	0	0	11	1
9	2	1	0	0	0
10	4	4	0	0	0
11	2	4	0	0	0
12	0	0	0	6	1
13	4	5	0	0	0
14	0	0	0	2	1
15	1	1	0	0	0
16	1	0	0	5	0
17	2	4	0	0	0
18	0	0	0	5	1
19	3	4	0	0	0
20	2	1	0	0	0
21	1	0	0	6	0
22	0	0	0	3	1
23	0	0	0	2	1
24	0	0	0	4	1
25	0	0	0	2	2
26	4	0	0	1	0
27	0	0	0	3	1
28	3	1	0	0	0
29	1	3	0	0	0
30	0	0	0	1	2
31	0	0	0	4	1
32	1	0	0	1	0
33	1	1	0	0	0
34	2	2	0	0	0
35	1	2	0	0	0
36	2	2	0	0	0
37	1	1	0	0	0
38	0	0	0	1	2
39	0	0	0	2	1
40	0	0	0	3	1
41	1	0	0	4	0
42	1	2	0	0	0
43	2	0	0	1	0
44	2	0	0	1	0
45	3	1	0	0	0
46	1	3	0	0	0
47	0	0	0	2	1
48	2	1	0	0	0
49	1	1	0	0	0
50	2	1	0	0	0
51	1	1	0	0	0
52	1	1	0	0	0
53	1	1	0	0	0
54	1	0	0	1	0
55	0	1	0	0	1
56	2	0	0	1	0
57	1	2	0	0	0
58	0	0	0	3	1
59	0	0	0	2	1
60	1	2	0	0	0
61	0	0	1	2	0
62	0	1	0	2	0
63	1	1	0	0	0
64	1	0	1	0	0
65	1	0	0	2	0
66	1	1	0	1	0
67	1	1	0	0	0
68	1	0	1	0	0
69	1	2	0	0	0
70	1	1	0	0	0
71	1	1	0	0	0
72	1	0	0	1	0
73	2	1	0	0	0
74	1	1	0	0	0
75	0	0	0	2	1
76	1	0	0	2	0
77	1	0	1	0	0
78	0	0	1	1	0
79	0	0	1	0	1
80	1	1	0	0	0
81	0	0	0	1	1
82	1	1	0	0	0
83	1	1	0	0	0
84	0	0	0	1	1
85	1	1	0	0	0
86	0	0	0	1	1
87	1	0	1	0	0
88	0	0	0	1	1
89	1	1	0	0	0
90	1	1	0	0	0
91	1	1	0	0	0
92	0	0	0	1	1
93	1	0	0	1	0
